# Supplementary material for: Improved lung cancer classification by employing diverse molecular features of microRNAs
Source: Heliyon. 2024 Feb 10;10(4):e26081. doi: 10.1016/j.heliyon.2024.e26081 (PMC10878959; doi:10.1016/j.heliyon.2024.e26081)
Supplement: MMC 1 — The accuracies of classification models in other published studies using miRNA expression. [file mmc1.xlsx]

## Sheet: Sheet1
Table S1. The accuracies of classification models in other published studies using miRNA expression.
No.	Disease	The numbers of samples	Samples	The numbers of miRNA features	miRNAs	Accuracy	Sample_Batch	Sequencing_Instrument	sample_type	Reference	PMID	Title of reference	Journal
1	lung adenocarcinomas	87	75 human samples as training set, 12 mouse lung samples as testing set.	129	hmr_miR-125b; hm_let-7g; hmr_miR-16; hmr_miR-29b; hmr_miR-99a; hmr_miR-92; hmr_let-7c; hm_miR-1; hmr_miR-30b; hmr_miR-130a; hmr_let-7i; hmr_miR-100; hmr_miR-10a; hmr_miR-126*; hmr_miR-142-5p; hmr_miR-15b; hmr_miR-17-5p; hmr_miR-181a; hmr_miR-199a; h_miR-199b; hmr_miR-19a; hmr_miR-204; hmr_miR-214; hmr_miR-33; m_miR-10b; hmr_miR-193; m_miR-202; hmr_miR-218; hmr_miR-34a; h_miR-215; hm_miR-199a*; h_…	1	same	bead-based miRNA profiling platform	tissue	Lu et al., 2005	15944708	MicroRNA expression profiles classify human cancers	Nature
	multiple human cancers, Colon, Ovary, Lung, Breast	85	A training set of 68 moredifferentiated tumours, 17 poorly differentiated test samples.	NA	NA	0.706	same	bead-based miRNA profiling platform		Lu et al., 2005	15944708	MicroRNA expression profiles classify human cancers	Nature
2	Esophageal cancer (ESO), gastric cancer (GAS), colorectal cancer (COL), liver and biliary tract cancer (LBI), pancreatic cancer (PAN), lung cancer (LUN), breast cancer (BRE), and prostate cancer (PRO) samples from stage 0 to 4 were obtained	2971	2475 cancer samples and 496 healthy control samples were collected from 20 facilities.	534 (439 miRNAs and 95 piRNAs)	NA	42-58%	same	NextSeq 500/550 High Output Kit v2.5, 75 cycles (Illumina) and the NextSeq Phix Control Kit (Illumina)		Suzuki et al., 2022	35218669	Multiple cancer type classification by small RNA expression profiles with plasma samples from multiple facilities	CANCER SCIENCE
3	colon, kidney, prostate, uterus, lung,and breast tissues	223	166 normal samples and 57 tumor samples from six different tissues.	20	hsa-miR-205, hsa-let-7c, hsa-miR-125b, hsa-miR-181c, hsa-miR-183, hsa-miR-182, hsa-miR-146, hsa-let-7a, hsa-miR-145, hsa-miR-222, hsa-miR-33, hsa-miR-17-5p, hsa-miR-181b, hsa-miR-152, hsa-miR-153, hsa-miR-200a, hsa-miR-25, hsa-let-7i, hsa-miR-199b, hsa-miR-98	98% AUC	same	bead-based miRNA profiling platform		Tran et al., 2011	NA	MicroRNA Expression Profiles for Classification and Analysis of Tumor Samples	IEICE Transactions on Information and Systems
4	Gastric cancer (GC)	576	576 stomach cancer, 348 men and 188 women.	29	hsa-miR-21, hsa-miR-93, hsa-miR-146b, hsa-miR-4326, hsa-miR-185, hsa-miR-6510, hsa-miR-6507, hsa-miR-6512, hsa-miR-184, hsa-miR-1.1, hsa-miR-1265, hsa-miR-1266, hsa-miR-143, hsa-miR-4652, hsa-miR-1911, hsa-miR-29c, hsa-miR-3170, hsa-miR-3622a, hsa-miR-378i, hsa-miR-4793, hsa-miR-4461, hsa-miR-204, hsa-miR-139, hsa-miR-551b, hsa-miR-205, hsa-miR-5683, hsa-miR-1.2, hsa-miR-133a.1, hsa-miR-133a.2	0.93	same	Illumina		Azari et al, 2023	37061507	Machine learning algorithms reveal potential miRNAs biomarkers in gastric cancer	Scientific reports
5	Breast Invasive Carcinoma (BRCA)	849	762 tumour patients and 87 control	10	hsa-mir-139, hsa-mir-21, hsa-mir-183, hsa-mir-96, hsa-mir-486, hsa-mir-10b, hsa-mir-145, hsa-mir-144, hsa-mir-15a, hsa-mir-182	0.9325	same	Illumina		Sarkar et al., 2019	NA	A new evolutionary rough fuzzy integrated machine learning technique for microRNA selection using next-generation sequencing data of breast cancer	GECCO '19: Proceedings of the Genetic and Evolutionary Computation Conference Companion
6	lung cancer	262	262 serum samples, the discovery set (57 patients with lung cancer and 57 healthy controls), the validation samples (74 patients with lung cancer and 74 healthy controls).	181	hsa-miR-16-5p, hsa-miR-223-3p, hsa-miR-126-3p, hsa-let-7a-5p, hsa-let-7b-5p, hsa-let-7f-5p, hsa-let-7i-5p, hsa-miR-122-5p, hsa-miR-486-5p, hsa-miR-101-3p, hsa-miR-142-3p, hsa-miR-26b-5p, hsa-miR-142-5p, hsa-miR-26a-5p, hsa-miR-451a, hsa-miR-21-5p, hsa-miR-30e-5p, hsa-miR-126-5p, hsa-miR-146a-5p, hsa-miR-93-5p, hsa-miR-25-3p, hsa-let-7g-5p, hsa-miR-30d-5p, hsa-miR-199a-3p, hsa-miR-144-3p, hsa-miR-…	98% AUC	same	NextSeq 550 platform (Illumina)		Inagaki et al., 2023	37076642	Comprehensive circulating microRNA profile as a supersensitive biomarker for early-stage lung cancer screening	Journal of Cancer Research and Clinical Oncology
7	bladder, breast, colon, glioblastoma, head and neck squamous cell, kidney renal clear cell, lung adenocarcinoma, lung squamous cell, ovarian, and uterine corpus endometrial carcinoma	2040	1,707 samples of 10 different cancer types and 333 normal samples	17	hsa-mir-205, hsa-mir-10a, hsa-mir-196b, hsa-mir-10b, hsa-mir-375, hsa-mir-143, hsa-let-7c, hsa-mir-107, hsa-mir-378, hsa-mir-133a, hsa-mir-1, hsa-mir-30c, hsa-mir-16, hsa-mir-30a, hsa-let-7i, hsa-mir-24, hsa-mir-95	0.96	different	Illumina		Sarkar et al., 2020	33281862	Identification of miRNA Biomarkers for Diverse Cancer Types Using Statistical Learning Methods at the Whole-Genome Scale	Fromtiers in Genetics
8	Adrenocortical carcinoma, Bladder Urothelial Carcinoma, Breast invasivex carcinoma, Cervical squamous cell carcinoma, Cholangiocarcinoma, Lymphoid Neoplasm Diffuse Large B-cell Lymphoma, Esophageal carcinoma, Head and Neck squamous cell carcinoma, Kidney Chromophobe, Kidney renal clear cell carcinoma, Kidney renal papillary cell carcinoma, Lower Grade Glioma, Liver hepatocellular carcinoma, Lung …	8657	8657 samples; 8023 tumor tissue and 634 normal tissue.	100	hsa-mir-10b, hsa-mir-126, hsa-let-7i, hsa-mir-10a, hsa-mir-30a, hsa-mir-122, hsa-mir-9-1, hsa-mir-9-2, hsa-mir-21, hsa-mir-125a, hsa-mir-143, hsa-let-7c, hsa-mir-375, hsa-mir-196b, hsa-mir-205, hsa-mir-200c, hsa-mir-141, hsa-mir-145, hsa-mir-190b, hsa-mir-193a, hsa-mir-934, hsa-mir-135b, hsa-mir-19a, hsa-mir-490, hsa-mir-30d, hsa-mir-1247, hsa-mir-29c, hsa-mir-584, hsa-mir-135a-1, hsa-mir-101-2, …	0.936	different	Illumina		Lopez-Rincon et al., 2019	31533612	Automatic discovery of 100-miRNA signature for cancer classification using ensemble feature selection	BMC Bioinformatics
9	Ovarian cancer (OC)	390	170 were non-recurrent OC samples and 220 were recurrent.	19	hsa-miR-135b; hsa-miR-139; hsa-miR-151; hsa-miR-187; hsa-miR-193b; hsa-miR-210; hsa-miR-211; hsa-miR-218; hsa-miR-219; hsa-miR-30b; hsa-miR-30d; hsa-miR-365; hsa-miR-505; hsa-miR-506; hsa-miR-508; hsa-miR-509; hsa-miR-513c; hsa-miR-514; hsa-miR-760	0.875	different	Illumina HiSeq 2000		Dong et al., 2019	31002358	A 19‑miRNA Support Vector Machine classifier and a 6‑miRNA risk score system designed for ovarian cancer patients	ONCOLOGY REPORTS
10	lung adenocarcinoma (LUAD) and lung squamous cell carcinoma (LUSC)	1068	The LUAD project included 499 solid tumor and 46 normal control samples from tissues adjacent to the tumor site, and the LUSC project included 478 solid tumors and 45 normal control samples.	2	hsa‑miR‑183 and hsa‑miR‑135b	0.912	different	Illumina		SHERAFATIAN et al., 2019	31423286	Decision tree-based classifiers for lung cancer diagnosis and subtyping using TCGA miRNA expression data	ONCOLOGY LETTERS
11	Breast cancer (BRCA)	231	86 Luminal A, 39 Luminal B, 24 HER2-Enriched, 41 Basal-Like cancer patients and 41 Normal samples.	120	hsa-miR-30c-2-3p; hsa-miR-149-5p; hsa-miR-381-3p; hsa-miR-221-3p; hsa-miR-3127-5p; hsa-miR-92b-3p; hsa-miR-222-5p; hsa-miR-33a-5p; hsa-miR-181c-3p; hsa-miR-335-3p; hsa-miR-27a-5p; hsa-miR-200b-5p; hsa-miR-324-5p; hsa-miR-18a-5p; hsa-miR-9-5p; hsa-miR-3677-3p; hsa-miR-378c; hsa-miR-675-3p; hsa-miR-423-3p; hsa-miR-146a-5p; hsa-miR-425-3p; hsa-miR-10a-5p; hsa-miR-452-5p; hsa-miR-29b-2-5p; hsa-miR-53…	0.8533	different	Illumina		Sarkar et al., 2021	33550016	Machine learning integrated ensemble of feature selection methods followed by survival analysis for predicting breast cancer subtype specific miRNA biomarkers	Computers in Biology and Medicine
12	Head and neck squamous cell carcinoma (HNSCC)	546	502 HNSCC patients and 44 adjacent-tumor samples	25	hsa-miR-195-5p; hsa-miR-141-5p; hsa-miR-195-3p; hsa-miR-10a-5p; hsa-miR-33b-5p; hsa-miR-98-5p; hsa-miR-6842-3p; hsa-miR-424-3p; hsa-miR-339-3p; hsa-miR-7-5p; hsa-miR-19b-1-5p; hsa-miR-296-5p; hsa-miR-939-5p; hsa-miR-139-5p; hsa-miR-96-5p; hsa-miR-9-3p; hsa-miR-3065-3p; hsa-miR-301a-3p; hsa-miR-106b-3p; hsa-miR-497-5p; hsa-miR-98-3p; hsa-miR-425-3p; hsa-miR-1247-5p; hsa-miR-18a-3p; hsa-miR-193a-3p	0.7485	different	Illumina		Xia et a., 2020	33490233	miRNA-Based Feature Classifier Is Associated with Tumor Mutational Burden in Head and Neck Squamous Cell Carcinoma	Biomed Research International
13	Lung cancer (LC)	1061	1061 samples from 925 individuals, 542 LC patients, 519 cancer-free samples.	200	hsa-miR-629-5p, hsa-miR-99a-5p, hsa-miR-7704, hsa-miR-1-3p, hsa-miR-181a-2-3p, hsa-miR-125a-3p, hsa-miR-1908-5p, hsa-miR-574-5p, hsa-miR-106b-3p, hsa-miR-99b-3p, hsa-miR-548j-5p, hsa-miR-5585-3p, hsa-miR-181b-5p, hsa-miR-6842-3p, hsa-miR-1273h-5p, hsa-miR-7-5p, hsa-miR-769-5p, hsa-miR-30a-3p, hsa-miR-3925-5p, hsa-miR-223-3p, hsa-miR-941, hsa-miR-100-5p, hsa-miR-409-3p, hsa-miR-4446-3p, hsa-miR-32…	73% AUC	different	HiSeq 2500 (Illumina)		Umu et al., 2022	35147498	Serum RNAs can predict lung cancer up to 10 years prior to diagnosis	eLife
14	Lung squamous cell carcinoma (LUSC)	523	TCGA: 478 lung SCC tumor tissues and 45 para-carcinoma tissues.	10	mir-143, mir-100, mir-101-1, mir-101-2, mir-182, mir-183, mir-205, mir-21, mir-30a, mir30-d	99.4-100%	different	Illumina		Ye et al., 2020	32298761	Machine learning identifies 10 feature miRNAs for Lung squamous cell carcinoma	Gene
	Lung squamous cell carcinoma (LUSC)	71	GEO database: 71samples, including 10 normal lung tissue samples, 60 lung cancer samples and 1 sample of unknown origin.	10	hsa-miR-30a-3p, hsa-miR-30a-5p, hsa-miR-200c, hsa-miR-21, hsa-miR-101, hsa-miR-143, hsa-miR-183, hsa-miR-182, hsa-miR-205, hsa-miR-30d	98.3% AUC	same	miRNA microarray chips version 3		Ye et al., 2020	32298761	Machine learning identifies 10 feature miRNAs for Lung squamous cell carcinoma	Gene
15	Thyroid nodules	173	39 benign/39 malignant thyroid samples for training, 58 benign/37 malignant for testing.	11	hsa-let-7a, hsa-miR-103, hsa-miR-125a-5p, hsa-let-7b, hsa-miR-145, and RNU48, hsa-miR-146b, hsa-miR-152, hsa-miR-155, hsa-miR-200b, and hsa-miR-181b	0.863	same	TaqMan inventoried individual assays (Thermo Scientific, Waltham, MA)		Santos et al., 2018	30319072	Molecular Classification of Thyroid Nodules with Indeterminate Cytology: Development and Validation of a Highly Sensitive and Specific New miRNA-Based Classifier Test Using Fine-Needle Aspiration Smear Slides	THYROID
16	Melanoma	385	130 control samples, 255 melanoma samples.	7	miR-16, miR-211-5p, miR-4487, miR-4706, miR-4731, miR-509-3p, and miR-509-5p	99.07% AUC	same	TaqMan®Assay (Life Technologies, Carlsbad, USA)		Stark et al., 2015	26288839	The Prognostic and Predictive Value of Melanoma-related MicroRNAs Using Tissue and Serum: A MicroRNA Expression Analysis	EBioMedicine
17	non-small-cell lung cancer (NSCLC)	438	221 NSCLC patients, 161 controls and 56 benign nodules from both China and America.	5	miR-483-5p, miR-193a-3p, miR-214, miR-25 and miR-7)	0.95	same	TaqMan Low Density Array		Wang et al., 2015	26629532	A Five-miRNA Panel Identified From a Multicentric Case-control Study Serves as a Novel Diagnostic Tool for Ethnically Diverse Non-small-cell Lung Cancer Patients	EBioMedicine
18	colorectal (CR) adenomas and CR cancer (CRC)	87	26 healthy controls, 16 patients with large adenomas, and 45 patients with CRC.	8	miR-532-3p, miR-331, miR-195, miR-17, miR-142-3p, miR-15b, miR-532, miR-652	86.8% AUC	same	a 380 miRNA TaqMan low-density array card and RT-PCR		Kannan et al., 2013	24022433	A plasma microRNA panel for detection of colorectal adenomas: a step toward more precise screening for colorectal cancer	Annals of surgery
19	colorectal cancer (CRC)	140	53 CRC patients and 87 matched healthy controls	3	miR-144-3p, miR-425-5p, and miR-1260b	sensitivity and specificity of 93.8% and 91.3%, respectively	same	S-poly(T) plus real-time PCR assay		Tan et al., 2019	30925282	A panel of three plasma microRNAs for colorectal cancer diagnosis	Cancer epidemiology
20	colorectal cancer (CRC)	215	training stage (30 CRC VS. 30 NCs) and testing stage (79 CRC VS. 76 NCs)	7	miR-103a-3p, miR-127-3p, miR-151a-5p, miR-17-5p, miR-181a-5p, miR-18a-5p and miR-18b-5p	0.895	same	qRT-PCR		Zhang et al., 2019	30458288	A panel of seven-miRNA signature in plasma as potential biomarker for colorectal cancer diagnosis	Gene
21	Lung cancer	128	64 individuals comprising 34 lung cancer patients and 30 cancer-free smokers	4	miR-126, miR-145, miR-210, and miR-205-5p	91.5% sensitivity and 96.2% specificity	same	qRT-PCR		Leng et al., 2017	29340099	A plasma miRNA signature for lung cancer early detection	Oncotarget
22	Lung cancer	939	69 patients with lung cancer and 870 disease-free individuals	24	hsa-miR-101-2253, hsa-miR-106a-2169, hsa-miR-126-2228, hsa-miR-133a-2246, hsa-miR-140-3p-2234, hsa-miR-140-5p-1187, hsa-miR-142-3p-464, hsa-miR-145-2278, hsa-miR-148a-470, hsa-miR-15b-390, hsa-miR-16-391, hsa-miR-17-2308, hsa-miR-197-497, hsa-miR-19b-396, hsa-miR-21-397, hsa-miR-221-524, hsa-miR-28-3p-2446, hsa-miR-30b-602, hsa-miR-30c-419, hsa-miR-320-2277, hsa-miR-451-1141, hsa-miR-486-5p-1278,…	87% for sensitivity and 81% for specificity	same	qRT-PCR		Sozzi et al., 2014	24419137	Clinical utility of a plasma-based miRNA signature classifier within computed tomography lung cancer screening: a correlative MILD trial study	Journal of clinical oncology
23	lung adenocarcinomas, lung granulomas	30	10 Lung Adenocarcinomas, 10 Lung Granulomas and 10 healthy former smokers	4	miR-378a, miR-379, miR-139-5p, and miR-200b-5p	90.8% AUC	same	qRT-PCR		Cazzoli et al., 2013	23945385	microRNAs derived from circulating exosomes as noninvasive biomarkers for screening and diagnosing lung cancer	Journal Of Thoracic Oncology
	lung adenocarcinomas, lung granulomas	105	50 Lung Adenocarcinomas, 30 Lung Granulomas and 25 healthy former smokers	6	miR-151a-5p, miR-30a-3p, miR-200b-5p, miR-629, miR-100, and miR-154-3p	76% AUC	same	qRT-PCR		Cazzoli et al., 2013	23945385	microRNAs derived from circulating exosomes as noninvasive biomarkers for screening and diagnosing lung cancer	Journal Of Thoracic Oncology
24	Lung cancer	960	cohort 1 consisting of 232 lung cancer cases and 243 controls and cohort 2 comprising 239 cases and 246 controls	4	hsa-miR-210-3p, hsa-miR-145, hsa-miR-126-3p, hsa-miR-205-5p	96% AUC	same	qRT-PCR		Li et al., 2019	31674214	External validation of a panel of plasma microRNA biomarkers for lung cancer	Biomarkers in medicine
25	Non-small Lung cancer (NSCLC)	94	74 NSCLC patients and 20 physiologically unaffected controls.	5	hsa-miR-720; hsa-miR-29c-5p; hsa-miR-199a-3p; hsa-let-7f-5p; hsa-miR-378a-5p	0.945	same	qRT-PCR		Leidinger et al., 2016	26672767	High-throughput qRT-PCR validation of blood microRNAs in non-small cell lung cancer	Oncotarget
26	Gastric cancer (GC)	192	122 gastric cancer serum samples and 70 Normal serum samples	3	hsa-miR-21-5p; hsa-miR-22-3p; hsa-miR-29c-3p	0.93	different	qRT-PCR		Huang et al., 2018	29286167	Serum microRNA panel excavated by machine learning as a potential biomarker for the detection of gastric cancer	ONCOLOGY REPORTS
27	Lung cancer	225	59 non-small cell lung carcinomas (NSCLCs), 69 normal, 33 nodules, 13 sera before disease onset (BDO); 36 NSCLCs (from symptomatic patients), 15 pulmonary hamartomas	34	hsa-let-7a, hsa-let-7b, hsa-let-7d, hsa-miR-103, hsa-miR-126, hsa-miR-133b, hsa-miR-139, hsa-miR-140, hsa-miR-142-3p, hsa-miR-142-5p hsa-miR-148a, hsa-miR-148b, hsa-miR-17-5p, hsa-miR-191, hsa-miR-22, hsa-miR-223, hsa-miR-26a, hsa-miR-26b, hsa-miR-28, hsa-miR-29a, hsa-miR-30b, hsa-miR-30c, hsa-miR-32, hsa-miR-328, hsa-miR-331, hsa-miR-342, hsa-miR-374, hsa-miR-376a, hsa-miR-432, hsa-miR-484, hsa-…	0.8	different	TaqMan Low Density Array microRNA Signature Panel		Bianchi et al., 2011	21744498	A serum circulating miRNA diagnostic test to identify asymptomatic high-risk individuals with early stage lung cancer	EMBO Molecular Medicine
28	colorectal cancer (CRC)	19	19 cases	29	hsa-miR-19b-3p, hsa-miR-22-3p, hsa-miR-144-3p, , hsa-miR-19a-3p, hsa-miR-103a-3p, hsa-miR-151a-5p, hsa-let-7i-5p, hsa-miR-146a-5p, hsa-miR-30e-5p, hsa-miR-16-5p, hsa-miR-25-3p, hsa-miR-451a, hsa-let-7g-5p, hsa-miR-125b-5p, hsa-miR-185-5p, hsa-miR-106a-5p, hsa-miR-29c-3p, hsa-miR-324-3p, hsa-miR-374a-5p, hsa-miR-199a-5p, hsa-miR-210-3p, hsa-miR-130a-3p, hsa-miR-15a-5p, hsa-let-7d-5p, hsa-miR-34a, …	0.947	different	RT-PCR		Pawelka et al., 2022	35732322	Machine-learning-based Analysis Identifies miRNA Expression Profile for Diagnosis and Prediction of Colorectal Cancer: A Preliminary Study	Cancer genomics & proteomics
29	gastric cancer(GC)	3014	2,759 noncancer controls, and 115 GC cases, 40 GC cases (28.6%) and 100 normal controls (71.4%)	1	hsa-miR-1343-3p	1	different	3D-Gene Human miRNA V21_1.0.0		Gilani et al., 2022	35082831	Identifying Potential miRNA Biomarkers for Gastric Cancer Diagnosis Using Machine Learning Variable Selection Approach	Fromtiers in Genetics
