# Supplementary material for: Improved lung cancer classification by employing diverse molecular features of microRNAs
Source: Heliyon. 2024 Feb 10;10(4):e26081. doi: 10.1016/j.heliyon.2024.e26081 (PMC10878959; doi:10.1016/j.heliyon.2024.e26081)
Supplement: MMC 2 — The information of 395 small RNA sequence profiles. [file mmc2.xlsx]

## Sheet: Sheet1
Table S2. The information of 395 small RNA sequence profiles.
NO.	Run	Reference	disease	Instrument	molecule_subtype	Organism	Patient_ID	Age	Platform	Sample Name	source_name	tissue	sample_tissue_type	data_split
1	SRR3703167	Becker-Santos et al., 2016 (PMID: 27357447)	lung adenocarcinoma	Illumina HiSeq 2000	microRNA	Homo sapiens	NA	NA	ILLUMINA	GSM2208052	lung adenocarcinoma tumor	lung	Cancerous tissue	train
2	SRR3703168	Becker-Santos et al., 2016 (PMID: 27357447)	lung adenocarcinoma	Illumina HiSeq 2000	microRNA	Homo sapiens	NA	NA	ILLUMINA	GSM2208053	lung adenocarcinoma tumor	lung	Cancerous tissue	train
3	SRR3703170	Becker-Santos et al., 2016 (PMID: 27357447)	lung adenocarcinoma	Illumina HiSeq 2000	microRNA	Homo sapiens	NA	NA	ILLUMINA	GSM2208055	lung adenocarcinoma tumor	lung	Cancerous tissue	train
4	SRR3703174	Becker-Santos et al., 2016 (PMID: 27357447)	lung adenocarcinoma	Illumina HiSeq 2000	microRNA	Homo sapiens	NA	NA	ILLUMINA	GSM2208059	lung adenocarcinoma tumor	lung	Cancerous tissue	train
5	SRR3703147	Becker-Santos et al., 2016 (PMID: 27357447)	lung adenocarcinoma	Illumina HiSeq 2000	microRNA	Homo sapiens	NA	NA	ILLUMINA	GSM2208032	lung adenocarcinoma tumor	lung	Cancerous tissue	train
6	SRR3703151	Becker-Santos et al., 2016 (PMID: 27357447)	lung adenocarcinoma	Illumina HiSeq 2000	microRNA	Homo sapiens	NA	NA	ILLUMINA	GSM2208036	lung adenocarcinoma tumor	lung	Cancerous tissue	train
7	SRR3703152	Becker-Santos et al., 2016 (PMID: 27357447)	lung adenocarcinoma	Illumina HiSeq 2000	microRNA	Homo sapiens	NA	NA	ILLUMINA	GSM2208037	lung adenocarcinoma tumor	lung	Cancerous tissue	test
8	SRR3703176	Becker-Santos et al., 2016 (PMID: 27357447)	lung adenocarcinoma	Illumina HiSeq 2000	microRNA	Homo sapiens	NA	NA	ILLUMINA	GSM2208061	lung adenocarcinoma tumor	lung	Cancerous tissue	test
9	SRR3703166	Becker-Santos et al., 2016 (PMID: 27357447)	lung adenocarcinoma	Illumina HiSeq 2000	microRNA	Homo sapiens	NA	NA	ILLUMINA	GSM2208051	lung adenocarcinoma tumor	lung	Cancerous tissue	train
10	SRR3703169	Becker-Santos et al., 2016 (PMID: 27357447)	lung adenocarcinoma	Illumina HiSeq 2000	microRNA	Homo sapiens	NA	NA	ILLUMINA	GSM2208054	lung adenocarcinoma tumor	lung	Cancerous tissue	test
11	SRR3703171	Becker-Santos et al., 2016 (PMID: 27357447)	lung adenocarcinoma	Illumina HiSeq 2000	microRNA	Homo sapiens	NA	NA	ILLUMINA	GSM2208056	lung adenocarcinoma tumor	lung	Cancerous tissue	train
12	SRR3703173	Becker-Santos et al., 2016 (PMID: 27357447)	lung adenocarcinoma	Illumina HiSeq 2000	microRNA	Homo sapiens	NA	NA	ILLUMINA	GSM2208058	lung adenocarcinoma tumor	lung	Cancerous tissue	train
13	SRR3703175	Becker-Santos et al., 2016 (PMID: 27357447)	lung adenocarcinoma	Illumina HiSeq 2000	microRNA	Homo sapiens	NA	NA	ILLUMINA	GSM2208060	lung adenocarcinoma tumor	lung	Cancerous tissue	test
14	SRR3703177	Becker-Santos et al., 2016 (PMID: 27357447)	lung adenocarcinoma	Illumina HiSeq 2000	microRNA	Homo sapiens	NA	NA	ILLUMINA	GSM2208062	lung adenocarcinoma tumor	lung	Cancerous tissue	train
15	SRR3703178	Becker-Santos et al., 2016 (PMID: 27357447)	lung adenocarcinoma	Illumina HiSeq 2000	microRNA	Homo sapiens	NA	NA	ILLUMINA	GSM2208063	lung adenocarcinoma tumor	lung	Cancerous tissue	train
16	SRR3703182	Becker-Santos et al., 2016 (PMID: 27357447)	lung adenocarcinoma	Illumina HiSeq 2000	microRNA	Homo sapiens	NA	NA	ILLUMINA	GSM2208067	lung adenocarcinoma tumor	lung	Cancerous tissue	train
17	SRR3703165	Becker-Santos et al., 2016 (PMID: 27357447)	lung adenocarcinoma	Illumina HiSeq 2000	microRNA	Homo sapiens	NA	NA	ILLUMINA	GSM2208050	lung adenocarcinoma tumor	lung	Cancerous tissue	train
18	SRR3703172	Becker-Santos et al., 2016 (PMID: 27357447)	lung adenocarcinoma	Illumina HiSeq 2000	microRNA	Homo sapiens	NA	NA	ILLUMINA	GSM2208057	lung adenocarcinoma tumor	lung	Cancerous tissue	train
19	SRR3703179	Becker-Santos et al., 2016 (PMID: 27357447)	lung adenocarcinoma	Illumina HiSeq 2000	microRNA	Homo sapiens	NA	NA	ILLUMINA	GSM2208064	lung adenocarcinoma tumor	lung	Cancerous tissue	test
20	SRR3703149	Becker-Santos et al., 2016 (PMID: 27357447)	lung adenocarcinoma	Illumina HiSeq 2000	microRNA	Homo sapiens	NA	NA	ILLUMINA	GSM2208034	lung adenocarcinoma tumor	lung	Cancerous tissue	test
21	SRR3703181	Becker-Santos et al., 2016 (PMID: 27357447)	lung adenocarcinoma	Illumina HiSeq 2000	microRNA	Homo sapiens	NA	NA	ILLUMINA	GSM2208066	lung adenocarcinoma tumor	lung	Cancerous tissue	train
22	SRR3703164	Becker-Santos et al., 2016 (PMID: 27357447)	lung adenocarcinoma	Illumina HiSeq 2000	microRNA	Homo sapiens	NA	NA	ILLUMINA	GSM2208049	lung adenocarcinoma tumor	lung	Cancerous tissue	train
23	SRR3703156	Becker-Santos et al., 2016 (PMID: 27357447)	lung adenocarcinoma	Illumina HiSeq 2000	microRNA	Homo sapiens	NA	NA	ILLUMINA	GSM2208041	lung adenocarcinoma tumor	lung	Cancerous tissue	train
24	SRR3703155	Becker-Santos et al., 2016 (PMID: 27357447)	lung adenocarcinoma	Illumina HiSeq 2000	microRNA	Homo sapiens	NA	NA	ILLUMINA	GSM2208040	lung adenocarcinoma tumor	lung	Cancerous tissue	train
25	SRR3703158	Becker-Santos et al., 2016 (PMID: 27357447)	lung adenocarcinoma	Illumina HiSeq 2000	microRNA	Homo sapiens	NA	NA	ILLUMINA	GSM2208043	lung adenocarcinoma tumor	lung	Cancerous tissue	test
26	SRR3703159	Becker-Santos et al., 2016 (PMID: 27357447)	lung adenocarcinoma	Illumina HiSeq 2000	microRNA	Homo sapiens	NA	NA	ILLUMINA	GSM2208044	lung adenocarcinoma tumor	lung	Cancerous tissue	train
27	SRR3703160	Becker-Santos et al., 2016 (PMID: 27357447)	lung adenocarcinoma	Illumina HiSeq 2000	microRNA	Homo sapiens	NA	NA	ILLUMINA	GSM2208045	lung adenocarcinoma tumor	lung	Cancerous tissue	train
28	SRR3703161	Becker-Santos et al., 2016 (PMID: 27357447)	lung adenocarcinoma	Illumina HiSeq 2000	microRNA	Homo sapiens	NA	NA	ILLUMINA	GSM2208046	lung adenocarcinoma tumor	lung	Cancerous tissue	test
29	SRR3703162	Becker-Santos et al., 2016 (PMID: 27357447)	lung adenocarcinoma	Illumina HiSeq 2000	microRNA	Homo sapiens	NA	NA	ILLUMINA	GSM2208047	lung adenocarcinoma tumor	lung	Cancerous tissue	train
30	SRR3703163	Becker-Santos et al., 2016 (PMID: 27357447)	lung adenocarcinoma	Illumina HiSeq 2000	microRNA	Homo sapiens	NA	NA	ILLUMINA	GSM2208048	lung adenocarcinoma tumor	lung	Cancerous tissue	train
31	SRR3703154	Becker-Santos et al., 2016 (PMID: 27357447)	lung adenocarcinoma	Illumina HiSeq 2000	microRNA	Homo sapiens	NA	NA	ILLUMINA	GSM2208039	lung adenocarcinoma tumor	lung	Cancerous tissue	train
32	SRR3703157	Becker-Santos et al., 2016 (PMID: 27357447)	lung adenocarcinoma	Illumina HiSeq 2000	microRNA	Homo sapiens	NA	NA	ILLUMINA	GSM2208042	lung adenocarcinoma tumor	lung	Cancerous tissue	train
33	SRR1608121	Vucic et al., 2014 (PMID: 25342220)	lung adenocarcinoma	Illumina HiSeq 2000	microRNA	Homo sapiens	NA	NA	ILLUMINA	GSM1521159	lung adenocarcinoma tumor	lung	Cancerous tissue	train
34	SRR1608122	Vucic et al., 2014 (PMID: 25342220)	lung adenocarcinoma	Illumina HiSeq 2000	microRNA	Homo sapiens	NA	NA	ILLUMINA	GSM1521160	lung adenocarcinoma tumor	lung	Cancerous tissue	train
35	SRR1608123	Vucic et al., 2014 (PMID: 25342220)	lung adenocarcinoma	Illumina HiSeq 2000	microRNA	Homo sapiens	NA	NA	ILLUMINA	GSM1521161	lung adenocarcinoma tumor	lung	Cancerous tissue	train
36	SRR1608124	Vucic et al., 2014 (PMID: 25342220)	lung adenocarcinoma	Illumina HiSeq 2000	microRNA	Homo sapiens	NA	NA	ILLUMINA	GSM1521162	lung adenocarcinoma tumor	lung	Cancerous tissue	train
37	SRR1608125	Vucic et al., 2014 (PMID: 25342220)	lung adenocarcinoma	Illumina HiSeq 2000	microRNA	Homo sapiens	NA	NA	ILLUMINA	GSM1521163	lung adenocarcinoma tumor	lung	Cancerous tissue	train
38	SRR1608126	Vucic et al., 2014 (PMID: 25342220)	lung adenocarcinoma	Illumina HiSeq 2000	microRNA	Homo sapiens	NA	NA	ILLUMINA	GSM1521164	lung adenocarcinoma tumor	lung	Cancerous tissue	train
39	SRR1608127	Vucic et al., 2014 (PMID: 25342220)	lung adenocarcinoma	Illumina HiSeq 2000	microRNA	Homo sapiens	NA	NA	ILLUMINA	GSM1521165	lung adenocarcinoma tumor	lung	Cancerous tissue	train
40	SRR1608131	Vucic et al., 2014 (PMID: 25342220)	lung adenocarcinoma	Illumina HiSeq 2000	microRNA	Homo sapiens	NA	NA	ILLUMINA	GSM1521169	lung adenocarcinoma tumor	lung	Cancerous tissue	test
41	SRR1608134	Vucic et al., 2014 (PMID: 25342220)	lung adenocarcinoma	Illumina HiSeq 2000	microRNA	Homo sapiens	NA	NA	ILLUMINA	GSM1521172	lung adenocarcinoma tumor	lung	Cancerous tissue	train
42	SRR1608135	Vucic et al., 2014 (PMID: 25342220)	lung adenocarcinoma	Illumina HiSeq 2000	microRNA	Homo sapiens	NA	NA	ILLUMINA	GSM1521173	lung adenocarcinoma tumor	lung	Cancerous tissue	train
43	SRR1608137	Vucic et al., 2014 (PMID: 25342220)	lung adenocarcinoma	Illumina HiSeq 2000	microRNA	Homo sapiens	NA	NA	ILLUMINA	GSM1521175	lung adenocarcinoma tumor	lung	Cancerous tissue	train
44	SRR1608138	Vucic et al., 2014 (PMID: 25342220)	lung adenocarcinoma	Illumina HiSeq 2000	microRNA	Homo sapiens	NA	NA	ILLUMINA	GSM1521176	lung adenocarcinoma tumor	lung	Cancerous tissue	train
45	SRR1608139	Vucic et al., 2014 (PMID: 25342220)	lung adenocarcinoma	Illumina HiSeq 2000	microRNA	Homo sapiens	NA	NA	ILLUMINA	GSM1521177	lung adenocarcinoma tumor	lung	Cancerous tissue	train
46	SRR1608140	Vucic et al., 2014 (PMID: 25342220)	lung adenocarcinoma	Illumina HiSeq 2000	microRNA	Homo sapiens	NA	NA	ILLUMINA	GSM1521178	lung adenocarcinoma tumor	lung	Cancerous tissue	train
47	SRR1608141	Vucic et al., 2014 (PMID: 25342220)	lung adenocarcinoma	Illumina HiSeq 2000	microRNA	Homo sapiens	NA	NA	ILLUMINA	GSM1521179	lung adenocarcinoma tumor	lung	Cancerous tissue	train
48	SRR1608142	Vucic et al., 2014 (PMID: 25342220)	lung adenocarcinoma	Illumina HiSeq 2000	microRNA	Homo sapiens	NA	NA	ILLUMINA	GSM1521180	lung adenocarcinoma tumor	lung	Cancerous tissue	train
49	SRR1608144	Vucic et al., 2014 (PMID: 25342220)	lung adenocarcinoma	Illumina HiSeq 2000	microRNA	Homo sapiens	NA	NA	ILLUMINA	GSM1521182	lung adenocarcinoma tumor	lung	Cancerous tissue	train
50	SRR1608145	Vucic et al., 2014 (PMID: 25342220)	lung adenocarcinoma	Illumina HiSeq 2000	microRNA	Homo sapiens	NA	NA	ILLUMINA	GSM1521183	lung adenocarcinoma tumor	lung	Cancerous tissue	train
51	SRR1608146	Vucic et al., 2014 (PMID: 25342220)	lung adenocarcinoma	Illumina HiSeq 2000	microRNA	Homo sapiens	NA	NA	ILLUMINA	GSM1521184	lung adenocarcinoma tumor	lung	Cancerous tissue	train
52	SRR1608147	Vucic et al., 2014 (PMID: 25342220)	lung adenocarcinoma	Illumina HiSeq 2000	microRNA	Homo sapiens	NA	NA	ILLUMINA	GSM1521185	lung adenocarcinoma tumor	lung	Cancerous tissue	train
53	SRR1608149	Vucic et al., 2014 (PMID: 25342220)	lung adenocarcinoma	Illumina HiSeq 2000	microRNA	Homo sapiens	NA	NA	ILLUMINA	GSM1521187	lung adenocarcinoma tumor	lung	Cancerous tissue	train
54	SRR1608152	Vucic et al., 2014 (PMID: 25342220)	lung adenocarcinoma	Illumina HiSeq 2000	microRNA	Homo sapiens	NA	NA	ILLUMINA	GSM1521190	lung adenocarcinoma tumor	lung	Cancerous tissue	train
55	SRR1608154	Vucic et al., 2014 (PMID: 25342220)	lung adenocarcinoma	Illumina HiSeq 2000	microRNA	Homo sapiens	NA	NA	ILLUMINA	GSM1521192	lung adenocarcinoma tumor	lung	Cancerous tissue	test
56	SRR1608156	Vucic et al., 2014 (PMID: 25342220)	lung adenocarcinoma	Illumina HiSeq 2000	microRNA	Homo sapiens	NA	NA	ILLUMINA	GSM1521194	lung adenocarcinoma tumor	lung	Cancerous tissue	train
57	SRR1608158	Vucic et al., 2014 (PMID: 25342220)	lung adenocarcinoma	Illumina HiSeq 2000	microRNA	Homo sapiens	NA	NA	ILLUMINA	GSM1521196	lung adenocarcinoma tumor	lung	Cancerous tissue	train
58	SRR1608163	Vucic et al., 2014 (PMID: 25342220)	lung adenocarcinoma	Illumina HiSeq 2000	microRNA	Homo sapiens	NA	NA	ILLUMINA	GSM1521201	lung adenocarcinoma tumor	lung	Cancerous tissue	test
59	SRR1608164	Vucic et al., 2014 (PMID: 25342220)	lung adenocarcinoma	Illumina HiSeq 2000	microRNA	Homo sapiens	NA	NA	ILLUMINA	GSM1521202	lung adenocarcinoma tumor	lung	Cancerous tissue	train
60	SRR1608167	Vucic et al., 2014 (PMID: 25342220)	lung adenocarcinoma	Illumina HiSeq 2000	microRNA	Homo sapiens	NA	NA	ILLUMINA	GSM1521205	lung adenocarcinoma tumor	lung	Cancerous tissue	train
61	SRR1608169	Vucic et al., 2014 (PMID: 25342220)	lung adenocarcinoma	Illumina HiSeq 2000	microRNA	Homo sapiens	NA	NA	ILLUMINA	GSM1521207	lung adenocarcinoma tumor	lung	Cancerous tissue	train
62	SRR1608170	Vucic et al., 2014 (PMID: 25342220)	lung adenocarcinoma	Illumina HiSeq 2000	microRNA	Homo sapiens	NA	NA	ILLUMINA	GSM1521208	lung adenocarcinoma tumor	lung	Cancerous tissue	train
63	SRR1608171	Vucic et al., 2014 (PMID: 25342220)	lung adenocarcinoma	Illumina HiSeq 2000	microRNA	Homo sapiens	NA	NA	ILLUMINA	GSM1521209	lung adenocarcinoma tumor	lung	Cancerous tissue	train
64	SRR1608173	Vucic et al., 2014 (PMID: 25342220)	lung adenocarcinoma	Illumina HiSeq 2000	microRNA	Homo sapiens	NA	NA	ILLUMINA	GSM1521211	lung adenocarcinoma tumor	lung	Cancerous tissue	train
65	SRR1608174	Vucic et al., 2014 (PMID: 25342220)	lung adenocarcinoma	Illumina HiSeq 2000	microRNA	Homo sapiens	NA	NA	ILLUMINA	GSM1521212	lung adenocarcinoma tumor	lung	Cancerous tissue	test
66	SRR1608176	Vucic et al., 2014 (PMID: 25342220)	lung adenocarcinoma	Illumina HiSeq 2000	microRNA	Homo sapiens	NA	NA	ILLUMINA	GSM1521214	lung adenocarcinoma tumor	lung	Cancerous tissue	train
67	SRR1608177	Vucic et al., 2014 (PMID: 25342220)	lung adenocarcinoma	Illumina HiSeq 2000	microRNA	Homo sapiens	NA	NA	ILLUMINA	GSM1521215	lung adenocarcinoma tumor	lung	Cancerous tissue	train
68	SRR1608179	Vucic et al., 2014 (PMID: 25342220)	lung adenocarcinoma	Illumina HiSeq 2000	microRNA	Homo sapiens	NA	NA	ILLUMINA	GSM1521217	lung adenocarcinoma tumor	lung	Cancerous tissue	train
69	SRR1608180	Vucic et al., 2014 (PMID: 25342220)	lung adenocarcinoma	Illumina HiSeq 2000	microRNA	Homo sapiens	NA	NA	ILLUMINA	GSM1521218	lung adenocarcinoma tumor	lung	Cancerous tissue	train
70	SRR1608181	Vucic et al., 2014 (PMID: 25342220)	lung adenocarcinoma	Illumina HiSeq 2000	microRNA	Homo sapiens	NA	NA	ILLUMINA	GSM1521219	lung adenocarcinoma tumor	lung	Cancerous tissue	train
71	SRR1608182	Vucic et al., 2014 (PMID: 25342220)	lung adenocarcinoma	Illumina HiSeq 2000	microRNA	Homo sapiens	NA	NA	ILLUMINA	GSM1521220	lung adenocarcinoma tumor	lung	Cancerous tissue	train
72	SRR1608185	Vucic et al., 2014 (PMID: 25342220)	lung adenocarcinoma	Illumina HiSeq 2000	microRNA	Homo sapiens	NA	NA	ILLUMINA	GSM1521223	lung adenocarcinoma tumor	lung	Cancerous tissue	train
73	SRR1608187	Vucic et al., 2014 (PMID: 25342220)	lung adenocarcinoma	Illumina HiSeq 2000	microRNA	Homo sapiens	NA	NA	ILLUMINA	GSM1521225	lung adenocarcinoma tumor	lung	Cancerous tissue	train
74	SRR1608188	Vucic et al., 2014 (PMID: 25342220)	lung adenocarcinoma	Illumina HiSeq 2000	microRNA	Homo sapiens	NA	NA	ILLUMINA	GSM1521226	lung adenocarcinoma tumor	lung	Cancerous tissue	train
75	SRR1608189	Vucic et al., 2014 (PMID: 25342220)	lung adenocarcinoma	Illumina HiSeq 2000	microRNA	Homo sapiens	NA	NA	ILLUMINA	GSM1521227	lung adenocarcinoma tumor	lung	Cancerous tissue	train
76	SRR1608190	Vucic et al., 2014 (PMID: 25342220)	lung adenocarcinoma	Illumina HiSeq 2000	microRNA	Homo sapiens	NA	NA	ILLUMINA	GSM1521228	lung adenocarcinoma tumor	lung	Cancerous tissue	train
77	SRR1608191	Vucic et al., 2014 (PMID: 25342220)	lung adenocarcinoma	Illumina HiSeq 2000	microRNA	Homo sapiens	NA	NA	ILLUMINA	GSM1521229	lung adenocarcinoma tumor	lung	Cancerous tissue	train
78	SRR1608193	Vucic et al., 2014 (PMID: 25342220)	lung adenocarcinoma	Illumina HiSeq 2000	microRNA	Homo sapiens	NA	NA	ILLUMINA	GSM1521231	lung adenocarcinoma tumor	lung	Cancerous tissue	test
79	SRR1608195	Vucic et al., 2014 (PMID: 25342220)	lung adenocarcinoma	Illumina HiSeq 2000	microRNA	Homo sapiens	NA	NA	ILLUMINA	GSM1521233	lung adenocarcinoma tumor	lung	Cancerous tissue	train
80	SRR1608196	Vucic et al., 2014 (PMID: 25342220)	lung adenocarcinoma	Illumina HiSeq 2000	microRNA	Homo sapiens	NA	NA	ILLUMINA	GSM1521234	lung adenocarcinoma tumor	lung	Cancerous tissue	test
81	SRR1608199	Vucic et al., 2014 (PMID: 25342220)	lung adenocarcinoma	Illumina HiSeq 2000	microRNA	Homo sapiens	NA	NA	ILLUMINA	GSM1521237	lung adenocarcinoma tumor	lung	Cancerous tissue	test
82	SRR1608200	Vucic et al., 2014 (PMID: 25342220)	lung adenocarcinoma	Illumina HiSeq 2000	microRNA	Homo sapiens	NA	NA	ILLUMINA	GSM1521238	lung adenocarcinoma tumor	lung	Cancerous tissue	train
83	SRR1608202	Vucic et al., 2014 (PMID: 25342220)	lung adenocarcinoma	Illumina HiSeq 2000	microRNA	Homo sapiens	NA	NA	ILLUMINA	GSM1521240	lung adenocarcinoma tumor	lung	Cancerous tissue	train
84	SRR1608205	Vucic et al., 2014 (PMID: 25342220)	lung adenocarcinoma	Illumina HiSeq 2000	microRNA	Homo sapiens	NA	NA	ILLUMINA	GSM1521243	lung adenocarcinoma tumor	lung	Cancerous tissue	test
85	SRR1608209	Vucic et al., 2014 (PMID: 25342220)	lung adenocarcinoma	Illumina HiSeq 2000	microRNA	Homo sapiens	NA	NA	ILLUMINA	GSM1521247	lung adenocarcinoma tumor	lung	Cancerous tissue	train
86	SRR1608211	Vucic et al., 2014 (PMID: 25342220)	lung adenocarcinoma	Illumina HiSeq 2000	microRNA	Homo sapiens	NA	NA	ILLUMINA	GSM1521249	lung adenocarcinoma tumor	lung	Cancerous tissue	test
87	SRR1608213	Vucic et al., 2014 (PMID: 25342220)	lung adenocarcinoma	Illumina HiSeq 2000	microRNA	Homo sapiens	NA	NA	ILLUMINA	GSM1521251	lung adenocarcinoma tumor	lung	Cancerous tissue	train
88	SRR1608214	Vucic et al., 2014 (PMID: 25342220)	lung adenocarcinoma	Illumina HiSeq 2000	microRNA	Homo sapiens	NA	NA	ILLUMINA	GSM1521252	lung adenocarcinoma tumor	lung	Cancerous tissue	train
89	SRR1608129	Vucic et al., 2014 (PMID: 25342220)	lung adenocarcinoma	Illumina HiSeq 2000	microRNA	Homo sapiens	NA	NA	ILLUMINA	GSM1521167	lung adenocarcinoma tumor	lung	Cancerous tissue	train
90	SRR1608130	Vucic et al., 2014 (PMID: 25342220)	lung adenocarcinoma	Illumina HiSeq 2000	microRNA	Homo sapiens	NA	NA	ILLUMINA	GSM1521168	lung adenocarcinoma tumor	lung	Cancerous tissue	test
91	SRR1608136	Vucic et al., 2014 (PMID: 25342220)	lung adenocarcinoma	Illumina HiSeq 2000	microRNA	Homo sapiens	NA	NA	ILLUMINA	GSM1521174	lung adenocarcinoma tumor	lung	Cancerous tissue	train
92	SRR1608143	Vucic et al., 2014 (PMID: 25342220)	lung adenocarcinoma	Illumina HiSeq 2000	microRNA	Homo sapiens	NA	NA	ILLUMINA	GSM1521181	lung adenocarcinoma tumor	lung	Cancerous tissue	train
93	SRR1608148	Vucic et al., 2014 (PMID: 25342220)	lung adenocarcinoma	Illumina HiSeq 2000	microRNA	Homo sapiens	NA	NA	ILLUMINA	GSM1521186	lung adenocarcinoma tumor	lung	Cancerous tissue	train
94	SRR1608151	Vucic et al., 2014 (PMID: 25342220)	lung adenocarcinoma	Illumina HiSeq 2000	microRNA	Homo sapiens	NA	NA	ILLUMINA	GSM1521189	lung adenocarcinoma tumor	lung	Cancerous tissue	train
95	SRR1608155	Vucic et al., 2014 (PMID: 25342220)	lung adenocarcinoma	Illumina HiSeq 2000	microRNA	Homo sapiens	NA	NA	ILLUMINA	GSM1521193	lung adenocarcinoma tumor	lung	Cancerous tissue	test
96	SRR1608157	Vucic et al., 2014 (PMID: 25342220)	lung adenocarcinoma	Illumina HiSeq 2000	microRNA	Homo sapiens	NA	NA	ILLUMINA	GSM1521195	lung adenocarcinoma tumor	lung	Cancerous tissue	train
97	SRR1608160	Vucic et al., 2014 (PMID: 25342220)	lung adenocarcinoma	Illumina HiSeq 2000	microRNA	Homo sapiens	NA	NA	ILLUMINA	GSM1521198	lung adenocarcinoma tumor	lung	Cancerous tissue	train
98	SRR1608161	Vucic et al., 2014 (PMID: 25342220)	lung adenocarcinoma	Illumina HiSeq 2000	microRNA	Homo sapiens	NA	NA	ILLUMINA	GSM1521199	lung adenocarcinoma tumor	lung	Cancerous tissue	train
99	SRR1608165	Vucic et al., 2014 (PMID: 25342220)	lung adenocarcinoma	Illumina HiSeq 2000	microRNA	Homo sapiens	NA	NA	ILLUMINA	GSM1521203	lung adenocarcinoma tumor	lung	Cancerous tissue	train
100	SRR1608166	Vucic et al., 2014 (PMID: 25342220)	lung adenocarcinoma	Illumina HiSeq 2000	microRNA	Homo sapiens	NA	NA	ILLUMINA	GSM1521204	lung adenocarcinoma tumor	lung	Cancerous tissue	train
101	SRR1608172	Vucic et al., 2014 (PMID: 25342220)	lung adenocarcinoma	Illumina HiSeq 2000	microRNA	Homo sapiens	NA	NA	ILLUMINA	GSM1521210	lung adenocarcinoma tumor	lung	Cancerous tissue	train
102	SRR1608175	Vucic et al., 2014 (PMID: 25342220)	lung adenocarcinoma	Illumina HiSeq 2000	microRNA	Homo sapiens	NA	NA	ILLUMINA	GSM1521213	lung adenocarcinoma tumor	lung	Cancerous tissue	train
103	SRR1608183	Vucic et al., 2014 (PMID: 25342220)	lung adenocarcinoma	Illumina HiSeq 2000	microRNA	Homo sapiens	NA	NA	ILLUMINA	GSM1521221	lung adenocarcinoma tumor	lung	Cancerous tissue	train
104	SRR1608192	Vucic et al., 2014 (PMID: 25342220)	lung adenocarcinoma	Illumina HiSeq 2000	microRNA	Homo sapiens	NA	NA	ILLUMINA	GSM1521230	lung adenocarcinoma tumor	lung	Cancerous tissue	test
105	SRR1608194	Vucic et al., 2014 (PMID: 25342220)	lung adenocarcinoma	Illumina HiSeq 2000	microRNA	Homo sapiens	NA	NA	ILLUMINA	GSM1521232	lung adenocarcinoma tumor	lung	Cancerous tissue	train
106	SRR1608197	Vucic et al., 2014 (PMID: 25342220)	lung adenocarcinoma	Illumina HiSeq 2000	microRNA	Homo sapiens	NA	NA	ILLUMINA	GSM1521235	lung adenocarcinoma tumor	lung	Cancerous tissue	test
107	SRR1608201	Vucic et al., 2014 (PMID: 25342220)	lung adenocarcinoma	Illumina HiSeq 2000	microRNA	Homo sapiens	NA	NA	ILLUMINA	GSM1521239	lung adenocarcinoma tumor	lung	Cancerous tissue	train
108	SRR1608203	Vucic et al., 2014 (PMID: 25342220)	lung adenocarcinoma	Illumina HiSeq 2000	microRNA	Homo sapiens	NA	NA	ILLUMINA	GSM1521241	lung adenocarcinoma tumor	lung	Cancerous tissue	train
109	SRR1608204	Vucic et al., 2014 (PMID: 25342220)	lung adenocarcinoma	Illumina HiSeq 2000	microRNA	Homo sapiens	NA	NA	ILLUMINA	GSM1521242	lung adenocarcinoma tumor	lung	Cancerous tissue	test
110	SRR1608207	Vucic et al., 2014 (PMID: 25342220)	lung adenocarcinoma	Illumina HiSeq 2000	microRNA	Homo sapiens	NA	NA	ILLUMINA	GSM1521245	lung adenocarcinoma tumor	lung	Cancerous tissue	test
111	SRR1608208	Vucic et al., 2014 (PMID: 25342220)	lung adenocarcinoma	Illumina HiSeq 2000	microRNA	Homo sapiens	NA	NA	ILLUMINA	GSM1521246	lung adenocarcinoma tumor	lung	Cancerous tissue	train
112	SRR1608132	Vucic et al., 2014 (PMID: 25342220)	lung adenocarcinoma	Illumina HiSeq 2000	microRNA	Homo sapiens	NA	NA	ILLUMINA	GSM1521170	lung adenocarcinoma tumor	lung	Cancerous tissue	test
113	SRR1608133	Vucic et al., 2014 (PMID: 25342220)	lung adenocarcinoma	Illumina HiSeq 2000	microRNA	Homo sapiens	NA	NA	ILLUMINA	GSM1521171	lung adenocarcinoma tumor	lung	Cancerous tissue	test
114	SRR1608153	Vucic et al., 2014 (PMID: 25342220)	lung adenocarcinoma	Illumina HiSeq 2000	microRNA	Homo sapiens	NA	NA	ILLUMINA	GSM1521191	lung adenocarcinoma tumor	lung	Cancerous tissue	train
115	SRR1608159	Vucic et al., 2014 (PMID: 25342220)	lung adenocarcinoma	Illumina HiSeq 2000	microRNA	Homo sapiens	NA	NA	ILLUMINA	GSM1521197	lung adenocarcinoma tumor	lung	Cancerous tissue	train
116	SRR1608162	Vucic et al., 2014 (PMID: 25342220)	lung adenocarcinoma	Illumina HiSeq 2000	microRNA	Homo sapiens	NA	NA	ILLUMINA	GSM1521200	lung adenocarcinoma tumor	lung	Cancerous tissue	train
117	SRR1608168	Vucic et al., 2014 (PMID: 25342220)	lung adenocarcinoma	Illumina HiSeq 2000	microRNA	Homo sapiens	NA	NA	ILLUMINA	GSM1521206	lung adenocarcinoma tumor	lung	Cancerous tissue	train
118	SRR1608178	Vucic et al., 2014 (PMID: 25342220)	lung adenocarcinoma	Illumina HiSeq 2000	microRNA	Homo sapiens	NA	NA	ILLUMINA	GSM1521216	lung adenocarcinoma tumor	lung	Cancerous tissue	train
119	SRR1608184	Vucic et al., 2014 (PMID: 25342220)	lung adenocarcinoma	Illumina HiSeq 2000	microRNA	Homo sapiens	NA	NA	ILLUMINA	GSM1521222	lung adenocarcinoma tumor	lung	Cancerous tissue	train
120	SRR1608186	Vucic et al., 2014 (PMID: 25342220)	lung adenocarcinoma	Illumina HiSeq 2000	microRNA	Homo sapiens	NA	NA	ILLUMINA	GSM1521224	lung adenocarcinoma tumor	lung	Cancerous tissue	train
121	SRR1608206	Vucic et al., 2014 (PMID: 25342220)	lung adenocarcinoma	Illumina HiSeq 2000	microRNA	Homo sapiens	NA	NA	ILLUMINA	GSM1521244	lung adenocarcinoma tumor	lung	Cancerous tissue	test
122	SRR1608128	Vucic et al., 2014 (PMID: 25342220)	lung adenocarcinoma	Illumina HiSeq 2000	microRNA	Homo sapiens	NA	NA	ILLUMINA	GSM1521166	lung adenocarcinoma tumor	lung	Cancerous tissue	train
123	SRR1608150	Vucic et al., 2014 (PMID: 25342220)	lung adenocarcinoma	Illumina HiSeq 2000	microRNA	Homo sapiens	NA	NA	ILLUMINA	GSM1521188	lung adenocarcinoma tumor	lung	Cancerous tissue	train
124	SRR1608198	Vucic et al., 2014 (PMID: 25342220)	lung adenocarcinoma	Illumina HiSeq 2000	microRNA	Homo sapiens	NA	NA	ILLUMINA	GSM1521236	lung adenocarcinoma tumor	lung	Cancerous tissue	train
125	SRR493966	Kim et al., 2013 (PMID: 23405175)	Adenocarcinoma\ NSCLC	Illumina Genome Analyzer IIx	microRNA	Homo sapiens	NA	NA	ILLUMINA	GSM927325	Non-smoker female\ NSCLC	tumor	Cancerous tissue	train
126	SRR493972	Kim et al., 2013 (PMID: 23405175)	Adenocarcinoma\ NSCLC	Illumina Genome Analyzer IIx	microRNA	Homo sapiens	NA	NA	ILLUMINA	GSM927331	Non-smoker female\ NSCLC	tumor	Cancerous tissue	train
127	SRR493962	Kim et al., 2013 (PMID: 23405175)	Adenocarcinoma\ NSCLC	Illumina Genome Analyzer IIx	microRNA	Homo sapiens	NA	NA	ILLUMINA	GSM927321	Non-smoker female\ NSCLC	tumor	Cancerous tissue	test
128	SRR493968	Kim et al., 2013 (PMID: 23405175)	Adenocarcinoma\ NSCLC	Illumina Genome Analyzer IIx	microRNA	Homo sapiens	NA	NA	ILLUMINA	GSM927327	Non-smoker female\ NSCLC	tumor	Cancerous tissue	train
129	SRR493964	Kim et al., 2013 (PMID: 23405175)	Adenocarcinoma\ NSCLC	Illumina Genome Analyzer IIx	microRNA	Homo sapiens	NA	NA	ILLUMINA	GSM927323	Non-smoker female\ NSCLC	tumor	Cancerous tissue	train
130	SRR493970	Kim et al., 2013 (PMID: 23405175)	Adenocarcinoma\ NSCLC	Illumina Genome Analyzer IIx	microRNA	Homo sapiens	NA	NA	ILLUMINA	GSM927329	Non-smoker female\ NSCLC	tumor	Cancerous tissue	train
131	SRR6757374	Yu et al., 2019 (PMID: 30913346)	lung adenocarcinoma	Illumina HiSeq 2000	microRNA	Homo sapiens	Pat01	73	ILLUMINA	GSM3018551	lung adenocarcinoma tumor	lung	Cancerous tissue	test
132	SRR6757378	Yu et al., 2019 (PMID: 30913346)	lung adenocarcinoma	Illumina HiSeq 2000	microRNA	Homo sapiens	Pat05	64	ILLUMINA	GSM3018555	lung adenocarcinoma tumor	lung	Cancerous tissue	train
133	SRR6757386	Yu et al., 2019 (PMID: 30913346)	lung adenocarcinoma	Illumina HiSeq 2000	microRNA	Homo sapiens	Pat27	50	ILLUMINA	GSM3018563	lung adenocarcinoma tumor	lung	Cancerous tissue	train
134	SRR6757388	Yu et al., 2019 (PMID: 30913346)	lung adenocarcinoma	Illumina HiSeq 2000	microRNA	Homo sapiens	Pat28	78	ILLUMINA	GSM3018565	lung adenocarcinoma tumor	lung	Cancerous tissue	train
135	SRR6757396	Yu et al., 2019 (PMID: 30913346)	lung adenocarcinoma	Illumina HiSeq 2000	microRNA	Homo sapiens	Pat33	69	ILLUMINA	GSM3018573	lung adenocarcinoma tumor	lung	Cancerous tissue	train
136	SRR6757402	Yu et al., 2019 (PMID: 30913346)	lung adenocarcinoma	Illumina HiSeq 2000	microRNA	Homo sapiens	Pat38	58	ILLUMINA	GSM3018579	lung adenocarcinoma tumor	lung	Cancerous tissue	train
137	SRR6757406	Yu et al., 2019 (PMID: 30913346)	lung adenocarcinoma	Illumina HiSeq 2000	microRNA	Homo sapiens	Pat42	52	ILLUMINA	GSM3018583	lung adenocarcinoma tumor	lung	Cancerous tissue	train
138	SRR6757408	Yu et al., 2019 (PMID: 30913346)	lung adenocarcinoma	Illumina HiSeq 2000	microRNA	Homo sapiens	Pat47	56	ILLUMINA	GSM3018585	lung adenocarcinoma tumor	lung	Cancerous tissue	train
139	SRR6757410	Yu et al., 2019 (PMID: 30913346)	lung adenocarcinoma	Illumina HiSeq 2000	microRNA	Homo sapiens	Pat49	67	ILLUMINA	GSM3018587	lung adenocarcinoma tumor	lung	Cancerous tissue	train
140	SRR6757412	Yu et al., 2019 (PMID: 30913346)	lung adenocarcinoma	Illumina HiSeq 2000	microRNA	Homo sapiens	Pat50	56	ILLUMINA	GSM3018589	lung adenocarcinoma tumor	lung	Cancerous tissue	train
141	SRR6757416	Yu et al., 2019 (PMID: 30913346)	lung adenocarcinoma	Illumina HiSeq 2000	microRNA	Homo sapiens	Pat57	52	ILLUMINA	GSM3018593	lung adenocarcinoma tumor	lung	Cancerous tissue	test
142	SRR6757418	Yu et al., 2019 (PMID: 30913346)	lung adenocarcinoma	Illumina HiSeq 2000	microRNA	Homo sapiens	Pat58	53	ILLUMINA	GSM3018595	lung adenocarcinoma tumor	lung	Cancerous tissue	train
143	SRR6757420	Yu et al., 2019 (PMID: 30913346)	lung adenocarcinoma	Illumina HiSeq 2000	microRNA	Homo sapiens	Pat59	74	ILLUMINA	GSM3018597	lung adenocarcinoma tumor	lung	Cancerous tissue	train
144	SRR6757422	Yu et al., 2019 (PMID: 30913346)	lung adenocarcinoma	Illumina HiSeq 2000	microRNA	Homo sapiens	Pat60	72	ILLUMINA	GSM3018599	lung adenocarcinoma tumor	lung	Cancerous tissue	test
145	SRR6757424	Yu et al., 2019 (PMID: 30913346)	lung adenocarcinoma	Illumina HiSeq 2000	microRNA	Homo sapiens	Pat61	67	ILLUMINA	GSM3018601	lung adenocarcinoma tumor	lung	Cancerous tissue	train
146	SRR6757430	Yu et al., 2019 (PMID: 30913346)	lung adenocarcinoma	Illumina HiSeq 2000	microRNA	Homo sapiens	Pat66	54	ILLUMINA	GSM3018607	lung adenocarcinoma tumor	lung	Cancerous tissue	train
147	SRR6757432	Yu et al., 2019 (PMID: 30913346)	lung adenocarcinoma	Illumina HiSeq 2000	microRNA	Homo sapiens	Pat67	56	ILLUMINA	GSM3018609	lung adenocarcinoma tumor	lung	Cancerous tissue	test
148	SRR6757438	Yu et al., 2019 (PMID: 30913346)	lung adenocarcinoma	Illumina HiSeq 2000	microRNA	Homo sapiens	Pat75	48	ILLUMINA	GSM3018615	lung adenocarcinoma tumor	lung	Cancerous tissue	train
149	SRR6757452	Yu et al., 2019 (PMID: 30913346)	lung adenocarcinoma	Illumina HiSeq 2000	microRNA	Homo sapiens	Pat99	70	ILLUMINA	GSM3018629	lung adenocarcinoma tumor	lung	Cancerous tissue	train
150	SRR6757458	Yu et al., 2019 (PMID: 30913346)	lung adenocarcinoma	Illumina HiSeq 2000	microRNA	Homo sapiens	Pat109	61	ILLUMINA	GSM3018635	lung adenocarcinoma tumor	lung	Cancerous tissue	test
151	SRR6757460	Yu et al., 2019 (PMID: 30913346)	lung adenocarcinoma	Illumina HiSeq 2000	microRNA	Homo sapiens	Pat110	75	ILLUMINA	GSM3018637	lung adenocarcinoma tumor	lung	Cancerous tissue	train
152	SRR6757464	Yu et al., 2019 (PMID: 30913346)	lung adenocarcinoma	Illumina HiSeq 2000	microRNA	Homo sapiens	Pat112	46	ILLUMINA	GSM3018641	lung adenocarcinoma tumor	lung	Cancerous tissue	train
153	SRR6757468	Yu et al., 2019 (PMID: 30913346)	lung adenocarcinoma	Illumina HiSeq 2000	microRNA	Homo sapiens	Pat114	50	ILLUMINA	GSM3018645	lung adenocarcinoma tumor	lung	Cancerous tissue	train
154	SRR6757376	Yu et al., 2019 (PMID: 30913346)	lung adenocarcinoma	Illumina HiSeq 2000	microRNA	Homo sapiens	Pat02	57	ILLUMINA	GSM3018553	lung adenocarcinoma tumor	lung	Cancerous tissue	train
155	SRR6757382	Yu et al., 2019 (PMID: 30913346)	lung adenocarcinoma	Illumina HiSeq 2000	microRNA	Homo sapiens	Pat15	66	ILLUMINA	GSM3018559	lung adenocarcinoma tumor	lung	Cancerous tissue	train
156	SRR6757384	Yu et al., 2019 (PMID: 30913346)	lung adenocarcinoma	Illumina HiSeq 2000	microRNA	Homo sapiens	Pat17	73	ILLUMINA	GSM3018561	lung adenocarcinoma tumor	lung	Cancerous tissue	train
157	SRR6757404	Yu et al., 2019 (PMID: 30913346)	lung adenocarcinoma	Illumina HiSeq 2000	microRNA	Homo sapiens	Pat40	70	ILLUMINA	GSM3018581	lung adenocarcinoma tumor	lung	Cancerous tissue	train
158	SRR6757440	Yu et al., 2019 (PMID: 30913346)	lung adenocarcinoma	Illumina HiSeq 2000	microRNA	Homo sapiens	Pat76	69	ILLUMINA	GSM3018617	lung adenocarcinoma tumor	lung	Cancerous tissue	train
159	SRR6757462	Yu et al., 2019 (PMID: 30913346)	lung adenocarcinoma	Illumina HiSeq 2000	microRNA	Homo sapiens	Pat111	66	ILLUMINA	GSM3018639	lung adenocarcinoma tumor	lung	Cancerous tissue	test
160	SRR6757466	Yu et al., 2019 (PMID: 30913346)	lung adenocarcinoma	Illumina HiSeq 2000	microRNA	Homo sapiens	Pat113	62	ILLUMINA	GSM3018643	lung adenocarcinoma tumor	lung	Cancerous tissue	train
161	SRR6757398	Yu et al., 2019 (PMID: 30913346)	lung adenocarcinoma	Illumina HiSeq 2000	microRNA	Homo sapiens	Pat36	37	ILLUMINA	GSM3018575	lung adenocarcinoma tumor	lung	Cancerous tissue	train
162	SRR6757414	Yu et al., 2019 (PMID: 30913346)	lung adenocarcinoma	Illumina HiSeq 2000	microRNA	Homo sapiens	Pat56	43	ILLUMINA	GSM3018591	lung adenocarcinoma tumor	lung	Cancerous tissue	train
163	SRR6757426	Yu et al., 2019 (PMID: 30913346)	lung adenocarcinoma	Illumina HiSeq 2000	microRNA	Homo sapiens	Pat64	59	ILLUMINA	GSM3018603	lung adenocarcinoma tumor	lung	Cancerous tissue	train
164	SRR6757434	Yu et al., 2019 (PMID: 30913346)	lung adenocarcinoma	Illumina HiSeq 2000	microRNA	Homo sapiens	Pat68	51	ILLUMINA	GSM3018611	lung adenocarcinoma tumor	lung	Cancerous tissue	train
165	SRR6757444	Yu et al., 2019 (PMID: 30913346)	lung adenocarcinoma	Illumina HiSeq 2000	microRNA	Homo sapiens	Pat85	66	ILLUMINA	GSM3018621	lung adenocarcinoma tumor	lung	Cancerous tissue	train
166	SRR6757394	Yu et al., 2019 (PMID: 30913346)	lung adenocarcinoma	Illumina HiSeq 2000	microRNA	Homo sapiens	Pat32	69	ILLUMINA	GSM3018571	lung adenocarcinoma tumor	lung	Cancerous tissue	train
167	SRR6757380	Yu et al., 2019 (PMID: 30913346)	lung adenocarcinoma	Illumina HiSeq 2000	microRNA	Homo sapiens	Pat08	45	ILLUMINA	GSM3018557	lung adenocarcinoma tumor	lung	Cancerous tissue	train
168	SRR6757390	Yu et al., 2019 (PMID: 30913346)	lung adenocarcinoma	Illumina HiSeq 2000	microRNA	Homo sapiens	Pat29	44	ILLUMINA	GSM3018567	lung adenocarcinoma tumor	lung	Cancerous tissue	train
169	SRR6757392	Yu et al., 2019 (PMID: 30913346)	lung adenocarcinoma	Illumina HiSeq 2000	microRNA	Homo sapiens	Pat31	54	ILLUMINA	GSM3018569	lung adenocarcinoma tumor	lung	Cancerous tissue	train
170	SRR6757400	Yu et al., 2019 (PMID: 30913346)	lung adenocarcinoma	Illumina HiSeq 2000	microRNA	Homo sapiens	Pat37	72	ILLUMINA	GSM3018577	lung adenocarcinoma tumor	lung	Cancerous tissue	train
171	SRR6757428	Yu et al., 2019 (PMID: 30913346)	lung adenocarcinoma	Illumina HiSeq 2000	microRNA	Homo sapiens	Pat65	70	ILLUMINA	GSM3018605	lung adenocarcinoma tumor	lung	Cancerous tissue	test
172	SRR6757436	Yu et al., 2019 (PMID: 30913346)	lung adenocarcinoma	Illumina HiSeq 2000	microRNA	Homo sapiens	Pat69	53	ILLUMINA	GSM3018613	lung adenocarcinoma tumor	lung	Cancerous tissue	train
173	SRR6757442	Yu et al., 2019 (PMID: 30913346)	lung adenocarcinoma	Illumina HiSeq 2000	microRNA	Homo sapiens	Pat78	46	ILLUMINA	GSM3018619	lung adenocarcinoma tumor	lung	Cancerous tissue	test
174	SRR6757446	Yu et al., 2019 (PMID: 30913346)	lung adenocarcinoma	Illumina HiSeq 2000	microRNA	Homo sapiens	Pat88	50	ILLUMINA	GSM3018623	lung adenocarcinoma tumor	lung	Cancerous tissue	test
175	SRR6757448	Yu et al., 2019 (PMID: 30913346)	lung adenocarcinoma	Illumina HiSeq 2000	microRNA	Homo sapiens	Pat89	60	ILLUMINA	GSM3018625	lung adenocarcinoma tumor	lung	Cancerous tissue	test
176	SRR6757450	Yu et al., 2019 (PMID: 30913346)	lung adenocarcinoma	Illumina HiSeq 2000	microRNA	Homo sapiens	Pat95	66	ILLUMINA	GSM3018627	lung adenocarcinoma tumor	lung	Cancerous tissue	train
177	SRR6757454	Yu et al., 2019 (PMID: 30913346)	lung adenocarcinoma	Illumina HiSeq 2000	microRNA	Homo sapiens	Pat102	57	ILLUMINA	GSM3018631	lung adenocarcinoma tumor	lung	Cancerous tissue	train
178	SRR6757456	Yu et al., 2019 (PMID: 30913346)	lung adenocarcinoma	Illumina HiSeq 2000	microRNA	Homo sapiens	Pat108	61	ILLUMINA	GSM3018633	lung adenocarcinoma tumor	lung	Cancerous tissue	train
179	3831B	This study	lung adenocarcinoma	BGISEQ-500	microRNA	Homo sapiens	NA	66	ILLUMINA		lung adenocarcinoma tumor	lung	Cancerous tissue	train
180	4081C	This study	lung adenocarcinoma	BGISEQ-500	microRNA	Homo sapiens	NA	66	ILLUMINA		lung adenocarcinoma tumor	lung	Cancerous tissue	train
181	4111C	This study	lung adenocarcinoma	BGISEQ-500	microRNA	Homo sapiens	NA	56	ILLUMINA		lung adenocarcinoma tumor	lung	Cancerous tissue	train
182	4121C	This study	lung adenocarcinoma	BGISEQ-500	microRNA	Homo sapiens	NA	29	ILLUMINA		lung adenocarcinoma tumor	lung	Cancerous tissue	test
183	4141C	This study	lung adenocarcinoma	BGISEQ-500	microRNA	Homo sapiens	NA	56	ILLUMINA		lung adenocarcinoma tumor	lung	Cancerous tissue	test
184	4161C	This study	lung adenocarcinoma	BGISEQ-500	microRNA	Homo sapiens	NA	51	ILLUMINA		lung adenocarcinoma tumor	lung	Cancerous tissue	train
185	4171C	This study	lung adenocarcinoma	BGISEQ-500	microRNA	Homo sapiens	NA	44	ILLUMINA		lung adenocarcinoma tumor	lung	Cancerous tissue	train
186	4191C	This study	lung adenocarcinoma	BGISEQ-500	microRNA	Homo sapiens	NA	69	ILLUMINA		lung adenocarcinoma tumor	lung	Cancerous tissue	train
187	4221C	This study	lung adenocarcinoma	BGISEQ-500	microRNA	Homo sapiens	NA	53	ILLUMINA		lung adenocarcinoma tumor	lung	Cancerous tissue	train
188	4261C	This study	lung adenocarcinoma	BGISEQ-500	microRNA	Homo sapiens	NA	65	ILLUMINA		lung adenocarcinoma tumor	lung	Cancerous tissue	train
189	4331C	This study	lung adenocarcinoma	BGISEQ-500	microRNA	Homo sapiens	NA	66	ILLUMINA		lung adenocarcinoma tumor	lung	Cancerous tissue	train
190	4531C	This study	lung adenocarcinoma	BGISEQ-500	microRNA	Homo sapiens	NA	62	ILLUMINA		lung adenocarcinoma tumor	lung	Cancerous tissue	train
191	4661C	This study	lung adenocarcinoma	BGISEQ-500	microRNA	Homo sapiens	NA	51	ILLUMINA		lung adenocarcinoma tumor	lung	Cancerous tissue	train
192	4721C	This study	lung adenocarcinoma	BGISEQ-500	microRNA	Homo sapiens	NA	57	ILLUMINA		lung adenocarcinoma tumor	lung	Cancerous tissue	train
193	4731C	This study	lung adenocarcinoma	BGISEQ-500	microRNA	Homo sapiens	NA	66	ILLUMINA		lung adenocarcinoma tumor	lung	Cancerous tissue	train
194	4741C	This study	lung adenocarcinoma	BGISEQ-500	microRNA	Homo sapiens	NA	65	ILLUMINA		lung adenocarcinoma tumor	lung	Cancerous tissue	train
195	4751C	This study	lung adenocarcinoma	BGISEQ-500	microRNA	Homo sapiens	NA	49	ILLUMINA		lung adenocarcinoma tumor	lung	Cancerous tissue	train
196	4781C	This study	lung adenocarcinoma	BGISEQ-500	microRNA	Homo sapiens	NA	67	ILLUMINA		lung adenocarcinoma tumor	lung	Cancerous tissue	train
197	4801C	This study	lung adenocarcinoma	BGISEQ-500	microRNA	Homo sapiens	NA	50	ILLUMINA		lung adenocarcinoma tumor	lung	Cancerous tissue	test
198	SRR3703131	Becker-Santos et al., 2016 (PMID: 27357447)	lung adenocarcinoma	Illumina HiSeq 2000	microRNA	Homo sapiens	NA	NA	ILLUMINA	GSM2208016	non-malignant lung parenchymal tissue from lung adenocarcinoma patient	lung	Paracancerous tissue	train
199	SRR3703132	Becker-Santos et al., 2016 (PMID: 27357447)	lung adenocarcinoma	Illumina HiSeq 2000	microRNA	Homo sapiens	NA	NA	ILLUMINA	GSM2208017	non-malignant lung parenchymal tissue from lung adenocarcinoma patient	lung	Paracancerous tissue	train
200	SRR3703134	Becker-Santos et al., 2016 (PMID: 27357447)	lung adenocarcinoma	Illumina HiSeq 2000	microRNA	Homo sapiens	NA	NA	ILLUMINA	GSM2208019	non-malignant lung parenchymal tissue from lung adenocarcinoma patient	lung	Paracancerous tissue	train
201	SRR3703138	Becker-Santos et al., 2016 (PMID: 27357447)	lung adenocarcinoma	Illumina HiSeq 2000	microRNA	Homo sapiens	NA	NA	ILLUMINA	GSM2208023	non-malignant lung parenchymal tissue from lung adenocarcinoma patient	lung	Paracancerous tissue	train
202	SRR3703111	Becker-Santos et al., 2016 (PMID: 27357447)	lung adenocarcinoma	Illumina HiSeq 2000	microRNA	Homo sapiens	NA	NA	ILLUMINA	GSM2207996	non-malignant lung parenchymal tissue from lung adenocarcinoma patient	lung	Paracancerous tissue	train
203	SRR3703112	Becker-Santos et al., 2016 (PMID: 27357447)	lung adenocarcinoma	Illumina HiSeq 2000	microRNA	Homo sapiens	NA	NA	ILLUMINA	GSM2207997	non-malignant lung parenchymal tissue from lung adenocarcinoma patient	lung	Paracancerous tissue	test
204	SRR3703114	Becker-Santos et al., 2016 (PMID: 27357447)	lung adenocarcinoma	Illumina HiSeq 2000	microRNA	Homo sapiens	NA	NA	ILLUMINA	GSM2207999	non-malignant lung parenchymal tissue from lung adenocarcinoma patient	lung	Paracancerous tissue	train
205	SRR3703115	Becker-Santos et al., 2016 (PMID: 27357447)	lung adenocarcinoma	Illumina HiSeq 2000	microRNA	Homo sapiens	NA	NA	ILLUMINA	GSM2208000	non-malignant lung parenchymal tissue from lung adenocarcinoma patient	lung	Paracancerous tissue	test
206	SRR3703116	Becker-Santos et al., 2016 (PMID: 27357447)	lung adenocarcinoma	Illumina HiSeq 2000	microRNA	Homo sapiens	NA	NA	ILLUMINA	GSM2208001	non-malignant lung parenchymal tissue from lung adenocarcinoma patient	lung	Paracancerous tissue	train
207	SRR3703117	Becker-Santos et al., 2016 (PMID: 27357447)	lung adenocarcinoma	Illumina HiSeq 2000	microRNA	Homo sapiens	NA	NA	ILLUMINA	GSM2208002	non-malignant lung parenchymal tissue from lung adenocarcinoma patient	lung	Paracancerous tissue	train
208	SRR3703140	Becker-Santos et al., 2016 (PMID: 27357447)	lung adenocarcinoma	Illumina HiSeq 2000	microRNA	Homo sapiens	NA	NA	ILLUMINA	GSM2208025	non-malignant lung parenchymal tissue from lung adenocarcinoma patient	lung	Paracancerous tissue	train
209	SRR3703130	Becker-Santos et al., 2016 (PMID: 27357447)	lung adenocarcinoma	Illumina HiSeq 2000	microRNA	Homo sapiens	NA	NA	ILLUMINA	GSM2208015	non-malignant lung parenchymal tissue from lung adenocarcinoma patient	lung	Paracancerous tissue	train
210	SRR3703133	Becker-Santos et al., 2016 (PMID: 27357447)	lung adenocarcinoma	Illumina HiSeq 2000	microRNA	Homo sapiens	NA	NA	ILLUMINA	GSM2208018	non-malignant lung parenchymal tissue from lung adenocarcinoma patient	lung	Paracancerous tissue	train
211	SRR3703135	Becker-Santos et al., 2016 (PMID: 27357447)	lung adenocarcinoma	Illumina HiSeq 2000	microRNA	Homo sapiens	NA	NA	ILLUMINA	GSM2208020	non-malignant lung parenchymal tissue from lung adenocarcinoma patient	lung	Paracancerous tissue	train
212	SRR3703137	Becker-Santos et al., 2016 (PMID: 27357447)	lung adenocarcinoma	Illumina HiSeq 2000	microRNA	Homo sapiens	NA	NA	ILLUMINA	GSM2208022	non-malignant lung parenchymal tissue from lung adenocarcinoma patient	lung	Paracancerous tissue	train
213	SRR3703139	Becker-Santos et al., 2016 (PMID: 27357447)	lung adenocarcinoma	Illumina HiSeq 2000	microRNA	Homo sapiens	NA	NA	ILLUMINA	GSM2208024	non-malignant lung parenchymal tissue from lung adenocarcinoma patient	lung	Paracancerous tissue	train
214	SRR3703141	Becker-Santos et al., 2016 (PMID: 27357447)	lung adenocarcinoma	Illumina HiSeq 2000	microRNA	Homo sapiens	NA	NA	ILLUMINA	GSM2208026	non-malignant lung parenchymal tissue from lung adenocarcinoma patient	lung	Paracancerous tissue	test
215	SRR3703142	Becker-Santos et al., 2016 (PMID: 27357447)	lung adenocarcinoma	Illumina HiSeq 2000	microRNA	Homo sapiens	NA	NA	ILLUMINA	GSM2208027	non-malignant lung parenchymal tissue from lung adenocarcinoma patient	lung	Paracancerous tissue	train
216	SRR3703144	Becker-Santos et al., 2016 (PMID: 27357447)	lung adenocarcinoma	Illumina HiSeq 2000	microRNA	Homo sapiens	NA	NA	ILLUMINA	GSM2208029	non-malignant lung parenchymal tissue from lung adenocarcinoma patient	lung	Paracancerous tissue	train
217	SRR3703146	Becker-Santos et al., 2016 (PMID: 27357447)	lung adenocarcinoma	Illumina HiSeq 2000	microRNA	Homo sapiens	NA	NA	ILLUMINA	GSM2208031	non-malignant lung parenchymal tissue from lung adenocarcinoma patient	lung	Paracancerous tissue	train
218	SRR3703129	Becker-Santos et al., 2016 (PMID: 27357447)	lung adenocarcinoma	Illumina HiSeq 2000	microRNA	Homo sapiens	NA	NA	ILLUMINA	GSM2208014	non-malignant lung parenchymal tissue from lung adenocarcinoma patient	lung	Paracancerous tissue	train
219	SRR3703136	Becker-Santos et al., 2016 (PMID: 27357447)	lung adenocarcinoma	Illumina HiSeq 2000	microRNA	Homo sapiens	NA	NA	ILLUMINA	GSM2208021	non-malignant lung parenchymal tissue from lung adenocarcinoma patient	lung	Paracancerous tissue	train
220	SRR3703143	Becker-Santos et al., 2016 (PMID: 27357447)	lung adenocarcinoma	Illumina HiSeq 2000	microRNA	Homo sapiens	NA	NA	ILLUMINA	GSM2208028	non-malignant lung parenchymal tissue from lung adenocarcinoma patient	lung	Paracancerous tissue	test
221	SRR3703113	Becker-Santos et al., 2016 (PMID: 27357447)	lung adenocarcinoma	Illumina HiSeq 2000	microRNA	Homo sapiens	NA	NA	ILLUMINA	GSM2207998	non-malignant lung parenchymal tissue from lung adenocarcinoma patient	lung	Paracancerous tissue	train
222	SRR3703145	Becker-Santos et al., 2016 (PMID: 27357447)	lung adenocarcinoma	Illumina HiSeq 2000	microRNA	Homo sapiens	NA	NA	ILLUMINA	GSM2208030	non-malignant lung parenchymal tissue from lung adenocarcinoma patient	lung	Paracancerous tissue	train
223	SRR3703128	Becker-Santos et al., 2016 (PMID: 27357447)	lung adenocarcinoma	Illumina HiSeq 2000	microRNA	Homo sapiens	NA	NA	ILLUMINA	GSM2208013	non-malignant lung parenchymal tissue from lung adenocarcinoma patient	lung	Paracancerous tissue	test
224	SRR3703120	Becker-Santos et al., 2016 (PMID: 27357447)	lung adenocarcinoma	Illumina HiSeq 2000	microRNA	Homo sapiens	NA	NA	ILLUMINA	GSM2208005	non-malignant lung parenchymal tissue from lung adenocarcinoma patient	lung	Paracancerous tissue	train
225	SRR3703119	Becker-Santos et al., 2016 (PMID: 27357447)	lung adenocarcinoma	Illumina HiSeq 2000	microRNA	Homo sapiens	NA	NA	ILLUMINA	GSM2208004	non-malignant lung parenchymal tissue from lung adenocarcinoma patient	lung	Paracancerous tissue	train
226	SRR3703122	Becker-Santos et al., 2016 (PMID: 27357447)	lung adenocarcinoma	Illumina HiSeq 2000	microRNA	Homo sapiens	NA	NA	ILLUMINA	GSM2208007	non-malignant lung parenchymal tissue from lung adenocarcinoma patient	lung	Paracancerous tissue	train
227	SRR3703123	Becker-Santos et al., 2016 (PMID: 27357447)	lung adenocarcinoma	Illumina HiSeq 2000	microRNA	Homo sapiens	NA	NA	ILLUMINA	GSM2208008	non-malignant lung parenchymal tissue from lung adenocarcinoma patient	lung	Paracancerous tissue	train
228	SRR3703125	Becker-Santos et al., 2016 (PMID: 27357447)	lung adenocarcinoma	Illumina HiSeq 2000	microRNA	Homo sapiens	NA	NA	ILLUMINA	GSM2208010	non-malignant lung parenchymal tissue from lung adenocarcinoma patient	lung	Paracancerous tissue	train
229	SRR3703126	Becker-Santos et al., 2016 (PMID: 27357447)	lung adenocarcinoma	Illumina HiSeq 2000	microRNA	Homo sapiens	NA	NA	ILLUMINA	GSM2208011	non-malignant lung parenchymal tissue from lung adenocarcinoma patient	lung	Paracancerous tissue	train
230	SRR3703127	Becker-Santos et al., 2016 (PMID: 27357447)	lung adenocarcinoma	Illumina HiSeq 2000	microRNA	Homo sapiens	NA	NA	ILLUMINA	GSM2208012	non-malignant lung parenchymal tissue from lung adenocarcinoma patient	lung	Paracancerous tissue	test
231	SRR1608215	Vucic et al., 2014 (PMID: 25342220)	lung adenocarcinoma	Illumina HiSeq 2000	microRNA	Homo sapiens	NA	NA	ILLUMINA	GSM1521253	non-malignant lung parenchymal tissue from lung adenocarcinoma patient	lung	Paracancerous tissue	train
232	SRR1608216	Vucic et al., 2014 (PMID: 25342220)	lung adenocarcinoma	Illumina HiSeq 2000	microRNA	Homo sapiens	NA	NA	ILLUMINA	GSM1521254	non-malignant lung parenchymal tissue from lung adenocarcinoma patient	lung	Paracancerous tissue	train
233	SRR1608217	Vucic et al., 2014 (PMID: 25342220)	lung adenocarcinoma	Illumina HiSeq 2000	microRNA	Homo sapiens	NA	NA	ILLUMINA	GSM1521255	non-malignant lung parenchymal tissue from lung adenocarcinoma patient	lung	Paracancerous tissue	train
234	SRR1608218	Vucic et al., 2014 (PMID: 25342220)	lung adenocarcinoma	Illumina HiSeq 2000	microRNA	Homo sapiens	NA	NA	ILLUMINA	GSM1521256	non-malignant lung parenchymal tissue from lung adenocarcinoma patient	lung	Paracancerous tissue	train
235	SRR1608219	Vucic et al., 2014 (PMID: 25342220)	lung adenocarcinoma	Illumina HiSeq 2000	microRNA	Homo sapiens	NA	NA	ILLUMINA	GSM1521257	non-malignant lung parenchymal tissue from lung adenocarcinoma patient	lung	Paracancerous tissue	train
236	SRR1608220	Vucic et al., 2014 (PMID: 25342220)	lung adenocarcinoma	Illumina HiSeq 2000	microRNA	Homo sapiens	NA	NA	ILLUMINA	GSM1521258	non-malignant lung parenchymal tissue from lung adenocarcinoma patient	lung	Paracancerous tissue	test
237	SRR1608221	Vucic et al., 2014 (PMID: 25342220)	lung adenocarcinoma	Illumina HiSeq 2000	microRNA	Homo sapiens	NA	NA	ILLUMINA	GSM1521259	non-malignant lung parenchymal tissue from lung adenocarcinoma patient	lung	Paracancerous tissue	train
238	SRR1608222	Vucic et al., 2014 (PMID: 25342220)	lung adenocarcinoma	Illumina HiSeq 2000	microRNA	Homo sapiens	NA	NA	ILLUMINA	GSM1521260	non-malignant lung parenchymal tissue from lung adenocarcinoma patient	lung	Paracancerous tissue	train
239	SRR1608223	Vucic et al., 2014 (PMID: 25342220)	lung adenocarcinoma	Illumina HiSeq 2000	microRNA	Homo sapiens	NA	NA	ILLUMINA	GSM1521261	non-malignant lung parenchymal tissue from lung adenocarcinoma patient	lung	Paracancerous tissue	train
240	SRR1608224	Vucic et al., 2014 (PMID: 25342220)	lung adenocarcinoma	Illumina HiSeq 2000	microRNA	Homo sapiens	NA	NA	ILLUMINA	GSM1521262	non-malignant lung parenchymal tissue from lung adenocarcinoma patient	lung	Paracancerous tissue	test
241	SRR1608225	Vucic et al., 2014 (PMID: 25342220)	lung adenocarcinoma	Illumina HiSeq 2000	microRNA	Homo sapiens	NA	NA	ILLUMINA	GSM1521263	non-malignant lung parenchymal tissue from lung adenocarcinoma patient	lung	Paracancerous tissue	test
242	SRR1608226	Vucic et al., 2014 (PMID: 25342220)	lung adenocarcinoma	Illumina HiSeq 2000	microRNA	Homo sapiens	NA	NA	ILLUMINA	GSM1521264	non-malignant lung parenchymal tissue from lung adenocarcinoma patient	lung	Paracancerous tissue	train
243	SRR1608227	Vucic et al., 2014 (PMID: 25342220)	lung adenocarcinoma	Illumina HiSeq 2000	microRNA	Homo sapiens	NA	NA	ILLUMINA	GSM1521265	non-malignant lung parenchymal tissue from lung adenocarcinoma patient	lung	Paracancerous tissue	train
244	SRR1608228	Vucic et al., 2014 (PMID: 25342220)	lung adenocarcinoma	Illumina HiSeq 2000	microRNA	Homo sapiens	NA	NA	ILLUMINA	GSM1521266	non-malignant lung parenchymal tissue from lung adenocarcinoma patient	lung	Paracancerous tissue	train
245	SRR1608229	Vucic et al., 2014 (PMID: 25342220)	lung adenocarcinoma	Illumina HiSeq 2000	microRNA	Homo sapiens	NA	NA	ILLUMINA	GSM1521267	non-malignant lung parenchymal tissue from lung adenocarcinoma patient	lung	Paracancerous tissue	train
246	SRR1608230	Vucic et al., 2014 (PMID: 25342220)	lung adenocarcinoma	Illumina HiSeq 2000	microRNA	Homo sapiens	NA	NA	ILLUMINA	GSM1521268	non-malignant lung parenchymal tissue from lung adenocarcinoma patient	lung	Paracancerous tissue	train
247	SRR1608231	Vucic et al., 2014 (PMID: 25342220)	lung adenocarcinoma	Illumina HiSeq 2000	microRNA	Homo sapiens	NA	NA	ILLUMINA	GSM1521269	non-malignant lung parenchymal tissue from lung adenocarcinoma patient	lung	Paracancerous tissue	train
248	SRR1608232	Vucic et al., 2014 (PMID: 25342220)	lung adenocarcinoma	Illumina HiSeq 2000	microRNA	Homo sapiens	NA	NA	ILLUMINA	GSM1521270	non-malignant lung parenchymal tissue from lung adenocarcinoma patient	lung	Paracancerous tissue	train
249	SRR1608233	Vucic et al., 2014 (PMID: 25342220)	lung adenocarcinoma	Illumina HiSeq 2000	microRNA	Homo sapiens	NA	NA	ILLUMINA	GSM1521271	non-malignant lung parenchymal tissue from lung adenocarcinoma patient	lung	Paracancerous tissue	train
250	SRR1608234	Vucic et al., 2014 (PMID: 25342220)	lung adenocarcinoma	Illumina HiSeq 2000	microRNA	Homo sapiens	NA	NA	ILLUMINA	GSM1521272	non-malignant lung parenchymal tissue from lung adenocarcinoma patient	lung	Paracancerous tissue	train
251	SRR1608235	Vucic et al., 2014 (PMID: 25342220)	lung adenocarcinoma	Illumina HiSeq 2000	microRNA	Homo sapiens	NA	NA	ILLUMINA	GSM1521273	non-malignant lung parenchymal tissue from lung adenocarcinoma patient	lung	Paracancerous tissue	train
252	SRR1608236	Vucic et al., 2014 (PMID: 25342220)	lung adenocarcinoma	Illumina HiSeq 2000	microRNA	Homo sapiens	NA	NA	ILLUMINA	GSM1521274	non-malignant lung parenchymal tissue from lung adenocarcinoma patient	lung	Paracancerous tissue	train
253	SRR1608237	Vucic et al., 2014 (PMID: 25342220)	lung adenocarcinoma	Illumina HiSeq 2000	microRNA	Homo sapiens	NA	NA	ILLUMINA	GSM1521275	non-malignant lung parenchymal tissue from lung adenocarcinoma patient	lung	Paracancerous tissue	train
254	SRR1608238	Vucic et al., 2014 (PMID: 25342220)	lung adenocarcinoma	Illumina HiSeq 2000	microRNA	Homo sapiens	NA	NA	ILLUMINA	GSM1521276	non-malignant lung parenchymal tissue from lung adenocarcinoma patient	lung	Paracancerous tissue	train
255	SRR1608239	Vucic et al., 2014 (PMID: 25342220)	lung adenocarcinoma	Illumina HiSeq 2000	microRNA	Homo sapiens	NA	NA	ILLUMINA	GSM1521277	non-malignant lung parenchymal tissue from lung adenocarcinoma patient	lung	Paracancerous tissue	test
256	SRR1608240	Vucic et al., 2014 (PMID: 25342220)	lung adenocarcinoma	Illumina HiSeq 2000	microRNA	Homo sapiens	NA	NA	ILLUMINA	GSM1521278	non-malignant lung parenchymal tissue from lung adenocarcinoma patient	lung	Paracancerous tissue	train
257	SRR1608241	Vucic et al., 2014 (PMID: 25342220)	lung adenocarcinoma	Illumina HiSeq 2000	microRNA	Homo sapiens	NA	NA	ILLUMINA	GSM1521279	non-malignant lung parenchymal tissue from lung adenocarcinoma patient	lung	Paracancerous tissue	train
258	SRR1608242	Vucic et al., 2014 (PMID: 25342220)	lung adenocarcinoma	Illumina HiSeq 2000	microRNA	Homo sapiens	NA	NA	ILLUMINA	GSM1521280	non-malignant lung parenchymal tissue from lung adenocarcinoma patient	lung	Paracancerous tissue	train
259	SRR1608243	Vucic et al., 2014 (PMID: 25342220)	lung adenocarcinoma	Illumina HiSeq 2000	microRNA	Homo sapiens	NA	NA	ILLUMINA	GSM1521281	non-malignant lung parenchymal tissue from lung adenocarcinoma patient	lung	Paracancerous tissue	train
260	SRR1608244	Vucic et al., 2014 (PMID: 25342220)	lung adenocarcinoma	Illumina HiSeq 2000	microRNA	Homo sapiens	NA	NA	ILLUMINA	GSM1521282	non-malignant lung parenchymal tissue from lung adenocarcinoma patient	lung	Paracancerous tissue	test
261	SRR1608245	Vucic et al., 2014 (PMID: 25342220)	lung adenocarcinoma	Illumina HiSeq 2000	microRNA	Homo sapiens	NA	NA	ILLUMINA	GSM1521283	non-malignant lung parenchymal tissue from lung adenocarcinoma patient	lung	Paracancerous tissue	train
262	SRR1608246	Vucic et al., 2014 (PMID: 25342220)	lung adenocarcinoma	Illumina HiSeq 2000	microRNA	Homo sapiens	NA	NA	ILLUMINA	GSM1521284	non-malignant lung parenchymal tissue from lung adenocarcinoma patient	lung	Paracancerous tissue	train
263	SRR1608247	Vucic et al., 2014 (PMID: 25342220)	lung adenocarcinoma	Illumina HiSeq 2000	microRNA	Homo sapiens	NA	NA	ILLUMINA	GSM1521285	non-malignant lung parenchymal tissue from lung adenocarcinoma patient	lung	Paracancerous tissue	train
264	SRR1608248	Vucic et al., 2014 (PMID: 25342220)	lung adenocarcinoma	Illumina HiSeq 2000	microRNA	Homo sapiens	NA	NA	ILLUMINA	GSM1521286	non-malignant lung parenchymal tissue from lung adenocarcinoma patient	lung	Paracancerous tissue	train
265	SRR1608249	Vucic et al., 2014 (PMID: 25342220)	lung adenocarcinoma	Illumina HiSeq 2000	microRNA	Homo sapiens	NA	NA	ILLUMINA	GSM1521287	non-malignant lung parenchymal tissue from lung adenocarcinoma patient	lung	Paracancerous tissue	test
266	SRR1608250	Vucic et al., 2014 (PMID: 25342220)	lung adenocarcinoma	Illumina HiSeq 2000	microRNA	Homo sapiens	NA	NA	ILLUMINA	GSM1521288	non-malignant lung parenchymal tissue from lung adenocarcinoma patient	lung	Paracancerous tissue	train
267	SRR1608251	Vucic et al., 2014 (PMID: 25342220)	lung adenocarcinoma	Illumina HiSeq 2000	microRNA	Homo sapiens	NA	NA	ILLUMINA	GSM1521289	non-malignant lung parenchymal tissue from lung adenocarcinoma patient	lung	Paracancerous tissue	train
268	SRR1608252	Vucic et al., 2014 (PMID: 25342220)	lung adenocarcinoma	Illumina HiSeq 2000	microRNA	Homo sapiens	NA	NA	ILLUMINA	GSM1521290	non-malignant lung parenchymal tissue from lung adenocarcinoma patient	lung	Paracancerous tissue	test
269	SRR1608253	Vucic et al., 2014 (PMID: 25342220)	lung adenocarcinoma	Illumina HiSeq 2000	microRNA	Homo sapiens	NA	NA	ILLUMINA	GSM1521291	non-malignant lung parenchymal tissue from lung adenocarcinoma patient	lung	Paracancerous tissue	train
270	SRR1608254	Vucic et al., 2014 (PMID: 25342220)	lung adenocarcinoma	Illumina HiSeq 2000	microRNA	Homo sapiens	NA	NA	ILLUMINA	GSM1521292	non-malignant lung parenchymal tissue from lung adenocarcinoma patient	lung	Paracancerous tissue	test
271	SRR1608255	Vucic et al., 2014 (PMID: 25342220)	lung adenocarcinoma	Illumina HiSeq 2000	microRNA	Homo sapiens	NA	NA	ILLUMINA	GSM1521293	non-malignant lung parenchymal tissue from lung adenocarcinoma patient	lung	Paracancerous tissue	train
272	SRR1608256	Vucic et al., 2014 (PMID: 25342220)	lung adenocarcinoma	Illumina HiSeq 2000	microRNA	Homo sapiens	NA	NA	ILLUMINA	GSM1521294	non-malignant lung parenchymal tissue from lung adenocarcinoma patient	lung	Paracancerous tissue	train
273	SRR1608257	Vucic et al., 2014 (PMID: 25342220)	lung adenocarcinoma	Illumina HiSeq 2000	microRNA	Homo sapiens	NA	NA	ILLUMINA	GSM1521295	non-malignant lung parenchymal tissue from lung adenocarcinoma patient	lung	Paracancerous tissue	train
274	SRR1608258	Vucic et al., 2014 (PMID: 25342220)	lung adenocarcinoma	Illumina HiSeq 2000	microRNA	Homo sapiens	NA	NA	ILLUMINA	GSM1521296	non-malignant lung parenchymal tissue from lung adenocarcinoma patient	lung	Paracancerous tissue	train
275	SRR1608259	Vucic et al., 2014 (PMID: 25342220)	lung adenocarcinoma	Illumina HiSeq 2000	microRNA	Homo sapiens	NA	NA	ILLUMINA	GSM1521297	non-malignant lung parenchymal tissue from lung adenocarcinoma patient	lung	Paracancerous tissue	test
276	SRR1608260	Vucic et al., 2014 (PMID: 25342220)	lung adenocarcinoma	Illumina HiSeq 2000	microRNA	Homo sapiens	NA	NA	ILLUMINA	GSM1521298	non-malignant lung parenchymal tissue from lung adenocarcinoma patient	lung	Paracancerous tissue	train
277	SRR1608261	Vucic et al., 2014 (PMID: 25342220)	lung adenocarcinoma	Illumina HiSeq 2000	microRNA	Homo sapiens	NA	NA	ILLUMINA	GSM1521299	non-malignant lung parenchymal tissue from lung adenocarcinoma patient	lung	Paracancerous tissue	train
278	SRR1608262	Vucic et al., 2014 (PMID: 25342220)	lung adenocarcinoma	Illumina HiSeq 2000	microRNA	Homo sapiens	NA	NA	ILLUMINA	GSM1521300	non-malignant lung parenchymal tissue from lung adenocarcinoma patient	lung	Paracancerous tissue	train
279	SRR1608263	Vucic et al., 2014 (PMID: 25342220)	lung adenocarcinoma	Illumina HiSeq 2000	microRNA	Homo sapiens	NA	NA	ILLUMINA	GSM1521301	non-malignant lung parenchymal tissue from lung adenocarcinoma patient	lung	Paracancerous tissue	train
280	SRR1608264	Vucic et al., 2014 (PMID: 25342220)	lung adenocarcinoma	Illumina HiSeq 2000	microRNA	Homo sapiens	NA	NA	ILLUMINA	GSM1521302	non-malignant lung parenchymal tissue from lung adenocarcinoma patient	lung	Paracancerous tissue	train
281	SRR1608265	Vucic et al., 2014 (PMID: 25342220)	lung adenocarcinoma	Illumina HiSeq 2000	microRNA	Homo sapiens	NA	NA	ILLUMINA	GSM1521303	non-malignant lung parenchymal tissue from lung adenocarcinoma patient	lung	Paracancerous tissue	train
282	SRR1608266	Vucic et al., 2014 (PMID: 25342220)	lung adenocarcinoma	Illumina HiSeq 2000	microRNA	Homo sapiens	NA	NA	ILLUMINA	GSM1521304	non-malignant lung parenchymal tissue from lung adenocarcinoma patient	lung	Paracancerous tissue	train
283	SRR1608267	Vucic et al., 2014 (PMID: 25342220)	lung adenocarcinoma	Illumina HiSeq 2000	microRNA	Homo sapiens	NA	NA	ILLUMINA	GSM1521305	non-malignant lung parenchymal tissue from lung adenocarcinoma patient	lung	Paracancerous tissue	train
284	SRR1608268	Vucic et al., 2014 (PMID: 25342220)	lung adenocarcinoma	Illumina HiSeq 2000	microRNA	Homo sapiens	NA	NA	ILLUMINA	GSM1521306	non-malignant lung parenchymal tissue from lung adenocarcinoma patient	lung	Paracancerous tissue	test
285	SRR1608269	Vucic et al., 2014 (PMID: 25342220)	lung adenocarcinoma	Illumina HiSeq 2000	microRNA	Homo sapiens	NA	NA	ILLUMINA	GSM1521307	non-malignant lung parenchymal tissue from lung adenocarcinoma patient	lung	Paracancerous tissue	train
286	SRR1608270	Vucic et al., 2014 (PMID: 25342220)	lung adenocarcinoma	Illumina HiSeq 2000	microRNA	Homo sapiens	NA	NA	ILLUMINA	GSM1521308	non-malignant lung parenchymal tissue from lung adenocarcinoma patient	lung	Paracancerous tissue	train
287	SRR1608271	Vucic et al., 2014 (PMID: 25342220)	lung adenocarcinoma	Illumina HiSeq 2000	microRNA	Homo sapiens	NA	NA	ILLUMINA	GSM1521309	non-malignant lung parenchymal tissue from lung adenocarcinoma patient	lung	Paracancerous tissue	train
288	SRR1608272	Vucic et al., 2014 (PMID: 25342220)	lung adenocarcinoma	Illumina HiSeq 2000	microRNA	Homo sapiens	NA	NA	ILLUMINA	GSM1521310	non-malignant lung parenchymal tissue from lung adenocarcinoma patient	lung	Paracancerous tissue	train
289	SRR1608273	Vucic et al., 2014 (PMID: 25342220)	lung adenocarcinoma	Illumina HiSeq 2000	microRNA	Homo sapiens	NA	NA	ILLUMINA	GSM1521311	non-malignant lung parenchymal tissue from lung adenocarcinoma patient	lung	Paracancerous tissue	train
290	SRR1608274	Vucic et al., 2014 (PMID: 25342220)	lung adenocarcinoma	Illumina HiSeq 2000	microRNA	Homo sapiens	NA	NA	ILLUMINA	GSM1521312	non-malignant lung parenchymal tissue from lung adenocarcinoma patient	lung	Paracancerous tissue	train
291	SRR1608275	Vucic et al., 2014 (PMID: 25342220)	lung adenocarcinoma	Illumina HiSeq 2000	microRNA	Homo sapiens	NA	NA	ILLUMINA	GSM1521313	non-malignant lung parenchymal tissue from lung adenocarcinoma patient	lung	Paracancerous tissue	train
292	SRR1608276	Vucic et al., 2014 (PMID: 25342220)	lung adenocarcinoma	Illumina HiSeq 2000	microRNA	Homo sapiens	NA	NA	ILLUMINA	GSM1521314	non-malignant lung parenchymal tissue from lung adenocarcinoma patient	lung	Paracancerous tissue	train
293	SRR1608277	Vucic et al., 2014 (PMID: 25342220)	lung adenocarcinoma	Illumina HiSeq 2000	microRNA	Homo sapiens	NA	NA	ILLUMINA	GSM1521315	non-malignant lung parenchymal tissue from lung adenocarcinoma patient	lung	Paracancerous tissue	train
294	SRR1608278	Vucic et al., 2014 (PMID: 25342220)	lung adenocarcinoma	Illumina HiSeq 2000	microRNA	Homo sapiens	NA	NA	ILLUMINA	GSM1521316	non-malignant lung parenchymal tissue from lung adenocarcinoma patient	lung	Paracancerous tissue	train
295	SRR1608279	Vucic et al., 2014 (PMID: 25342220)	lung adenocarcinoma	Illumina HiSeq 2000	microRNA	Homo sapiens	NA	NA	ILLUMINA	GSM1521317	non-malignant lung parenchymal tissue from lung adenocarcinoma patient	lung	Paracancerous tissue	train
296	SRR1608280	Vucic et al., 2014 (PMID: 25342220)	lung adenocarcinoma	Illumina HiSeq 2000	microRNA	Homo sapiens	NA	NA	ILLUMINA	GSM1521318	non-malignant lung parenchymal tissue from lung adenocarcinoma patient	lung	Paracancerous tissue	train
297	SRR1608281	Vucic et al., 2014 (PMID: 25342220)	lung adenocarcinoma	Illumina HiSeq 2000	microRNA	Homo sapiens	NA	NA	ILLUMINA	GSM1521319	non-malignant lung parenchymal tissue from lung adenocarcinoma patient	lung	Paracancerous tissue	train
298	SRR1608282	Vucic et al., 2014 (PMID: 25342220)	lung adenocarcinoma	Illumina HiSeq 2000	microRNA	Homo sapiens	NA	NA	ILLUMINA	GSM1521320	non-malignant lung parenchymal tissue from lung adenocarcinoma patient	lung	Paracancerous tissue	train
299	SRR1608283	Vucic et al., 2014 (PMID: 25342220)	lung adenocarcinoma	Illumina HiSeq 2000	microRNA	Homo sapiens	NA	NA	ILLUMINA	GSM1521321	non-malignant lung parenchymal tissue from lung adenocarcinoma patient	lung	Paracancerous tissue	train
300	SRR1608284	Vucic et al., 2014 (PMID: 25342220)	lung adenocarcinoma	Illumina HiSeq 2000	microRNA	Homo sapiens	NA	NA	ILLUMINA	GSM1521322	non-malignant lung parenchymal tissue from lung adenocarcinoma patient	lung	Paracancerous tissue	train
301	SRR1608285	Vucic et al., 2014 (PMID: 25342220)	lung adenocarcinoma	Illumina HiSeq 2000	microRNA	Homo sapiens	NA	NA	ILLUMINA	GSM1521323	non-malignant lung parenchymal tissue from lung adenocarcinoma patient	lung	Paracancerous tissue	train
302	SRR1608286	Vucic et al., 2014 (PMID: 25342220)	lung adenocarcinoma	Illumina HiSeq 2000	microRNA	Homo sapiens	NA	NA	ILLUMINA	GSM1521324	non-malignant lung parenchymal tissue from lung adenocarcinoma patient	lung	Paracancerous tissue	train
303	SRR1608287	Vucic et al., 2014 (PMID: 25342220)	lung adenocarcinoma	Illumina HiSeq 2000	microRNA	Homo sapiens	NA	NA	ILLUMINA	GSM1521325	non-malignant lung parenchymal tissue from lung adenocarcinoma patient	lung	Paracancerous tissue	train
304	SRR1608288	Vucic et al., 2014 (PMID: 25342220)	lung adenocarcinoma	Illumina HiSeq 2000	microRNA	Homo sapiens	NA	NA	ILLUMINA	GSM1521326	non-malignant lung parenchymal tissue from lung adenocarcinoma patient	lung	Paracancerous tissue	train
305	SRR1608289	Vucic et al., 2014 (PMID: 25342220)	lung adenocarcinoma	Illumina HiSeq 2000	microRNA	Homo sapiens	NA	NA	ILLUMINA	GSM1521327	non-malignant lung parenchymal tissue from lung adenocarcinoma patient	lung	Paracancerous tissue	test
306	SRR1608290	Vucic et al., 2014 (PMID: 25342220)	lung adenocarcinoma	Illumina HiSeq 2000	microRNA	Homo sapiens	NA	NA	ILLUMINA	GSM1521328	non-malignant lung parenchymal tissue from lung adenocarcinoma patient	lung	Paracancerous tissue	train
307	SRR1608291	Vucic et al., 2014 (PMID: 25342220)	lung adenocarcinoma	Illumina HiSeq 2000	microRNA	Homo sapiens	NA	NA	ILLUMINA	GSM1521329	non-malignant lung parenchymal tissue from lung adenocarcinoma patient	lung	Paracancerous tissue	test
308	SRR1608292	Vucic et al., 2014 (PMID: 25342220)	lung adenocarcinoma	Illumina HiSeq 2000	microRNA	Homo sapiens	NA	NA	ILLUMINA	GSM1521330	non-malignant lung parenchymal tissue from lung adenocarcinoma patient	lung	Paracancerous tissue	train
309	SRR1608293	Vucic et al., 2014 (PMID: 25342220)	lung adenocarcinoma	Illumina HiSeq 2000	microRNA	Homo sapiens	NA	NA	ILLUMINA	GSM1521331	non-malignant lung parenchymal tissue from lung adenocarcinoma patient	lung	Paracancerous tissue	train
310	SRR1608294	Vucic et al., 2014 (PMID: 25342220)	lung adenocarcinoma	Illumina HiSeq 2000	microRNA	Homo sapiens	NA	NA	ILLUMINA	GSM1521332	non-malignant lung parenchymal tissue from lung adenocarcinoma patient	lung	Paracancerous tissue	train
311	SRR1608295	Vucic et al., 2014 (PMID: 25342220)	lung adenocarcinoma	Illumina HiSeq 2000	microRNA	Homo sapiens	NA	NA	ILLUMINA	GSM1521333	non-malignant lung parenchymal tissue from lung adenocarcinoma patient	lung	Paracancerous tissue	train
312	SRR1608296	Vucic et al., 2014 (PMID: 25342220)	lung adenocarcinoma	Illumina HiSeq 2000	microRNA	Homo sapiens	NA	NA	ILLUMINA	GSM1521334	non-malignant lung parenchymal tissue from lung adenocarcinoma patient	lung	Paracancerous tissue	train
313	SRR1608297	Vucic et al., 2014 (PMID: 25342220)	lung adenocarcinoma	Illumina HiSeq 2000	microRNA	Homo sapiens	NA	NA	ILLUMINA	GSM1521335	non-malignant lung parenchymal tissue from lung adenocarcinoma patient	lung	Paracancerous tissue	train
314	SRR1608298	Vucic et al., 2014 (PMID: 25342220)	lung adenocarcinoma	Illumina HiSeq 2000	microRNA	Homo sapiens	NA	NA	ILLUMINA	GSM1521336	non-malignant lung parenchymal tissue from lung adenocarcinoma patient	lung	Paracancerous tissue	train
315	SRR1608300	Vucic et al., 2014 (PMID: 25342220)	lung adenocarcinoma	Illumina HiSeq 2000	microRNA	Homo sapiens	NA	NA	ILLUMINA	GSM1521338	non-malignant lung parenchymal tissue from lung adenocarcinoma patient	lung	Paracancerous tissue	train
316	SRR1608301	Vucic et al., 2014 (PMID: 25342220)	lung adenocarcinoma	Illumina HiSeq 2000	microRNA	Homo sapiens	NA	NA	ILLUMINA	GSM1521339	non-malignant lung parenchymal tissue from lung adenocarcinoma patient	lung	Paracancerous tissue	train
317	SRR1608302	Vucic et al., 2014 (PMID: 25342220)	lung adenocarcinoma	Illumina HiSeq 2000	microRNA	Homo sapiens	NA	NA	ILLUMINA	GSM1521340	non-malignant lung parenchymal tissue from lung adenocarcinoma patient	lung	Paracancerous tissue	train
318	SRR1608304	Vucic et al., 2014 (PMID: 25342220)	lung adenocarcinoma	Illumina HiSeq 2000	microRNA	Homo sapiens	NA	NA	ILLUMINA	GSM1521342	non-malignant lung parenchymal tissue from lung adenocarcinoma patient	lung	Paracancerous tissue	train
319	SRR1608305	Vucic et al., 2014 (PMID: 25342220)	lung adenocarcinoma	Illumina HiSeq 2000	microRNA	Homo sapiens	NA	NA	ILLUMINA	GSM1521343	non-malignant lung parenchymal tissue from lung adenocarcinoma patient	lung	Paracancerous tissue	train
320	SRR1608306	Vucic et al., 2014 (PMID: 25342220)	lung adenocarcinoma	Illumina HiSeq 2000	microRNA	Homo sapiens	NA	NA	ILLUMINA	GSM1521344	non-malignant lung parenchymal tissue from lung adenocarcinoma patient	lung	Paracancerous tissue	train
321	SRR1608307	Vucic et al., 2014 (PMID: 25342220)	lung adenocarcinoma	Illumina HiSeq 2000	microRNA	Homo sapiens	NA	NA	ILLUMINA	GSM1521345	non-malignant lung parenchymal tissue from lung adenocarcinoma patient	lung	Paracancerous tissue	train
322	SRR1608308	Vucic et al., 2014 (PMID: 25342220)	lung adenocarcinoma	Illumina HiSeq 2000	microRNA	Homo sapiens	NA	NA	ILLUMINA	GSM1521346	non-malignant lung parenchymal tissue from lung adenocarcinoma patient	lung	Paracancerous tissue	train
323	SRR493961	Kim et al., 2013 (PMID: 23405175)	Adenocarcinoma\ NSCLC	Illumina Genome Analyzer IIx	microRNA	Homo sapiens	NA	NA	ILLUMINA	GSM927320	Non-smoker female\ NSCLC	normal	Paracancerous tissue	train
324	SRR493963	Kim et al., 2013 (PMID: 23405175)	Adenocarcinoma\ NSCLC	Illumina Genome Analyzer IIx	microRNA	Homo sapiens	NA	NA	ILLUMINA	GSM927322	Non-smoker female\ NSCLC	normal	Paracancerous tissue	train
325	SRR493965	Kim et al., 2013 (PMID: 23405175)	Adenocarcinoma\ NSCLC	Illumina Genome Analyzer IIx	microRNA	Homo sapiens	NA	NA	ILLUMINA	GSM927324	Non-smoker female\ NSCLC	normal	Paracancerous tissue	train
326	SRR493967	Kim et al., 2013 (PMID: 23405175)	Adenocarcinoma\ NSCLC	Illumina Genome Analyzer IIx	microRNA	Homo sapiens	NA	NA	ILLUMINA	GSM927326	Non-smoker female\ NSCLC	normal	Paracancerous tissue	train
327	SRR493969	Kim et al., 2013 (PMID: 23405175)	Adenocarcinoma\ NSCLC	Illumina Genome Analyzer IIx	microRNA	Homo sapiens	NA	NA	ILLUMINA	GSM927328	Non-smoker female\ NSCLC	normal	Paracancerous tissue	test
328	SRR493971	Kim et al., 2013 (PMID: 23405175)	Adenocarcinoma\ NSCLC	Illumina Genome Analyzer IIx	microRNA	Homo sapiens	NA	NA	ILLUMINA	GSM927330	Non-smoker female\ NSCLC	normal	Paracancerous tissue	test
329	SRR6757373	Yu et al., 2019 (PMID: 30913346)	lung adenocarcinoma	Illumina HiSeq 2000	microRNA	Homo sapiens	Pat01	73	ILLUMINA	GSM3018550	lung adenocarcinoma normal	lung	Paracancerous tissue	test
330	SRR6757377	Yu et al., 2019 (PMID: 30913346)	lung adenocarcinoma	Illumina HiSeq 2000	microRNA	Homo sapiens	Pat05	64	ILLUMINA	GSM3018554	lung adenocarcinoma normal	lung	Paracancerous tissue	test
331	SRR6757385	Yu et al., 2019 (PMID: 30913346)	lung adenocarcinoma	Illumina HiSeq 2000	microRNA	Homo sapiens	Pat27	50	ILLUMINA	GSM3018562	lung adenocarcinoma normal	lung	Paracancerous tissue	test
332	SRR6757387	Yu et al., 2019 (PMID: 30913346)	lung adenocarcinoma	Illumina HiSeq 2000	microRNA	Homo sapiens	Pat28	78	ILLUMINA	GSM3018564	lung adenocarcinoma normal	lung	Paracancerous tissue	test
333	SRR6757395	Yu et al., 2019 (PMID: 30913346)	lung adenocarcinoma	Illumina HiSeq 2000	microRNA	Homo sapiens	Pat33	69	ILLUMINA	GSM3018572	lung adenocarcinoma normal	lung	Paracancerous tissue	test
334	SRR6757401	Yu et al., 2019 (PMID: 30913346)	lung adenocarcinoma	Illumina HiSeq 2000	microRNA	Homo sapiens	Pat38	58	ILLUMINA	GSM3018578	lung adenocarcinoma normal	lung	Paracancerous tissue	test
335	SRR6757405	Yu et al., 2019 (PMID: 30913346)	lung adenocarcinoma	Illumina HiSeq 2000	microRNA	Homo sapiens	Pat42	52	ILLUMINA	GSM3018582	lung adenocarcinoma normal	lung	Paracancerous tissue	test
336	SRR6757407	Yu et al., 2019 (PMID: 30913346)	lung adenocarcinoma	Illumina HiSeq 2000	microRNA	Homo sapiens	Pat47	56	ILLUMINA	GSM3018584	lung adenocarcinoma normal	lung	Paracancerous tissue	test
337	SRR6757409	Yu et al., 2019 (PMID: 30913346)	lung adenocarcinoma	Illumina HiSeq 2000	microRNA	Homo sapiens	Pat49	67	ILLUMINA	GSM3018586	lung adenocarcinoma normal	lung	Paracancerous tissue	test
338	SRR6757411	Yu et al., 2019 (PMID: 30913346)	lung adenocarcinoma	Illumina HiSeq 2000	microRNA	Homo sapiens	Pat50	56	ILLUMINA	GSM3018588	lung adenocarcinoma normal	lung	Paracancerous tissue	test
339	SRR6757415	Yu et al., 2019 (PMID: 30913346)	lung adenocarcinoma	Illumina HiSeq 2000	microRNA	Homo sapiens	Pat57	52	ILLUMINA	GSM3018592	lung adenocarcinoma normal	lung	Paracancerous tissue	test
340	SRR6757417	Yu et al., 2019 (PMID: 30913346)	lung adenocarcinoma	Illumina HiSeq 2000	microRNA	Homo sapiens	Pat58	53	ILLUMINA	GSM3018594	lung adenocarcinoma normal	lung	Paracancerous tissue	test
341	SRR6757419	Yu et al., 2019 (PMID: 30913346)	lung adenocarcinoma	Illumina HiSeq 2000	microRNA	Homo sapiens	Pat59	74	ILLUMINA	GSM3018596	lung adenocarcinoma normal	lung	Paracancerous tissue	test
342	SRR6757421	Yu et al., 2019 (PMID: 30913346)	lung adenocarcinoma	Illumina HiSeq 2000	microRNA	Homo sapiens	Pat60	72	ILLUMINA	GSM3018598	lung adenocarcinoma normal	lung	Paracancerous tissue	test
343	SRR6757423	Yu et al., 2019 (PMID: 30913346)	lung adenocarcinoma	Illumina HiSeq 2000	microRNA	Homo sapiens	Pat61	67	ILLUMINA	GSM3018600	lung adenocarcinoma normal	lung	Paracancerous tissue	test
344	SRR6757429	Yu et al., 2019 (PMID: 30913346)	lung adenocarcinoma	Illumina HiSeq 2000	microRNA	Homo sapiens	Pat66	54	ILLUMINA	GSM3018606	lung adenocarcinoma normal	lung	Paracancerous tissue	test
345	SRR6757431	Yu et al., 2019 (PMID: 30913346)	lung adenocarcinoma	Illumina HiSeq 2000	microRNA	Homo sapiens	Pat67	56	ILLUMINA	GSM3018608	lung adenocarcinoma normal	lung	Paracancerous tissue	test
346	SRR6757437	Yu et al., 2019 (PMID: 30913346)	lung adenocarcinoma	Illumina HiSeq 2000	microRNA	Homo sapiens	Pat75	48	ILLUMINA	GSM3018614	lung adenocarcinoma normal	lung	Paracancerous tissue	test
347	SRR6757451	Yu et al., 2019 (PMID: 30913346)	lung adenocarcinoma	Illumina HiSeq 2000	microRNA	Homo sapiens	Pat99	70	ILLUMINA	GSM3018628	lung adenocarcinoma normal	lung	Paracancerous tissue	test
348	SRR6757457	Yu et al., 2019 (PMID: 30913346)	lung adenocarcinoma	Illumina HiSeq 2000	microRNA	Homo sapiens	Pat109	61	ILLUMINA	GSM3018634	lung adenocarcinoma normal	lung	Paracancerous tissue	train
349	SRR6757459	Yu et al., 2019 (PMID: 30913346)	lung adenocarcinoma	Illumina HiSeq 2000	microRNA	Homo sapiens	Pat110	75	ILLUMINA	GSM3018636	lung adenocarcinoma normal	lung	Paracancerous tissue	train
350	SRR6757463	Yu et al., 2019 (PMID: 30913346)	lung adenocarcinoma	Illumina HiSeq 2000	microRNA	Homo sapiens	Pat112	46	ILLUMINA	GSM3018640	lung adenocarcinoma normal	lung	Paracancerous tissue	train
351	SRR6757467	Yu et al., 2019 (PMID: 30913346)	lung adenocarcinoma	Illumina HiSeq 2000	microRNA	Homo sapiens	Pat114	50	ILLUMINA	GSM3018644	lung adenocarcinoma normal	lung	Paracancerous tissue	train
352	SRR6757375	Yu et al., 2019 (PMID: 30913346)	lung adenocarcinoma	Illumina HiSeq 2000	microRNA	Homo sapiens	Pat02	57	ILLUMINA	GSM3018552	lung adenocarcinoma normal	lung	Paracancerous tissue	train
353	SRR6757381	Yu et al., 2019 (PMID: 30913346)	lung adenocarcinoma	Illumina HiSeq 2000	microRNA	Homo sapiens	Pat15	66	ILLUMINA	GSM3018558	lung adenocarcinoma normal	lung	Paracancerous tissue	train
354	SRR6757383	Yu et al., 2019 (PMID: 30913346)	lung adenocarcinoma	Illumina HiSeq 2000	microRNA	Homo sapiens	Pat17	73	ILLUMINA	GSM3018560	lung adenocarcinoma normal	lung	Paracancerous tissue	train
355	SRR6757403	Yu et al., 2019 (PMID: 30913346)	lung adenocarcinoma	Illumina HiSeq 2000	microRNA	Homo sapiens	Pat40	70	ILLUMINA	GSM3018580	lung adenocarcinoma normal	lung	Paracancerous tissue	train
356	SRR6757439	Yu et al., 2019 (PMID: 30913346)	lung adenocarcinoma	Illumina HiSeq 2000	microRNA	Homo sapiens	Pat76	69	ILLUMINA	GSM3018616	lung adenocarcinoma normal	lung	Paracancerous tissue	train
357	SRR6757461	Yu et al., 2019 (PMID: 30913346)	lung adenocarcinoma	Illumina HiSeq 2000	microRNA	Homo sapiens	Pat111	66	ILLUMINA	GSM3018638	lung adenocarcinoma normal	lung	Paracancerous tissue	train
358	SRR6757465	Yu et al., 2019 (PMID: 30913346)	lung adenocarcinoma	Illumina HiSeq 2000	microRNA	Homo sapiens	Pat113	62	ILLUMINA	GSM3018642	lung adenocarcinoma normal	lung	Paracancerous tissue	train
359	SRR6757397	Yu et al., 2019 (PMID: 30913346)	lung adenocarcinoma	Illumina HiSeq 2000	microRNA	Homo sapiens	Pat36	37	ILLUMINA	GSM3018574	lung adenocarcinoma normal	lung	Paracancerous tissue	train
360	SRR6757413	Yu et al., 2019 (PMID: 30913346)	lung adenocarcinoma	Illumina HiSeq 2000	microRNA	Homo sapiens	Pat56	43	ILLUMINA	GSM3018590	lung adenocarcinoma normal	lung	Paracancerous tissue	train
361	SRR6757425	Yu et al., 2019 (PMID: 30913346)	lung adenocarcinoma	Illumina HiSeq 2000	microRNA	Homo sapiens	Pat64	59	ILLUMINA	GSM3018602	lung adenocarcinoma normal	lung	Paracancerous tissue	train
362	SRR6757433	Yu et al., 2019 (PMID: 30913346)	lung adenocarcinoma	Illumina HiSeq 2000	microRNA	Homo sapiens	Pat68	51	ILLUMINA	GSM3018610	lung adenocarcinoma normal	lung	Paracancerous tissue	train
363	SRR6757443	Yu et al., 2019 (PMID: 30913346)	lung adenocarcinoma	Illumina HiSeq 2000	microRNA	Homo sapiens	Pat85	66	ILLUMINA	GSM3018620	lung adenocarcinoma normal	lung	Paracancerous tissue	train
364	SRR6757393	Yu et al., 2019 (PMID: 30913346)	lung adenocarcinoma	Illumina HiSeq 2000	microRNA	Homo sapiens	Pat32	69	ILLUMINA	GSM3018570	lung adenocarcinoma normal	lung	Paracancerous tissue	train
365	SRR6757379	Yu et al., 2019 (PMID: 30913346)	lung adenocarcinoma	Illumina HiSeq 2000	microRNA	Homo sapiens	Pat08	45	ILLUMINA	GSM3018556	lung adenocarcinoma normal	lung	Paracancerous tissue	train
366	SRR6757389	Yu et al., 2019 (PMID: 30913346)	lung adenocarcinoma	Illumina HiSeq 2000	microRNA	Homo sapiens	Pat29	44	ILLUMINA	GSM3018566	lung adenocarcinoma normal	lung	Paracancerous tissue	train
367	SRR6757391	Yu et al., 2019 (PMID: 30913346)	lung adenocarcinoma	Illumina HiSeq 2000	microRNA	Homo sapiens	Pat31	54	ILLUMINA	GSM3018568	lung adenocarcinoma normal	lung	Paracancerous tissue	train
368	SRR6757399	Yu et al., 2019 (PMID: 30913346)	lung adenocarcinoma	Illumina HiSeq 2000	microRNA	Homo sapiens	Pat37	72	ILLUMINA	GSM3018576	lung adenocarcinoma normal	lung	Paracancerous tissue	train
369	SRR6757427	Yu et al., 2019 (PMID: 30913346)	lung adenocarcinoma	Illumina HiSeq 2000	microRNA	Homo sapiens	Pat65	70	ILLUMINA	GSM3018604	lung adenocarcinoma normal	lung	Paracancerous tissue	train
370	SRR6757435	Yu et al., 2019 (PMID: 30913346)	lung adenocarcinoma	Illumina HiSeq 2000	microRNA	Homo sapiens	Pat69	53	ILLUMINA	GSM3018612	lung adenocarcinoma normal	lung	Paracancerous tissue	train
371	SRR6757441	Yu et al., 2019 (PMID: 30913346)	lung adenocarcinoma	Illumina HiSeq 2000	microRNA	Homo sapiens	Pat78	46	ILLUMINA	GSM3018618	lung adenocarcinoma normal	lung	Paracancerous tissue	train
372	SRR6757445	Yu et al., 2019 (PMID: 30913346)	lung adenocarcinoma	Illumina HiSeq 2000	microRNA	Homo sapiens	Pat88	50	ILLUMINA	GSM3018622	lung adenocarcinoma normal	lung	Paracancerous tissue	train
373	SRR6757447	Yu et al., 2019 (PMID: 30913346)	lung adenocarcinoma	Illumina HiSeq 2000	microRNA	Homo sapiens	Pat89	60	ILLUMINA	GSM3018624	lung adenocarcinoma normal	lung	Paracancerous tissue	train
374	SRR6757449	Yu et al., 2019 (PMID: 30913346)	lung adenocarcinoma	Illumina HiSeq 2000	microRNA	Homo sapiens	Pat95	66	ILLUMINA	GSM3018626	lung adenocarcinoma normal	lung	Paracancerous tissue	train
375	SRR6757453	Yu et al., 2019 (PMID: 30913346)	lung adenocarcinoma	Illumina HiSeq 2000	microRNA	Homo sapiens	Pat102	57	ILLUMINA	GSM3018630	lung adenocarcinoma normal	lung	Paracancerous tissue	train
376	SRR6757455	Yu et al., 2019 (PMID: 30913346)	lung adenocarcinoma	Illumina HiSeq 2000	microRNA	Homo sapiens	Pat108	61	ILLUMINA	GSM3018632	lung adenocarcinoma normal	lung	Paracancerous tissue	train
377	3833C	This study	lung adenocarcinoma	BGISEQ-500	microRNA	Homo sapiens	NA	66	ILLUMINA		lung adenocarcinoma normal	lung	Paracancerous tissue	train
378	4083C	This study	lung adenocarcinoma	BGISEQ-500	microRNA	Homo sapiens	NA	66	ILLUMINA		lung adenocarcinoma normal	lung	Paracancerous tissue	train
379	4113C	This study	lung adenocarcinoma	BGISEQ-500	microRNA	Homo sapiens	NA	56	ILLUMINA		lung adenocarcinoma normal	lung	Paracancerous tissue	train
380	4123C	This study	lung adenocarcinoma	BGISEQ-500	microRNA	Homo sapiens	NA	29	ILLUMINA		lung adenocarcinoma normal	lung	Paracancerous tissue	train
381	4143C	This study	lung adenocarcinoma	BGISEQ-500	microRNA	Homo sapiens	NA	56	ILLUMINA		lung adenocarcinoma normal	lung	Paracancerous tissue	train
382	4163C	This study	lung adenocarcinoma	BGISEQ-500	microRNA	Homo sapiens	NA	51	ILLUMINA		lung adenocarcinoma normal	lung	Paracancerous tissue	train
383	4173C	This study	lung adenocarcinoma	BGISEQ-500	microRNA	Homo sapiens	NA	44	ILLUMINA		lung adenocarcinoma normal	lung	Paracancerous tissue	train
384	4193C	This study	lung adenocarcinoma	BGISEQ-500	microRNA	Homo sapiens	NA	69	ILLUMINA		lung adenocarcinoma normal	lung	Paracancerous tissue	train
385	4223C	This study	lung adenocarcinoma	BGISEQ-500	microRNA	Homo sapiens	NA	53	ILLUMINA		lung adenocarcinoma normal	lung	Paracancerous tissue	train
386	4263C	This study	lung adenocarcinoma	BGISEQ-500	microRNA	Homo sapiens	NA	65	ILLUMINA		lung adenocarcinoma normal	lung	Paracancerous tissue	train
387	4333C	This study	lung adenocarcinoma	BGISEQ-500	microRNA	Homo sapiens	NA	66	ILLUMINA		lung adenocarcinoma normal	lung	Paracancerous tissue	train
388	4533C	This study	lung adenocarcinoma	BGISEQ-500	microRNA	Homo sapiens	NA	62	ILLUMINA		lung adenocarcinoma normal	lung	Paracancerous tissue	train
389	4663C	This study	lung adenocarcinoma	BGISEQ-500	microRNA	Homo sapiens	NA	51	ILLUMINA		lung adenocarcinoma normal	lung	Paracancerous tissue	train
390	4723C	This study	lung adenocarcinoma	BGISEQ-500	microRNA	Homo sapiens	NA	57	ILLUMINA		lung adenocarcinoma normal	lung	Paracancerous tissue	train
391	4733C	This study	lung adenocarcinoma	BGISEQ-500	microRNA	Homo sapiens	NA	66	ILLUMINA		lung adenocarcinoma normal	lung	Paracancerous tissue	train
392	4743C	This study	lung adenocarcinoma	BGISEQ-500	microRNA	Homo sapiens	NA	65	ILLUMINA		lung adenocarcinoma normal	lung	Paracancerous tissue	train
393	4753C	This study	lung adenocarcinoma	BGISEQ-500	microRNA	Homo sapiens	NA	49	ILLUMINA		lung adenocarcinoma normal	lung	Paracancerous tissue	train
394	4783C	This study	lung adenocarcinoma	BGISEQ-500	microRNA	Homo sapiens	NA	67	ILLUMINA		lung adenocarcinoma normal	lung	Paracancerous tissue	train
395	4803C	This study	lung adenocarcinoma	BGISEQ-500	microRNA	Homo sapiens	NA	50	ILLUMINA		lung adenocarcinoma normal	lung	Paracancerous tissue	train
