# Supplementary material for: Improved lung cancer classification by employing diverse molecular features of microRNAs
Source: Heliyon. 2024 Feb 10;10(4):e26081. doi: 10.1016/j.heliyon.2024.e26081 (PMC10878959; doi:10.1016/j.heliyon.2024.e26081)
Supplement: MMC 3 — The editing levels of 1221 editing sites in the 395 samples selected. [file mmc3.xlsx]

## Sheet: TableS3
Table S3. The editing levels of 1221 editing sites in the 395 samples selected.
miRNA M/E site	SRR3703167	SRR3703168	SRR3703170	SRR3703174	SRR3703147	SRR3703151	SRR3703152	SRR3703176	SRR3703166	SRR3703169	SRR3703171	SRR3703173	SRR3703175	SRR3703177	SRR3703178	SRR3703182	SRR3703165	SRR3703172	SRR3703179	SRR3703149	SRR3703181	SRR3703164	SRR3703156	SRR3703155	SRR3703158	SRR3703159	SRR3703160	SRR3703161	SRR3703162	SRR3703163	SRR3703154	SRR3703157	SRR1608121	SRR1608122	SRR1608123	SRR1608124	SRR1608125	SRR1608126	SRR1608127	SRR1608131	SRR1608134	SRR1608135	SRR1608137	SRR1608138	SRR1608139	SRR1608140	SRR1608141	SRR1608142	SRR1608144
hsa-mir-934_37_U_a	0	100	0	0	0	0	0	0	100	100	0	0	0	0	0	0	0	100	0	100	0	0	92.4	87.5	75	0	100	100	0	100	100	75	100	100	100	0	0	0	0	0	0	0	83.3	0	0	0	0	0	0
hsa-mir-3653_42_C_u	0	0	0	11.1	0	0	11.1	0	0	40	7.7	0	0	0	0	0	0	0	11.1	7.7	0	0	6.7	0	0	0	0	33.3	3.4	0	0	13.2	6.9	23.1	0	10.5	0	0	9.1	0	0	0	0	0	0	7.1	9.1	0	0
hsa-mir-379_28_G_a	33.3	80	100	0	0	0	0	0	50	0	0	0	33.3	50	0	0	0	0	0	50	0	100	65	0	57.7	33.3	60	68.8	50	33.3	16.7	50	33.3	50	0	0	0	0	50	0	0	0	0	0	0	0	0	42.9	31.2
hsa-mir-450a-1_39_U_a	0	2.5	0	6.1	7.1	0	0	0	0	0	10	0	2.4	11.1	0	0	0	7.1	0	0	0	0	0	1.9	0	0	0	9.1	3	0	0	6.1	0	0	0	0	0	0	0	0	0	0	0	0	25	0	0	5.2	4.3
hsa-mir-151a_33_U_g	2.5	2.6	0	1.1	3.2	2.9	4	0	7.1	1.7	6.2	0	0	0	0	0	0	2.5	1.9	2	3.8	2.9	8	2.6	4.2	2.9	2.4	7.7	3.6	1.5	3.2	4.3	0	0	0	0	0	100	100	100	100	0	2.7	0	0	0	0	1.9	0
hsa-mir-542_39_U_a	0	0	0	0	0	0	0	0	0	0	0	0	0	0	0	0	0	0	0	0	0	0	0	0	0	0	0	0	0	0	0	0	0	0	0	0	0	0	0	0	0	0	0	0	0	0	0	0	0
hsa-mir-151a_33_U_a	20	22.1	12.5	17.6	24.5	14.7	16	9.7	50	10.2	12.5	16.7	8.3	7.1	15.9	16.7	50	15	11.5	22	26.9	20.6	26	15.4	29.2	29.4	9.5	19.2	29.1	11.8	16.1	21.7	0	100	0	0	0	100	100	0	100	0	23.3	0	60	0	0	46.2	11.1
hsa-mir-18a_70_C_u	0	42.9	0	22.7	25	0	50	20	0	0	0	0	0	0	50	50	100	0	20	5.6	0	0	22.2	20	100	0	66.7	0	16.7	44.4	60	0	0	0	0	0	0	0	0	100	0	0	100	0	100	0	0	0	32
hsa-mir-338_27_G_a	0	0	0	0	0	0	0	0	0	0	0	0	0	0	0	0	0	0	0	0	0	0	100	0	0	0	0	0	100	0	0	100	0	100	100	0	0	0	0	0	100	100	100	0	0	0	0	0	0
hsa-mir-148a_67_U_a	20.3	34.6	23.4	35.9	33.2	33.1	28.2	37.3	25.5	21.1	17.9	21.1	18.2	27.6	26	37.5	23.1	26.9	27.6	32.8	48.6	23.1	28.6	27.2	32.5	31.7	19.3	23.6	27.4	16.7	23.9	26.5	50	0	33.3	60	60	0	25	0	37.5	33.3	25.1	22.2	26.1	0	0	30.9	21.5
hsa-let-7e_74_C_u	47.1	22.9	20	20.7	22.2	34.5	8	50	23.1	25	37.5	0	32.6	17.6	15.4	66.7	42.9	16.7	23.8	7.9	13.7	15.8	20.3	11.5	17.8	8.3	36.4	13.6	26.8	15.1	20	12.5	0	0	0	0	0	0	0	0	0	0	26.6	0	21.7	100	0	17.9	25
hsa-mir-331_48_C_a	0	100	0	0	0	100	0	33.3	0	0	0	0	0	33.3	0	0	0	0	0	0	50	0	100	66.7	33.3	0	0	0	0	0	0	66.7	0	0	0	0	0	0	0	0	0	0	0	0	0	0	0	0	66.7
hsa-mir-10b_26_A_c	0	0	0	0	0	0	0	0	0	0	0	0	0	0	0	0	0	0	0	0	0	0	3.3	0	33.3	0	0	0	0	0	0	0	0	0	0	0	0	0	0	0	0	0	0	0	0	0	0	0	0
hsa-mir-92b_44_G_u	0	0	0	0	0	0	0	0	0	0	0	0	0	0	100	0	0	100	0	0	0	0	0	0	0	0	0	0	0	0	0	0	0	0	0	0	0	0	0	0	0	0	0	0	0	0	0	0	0
hsa-mir-139_30_G_u	100	100	0	0	0	0	100	0	100	0	100	0	0	0	0	0	0	0	50	100	0	0	66.7	0	66.7	50	100	0	0	100	100	0	0	0	0	0	0	100	0	0	0	100	0	0	0	0	0	100	0
hsa-mir-139_30_G_a	0	0	100	0	0	100	0	0	0	0	0	0	0	0	0	0	0	100	50	0	0	0	33.3	0	33.3	50	0	100	0	0	0	0	0	0	0	0	0	0	0	0	0	0	0	100	0	0	0	0	0
hsa-mir-106b_11_C_a	0	0	0	100	100	0	0	0	0	0	0	0	0	0	0	0	0	100	0	0	0	0	66.7	0	100	0	0	0	0	100	100	0	0	0	100	0	0	0	0	0	0	0	100	100	0	0	0	0	0
hsa-mir-145_15_G_a	5.3	2.6	4.2	4.2	4.8	5.9	14.3	0	1.4	0	3.8	0	2.4	2.8	6.7	0	14.3	7.7	0	0	12.5	0	27.8	0	14.3	4.8	0	23.5	7.1	0	11.8	10	10	33.3	18.2	38.5	21.1	18.2	31.2	0	2.2	0	9.8	0	4.5	0	0	6.1	0
hsa-mir-452_39_U_a	0	72.7	0	0	0	33.3	0	0	100	0	0	0	0	25	100	0	0	0	100	0	100	75	0	55.6	0	0	0	100	0	100	60	0	0	0	0	0	0	0	0	0	0	0	100	0	0	0	0	100	100
hsa-mir-101-2_71_A_u	22.9	25.9	13.5	23.5	38.4	35.6	23	30.6	24.1	37.9	23.9	28.6	29.1	31.4	30.5	35.9	33.3	30.4	28.2	26.3	14.8	27.6	29.7	29.4	30.5	36.8	38	35.1	25.5	32.7	33.9	27.2	26.5	8.3	28.6	12.1	13.8	20	30.8	0	7.1	0	22.4	25	14.7	0	100	15.8	40.9
hsa-mir-144_38_U_a	25	33.3	0	0	0	0	0	0	0	0	0	0	0	0	0	0	0	50	0	0	0	0	0	0	0	0	0	50	0	0	100	6.7	0	0	0	0	0	0	0	0	0	0	50	0	0	0	0	0	0
hsa-mir-210_89_C_u	71.3	45.5	60	62.8	42.9	16.7	60	43.8	51.9	58.1	68.1	46.2	58.6	38.3	60.7	100	0	52.4	57.1	55.8	23.1	49.4	50	33.3	0	16.7	43.8	25	37.5	16.7	33.3	37.5	15.8	22.2	0	15.8	18.2	14.3	0	28.6	33.3	0	68	66.7	54.5	42.9	28.6	60.6	50
hsa-mir-502_75_A_u	25	0	0	16.7	18.2	0	33.3	0	50	0	0	0	50	0	55.6	50	0	0	33.3	40	0	0	12.5	30.8	0	25	0	50	44.4	0	40	20	0	0	0	0	0	0	0	0	0	0	0	0	0	0	0	40	66.7
hsa-mir-28_77_G_u	63.6	53.4	65.1	59.8	62.2	49.4	52.7	50	52.9	60.6	57.7	53.3	57.6	56.3	57	56.3	64.4	43.2	76	54.3	31.5	52.1	50.8	58.6	48.2	57.1	59.9	53.5	53.8	54.7	55.2	47.4	30.8	28.6	45.8	27.9	34.2	31.2	40.5	0	25.5	21.1	55.3	36.4	48.2	36.4	33.3	50.9	42.9
hsa-mir-143_49_C_a	40	10.5	0	18.2	18.8	20	0	0	8.3	25	0	20	22.2	0	10	20	0	21.1	4.8	16	13.3	5	15.4	5.6	19.2	18.2	14.3	14.3	16.9	16.7	12.5	19.4	63.3	36.8	40	63.2	23.3	38.9	60	66.7	66.7	0	19.4	100	9.1	0	50	28.6	30.8
hsa-mir-210_89_C_a	17.5	30.3	22	21.2	42.9	50	10	27.1	16.7	19.4	17.4	25.6	24.1	21.7	19.3	0	100	27.6	18.4	25	38.5	28.7	0	16.7	28.6	33.3	25	25	37.5	16.7	16.7	25	52.6	33.3	0	59.6	54.5	42.9	50	14.3	33.3	100	21.3	33.3	21.2	14.3	42.9	20.5	28.3
hsa-mir-28_77_G_a	30.9	38.9	31.3	37.1	30.7	39.3	40.2	40	39.7	31.4	35.4	41	35.9	38.5	36	37.7	31.1	50.2	19.4	39	58.2	40	40.4	33.6	44	34.1	29.6	37.8	37.9	35.3	35.4	43.4	53.8	60.7	41.7	63.6	60.5	56.2	52.4	40	66.7	78.9	40	63.6	48.2	54.5	53.3	45.1	49.1
hsa-mir-497_83_A_g	0	100	25	57.1	0	0	0	0	50	0	100	0	62.5	0	40	0	0	0	100	0	0	0	0	75	25	66.7	25	54.5	66.7	66.7	66.7	66.7	0	40	80	66.7	100	0	100	0	50	75	88.9	0	71.4	100	0	88.9	0
hsa-mir-493_78_G_u	0	4.7	0	11.1	0	16.7	20	0	0	0	0	0	28	5.9	0	0	0	16.7	16.7	9.1	0	10	12.2	22.2	5.8	12.5	7.7	6	11.1	20	7.1	28.6	12.5	0	0	0	0	0	0	50	33.3	0	0	0	0	0	0	6.7	9.7
hsa-mir-518e_15_C_a	100	100	0	100	100	100	0	100	100	0	0	100	100	100	0	0	100	100	100	100	100	100	0	100	100	100	100	0	0	100	0	100	100	0	100	0	100	100	0	0	100	0	100	100	100	100	0	0	68.3
hsa-mir-183_88_A_u	0	0	100	50	22.2	0	22.2	0	0	0	0	33.3	33.3	0	37.5	0	0	66.7	0	0	0	0	0	50	20	33.3	100	0	16.7	60	0	0	0	0	0	0	0	0	0	0	0	0	20	0	0	0	0	20	16.7
hsa-mir-429_73_C_u	42.9	28.6	0	65.8	0	0	0	0	50	50	0	71.4	100	50	53.8	0	0	33.3	100	53.8	0	30.8	0	0	0	0	0	0	0	0	0	0	0	0	0	0	42.9	0	0	0	0	0	53.3	0	0	0	0	38.9	0
hsa-mir-429_73_C_a	28.6	57.1	0	31.6	0	0	0	100	50	50	100	28.6	0	50	46.2	0	0	66.7	0	46.2	0	61.5	0	0	100	0	0	0	0	0	0	0	100	0	0	100	57.1	100	50	0	50	100	33.3	100	100	0	0	50	0
hsa-mir-101-2_70_G_u	60.5	68.8	54.2	57	64.7	66.2	52.2	57.1	55.9	65.7	51.3	44.7	62.1	61.1	52.7	54.9	70.2	58.5	61.2	59.4	48.3	64.9	52.8	59.9	60.7	66.3	67.3	65	67.7	62.1	60.6	65.6	34.4	29.8	33.6	21.3	24.6	37	27.6	20	21.7	27.5	68.3	40	59.9	33.3	30.6	68.6	63.9
hsa-mir-191_14_-_u	0	0	0	0	0	0	0	0	0	0	0	0	0	0	0	0	0	0	0	0	0	0	0	0	0	0	0	0	0	0	0	0	0	0	0	0	0	0	0	0	0	0	0	0	0	0	0	0	0
hsa-mir-101-2_70_G_a	6.2	6.6	4.7	9.6	6.2	5.4	7.8	6.8	8.3	5.8	7.8	7.2	5.8	5.9	8.3	8.4	6.2	7.1	6.2	6.2	8.4	4.8	5.3	8.5	6.9	5.7	5.7	5.1	7.1	8	7.5	8.2	7.2	7.7	5.3	9.3	9.3	6.3	8	0	8.6	4.3	7.3	7.7	9.8	11.1	4.1	8.3	6.2
hsa-mir-214_93_C_u	37.5	40	42.4	63.6	20	30	33.3	33.3	40	47.4	33.3	0	59.1	64.3	33.3	0	0	24	25	34.6	62.5	23.8	38.1	55.6	47.6	18.8	36.4	33.3	23.8	0	54.2	33.3	8.5	0	33.3	5.6	0	0	10	11.8	4.1	9.1	29	66.7	75	42.9	14.3	0	27.3
hsa-let-7i_29_G_u	2.5	3.8	11.1	2.6	4.1	4.4	3.7	6.7	1.9	0	2.2	0	5	3	5.3	0	4.2	0.6	3.9	1.7	1.2	5.1	8.3	6.1	3.9	3.7	3.1	6.2	6.5	3.9	9.4	4.3	0	0	0	0	0	0	0	0	0	0	3.6	0	5.6	0	0	4.5	3.2
hsa-mir-214_93_C_a	62.5	60	51.5	36.4	80	70	66.7	66.7	60	52.6	66.7	0	36.4	28.6	66.7	100	0	72	75	65.4	37.5	76.2	58.6	33.3	47.6	68.8	63.6	64.6	76.2	100	37.5	66.7	91.5	100	66.7	94.4	100	100	70	88.2	94.3	90.9	71	33.3	12.5	57.1	85.7	85.7	72.7
hsa-let-7i_29_G_a	22.2	25.5	22.2	33.3	29.8	31.6	26.1	15.6	30.2	19	24.4	14.9	18.8	25.8	20.2	21.1	29.2	24	31.4	30.2	20.5	23.9	26	29.1	26.5	27.5	22.5	29.3	28.7	28.2	25.2	26.5	0	5.6	6.7	4.1	3.3	0	14.3	0	0	10	28	20	22.2	0	0	28.8	23.2
hsa-mir-376a-1_9_A_g	0	0	0	0	0	0	0	0	0	0	0	0	22.2	25	0	0	0	0	0	0	0	10	27.3	20	0.9	20	20	14.3	10.5	0	0	0	11.1	0	33.3	0	0	0	100	0	50	33.3	14.3	0	0	0	0	11.8	0
hsa-mir-30a_46_G_a	0	20	0	100	33.3	0	100	0	0	50	0	0	100	0	0	0	0	100	28.6	50	0	50	38.5	40	60	0	66.7	75	50	71.4	66.7	0	37.5	70	50	100	33.3	0	50	0	10.5	25	25	100	0	0	0	25	50
hsa-mir-145_40_A_u	79.2	100	100	57.1	91.7	83.3	100	53.3	53.8	76.9	100	71.4	88	78.9	78.6	85.7	100	66.1	33.3	77.8	80	93.8	72.3	69.2	85	69.4	76.9	81.5	76.9	57.1	79.5	100	60	33.3	100	66.7	50	33.3	66.7	100	0	0	46.3	0	41.7	50	0	33.3	56
hsa-mir-142_51_G_c	33.3	0	0	33.3	0	0	0	0	0	50	50	0	33.3	50	40	0	0	0	0	25	33.3	100	0	0	50	100	100	50	0	66.7	75	85.7	55.6	100	0	100	100	0	0	0	0	66.7	83.3	0	0	0	0	0	20
hsa-mir-142_51_G_a	0	100	100	33.3	0	0	0	0	0	0	0	0	66.7	0	0	0	0	100	0	75	66.7	0	0	100	0	0	0	50	0	33.3	25	14.3	33.3	0	0	0	0	0	100	0	50	33.3	16.7	0	0	0	0	0	80
hsa-mir-135a-2_45_A_u	0	0	0	7	0	0	0	0	0	12.5	0	0	0	0	0	0	0	0	0	5.3	0	50	27.8	0	0	0	0	0	0	0	0	0	0	0	0	0	50	0	0	0	0	0	14.3	0	16.7	0	0	20	16.7
hsa-mir-523_15_C_a	100	100	0	100	100	100	0	100	100	0	0	100	100	100	0	0	100	100	100	100	100	100	0	100	100	100	100	0	0	100	0	100	100	0	100	0	100	100	0	0	100	0	100	100	100	100	0	0	68.3
hsa-mir-1269b_21_A_g	0.9	97.4	2.9	100	100	0	100	100	100	100	0	100	100	100	100	100	0	1.8	0	0	100	1.7	100	1	100	100	0.9	90.9	0	100	0	0	100	0	100	96	100	0	0	100	100	100	0	100	1.2	100	0	0	100
hsa-let-7a-2_3_G_u	0	0	0	0	0	100	0	0	0	0	0	0	0	0	0	0	0	0	0	0	0	0	0	0	0	0	0	0	0	0	0	0	0	0	0	0	0	0	0	0	0	0	0	0	0	0	0	0	0
hsa-mir-181c_48_U_a	18.9	27.9	10.7	14.3	11.3	24.1	11.6	12.5	26.7	22.2	15	6.1	13.2	25	15.7	26.7	27.3	6.7	16.3	9.3	13.4	17.2	22.9	14.8	22.9	18.4	28	28.5	33.8	21.1	17.8	29.8	0	0	7.1	0	0	0	2.7	0	0	0	24	0	13.9	0	4.8	24.3	29
hsa-mir-200b_80_G_u	59.4	52.2	83.8	42	48.6	63.7	47.7	40.9	43.7	71	75	54.3	60	50	43.4	62.8	0	54.1	47.8	43.9	29.8	70	57.4	47.9	41.6	74.2	90.6	60.4	67.7	76	60.1	42.3	42.9	75	25	37.5	30	33.3	0	0	0	50	58.8	33.3	64.1	50	0	53.9	65
hsa-mir-143_50_A_u	50	37.5	0	33.3	25	10	0	0	33.3	25	0	0	0	0	0	0	25	18.2	20	0	33.3	20	11.5	0	14.3	0	33.3	16.7	12.5	20	12.5	5.6	33.3	25	0	0	83.3	25	0	0	0	0	28.6	0	50	0	0	12.5	100
hsa-mir-214_52_A_u	0	10	25	0	66.7	37.5	20	0	0	14.3	0	0	14.3	22.2	0	0	0	30.8	12.5	38.9	25	57.1	35.1	8.3	25.9	16.7	30	26.9	20.9	0	33.3	7.7	0	0	0	0	0	0	0	0	0	0	7.1	0	0	0	0	100	9.1
hsa-mir-200b_80_G_a	36.3	42.9	16.2	53.9	48.5	31.9	45.4	54.5	46	24.5	25	42.4	32.5	40	52.2	33.6	0	41.9	47	50.5	64.7	26.8	38.5	50.9	55.4	23.8	8.6	34.8	29.7	22.4	36.1	57.7	42.9	25	25	37.5	40	50	40	0	0	0	36.4	33.3	29.3	50	100	40.8	35
hsa-mir-935_79_C_a	0	0	0	100	0	0	0	0	0	0	0	0	0	0	0	0	0	0	0	42.9	86.7	0	0	0	0	0	0	0	0	0	0	0	0	0	0	0	0	0	0	0	0	0	0	0	0	0	0	100	0
hsa-mir-181c_51_G_u	0	50	0	75	0	100	50	0	100	0	100	0	100	0	0	0	0	0	100	62.5	0	0	66.7	0	100	100	0	50	0	0	100	100	0	0	0	0	0	0	0	0	0	0	100	0	0	0	0	0	100
hsa-mir-512-2_79_C_u	0	0	0	0	0	0	0	0	0	0	0	0	0	100	0	0	0	0	0	0	20	0	0	0	0	0	0	0	0	100	0	0	0	0	0	0	0	0	0	0	0	0	0	0	0	0	0	0	40.8
hsa-mir-195_37_C_u	20.8	6.8	30	9.1	10.5	26.7	33.3	12.5	17.4	9.7	17.6	0	20	23.5	0	28.6	0	12.5	15.8	26.5	4.8	13.3	35.3	13.3	8.3	7.4	11.8	12.1	9.5	25	21.2	10.7	33.3	0	0	0	33.3	0	12.5	0	10	0	16.3	0	23.5	0	0	19.4	0
hsa-mir-130b_73_C_u	73.9	48.6	50	76	79.8	83.3	75	0	100	50	61.1	0	66.7	75	66.7	50	0	47.1	75	74	45.2	66.7	65.2	78.8	53.1	71.4	75	69.2	61.5	71.4	44.4	66.7	0	0	100	25	0	0	0	0	0	0	54.5	33.3	50	100	0	70	69.6
hsa-mir-195_37_C_g	45.8	45.5	52.5	60.6	10.5	50	25	50	34.8	61.3	52.9	64.7	46.7	52.9	57.1	28.6	50	62.5	31.6	38.2	61.9	56.7	30.5	53.3	48.3	33.3	52.9	33.3	44.2	33.3	48.5	64.3	0	0	0	0	0	0	0	0	0	0	37	0	52.9	0	0	46.8	76.5
hsa-mir-195_37_C_a	29.2	38.6	12.5	24.2	68.4	16.7	8.3	37.5	47.8	29	17.6	23.5	33.3	17.6	42.9	42.9	50	19.6	42.1	35.3	28.6	26.7	32.9	20	38.3	55.6	29.4	51.5	43.2	25	30.3	17.9	33.3	100	33.3	100	66.7	0	50	0	80	0	41.3	100	23.5	0	0	32.3	17.6
hsa-mir-23b_82_C_u	0	0	0	50	100	50	0	0	100	0	0	0	0	0	100	0	0	0	0	0	0	100	33.3	0	0	25	0	25	0	33.3	16.7	0	0	0	0	0	0	0	0	0	0	0	0	0	0	0	0	0	0
hsa-mir-130b_73_C_a	26.1	51.4	50	22	18.5	16.7	21.9	100	0	50	38.9	100	16.7	25	33.3	50	0	52.9	25	24	51.6	33.3	34.8	18.2	46.9	28.6	25	30.8	30.8	28.6	55.6	33.3	100	0	0	50	0	0	100	0	100	100	45.5	66.7	50	0	100	30	30.4
hsa-mir-744_33_G_u	71.4	57.1	100	56.2	52.6	36.4	38.5	50	50	57.1	0	62.5	0	20	68.2	100	100	41.7	63.6	53.8	50	66.7	45	63	50	58.3	50	40	80	28.6	20	50	0	0	0	0	0	0	0	0	0	0	50	0	0	50	0	40.9	42.9
hsa-mir-138-2_33_A_u	0	0	100	0	12.5	0	0	100	100	0	0	0	0	0	0	0	0	10	100	0	100	100	20	0	100	0	0	0	0	0	100	0	0	100	0	0	0	100	0	100	0	0	100	0	0	100	0	100	0
hsa-mir-152_75_G_a	19	34.3	20.4	29.3	21.4	30.7	25.6	23.6	27.7	27.8	25.8	30.3	29.7	19	24.4	15.9	26.5	24.7	17.6	20.2	18.3	24.5	20.7	25.1	24.8	22	20.1	22.4	23.1	29.2	20.8	34.8	3.2	3.8	5.4	4.4	5.8	0	5	2.7	3.5	0	30.3	0	21.5	5.4	2	38.1	17.1
hsa-mir-744_33_G_a	14.3	7.1	0	37.5	42.1	27.3	15.4	50	25	42.9	100	25	0	40	18.2	0	0	33.3	9.1	38.5	30	0	25	25.9	40	8.3	33.3	40	20	42.9	60	0	100	0	0	0	100	100	0	0	0	0	7.1	50	100	50	0	40.9	42.9
hsa-mir-182_22_U_c	0.1	0	0	0.1	0	0	0.2	0	0	0	0	0	0	0	0	0	0	0	0	0	0.5	0	1.2	0	0	0	0	0	0.8	0.9	0	0	2.2	0	0	0	0	0	3.2	0	0.2	0	0	0	0	0	0	1.6	0
hsa-mir-182_22_U_a	1.9	2.4	2.1	2.6	7.9	9.7	7.7	0.9	1	0.7	2.2	2.1	2.5	3.1	1.4	13.3	2.9	84.6	17.1	32.1	9.6	3.5	19.8	23.2	24	23.5	46.7	25.9	34.6	21.4	32	40	43.5	61.5	11.5	85	77.6	100	87.1	1.6	10.9	6.5	75	100	2.4	3.4	5.5	18.7	81
hsa-mir-221_88_A_u	33.3	51.2	80	33.3	60.7	22.6	50	63.2	41.2	53.3	37.5	35.3	46.2	40	65.5	0	0	40.7	77.8	51.8	37.5	73.7	48.2	61.7	61.1	75.7	76.7	48.5	53.6	73.2	60	50	0	0	0	5.3	0	0	0	0	0	0	52.2	0	50	0	0	58.3	56.4
hsa-mir-320c-1_66_G_-	0	33.3	0	23.1	27.3	0	0	0	50	0	0	0	0	14.3	50	0	0	0	12.5	0	40	100	21.4	25	25	0	0	33.3	12.5	0	0	0	20	20	0	0	71.4	25	37.5	0	16.7	20	10	0	0	16.7	0	25	100
hsa-mir-222_92_C_u	18.4	13.3	7.9	38.5	7.9	24.8	13	8.9	17.9	22.2	25.3	13.3	23.3	23.4	14.6	6.7	0	16.9	12.1	16.1	11.7	23.8	17.8	18.8	12.1	20.4	27	11.1	19.8	11	9.5	34.6	10.7	25	17.1	14.3	7.7	17.6	27.3	0	0	14.3	24.5	30.8	25	0	25	29.7	13.6
hsa-mir-1307_102_G_u	2.7	3.5	2.9	4.8	2.6	3.3	2.2	2.5	3.3	5.6	3	2.2	2.8	2.1	3	3.7	5.5	2.6	2.6	2.5	1.7	4.4	5.5	2.8	1.8	2.3	2.9	3.4	4.2	2.8	3.1	3.6	0.3	0.5	0.5	1.2	0.8	0.6	0.4	0	1.4	0.8	4.3	1	6	0.4	1.4	4.1	3.2
hsa-mir-125a_75_U_a	0	66.7	0	0	0	0	0	0	100	0	0	0	100	0	50	0	0	100	100	43.8	50	0	0	75	75	100	0	100	0	100	100	0	100	0	0	0	0	0	100	0	0	0	0	0	0	0	0	0	0
hsa-mir-1343_73_C_u	0	5.6	0	0	0	50	6.7	0	0	0	25	0	0	0	0	0	0	0	14.3	23.1	0	0	0	25	0	0	0	0	0	0	0	0	0	0	0	0	0	0	0	0	0	0	25	0	50	0	0	14.3	0
hsa-mir-143_84_G_u	0	14.3	5.3	0	4	7.5	23.1	16.7	13.6	0	0	0	0	18.8	16.7	9.1	33.3	0	5.9	6.8	0	14.3	11.4	3.2	5.4	11	3	6.3	2.1	8.3	12.3	5.3	0	0	0	0	0	0	0	0	0	0	4	0	0	0	0	12.5	11.1
hsa-mir-143_84_G_a	46.2	35.7	52.6	77.8	60	54.7	53.8	50	54.5	66.7	55.6	66.7	27.3	68.8	33.3	36.4	50	53.6	47.1	61.4	63.6	57.1	54.8	41.9	56.5	47.9	63.6	53.1	52.1	45.8	49.2	56.6	0	22.2	0	0	7.7	0	20	0	0	0	60	100	62.5	0	0	37.5	33.3
hsa-let-7f-1_33_G_a	0	11.1	0	20	0	0	0	0	0	50	0	0	25	0	50	0	8.3	0	0	20	26.3	50	0	0	20	0	50	0	13.3	25	0	18.8	0	8.3	0	9.7	0	0	0	0	0	0	37.5	0	100	0	0	25	0
hsa-mir-141_83_C_u	81.8	70	100	83.3	0	0	0	96.8	0	100	100	77.8	100	0	100	0	0	100	80	66.7	0	100	0	0	0	0	0	0	0	0	100	0	0	0	0	0	0	0	0	0	33.3	0	62.5	0	0	0	0	40	66.7
hsa-mir-30a_70_G_u	35	26	44.4	25	35.3	38.5	50	16.7	32	30.8	30	62.5	25	66.7	30	16.7	0	26.9	44.4	25	23.7	47.1	35.5	32.4	35.9	29.4	44.4	21	33.7	41.3	41.2	29.6	0	25	0	11.1	31.6	20	0	0	12.5	0	27.8	0	42.3	0	0	20	24
hsa-mir-106a_13_A_c	7.2	17.5	50	93.3	56.5	15.4	7.1	27.6	33.3	33.3	25	9.5	2.3	16.7	28.6	1.7	22.2	47.4	57.1	15.3	39.3	14.3	15.9	15.6	3.5	6.8	22.2	13.6	6.8	54.5	15.8	3.4	25	50	13.3	47.1	42.9	50	40	100	42.9	21.4	8	50	20	20	36	25	26.9
hsa-mir-30a_70_G_a	20	36	22.2	12.5	20.6	23.1	33.3	25	36	46.2	30	12.5	37.5	0	30	33.3	0	26.9	33.3	8.3	23.7	23.5	28	21.6	25.6	25.5	25	25.8	30.7	28.1	35.3	38	33.3	37.5	100	11.1	26.3	20	66.7	0	25	66.7	16.5	0	26.9	100	0	25	36
hsa-mir-451a_16_G_u	0	0	0	0	0	0	0	0	0	0	0	0	0	0	0	0	0	0	0	0	0	0	0	0	0	0	0	0	0	0	0	0	0	0	0	0	0	0	0	0	0	0	0	0	0	0	0	0	0
hsa-mir-451a_16_G_c	0	0	0	0	0	0	0	0	0	0	0	0	0	0	0	0	0	0	0	0	0	0	0	0	0	0	0	0	0	0	0	0	0	0	0	0	0	0	0	0	0	0	0	0	0	0	0	0	0
hsa-mir-451a_16_G_a	0	100	0	0	0	0	0	0	0	0	100	0	0	0	0	100	0	100	0	0	0	0	0	100	100	100	0	100	100	100	100	100	0	0	0	0	0	100	100	0	0	100	100	100	0	0	0	100	100
hsa-mir-106a_36_C_u	0	0	100	100	66.7	100	9.1	100	0	0	0	0	0	0	0	33.3	0	100	100	25	100	50	0	20	62.5	50	0	0	20	100	0	10	0	0	0	0	0	0	0	0	0	0	0	0	0	0	0	100	16.7
hsa-mir-106a_36_C_a	100	60	0	100	33.3	100	36.4	0	0	100	60	100	0	0	0	44.4	0	100	100	25	100	50	100	80	37.5	50	100	100	40	100	100	40	100	0	0	100	0	0	0	0	0	0	20	0	0	0	100	0	33.3
hsa-mir-520c_20_A_u	0	0	0	0	0	0	0	0	0	100	0	100	100	100	0	0	0	100	0	100	0	0	0	0	0	0	100	0	0	0	0	0	0	0	0	0	0	0	0	0	0	0	100	100	0	0	0	0	11.1
hsa-mir-340_81_A_u	0	0	0	100	33.3	0	0	0	0	0	0	0	0	0	0	0	0	0	66.7	0	0	100	100	0	33.3	100	50	100	75	0	100	100	0	0	100	0	0	0	0	0	0	0	20	0	0	0	0	0	0
hsa-mir-340_38_G_u	0	0	0	50	0	0	0	0	0	0	0	0	0	0	0	0	0	100	0	33.3	0	25	0	40	0	0	0	25	0	0	0	0	0	0	0	0	0	0	0	0	0	0	25	0	100	0	0	0	0
hsa-mir-340_38_G_a	0	100	0	0	0	25	0	0	0	0	0	0	0	0	0	0	0	0	100	33.3	50	50	0	20	33.3	50	0	0	28.6	33.3	0	33.3	0	0	0	0	0	100	0	0	0	0	50	0	0	0	0	100	100
hsa-mir-3117_67_G_u	0	0	0	14.3	0	0	0	0	0	100	0	0	0	0	0	0	0	18.2	0	0	0	0	23.7	0	25	33.3	0	0	14.3	50	33.3	40	0	0	0	100	0	0	0	0	0	0	0	0	0	0	0	0	14.3
hsa-mir-654_72_U_a	4.8	17.5	14.3	20	0	11.4	0	13.3	40	7.1	7.7	30	6.2	5.6	17.6	0	0	7.2	0	12.5	40	8.3	8.7	5.9	21.9	12.5	15	12.1	6.7	14.3	8.3	0	14.3	0	25	12.5	50	0	0	0	0	0	0	0	0	0	33.3	17.9	16.9
hsa-mir-101-2_73_U_a	100	0	100	0	0	0	0	0	50	0	0	0	0	0	0	0	0	0	100	0	100	0	50	50	0	0	0	66.7	0	0	100	0	0	0	0	0	0	0	0	0	0	0	75	0	0	0	0	0	0
hsa-mir-449a_39_G_u	0	0	0	0	0	0	0	0	0	0	0	0	0	0	0	0	0	4.8	0	0	0	0	0	0	0	0	0	0	0	0	0	0	0	0	0	0	0	0	0	0	0	0	0	0	0	0	0	0	0
hsa-mir-31_31_U_a	0	50	0	0	0	40	55.6	50	0	0	0	25	0	50	0	33.3	0	0	0	25	0	33.3	31.9	0	70	0	12.5	25	66.7	0	28.6	50	0	0	100	52.9	25	0	0	0	0	0	0	0	0	0	0	50	50
hsa-mir-744_89_U_a	25	55.6	33.3	50	15.4	0	16.7	40	50	50	40	33.3	50	0	40.9	0	0	53.3	0	77.8	46.2	53.3	46.7	34.5	37.5	35.5	8.3	46.2	42.9	25	50	63.6	40	100	0	0	0	0	66.7	0	50	0	63.2	0	40	0	0	28.2	66.7
hsa-let-7a-2_28_A_g	0	0	0	0	0	0	0	0	0	0	0	0	0	0	0	0	0	0	0	0	0	0	0	0	0	0	0	0	0	0	0	0	0	0	0	0	100	0	0	0	0	0	0	0	0	0	0	0	0
hsa-mir-33b_35_C_a	0	9.1	30	4.4	2	0	5.7	7.7	40	3.6	3.7	7.1	0	3	0.9	7.7	24.1	6.2	0	0	4.1	1.3	0	0	0	0	7.1	10	2.7	16.7	0	17.6	8.3	20	0	33.3	20	0	8.3	0	9.1	0	11	0	9.4	2.7	8.9	10.4	5.8
hsa-mir-944_76_C_u	22.6	21.1	48.4	33.3	20	0	0	16.7	4.5	11.1	50	15.2	7.7	24.4	14.3	7.7	0	0	27.8	0	21.4	23.3	6.6	25	4.5	34.2	50	24.1	55.3	21.9	21.9	50	0	0	0	0	50	0	0	0	0	0	0	0	0	0	0	0	0
hsa-mir-133b_87_A_g	0	100	100	100	100	100	100	100	0	100	0	0	100	100	100	0	0	100	100	100	100	100	0	100	100	100	100	100	100	100	100	50	100	100	100	100	100	100	100	0	100	100	0	100	100	100	100	0	100
hsa-mir-24-2_73_G_u	70	82.2	86.7	93.9	68.4	75	71.4	60	88.9	88.2	85.7	90	82.4	83.3	68.8	77.8	100	58.3	94.1	54.5	38.5	85.7	58.3	57.1	66.7	78.3	60	57.1	71.1	73.3	64.7	55.6	0	100	33.3	50	0	0	0	100	100	0	66	66.7	71.4	0	50	71.7	55.6
hsa-mir-944_76_C_a	77.4	78.2	48.4	66.7	78.7	100	0	83.3	95.5	88.9	50	84.8	92.3	75.6	83.9	92.3	0	90.9	71.5	0	78.6	76.7	89.6	75	94.4	65.8	50	74.1	44.7	78.1	78.1	50	0	0	0	0	50	0	0	0	0	0	100	0	0	0	0	100	100
hsa-mir-4791_26_U_a	0	33.3	66.7	33.3	75	33.3	0	0	80	60	0	0	0	57.1	0	0	0	50	0	100	0	0	100	100	50	0	0	0	0	66.7	100	0	0	0	0	100	0	0	0	0	50	100	55.6	0	66.7	0	0	100	100
hsa-mir-24-2_73_G_a	5	4.4	6.7	6.1	5.3	8.3	0	0	11.1	5.9	0	0	5.9	16.7	6.2	0	0	8.3	5.9	0	0	4.8	8.3	0	6.7	4.3	6.7	3.6	7.9	0	5.9	5.6	0	0	0	0	0	0	0	0	100	0	6	0	14.3	0	0	11.3	11.1
hsa-mir-30e_80_C_u	55.2	52.4	42	54.7	51.3	44.1	52.6	46.4	48.6	45.3	46.6	50.9	55.7	51.9	55.8	42.4	57	51.5	45.3	49	47.8	53	36.3	54.4	49.1	47.5	39.7	40.9	51.7	50.1	41.2	58.5	49.8	53.5	53.9	52.7	42.5	56.1	52.9	50.9	42	41.2	47.1	61	47.9	40.9	52.9	59.6	40.9
hsa-mir-191_15_G_u	0	0	0	0	0	0	0	0	100	0	0	0	0	0	0	0	0	0	0	0	0	0	0	0	0	0	0	0	0	0	0	0	0	100	0	0	0	0	0	0	0	0	0	0	0	0	0	0	0
hsa-mir-191_15_G_c	0	0	0	0	100	0	0	0	0	0	0	0	0	0	0	0	0	0	0	0	0	0	0	0	0	0	0	0	0	0	0	0	0	0	0	0	0	0	0	0	0	0	0	33.3	0	0	0	0	0
hsa-mir-191_15_G_a	0	0	0	0	0	100	0	0	0	0	0	100	0	0	0	0	100	100	0	0	0	0	0	0	0	0	0	0	0	0	0	100	0	0	100	100	0	0	0	0	100	0	0	66.7	0	0	0	0	100
hsa-mir-16-1_38_A_u	100	0	100	0	100	0	0	0	0	0	100	0	0	0	83.3	0	0	100	0	0	0	0	0	100	0	100	66.7	50	100	0	50	100	0	0	0	0	0	0	0	0	0	0	100	0	0	0	0	100	75
hsa-mir-150_38_C_u	39	33.2	46.9	43.4	32.1	42.8	49.1	39	41.1	42.6	49.5	42	35.5	51.3	45.2	45.8	37.2	36.5	39.4	40.2	25.5	33.5	37.6	37.1	36.9	43.1	36.8	28.2	31.8	29.2	39.1	32.2	57.1	33.3	25	0	16.7	50	28.6	0	33.3	50	36.5	0	37.5	0	33.3	40.6	40.9
hsa-mir-379_64_C_u	50	7.1	0	0	0	33.3	0	100	0	0	0	0	0	30	0	100	0	0	0	0	0	50	28.6	50	5	0	0	0	0	0	35.7	0	0	0	0	0	0	0	0	0	0	0	0	0	0	0	0	100	20.4
hsa-mir-150_38_C_a	58.2	63.7	50	54.3	67.9	54	47.4	57.6	54.6	55.7	45.8	54.3	60.9	46.2	49.7	52.1	60.5	61.6	56.8	58.7	71.1	61.8	58.1	60.5	59.4	55	59.9	66.8	65	69	58.1	64.8	42.9	66.7	75	100	66.7	33.3	57.1	0	66.7	50	60.5	100	62.5	100	66.7	54.7	56.7
hsa-mir-22_75_U_a	68.4	74.2	68.3	71.4	74.6	73.6	65.3	69.1	70.7	64.4	73.7	67.2	64.2	63	70.6	56.6	66	69.6	72.4	68.3	83.1	69	59	67.8	71.2	65.6	57.5	62.9	71.9	63.9	54.6	69.4	71.8	78.5	74.8	69.9	76.8	77.4	78.4	63.2	70.2	69.9	73.2	83.1	57.4	75.5	77.8	72.7	69.3
hsa-mir-320c-1_69_U_a	100	16.7	100	10	5.3	33.3	100	50	33.3	100	0	100	100	25	0	100	0	0	40	33.3	20	0	42.9	25	0	100	100	0	0	50	0	50	0	25	0	16.7	0	25	28.6	100	33.3	33.3	40	100	0	0	100	0	0
hsa-mir-3117_49_G_a	100	0	0	0	0	0	0	0	0	0	0	0	0	0	0	0	0	0	0	50	0	0	16.7	0	0	0	0	0	0	0	0	0	0	0	0	0	0	0	0	0	0	100	0	0	0	0	0	0	0
hsa-mir-151b_81_C_g	0	50	0	0	0	0	0	0	0	0	0	0	0	0	0	0	0	0	0	0	0	0	0	0	0	0	0	0	0	0	0	0	0	0	0	0	0	0	0	0	0	0	0	0	0	0	0	0	0
hsa-mir-151b_81_C_a	0	50	0	100	0	100	0	0	0	0	0	0	0	0	0	0	0	0	0	0	100	0	0	0	100	100	0	0	50	100	0	100	0	0	0	0	100	100	100	0	100	0	0	0	0	0	0	75	0
hsa-mir-181a-1_23_G_a	0	100	0	0	0	0	16.7	0	100	0	0	100	100	0	0	50	0	0	0	0	0	0	45.5	16.7	100	33.3	0	100	50	60	0	0	16.7	100	60	30.8	50	25	0	0	25	0	0	100	100	0	0	25	0
hsa-mir-345_40_G_u	33.3	27.1	92.3	50	55.6	34.6	56.5	75	36.8	6.2	38.9	38.5	31.4	50	60	80	43.8	34.1	64.3	42.2	30.1	38.1	35.2	47.3	38.3	28.1	57.1	52.1	27.5	56.9	42.2	29.8	23.1	66.7	58.8	9.7	37.9	20	16.7	33.3	100	42.9	39.4	16.7	52.2	40	50	40.3	39.3
hsa-mir-100_11_C_g	0	0	0	0	0	0	0	0	0	0	0	0	0	0	0	0	0	0	0	0	0	0	0	0	0	0	0	0	0	0	0	0	0	0	0	0	0	0	0	0	0	0	0	100	0	0	0	0	0
hsa-mir-345_40_G_a	33.3	52.5	0	22.2	34.7	38.5	34.3	25	42.1	62.5	50	42.3	47.1	31.2	24	20	25	41.5	32.1	36.1	60.2	45.2	33.8	34.5	43.3	43.8	21.4	22.9	57.5	25.5	40	34	15.4	0	23.5	19.4	20.7	20	33.3	33.3	0	28.6	43.4	33.3	30.4	60	50	51.1	42.9
hsa-mir-17_73_C_a	53.1	75.6	42.3	67.2	56.9	82	65	51.6	72	72.1	65.6	42.4	53.3	28.6	60.5	83	62.5	46.6	34	52.4	55.1	63.3	69.7	59.9	68.9	69.6	67.2	80.6	69.2	65.9	65.9	84	77.8	100	50	81.6	75	60	72.7	0	60	33.3	72.9	100	56.8	100	75	70.8	33
hsa-mir-2277_81_G_u	0	0	0	100	100	0	100	0	0	100	0	0	0	0	0	0	0	0	0	100	66.7	100	50	100	100	100	0	100	0	0	0	0	0	0	0	0	0	0	0	0	0	0	100	0	0	0	0	0	0
hsa-mir-2277_81_G_a	0	0	0	0	0	0	0	0	0	0	0	0	0	0	100	0	0	0	0	0	33.3	0	50	0	0	0	0	0	100	0	0	0	0	0	0	0	0	0	0	0	0	0	0	0	0	0	0	0	0
hsa-mir-1180_63_C_u	0	100	0	100	0	0	0	0	0	0	0	0	0	0	0	0	100	0	0	0	0	0	0	0	0	0	0	0	0	0	0	0	0	0	0	10	0	0	0	0	0	0	0	0	0	0	0	0	0
hsa-mir-1180_63_C_a	0	0	0	0	0	0	0	0	0	0	0	0	0	0	0	0	0	0	0	100	0	0	0	0	0	0	0	0	0	0	0	0	0	0	0	80	100	0	100	0	0	0	0	0	0	0	0	0	100
hsa-mir-320a_70_A_u	32.7	32	44.5	33.3	34.6	32.1	26.8	32.3	29.1	34.5	28.3	24.8	40.1	28.5	34.5	39.2	40.9	20.8	35.6	31	19.4	32.4	36.3	24.6	25.7	31	35.8	34.6	34.2	32.2	28.8	30.7	16.7	17	14.4	12.8	16.3	17.7	17	10.6	18	19.3	33.8	15.5	29.3	20.2	13.2	33.9	26.9
hsa-mir-140_46_U_a	0	0	0	0	0	0	0	0	0	100	0	0	0	0	0	0	0	50	0	0	0	0	100	0	0	100	0	0	50	0	0	50	0	0	0	0	0	0	0	0	0	0	33.3	0	0	0	0	0	0
hsa-mir-140_85_A_u	10.4	6.7	6.8	12.5	10.4	10.7	6.9	12.2	7.5	11.1	10.7	16.1	12.1	10.5	16.1	8.3	11.1	12.8	11.1	9.8	6	12.5	10	10.5	8.3	9.7	10	9.7	7.5	8.9	12.5	8.2	2.2	7.5	0	5.5	2.9	3.9	5.6	0	1.6	2.6	5.7	0	8.5	5.9	0	8.6	12.4
hsa-mir-516b-2_38_G_c	0	0	0	0	0	0	0	0	0	0	0	0	0	0	0	0	0	0	0	0	100	0	0	0	0	0	0	0	0	100	0	0	0	0	0	0	0	0	0	0	0	0	0	0	0	0	0	0	34.2
hsa-mir-1287_37_C_a	11.1	22.2	50	0	2.4	0	7.1	25	0	15.4	0	0	0	0	8.3	0	100	11.1	0	8	0	0	4.5	5.8	0	14.3	16.7	7.4	16.7	17.6	13.3	10	0	100	20	0	20	50	11.1	50	0	50	25	0	0	0	0	0	0
hsa-mir-34c_69_A_u	0	0	0	0	0	0	0	0	50	0	0	0	0	0	0	0	100	0	50	0	0	0	0	0	0	50	0	0	0	0	0	0	0	0	0	0	0	0	0	0	0	0	66.7	0	0	0	0	0	0
hsa-mir-192_48_G_u	0	100	0	50	50	0	0	0	100	100	33.3	0	0	0	0	50	0	50	0	100	0	0	100	0	100	50	100	0	0	92.9	66.7	0	0	0	0	0	0	37.5	0	0	0	0	0	0	0	0	0	0	0
hsa-mir-192_48_G_a	0	0	0	0	0	0	0	0	0	0	0	0	0	0	0	50	0	50	0	0	0	0	0	0	0	0	0	0	50	7.1	0	0	0	0	0	0	0	12.5	0	0	0	0	0	0	0	0	0	0	0
hsa-mir-450a-2_45_G_a	0	0	0	50	100	0	0	0	0	0	0	0	0	0	0	0	0	0	0	0	100	0	50	50	33.3	0	100	100	33.3	0	0	0	0	0	0	0	0	0	0	0	0	0	0	0	0	0	0	0	0
hsa-mir-194-2_38_G_u	0	100	0	0	40	0	0	0	0	0	0	0	0	0	0	100	0	0	0	100	25	0	50	0	25	0	0	50	50	27.8	28.6	0	0	100	0	100	0	100	0	0	0	0	0	0	0	0	0	100	0
hsa-mir-194-2_38_G_a	0	0	0	0	20	0	100	0	0	0	0	0	0	0	50	0	0	0	0	0	50	0	0	100	0	0	0	50	50	50	57.1	0	0	0	0	0	0	0	0	0	0	0	0	0	0	0	0	0	0
hsa-mir-337_83_A_u	0	64.3	0	0	0	66.7	100	20	0	60	100	100	66.7	71.4	0	100	0	50	50	66.7	100	60	44.4	100	52.7	66.7	0	70.6	60	0	50	0	0	0	0	0	0	0	0	0	0	0	80	0	50	0	0	30	79.4
hsa-mir-23b_81_G_u	92.8	89.7	94	78.8	91.5	85.2	87.6	90.8	86.7	89.3	89.5	88.6	93	87.4	89.6	89.5	85.2	86.6	87.4	90.8	83.1	90.5	91	91	89.6	93.3	93.5	93.4	92.2	93.9	89.4	88.6	60.7	83.3	40	50	46.2	42.9	57.1	100	85.7	33.3	89.2	54.5	93	100	60	90.4	90.1
hsa-mir-489_74_U_a	0	0	100	0	0	0	0	0	0	0	0	0	0	0	0	0	0	0	0	0	0	0	100	0	0	0	0	0	0	0	0	0	100	0	0	0	0	0	0	0	100	100	0	0	0	0	0	100	0
hsa-mir-3200_76_C_u	26.1	12.6	28.6	29.4	11.6	36.8	20.8	12.5	23.8	0	33.3	11.1	21.1	25	6.7	50	0	12.5	7.7	8.1	10.9	10.3	32.4	22.1	18.8	29.4	16.7	29.4	15.3	9.1	0	23.8	40	0	0	39.4	33.3	0	28.6	0	0	25	31.7	0	15.4	50	66.7	26.3	12.5
hsa-mir-6503_59_A_g	80	50	0	0	0	0	0	0	0	33.3	50	0	50	0	0	33.3	50	66.7	50	0	50	50	0	0	0	100	50	0	0	50	0	33.3	42.9	0	0	57.1	0	66.7	50	0	50	0	66.7	100	0	83.3	100	100	47.1
hsa-mir-3200_76_C_a	4.3	7.9	0	11.8	4.4	21.1	7.1	4.2	0	0	33.3	0	5.3	12.5	3	0	0	0	0.8	3.4	2	3.4	0	6.4	6.2	5.9	50	17.6	4.9	22.7	22.2	14.9	0	0	0	12.1	33.3	0	28.6	0	0	0	6.3	0	15.4	50	0	10.5	25
hsa-mir-1247_98_G_u	0	0	0	0	0	0	0	100	0	0	0	0	50	50	0	0	0	7.7	0	0	0	100	40	0	100	50	94.7	20	0	0	0	0	0	0	0	0	0	0	0	0	0	0	0	0	0	0	0	33.3	50
hsa-mir-1247_98_G_a	0	0	0	0	0	0	0	0	0	0	0	0	0	25	0	0	0	0	100	0	0	0	0	0	0	0	0	10	0	0	0	0	0	100	0	0	14.3	0	11.1	0	0	66.7	100	0	0	0	100	0	50
hsa-mir-30d_28_C_a	13.9	25.1	14.5	19.6	12.2	20	14.9	12.6	16.7	13.4	13.1	10	12.4	19.4	10	16.3	16.2	10.7	9.6	10.3	18.7	14.5	30.3	17.4	19.7	20.2	17.3	29.4	27.9	15.8	19.6	21.6	0.6	1.1	0	2.4	1.4	0.6	1.1	0	0.7	0.4	17.7	3.7	14.5	0	0.6	23.9	11.7
hsa-mir-20a_31_U_a	75	82.1	75	68.3	69.7	86.3	76.1	74.6	91.7	75	61.4	84.9	57.9	71.4	61.7	75	78.9	82.4	50	75	82.7	75	79.9	73.2	91.3	78.7	60.7	83.2	81.7	89.6	85.9	93	100	0	0	83.3	0	100	0	0	0	0	80	0	60	0	100	75	59.8
hsa-mir-99b_32_C_g	0	0	0	75	100	68.4	73.7	0	0	0	0	0	100	50	50	33.3	0	0	71.4	64	54.5	0	57.1	75	25	66.7	53.8	36.4	60	0	25	77.8	100	0	0	0	0	100	0	0	100	100	0	100	0	0	0	0	0
hsa-let-7a-3_73_C_u	80.3	48.4	36.4	68.6	68.5	61.4	39.7	54.8	56.7	68.5	58.3	45.5	55.8	65.6	67.7	63.3	73.3	51.8	56.7	47.4	63.8	57.9	50.4	57.1	53.3	57.6	60.3	52.6	54.4	54.2	51.8	62.6	0	0	33.3	0	25	20	0	0	0	0	63.8	0	61.5	0	50	68.3	58.9
hsa-mir-127_80_G_u	28.6	29.6	16.7	40	50	38.1	44.4	14.3	75	0	50	0	36.8	30.8	16.7	0	100	12	16.7	33.3	100	36.4	37	33.3	38.3	57.1	55.6	50	54.3	57.1	43.8	75	0	0	0	0	0	0	0	0	0	0	0	0	50	0	0	27.3	25
hsa-mir-127_80_G_a	28.6	28.4	16.7	20	25	28.6	22.2	28.6	0	0	50	50	21.1	15.4	16.7	100	0	24	66.7	20	0	45.5	29.2	40	28	19	33.3	24	21.7	0	34.4	25	0	0	0	0	0	0	0	0	0	0	50	0	16.7	0	0	27.3	21.4
hsa-mir-3130-2_24_C_u	0	0	0	0	0	0	100	18.2	0	2	0	100	12.5	0	0	100	0	10	0	0	0	0	0	100	0	0	0	23.5	0	6.2	12.5	0	0	0	0	100	100	0	25	0	100	0	5	0	0	0	0	100	0
hsa-mir-589_84_A_u	25	0	0	0	0	0	9.5	0	100	0	0	0	0	25	25	0	0	0	40	0	0	0	7.7	18.2	11.1	0	50	33.3	8.3	0	0	12.5	0	0	0	100	0	0	0	0	0	0	0	0	66.7	0	0	25	0
hsa-mir-223_90_A_u	18.9	16	20.8	25	17	17.4	24.7	24.5	19.8	24.7	16.2	21.6	25.4	25	18.2	18.2	19.6	21.7	13	21.4	20.2	21.1	21.8	17	21	21.9	18.5	19.8	22	14	22	19.6	8.9	18.2	14	5.4	17.9	10.3	15.8	0	14.3	16.7	22.4	4.4	24.1	22.2	14.3	15.7	20.2
hsa-mir-758_73_C_u	20	11.2	0	22.2	100	14.3	0	20	0	33.3	40	27.3	15.4	17.2	33.3	16.7	0	19	16.7	10	60	19	17	27.8	12.9	25	7.1	11.1	13	22.2	30.6	16.7	0	0	0	0	0	0	0	0	0	0	0	0	33.3	0	0	25	16.5
hsa-mir-181a-2_38_G_a	0	42.9	0	0	0	0	0	0	33.3	0	0	10	25	0	0	50	0	0	0	9.1	0	0	38.1	0	37.5	33.3	0	20	20	60	0	16.7	16.7	100	60	30.8	50	25	0	0	25	0	9.1	100	100	0	0	40	0
hsa-mir-106b_75_C_u	100	50	0	66.7	81.2	100	100	0	0	0	0	0	100	0	0	0	0	50	66.7	0	0	0	60	0	0	100	0	100	100	66.7	100	100	0	0	0	0	0	100	0	0	0	0	0	0	100	0	0	0	0
hsa-let-7a-2_72_U_a	100	100	100	100	100	0	0	100	50	100	91.7	50	100	0	100	0	0	100	0	0	0	50	66.7	40	100	0	50	42.9	0	100	100	0	0	0	0	0	0	0	0	0	0	0	100	0	100	0	100	0	33.3
hsa-mir-32_28_U_a	0	0	0	0	0	100	0	0	0	0	0	0	0	0	0	0	0	0	0	0	0	0	0	0	0	0	0	0	0	0	0	0	0	0	0	0	0	0	0	0	0	0	0	0	0	0	0	0	0
hsa-mir-889_71_U_a	0	0	0	0	100	0	0	0	0	0	0	0	0	0	0	0	0	0	0	0	0	0	50	0	33.3	0	0	100	0	0	0	0	0	0	0	0	0	0	0	0	0	0	0	0	0	0	0	0	0
hsa-let-7c_33_U_a	40.8	64.1	28.6	43.8	47.6	47.3	30.1	54.9	54.9	43.5	54.8	45.5	45	33.3	59.5	48.4	40	42.1	40	31.7	67.7	36.9	51.1	44.4	57.4	45.2	44.7	47.1	54	44.7	49.1	47.4	44.8	50	11.1	44.4	58.6	46.2	61.9	0	47.6	46.2	48.8	15.4	36	25	46.2	50.6	40.8
hsa-mir-200b_56_C_u	0	0	0	0	0	0	0	0	0	0	0	0	0	0	0	0	0	33.3	0	0	0	0	20	0	0	0	33.3	0	0	0	0	0	0	20	0	0	0	25	0	0	33.3	0	0	0	0	0	0	0	0
hsa-let-7c_29_G_a	7	3.9	24.8	6	6.2	9.8	25.8	1.6	8	12.5	19.6	11.6	2.7	18.5	12.8	4.2	47.6	6.8	15.5	20.3	1	15.9	3.4	7.9	2.5	6.2	19.2	8.3	6.6	4.4	3.8	6	13.5	38.8	11.9	13.7	5.6	30.1	10.8	36	9.7	15.9	6.9	26.8	14.9	21.3	14	1.6	9.5
hsa-mir-130a_77_U_a	8.8	22.9	7.6	14.5	14.4	13.3	10.3	19	33.3	7	23.3	16.7	8.1	10.5	9.4	12.3	13.8	15.9	10.9	10.8	27.4	13.3	12	14.2	23.9	7.1	11	13.8	14.2	11.4	13	13.2	40	100	0	100	100	33.3	88.9	0	71.4	100	16.9	50	19.4	100	100	14.9	8.6
hsa-mir-200b_56_C_a	50	0	0	20	0	0	0	0	0	0	100	100	0	0	0	0	0	33.3	0	33.3	33.3	50	40	50	100	0	33.3	0	50	0	100	0	33.3	40	66.7	0	33.3	25	33.3	0	0	0	0	0	100	0	50	33.3	0
hsa-mir-514a-1_80_G_a	100	0	0	0	0	100	0	0	0	100	0	0	0	0	0	0	0	0	0	0	100	0	0	100	0	0	0	100	0	0	0	0	0	0	0	0	0	0	0	0	0	0	0	0	0	0	0	0	0
hsa-mir-19b-2_85_U_a	0	50	0	100	25	100	0	50	0	0	33.3	0	0	0	50	0	0	100	100	33.3	33.3	33.3	33.3	0	33.3	100	0	25	100	20	12.5	0	0	0	0	0	0	0	0	0	0	0	25	100	100	0	0	0	7.7
hsa-let-7d_84_U_a	20	52.2	0	14.3	28.8	15.4	11.8	0	0	23.1	50	16.7	15.4	0	12.9	16.7	25	0	23.1	17	44	45.5	36.8	27.8	38.9	46.2	17.4	21.4	29.4	28.6	23.1	16.7	0	0	25	66.7	60	50	0	0	0	0	53.6	50	25	100	0	43.5	0
hsa-mir-589_66_A_g	71	33.3	25	37	19	86.7	74.8	80	0	42.9	50	40.9	25	14.3	42.4	0	50	61.1	41.3	66.7	46.7	76.5	36.4	57.4	44.8	40	44.4	58.6	67.3	47.6	30	44.7	72.8	80	60.9	85.4	84.9	36.4	66.7	100	66.7	71.9	55.2	57.1	85.7	71.4	87.5	48.2	50
hsa-mir-4662b_26_U_c	100	100	100	100	100	100	100	100	100	100	100	100	100	100	100	100	0	100	100	100	100	100	100	50	100	100	100	100	100	100	100	100	100	100	100	100	100	100	100	100	100	100	100	100	100	100	100	100	100
hsa-let-7f-2_7_A_c	0	0	0	0	0	0	0	0	0	0	0	12.5	0	0	0	0	0	0	0	0	0	0	10	0	0	0	0	0	0	0	0	0	0	0	0	0	0	0	16.7	0	0	0	0	0	0	0	0	0	0
hsa-mir-34c_36_U_a	100	100	100	0	0	0	100	0	70	100	0	0	0	0	0	100	0	100	100	0	0	0	73.9	100	100	100	0	100	0	0	57.1	100	0	0	0	100	0	66.7	0	0	0	0	100	0	0	0	0	0	0
hsa-mir-376c_64_U_a	0	23.3	50	0	0	0	0	0	0	50	0	0	20	0	0	0	0	0	0	100	0	0	7.1	50	14.3	0	0	5.6	25	33.3	5.6	0	0	0	0	0	0	0	0	0	0	0	0	0	0	0	0	18.2	8.4
hsa-mir-7-1_87_A_u	11	8	25	7.7	16.6	27.1	11.6	15.5	15.4	23.2	19.2	10.3	20.5	13.9	11	24.1	37.9	22.6	19.5	11	13.4	13.3	14.6	16.8	11.3	15.6	26.9	19.5	17.5	14.6	26.8	20.4	6.7	0	0	10	5	20	0	0	33.3	0	16	40	16.7	33.3	0	19.8	25.2
hsa-mir-9-3_40_U_a	100	100	0	0	0	0	33.3	0	0	0	0	100	0	0	0	0	100	0	0	0	100	0	0	20	0	100	0	0	0	0	0	0	0	0	0	0	0	0	0	0	0	0	100	0	0	0	0	0	0
hsa-mir-3130-1_32_C_a	50	85.7	75	12.5	33.3	0	0	0	33.3	40	66.7	0	0	60	33.3	0	25	25	50	0	50	50	27.3	0	50	100	66.7	16.7	42.9	25	20	33.3	0	0	0	0	0	0	100	0	0	0	0	0	0	0	0	0	0
hsa-mir-197_71_U_g	0	25	16.7	0	20	13.3	26.3	0	16.7	33.3	16.7	0	25	100	7.7	0	0	14.3	16.7	30.8	17.9	36.4	23.8	7.7	7.1	25	0	14.3	0	20	28.6	20	0	0	0	16.7	0	25	0	0	0	0	21.4	0	33.3	0	0	16.7	12.5
hsa-mir-197_71_U_a	80	20	66.7	28.6	20	26.7	21.1	0	50	16.7	25	33.3	50	0	15.4	0	100	14.3	50	38.5	50	18.2	19	28.8	50	18.8	16.7	14.3	42.9	26.7	35.7	12	0	0	33.3	66.7	33.3	50	0	0	0	0	42.9	100	0	0	0	33.3	50
hsa-mir-29c_77_G_u	60	0	50	22.2	28.6	14.6	50	0	14.3	0	20	20	20	100	30	0	50	37.5	0	50	0	0	11.1	0	8.8	0	30	5.3	3.2	5.3	31.2	17.1	14.3	0	0	0	0	0	0	0	0	0	15.4	0	66.7	0	0	14.3	0
hsa-mir-4728_67_G_u	0	0	0	0	0	0	0	0	0	0	0	0	0	0	0	0	0	0	0	0	100	0	0	18.2	0	100	0	0	50	0	0	0	0	0	0	33.3	0	0	0	0	0	0	0	0	25	0	0	0	0
hsa-mir-192_89_G_u	0	0	0	100	66.7	100	0	0	0	0	0	100	0	0	0	0	100	100	100	100	57.1	0	100	100	100	66.7	100	0	60	73.9	57.1	0	0	100	0	0	0	0	0	0	0	0	100	0	0	0	0	100	0
hsa-mir-192_89_G_a	0	0	0	0	33.3	0	0	0	0	0	0	0	0	0	100	0	0	0	0	0	42.9	100	0	0	0	33.3	0	100	40	26.1	28.6	100	0	0	0	0	0	0	0	0	0	0	0	0	0	0	0	0	0
hsa-mir-539_74_A_u	0	0	0	0	0	0	0	0	0	0	0	0	0	0	0	0	0	0	0	0	0	0	100	0	0	0	0	0	0	0	0	0	0	0	0	0	0	0	0	0	0	0	0	0	0	0	0	0	0
hsa-mir-15a_36_G_u	3.3	5	0	7.2	6.1	4	3.1	5.6	0.9	5.2	4.4	1.6	9.4	10	4.1	4.6	3.3	5.9	7.2	2.2	4.3	2.4	2.3	3.8	1.9	2.7	7	1.9	2.8	1.5	3.2	1.7	0	2.4	0	0	0	0	0	0	0	1.9	8.1	0	16.2	0	0	15.4	6
hsa-mir-15a_36_G_a	3.9	8.3	2.4	6.5	3.3	3.5	5.4	4.7	3.7	9.6	5.2	4	11.5	7.8	9.2	3.7	6.7	9.1	7.2	3.9	10.1	8.2	3.7	4.3	4.7	3.4	3	2.6	3.3	1.5	4.5	3.1	0.3	0	0.9	0.1	0	0	0	0	3.3	0	10.4	0	5.4	0	0	14.4	6.8
hsa-mir-96_33_G_u	0	0	0	0	0	0	0	0	0	0	0	0	0	0	0	0	0	0	0	0	0	0	0	0	0	100	0	0	0	0	0	0	0	0	0	0	0	0	0	0	0	0	0	0	0	0	0	0	0
hsa-mir-499a_73_A_g	0	0	0	0	100	100	0	0	0	0	0	100	0	0	0	0	0	0	50	100	0	0	100	0	0	0	0	0	0	0	33.3	0	0	0	0	0	0	0	0	0	0	0	0	0	0	0	0	25	0
hsa-mir-6781_64_G_u	40	0	0	0	0	0	11.1	25	50	0	0	100	0	0	0	0	0	0	25	33.3	22.2	0	33.3	33.3	0	0	0	0	100	0	0	25	0	20	0	25	0	0	25	0	0	0	42.9	0	0	0	0	0	0
hsa-mir-218-1_89_G_u	0	0	0	100	0	0	0	0	0	0	0	0	0	0	0	0	0	0	0	0	0	0	0	0	0	0	0	0	0	0	0	0	0	0	0	0	0	0	0	0	0	0	0	0	0	0	0	0	0
hsa-mir-125b-2_16_G_c	0	100	0	0	0	0	0	0	0	0	0	0	0	0	0	0	0	0	0	0	0	0	0	0	0	0	0	0	0	50	0	0	0	0	0	0	0	50	100	0	0	0	0	0	0	0	0	0	0
hsa-mir-125b-2_16_G_a	0	0	0	100	50	0	0	100	50	100	100	0	0	0	0	0	0	0	0	0	50	0	100	0	100	100	0	100	100	50	0	100	100	0	0	0	0	50	0	0	0	0	100	0	0	0	0	0	100
hsa-mir-127_79_G_u	60	47.4	58.6	45.6	55.2	57.6	55	61.4	58.5	71.4	65.9	66	58.7	67	61.1	70.8	36.4	57.5	68.3	62	51.7	64.8	63	59.7	52	61.3	54.1	66.6	64.5	52.5	67	65.3	58.6	68.4	55.2	59.5	54.5	48.1	50	30.8	57.1	61.5	64.5	57.1	47.1	22.2	56.5	49.3	65
hsa-mir-127_79_G_a	23.6	34.7	34.5	29.4	27.6	19.4	25	25	24.4	15.5	17.1	25.5	22.2	18	27.8	12.5	54.5	29.6	12.2	23.1	24.1	21	19.9	14.7	27.4	15.3	23	15.7	14.7	23	19.2	16	25.6	31.6	27.6	22.3	27.3	29.6	25	30.8	7.1	7.7	12.9	0	17.6	33.3	30.4	25.3	24.9
hsa-mir-148b_85_C_u	96.8	93.4	97.1	97.2	97.4	93.8	94.7	97.5	88.6	95.7	91.4	94.7	94.4	94.4	95.7	85.1	96.7	92.2	97.2	95.9	95.4	95.6	93.3	93.9	94.5	95.9	96.6	94.9	93.3	96.6	92	89.6	70	100	70	85.2	57.9	100	62.5	0	76.9	50	96.1	75	97.3	100	85.7	94.6	92.9
hsa-mir-148b_85_C_a	2.5	6.4	2.9	2.7	2.4	5.9	3.7	2.5	11.4	4	8.6	5.3	5.1	5.6	4.3	13.4	3.3	7.6	1.8	3.5	3.9	3.6	5.6	5.5	4.9	4.1	2.8	5.1	5.6	2.8	6.7	9.7	23.3	0	30	11.1	36.8	0	37.5	0	23.1	0	3.4	25	0	0	14.3	4.9	4
hsa-mir-30a_28_C_a	6.7	16.8	11.7	11.7	8.3	10	15.6	8.2	7.9	9.7	8.6	7.6	12.8	9.6	13.9	8	11.4	7.8	11.3	7.5	12	14.3	9.4	9	10.6	12.2	13.8	9	11.6	2.5	6.9	13.1	0.7	2.1	0.8	0.8	1.8	1.1	1.3	0	1.4	0.8	18.3	5.9	19.9	0	0	23.9	10.1
hsa-mir-223_92_U_a	33.3	50	0	0	0	42.9	0	100	0	0	0	0	100	0	0	0	33.3	0	50	0	20	0	25	57.1	40	14.3	50	15.2	15.8	42.9	17.5	10	0	0	0	0	0	0	0	0	0	0	0	0	0	0	0	100	50
hsa-mir-365a_78_U_a	10	18.8	0	16.7	20	14.3	11.8	0	20	0	33.3	14.3	0	6.2	33.3	50	0	17.6	20	15.4	25	22.2	10	15.4	0	8.6	0	0	0	0	6.2	9.1	0	0	0	0	0	0	0	0	100	0	20	0	0	0	0	0	20
hsa-mir-483_29_G_a	100	0	0	0	11.9	0	0	0	0	20	0	0	0	0	0	0	0	0	2.2	6.1	0	0	4.3	0	0	0	0	0	13.6	100	0	0	0	0	0	0	0	0	0	0	0	0	0	0	0	0	0	0	0
hsa-mir-10a_83_U_a	0	0	0	0	0	15.4	8.3	0	33.3	10	0	0	6.7	0	16.7	0	16.7	8	0	2.6	0	0	16.7	25	0	0	4.5	0	5.9	0	0	12.5	0	0	0	0	0	0	0	0	0	0	12	0	0	0	50	7.7	0
hsa-mir-378i_15_A_u	100	100	100	100	100	100	100	100	100	100	100	100	100	100	100	100	100	0	100	100	100	100	100	100	100	100	100	100	100	100	100	100	75	100	100	100	100	100	100	100	100	100	100	100	100	100	100	100	100
hsa-mir-4690_60_C_a	100	75	0	100	100	100	100	0	0	100	100	0	100	100	100	100	0	100	100	0	50	100	100	87.5	100	0	100	100	100	100	50	86.4	0	0	0	100	0	100	100	0	0	0	100	100	100	0	0	84.6	100
hsa-mir-941-5_70_C_u	0	100	0	100	100	100	0	100	100	0	0	0	0	0	100	0	0	100	0	0	100	0	100	100	100	0	0	100	100	100	100	0	0	0	0	0	0	0	0	0	0	0	0	0	0	0	0	100	100
hsa-mir-99a_72_U_a	25	33.3	0	33.3	0	0	0	36.4	0	66.7	0	0	11.8	0	100	33.3	0	0	50	25	33.3	0	19.4	50	33.3	14.3	20	26.7	5.9	6.2	23.1	40	0	0	0	0	0	0	0	0	0	0	0	0	16.7	0	0	22.2	50
hsa-mir-125b-1_77_G_u	100	0	0	0	0	0	0	0	0	0	0	0	0	0	0	0	0	0	0	0	0	0	0	0	0	0	0	0	0	0	0	0	0	0	0	0	0	0	0	0	0	0	0	0	0	0	0	0	0
hsa-mir-221_87_C_u	23.7	12	16.9	33.3	6.2	35.9	12.2	7.8	8	19	30.5	6.1	12.8	17.3	6.5	27	50	15.4	6.9	11.4	6.5	17.7	14.1	13.1	9.2	22.6	20.7	22.5	20.7	9.1	10.3	32.9	12.8	32.4	19	22.9	21.6	9.7	19.5	0	22.6	14.3	22.4	14.3	30	0	38.5	23.7	10.6
hsa-mir-125b-1_77_G_a	0	0	0	0	0	0	100	0	0	0	100	0	0	0	0	0	0	25	0	100	0	0	0	0	0	0	100	0	100	0	0	0	0	0	0	0	0	0	0	0	0	0	0	0	0	0	0	100	0
hsa-mir-221_87_C_a	7.9	4.5	2.2	3.7	2.3	14.5	4.5	2.2	7	7.1	8.9	4.5	2.6	5.1	1.4	18.9	8.3	4.3	1.6	3.5	9.9	5	5.7	5.6	5.6	5.4	3.8	7.5	6.8	3.6	3	12.9	19.6	23.5	19	33.6	27	19.4	14.6	0	25.8	14.3	9.1	64.3	6.9	50	15.4	9.1	5.6
hsa-mir-204_56_A_u	85.3	100	0	78.9	92.2	0	0	100	0	100	0	0	0	0	0	0	0	0	100	0	100	0	100	0	100	90.9	100	100	100	0	100	0	0	0	0	0	0	0	100	0	0	0	0	0	0	0	0	0	100
hsa-mir-4433b_67_G_c	0	0	0	0	0	0	0	0	0	0	100	0	0	0	100	0	0	0	100	100	0	0	0	0	0	0	0	0	0	0	0	0	0	0	0	0	0	0	0	0	0	0	0	0	0	0	0	0	0
hsa-mir-103a-2_72_A_u	33.3	40	0	35.3	32.6	25	51.4	9.1	21.4	16.7	30.8	16.7	0	33.3	31.6	20	50	41.2	33.3	30.4	39.1	50	30.7	39	31.6	36.8	22.2	44	26.5	32.3	26.9	37.9	0	0	0	25	0	0	0	0	0	0	16.2	100	17.6	0	0	8.5	23.1
hsa-mir-6850_23_G_u	100	0	0	0	0	0	0	0	0	0	0	0	0	0	100	0	0	80	0	0	0	0	0	0	0	0	0	0	0	0	0	0	0	0	0	0	0	0	0	0	0	0	0	0	0	0	0	0	0
hsa-mir-607_20_U_a	0	0	0	0	0	100	0	0	0	100	0	0	0	0	0	0	100	0	0	100	0	0	0	0	0	0	0	0	0	0	0	0	0	0	0	0	0	100	0	0	0	0	0	0	0	0	0	0	0
hsa-mir-204_55_G_u	13	12.5	0	5.8	16.6	0	0	30	0	0	0	0	0	0	0	0	0	66.7	19.2	0	5.3	50	30.8	50	0	14.9	0	9.1	16.8	0	50	42.9	0	0	0	0	0	0	0	0	0	0	0	100	50	100	0	0	0
hsa-mir-497_46_C_u	15.9	16.3	8.3	4.5	10.7	5.8	5.4	0	0	18.3	13.3	7.1	6.6	3.3	9.5	0	0	13.3	0	8.6	6.2	10.2	5.2	1.9	6.9	7.3	4.8	4.9	6	5.7	8.9	7	0	0	0	0	0	0	0	0	5.9	0	9	0	21.1	0	0	12.8	11.5
hsa-mir-181d_60_G_u	0	0	0	16.7	0	0	0	0	0	0	0	0	100	0	100	0	0	100	0	60	0	0	0	0	0	0	0	0	0	0	0	0	0	0	0	0	0	0	0	0	0	0	0	0	100	50	0	0	0
hsa-mir-497_46_C_g	72.7	59.2	83.3	77.3	67.9	84.1	83.8	75	77.8	60	66.7	78.6	68.9	66.7	52.4	84.2	50	57.3	71.4	66.7	62.5	65.3	75.2	78.1	73.3	68.3	75.8	82	75.2	75.7	72.6	75.5	87.5	100	71.4	93.8	86.7	87.5	83.3	100	76.5	100	62	0	52.6	0	66.7	41	53.8
hsa-mir-125b-2_40_G_a	0	0	50	66.7	0	0	0	0	33.3	0	0	0	0	0	50	0	0	0	0	100	20	0	37.5	0	0	33.3	0	33.3	62.5	0	0	66.7	0	0	0	0	0	0	0	0	0	0	80	0	50	0	0	42.9	0
hsa-mir-497_46_C_a	11.4	24.5	8.3	15.9	19.6	8.7	10.8	25	19.4	18.3	20	14.3	18	26.7	28.6	10.5	50	22.7	25	18.3	27.5	20.4	16.3	16.2	18.8	22	19.4	9.3	15.6	18.6	16.3	13.3	6.2	0	14.3	6.2	13.3	0	8.3	0	0	0	23	0	21.1	0	33.3	38.5	34.6
hsa-mir-136_38_U_a	0	0	0	0	0	0	0	0	0	0	0	0	0	0	0	0	0	0	0	0	0	0	0	0	0	0	0	0	0	0	0	0	0	0	0	0	0	0	0	0	0	0	0	0	100	0	0	0	0
hsa-mir-199a-2_54_A_u	81.2	60	40	64.7	77.8	64.3	50	40	50	82.1	55.6	70	69.6	47.1	41.7	72.7	50	58.3	66.7	67.3	63.6	65.5	60	64	61.8	66.7	66.7	62.3	50.4	60	67.9	51.2	0	0	25	0	0	0	0	0	0	0	48	50	42.9	0	0	46.7	72.7
hsa-mir-4661_32_A_u	0	66.7	0	50	0	33.3	0	0	0	66.7	100	66.7	0	0	0	0	0	0	0	0	0	33.3	55.6	33.3	0	0	0	0	0	33.3	0	0	0	0	0	0	0	0	0	0	0	0	0	0	0	0	0	0	0
hsa-mir-331_47_C_a	0	26.7	0	16.7	12.5	0	33.3	0	0	0	16.7	0	25	14.3	0	0	0	11.1	0	8.3	3.7	50	20	0	0	0	0	0	0	0	5.6	0	50	100	0	0	0	0	0	0	0	0	0	0	0	0	0	0	0
hsa-let-7a-1_79_U_a	25	26.7	0	42.9	0	100	11.1	0	0	66.7	0	0	25	33.3	20	0	0	20	16.7	50	0	42.9	58.3	66.7	42.9	100	46.2	50	40	20	66.7	25	0	0	0	0	0	0	0	0	0	0	28.6	100	100	0	0	25	0
hsa-mir-186_39_C_u	100	18.2	0	42.9	80	0	100	0	100	50	100	0	0	50	25	0	100	100	66.7	50	100	0	100	83.3	100	66.7	100	25	100	100	66.7	0	100	0	0	0	0	0	0	0	0	0	75	100	0	0	0	100	100
hsa-mir-542_76_G_u	33.3	18.2	100	50	75	63.6	33.3	0	0	66.7	0	50	25	66.7	0	0	0	14.3	25	25	100	66.7	27.8	46.2	33.3	0	100	42.9	37.5	46.7	66.7	37.5	0	0	0	0	0	0	0	0	0	0	30.8	100	0	0	0	33.3	50
hsa-mir-186_39_C_a	0	0	0	0	20	0	0	0	0	0	0	0	0	0	75	0	0	0	33.3	50	0	0	0	16.7	0	33.3	0	25	0	0	33.3	100	0	0	0	0	0	0	0	0	0	0	0	0	0	0	0	0	0
hsa-mir-26b_33_U_a	3.4	6.9	4.1	3.5	3.3	9.2	4.1	2.9	6.3	4	2.8	2.2	2.7	2.6	4.7	6.4	4.6	3.2	3.5	3.8	4.6	4.2	10.5	6.4	7.7	8.8	6.8	10.6	14.6	9.4	6.5	14.7	52.9	55.9	40.6	68.4	48.7	47.1	53.5	26	55.7	40.3	7.1	20.4	6.6	30.1	27.5	6.4	3.9
hsa-mir-542_76_G_a	66.7	81.8	0	44.4	25	36.4	66.7	100	0	33.3	100	50	75	33.3	100	0	100	71.4	75	75	0	33.3	72.2	50.9	66.7	0	0	42.9	62.5	46.7	33.3	62.5	0	0	100	0	0	0	0	0	0	0	69.2	0	100	0	0	66.7	50
hsa-mir-501_75_G_a	0	0	0	0	0	0	0	0	0	100	0	0	0	0	0	0	0	0	0	0	0	0	0	0	0	0	0	0	0	0	0	0	0	0	0	0	0	0	0	0	0	0	0	0	100	0	0	0	100
hsa-mir-196a-2_78_C_u	100	0	0	0	0	0	0	0	0	0	0	95.8	0	0	0	0	0	0	100	0	100	100	0	0	0	0	0	100	0	0	100	100	0	0	0	0	0	50	0	0	0	0	100	0	0	0	0	0	0
hsa-mir-421_71_C_u	0	0	0	51.9	25	0	16.7	0	0	0	0	0	0	0	66.7	0	0	100	50	0	33.3	50	40	41.7	33.3	33.3	0	0	0	0	50	33.3	14.3	0	0	0	0	0	0	0	0	0	0	0	0	0	0	0	0
hsa-mir-421_71_C_a	0	12.5	0	11.1	25	0	8.3	0	0	0	0	50	0	0	0	0	0	0	0	0	33.3	50	0	16.7	33.3	66.7	0	0	20	100	0	16.7	28.6	0	0	0	0	0	0	0	0	0	100	0	0	0	0	0	0
hsa-mir-942_35_U_a	0	13.3	0	11.6	7.1	16.7	3.7	8.3	16.7	11.1	8.3	0	7.7	14.3	16	0	0	9.5	2.9	10	7.1	13.3	2.8	13.8	0	0	0	0	14.3	0	5	6.9	0	0	0	5.6	0	0	0	0	0	0	10.3	0	0	0	0	0	9.7
hsa-mir-708_80_G_a	53.3	71.4	66.7	50	60.2	83.3	100	19	50	50	0	0	50	75	46.4	28.6	0	57.1	38.9	66	71	66.7	70	100	71.4	85	66.7	66.7	74.3	71.4	64.7	51	100	100	0	0	0	0	100	0	0	0	100	0	0	0	0	100	50
hsa-mir-181c_26_G_c	0	0	0	0	0	0	0	0	0	0	0	0	0	0	0	0	0	0	0	0	0	0	0	0	0	0	0	0	0	0	0	0	0	0	0	0	0	0	0	0	0	0	0	0	0	0	0	0	0
hsa-mir-22_51_U_a	100	0	100	0	0	0	100	0	0	0	0	0	100	100	0	0	0	0	0	0	0	0	100	100	100	0	0	100	0	0	100	0	100	0	100	50	0	0	50	0	0	0	0	100	0	0	0	0	0
hsa-mir-139_64_G_a	50	0	33.3	50	0	33.3	60	0	50	0	33.3	0	20	0	66.7	50	66.7	22.2	0	60	0	0	34.5	0	20	28.6	60	27.3	45.8	20	10	25	18.2	27.8	40	0	6.2	20	12.5	0	42.9	25	30	0	33.3	0	0	60	0
hsa-mir-628_45_G_a	50	80	0	62.5	0	50	0	0	100	0	0	0	0	0	0	0	50	33.3	33.3	0	0	0	50	62.5	75	100	50	50	55.6	0	25	100	0	0	0	0	0	0	100	0	0	0	14.3	0	66.7	0	0	50	0
hsa-mir-598_83_U_a	14.3	0	0	33.3	50	0	0	0	50	0	0	0	0	100	50	0	0	25	0	28.6	34.4	50	33.3	0	16.7	0	0	0	14.3	15.4	0	16.7	0	0	0	0	0	100	0	0	0	0	66.7	0	100	0	0	0	0
hsa-mir-486-1_27_C_u	0	0	0	0	0	0	0	0	0	0	0	0	0	25	0	0	0	33.3	0	12.5	0	0	100	0	0	0	100	0	0	0	100	50	0	0	0	0	0	0	0	0	0	0	0	0	0	0	0	0	100
hsa-mir-486-1_27_C_a	0	0	0	0	0	0	0	0	0	0	0	0	0	0	0	0	0	0	0	12.5	0	0	0	66.7	0	0	0	0	0	100	0	33.3	0	0	0	0	0	0	0	0	0	0	0	0	0	0	0	0	0
hsa-mir-203b_76_A_u	22.7	9.1	17.6	25	31.2	24.4	0	27.3	14.8	31.2	0	26.1	0	7.1	26.6	20.7	0	18.7	38.5	30.9	16.5	19.4	37.9	30.9	12.5	31.7	12	29.2	23.1	20	15.4	45.6	0	20	0	0	50	7.7	0	0	23.5	33.3	38.7	0	16.2	0	0	14.9	32
hsa-mir-99a_36_U_a	0	87.5	0	100	100	0	0	100	0	0	0	0	100	0	0	0	0	0	0	50	100	0	87.5	100	100	50	0	100	50	75	66.7	66.7	0	0	0	100	0	0	0	0	0	0	50	0	0	0	0	75	0
hsa-mir-146a_79_C_u	0	100	0	0	0	0	100	50	0	100	0	0	0	66.7	0	100	100	0	0	0	0	0	0	0	0	0	0	0	0	75	0	0	0	100	0	100	0	0	0	0	100	0	80	0	0	0	0	100	0
hsa-mir-196b_39_C_u	0	0	0	0	0	0	0	0	0	0	0	0	0	0	0	0	0	0	0	0	0	0	0	0	0	0	0	0	0	0	0	0	0	0	0	0	0	0	0	0	0	0	0	0	0	0	0	0	0
hsa-mir-28_76_G_a	24.9	37.1	30.7	24.2	30.9	37.7	28.6	25.8	31.5	27.4	33.9	19.8	23.4	23.8	28.6	34.4	25.2	30.7	16.4	27.2	37.9	32.6	37.2	28.5	34.8	35	34.4	34.2	34.7	32.4	37.3	30.1	26.2	26.6	25.2	28.9	26.5	24.5	24.1	12.9	14	18.9	29.9	20	33.1	14.9	23.7	31.9	31.6
hsa-mir-514a-3_75_G_a	100	0	0	0	0	100	0	0	0	100	0	0	0	0	0	0	0	0	0	0	100	0	0	100	0	0	0	100	0	0	0	0	0	0	0	0	0	0	0	0	0	0	0	0	0	0	0	0	0
hsa-mir-3615_74_G_u	0	0	0	100	0	0	0	0	0	0	0	0	100	100	0	0	0	0	100	0	0	0	0	0	0	0	0	0	0	0	0	0	0	0	0	0	0	0	0	0	0	0	0	0	0	0	0	0	0
hsa-mir-27b_84_C_u	0	0	0	0	0	0	0	0	0	0	0	0	0	0	0	0	0	0	0	0	0	100	0	0	0	0	0	0	0	0	0	100	0	0	0	0	0	0	0	0	0	0	0	0	0	0	0	0	0
hsa-mir-199b_88_G_a	100	100	0	0	0	100	100	0	100	100	0	100	0	100	0	100	0	0	0	100	100	0	58.3	33.3	33.3	100	100	45.5	42.9	50	33.3	50	0	0	0	0	0	0	0	0	0	0	33.3	0	0	0	0	100	0
hsa-mir-941-5_69_C_u	0	0	0	12.5	10	14.3	0	0	100	0	0	0	50	0	0	100	0	14.3	0	0	8.3	20	12.5	12.5	11.1	25	0	16.7	14.3	14.3	20	14.3	0	0	0	0	0	0	0	0	0	0	33.3	0	0	0	0	0	25
hsa-mir-941-5_69_C_a	0	25	50	25	20	28.6	0	50	100	0	50	0	0	0	50	100	100	14.3	0	0	25	20	50	12.5	11.1	25	33.3	33.3	14.3	28.6	20	71.4	0	0	0	0	0	100	100	0	0	0	33.3	100	100	0	0	100	25
hsa-mir-183_51_G_u	35.8	46.4	37.5	72.5	50.7	53.3	55.3	31.8	23.5	46.2	27.3	50	47.1	20	64.1	75	18.2	63.6	35.9	48.1	21.7	50	58.3	59.7	56.4	67.9	60	59.3	43.3	51.2	54.2	35.3	7.7	0	0	12.5	11.1	25	8	0	11.8	12.5	50	12.5	66.7	0	0	52.1	61.8
hsa-let-7i_28_G_u	16.7	11	12	16.7	19	11.6	16.1	15.9	5.8	14.9	12.7	9.3	17.7	20.3	17.2	15.5	11.9	15.5	20.2	16.7	11.7	19.4	11.2	10.8	13.4	13.9	14.9	13.6	10.6	12.2	13.8	7.7	5.5	4.2	6.7	5.4	6.4	5	4.7	2.1	4.7	2.6	16.4	5.5	25.8	9.8	7.2	19.3	13.8
hsa-mir-183_51_G_a	8.6	32.1	0	16.7	13.5	16.7	23	11.4	41.2	0	18.2	14.3	29.4	20	17.2	0	0	15.2	15.4	22.8	25	11.5	26.4	21	23.8	11.6	8	10.2	12.2	22.1	16.7	9.8	7.7	0	0	25	55.6	0	0	0	17.6	37.5	19	50	16.7	0	40	22.9	20.6
hsa-let-7i_28_G_a	53.1	64.9	51.4	55.6	55.7	48.6	41.5	61.2	52.1	66.3	57.4	65.6	50	51.1	52.6	51	54.2	59.5	55.2	52.7	57.6	51.7	45.6	43.7	50.8	45.4	47.8	39.6	46.5	51	41.8	43.2	68	65.5	62.8	70.3	61.8	73.7	59.5	55.3	64.8	60.8	51.3	69.1	46.7	71.4	65.6	52.4	58.4
hsa-mir-618_77_U_g	0	0	0	100	0	0	0	0	0	0	0	0	0	0	100	0	0	0	0	100	0	0	0	0	0	100	0	0	0	0	0	0	0	0	0	0	0	0	0	0	0	0	100	0	100	0	0	0	0
hsa-mir-362_30_C_u	0	0	0	0	0	0	10	0	0	0	0	0	0	0	0	50	0	0	0	0	0	0	0	0	0	0	50	0	0	0	0	0	0	0	0	0	0	0	0	0	0	0	0	0	0	0	0	0	0
hsa-mir-940_83_G_u	0	100	0	100	66.7	100	80	33.3	100	100	0	100	0	100	100	100	50	100	75	69.2	55.6	0	100	100	80	0	0	0	75	0	100	85.7	0	0	100	0	0	0	50	0	100	0	77.8	0	0	0	0	40	0
hsa-mir-548e_75_C_a	0	0	0	0	0	0	0	0	0	0	0	0	0	0	0	0	0	0	0	0	100	0	0	0	100	0	0	0	0	0	0	0	0	0	0	0	0	0	0	0	0	0	0	0	0	0	0	0	0
hsa-mir-940_83_G_a	0	0	0	0	33.3	0	20	66.7	0	0	100	0	100	0	0	0	50	0	25	23.1	44.4	0	0	0	20	100	100	0	25	0	0	14.3	0	0	0	0	0	0	0	100	0	100	22.2	0	0	0	0	60	100
hsa-mir-1275_34_C_a	0	0	100	0	0	0	0	0	66.7	60	0	100	100	0	0	0	0	0	0	0	0	0	0	0	100	100	0	0	50	0	0	0	0	0	50	0	0	0	50	0	50	0	13.3	0	18.2	0	0	20	0
hsa-mir-30d_69_A_u	0	0	0	0	0	50	0	0	0	50	0	100	0	0	0	0	0	0	0	100	0	0	0	0	0	0	0	0	0	0	0	0	0	0	0	0	0	0	0	0	0	0	0	0	0	0	0	0	0
hsa-mir-33a_27_U_g	62.5	54.5	62.5	56.9	47.6	80	55.9	53.6	66.7	76.7	57.1	87.5	65.5	42.1	31	50	60	77.8	61	28.6	61.3	47.4	55.6	57.1	66.7	50	50	62.5	57.1	55.6	50	33.3	0	0	0	0	50	0	0	0	0	100	58.3	0	36	0	0	43.4	57.1
hsa-mir-33a_27_U_a	18.8	27.3	12.5	26.2	29.3	0	20.6	17.9	5.6	10	28.6	12.5	10.3	31.6	48.3	50	20	11.1	19.5	28.6	29	42.1	44.4	7.1	0	20	0	0	31.4	11.1	20.8	22.2	0	0	100	0	0	0	0	0	25	0	25	100	36	0	0	39.2	21.4
hsa-mir-1301_73_C_u	100	0	0	100	100	100	71.4	100	0	0	100	50	0	0	100	0	0	50	100	100	50	100	50	100	0	0	0	100	66.7	0	0	0	0	0	100	100	0	0	0	0	0	0	0	0	0	100	0	0	100
hsa-mir-941-2_70_C_u	0	100	0	100	100	100	0	100	100	0	0	0	0	0	100	0	0	100	0	0	100	0	100	100	100	0	0	100	100	100	100	0	0	0	0	0	0	0	0	0	0	0	0	0	0	0	0	100	100
hsa-mir-140_84_C_a	7.1	6.7	2.9	5.1	3.4	4.6	5.5	5.5	6.6	5.6	5.8	4.1	6	3.2	5	6.7	5.7	6.3	3.6	4	8	5.4	3.2	4.8	5.9	4.5	7	4	6.2	10.4	6.3	8.8	5	9.4	9.3	5.8	5.4	6.9	8.7	8.3	9.8	11.1	5.9	2.8	8.1	10.5	6.1	5	8.4
hsa-mir-95_71_C_g	0	100	66.7	50	0	50	0	0	0	0	0	0	0	75	0	0	0	100	66.7	0	33.3	20	52.9	28.6	0	100	0	0	0	85.7	25	0	0	0	0	0	0	0	0	0	0	0	27.3	0	0	0	0	20	0
hsa-mir-95_71_C_a	0	0	33.3	44.9	0	50	0	0	100	0	0	100	0	25	0	0	0	0	33.3	100	33.3	40	23.5	71.4	0	0	0	0	100	0	75	0	0	0	0	0	0	0	0	0	0	0	72.7	0	0	0	0	80	100
hsa-mir-125b-2_39_G_a	86	90.1	77.8	85.5	89.7	85.3	85.7	74.4	82.2	83.9	90.5	90.9	82.2	96.2	81	73.3	87.5	92.7	93.3	92.9	90.2	89.2	84.2	88	93	86.4	95.3	77.2	87.4	85.2	91.1	81.4	80	69.2	87.5	62.5	96.3	87.5	73.3	50	56.5	70	83.8	50	93	75	66.7	89.4	95.8
hsa-mir-151a_34_G_u	0	0	100	0	20	0	20	0	0	20	0	0	0	0	50	0	0	33.3	0	25	0	33.3	100	33.3	25	0	25	0	0	25	50	0	0	0	0	0	0	0	0	0	0	0	0	0	0	0	0	50	0
hsa-mir-193a_77_U_a	0	25	0	20	0	0	42.9	0	0	0	0	0	0	0	0	0	0	0	20	25	42.9	0	28.6	0	0	0	25	0	0	50	33.3	11.1	50	100	100	100	0	0	0	0	100	0	40	0	0	0	0	40	0
hsa-mir-423_40_U_a	16.7	20	0	10.5	11.4	12.5	5.4	5.9	15.4	10	16.7	0	9.1	0	8	0	0	14.3	0	16.7	22	18.2	16.8	6.1	18.8	15.4	0	15.4	13.2	9.5	12	14.3	0	0	0	66.7	50	0	0	0	0	66.7	8.8	100	12.5	0	0	9.5	11.1
hsa-mir-488_73_A_u	0	0	0	0	0	0	0	66.7	0	0	0	0	0	0	100	0	0	0	80	100	0	0	50	0	0	0	100	0	83.3	0	100	0	0	0	0	0	0	0	0	0	0	0	50	0	0	0	0	0	100
hsa-mir-190a_39_U_a	0	0	0	0	0	0	0	0	0	0	0	0	0	0	0	0	0	0	0	0	0	0	0	0	0	0	0	0	0	0	0	0	0	0	0	0	0	0	0	0	0	0	0	0	0	0	0	0	0
hsa-mir-221_51_G_u	0	100	0	0	0	0	0	100	33.3	0	0	0	0	0	50	0	0	0	0	0	0	0	0	100	0	0	0	0	0	0	0	0	0	0	0	0	0	0	0	0	0	0	0	0	0	0	0	0	0
hsa-mir-508_84_G_a	0	0	0	0	0	50	0	0	0	45.5	100	0	0	0	0	0	0	0	0	0	77.8	0	0	33.3	0	0	0	100	20	0	0	0	0	0	0	0	0	0	0	0	0	0	0	0	0	0	0	0	0
hsa-mir-146b_7_A_u	0	0	0	0	0	0	0	0	0	0	0	0	0	0	0	0	0	0	0	0	0	0	0	0	0	0	0	0	0	0	0	0	0	0	0	0	0	0	0	0	0	0	0	0	0	0	0	0	0
hsa-mir-143_83_G_u	12.7	11.9	9.6	12.7	15.4	11.7	8.9	12.7	12.6	11.5	7.8	12.6	13	10.4	13	18	12.2	10.8	10.4	14.3	7.7	10.7	15.3	10.8	12.4	13.8	12.9	16.4	15	16	18	12.8	11.8	8.1	5.1	7.8	10.6	8.7	3.9	0	6.2	3.3	10.9	7.5	10.9	3	0	13.7	13.7
hsa-mir-205_56_U_a	16.1	26.7	11.6	17.9	12.8	24.7	22.3	19.5	26.6	23.4	18.6	23.2	18.5	20.9	11.2	17.5	0	24.3	7.5	18.8	35.2	19.2	12.2	11.5	22.6	9.3	5.4	13.2	9.9	15.7	17.8	22.6	23.7	25	16.9	0	0	9.4	0	33.3	0	22.2	20.7	100	100	10	16.2	22.1	16.1
hsa-mir-143_83_G_a	23.6	21	19.7	21.5	26.2	23.2	23.7	28.1	24.9	18.6	27	27.2	17.7	14.3	27.6	33.7	23.7	18.3	19	28.2	21	19.6	30.5	21.2	22.9	23.6	19.7	26.9	25.7	36.2	28.6	29.2	24.2	17.4	25.5	31	27.8	19.7	34.2	13.3	19.7	22.2	16.7	15	16	30.3	23.7	23.6	21.6
hsa-mir-369_65_U_a	0	57.1	0	0	0	0	0	0	0	0	0	0	0	0	0	0	0	0	0	0	0	0	0	0	20	0	0	100	50	0	100	0	100	0	0	0	0	0	0	0	0	0	0	0	0	0	0	0	30
hsa-mir-19a_72_U_a	0	0	0	0	75	0	0	0	0	0	0	0	0	0	0	0	0	0	0	100	100	0	100	0	0	100	0	0	0	0	0	0	0	0	0	0	0	0	0	0	0	0	0	0	100	0	0	0	0
hsa-mir-92b_84_G_u	0	0	0	0	100	0	0	0	0	0	0	0	0	0	0	0	0	0	0	0	0	0	60	50	0	0	0	50	0	100	33.3	0	0	0	0	5.6	20	0	66.7	0	100	0	0	0	0	0	0	66.7	0
hsa-mir-193b_36_G_u	100	0	0	0	0	0	40	50	0	0	0	100	0	0	33.3	0	0	66.7	0	0	0	50	0	0	0	100	100	33.3	0	0	100	0	0	0	0	0	0	0	0	0	0	0	0	0	50	100	0	0	0
hsa-mir-92b_84_G_a	0	50	0	0	0	100	0	0	50	0	0	0	0	0	0	0	0	0	100	0	66.7	0	0	0	100	0	0	0	0	0	33.3	0	33.3	0	0	5.6	20	0	0	0	0	0	50	0	0	0	0	0	0
hsa-mir-22_77_C_g	0	0	0	0	0	0	0	0	0	0	0	33.3	0	0	50	0	0	0	0	0	0	0	0	0	0	0	0	0	0	0	0	0	0	0	0	0	0	0	0	0	0	0	0	0	0	0	0	0	0
hsa-mir-3168_22_A_c	100	100	100	100	100	100	100	100	100	100	100	100	100	100	100	0	100	100	100	0	100	100	0	100	0	0	100	100	0	100	100	100	0	0	0	0	0	0	0	100	100	100	100	0	100	100	100	100	100
hsa-mir-185_71_C_u	0	66.7	0	0	0	0	0	100	100	100	0	0	100	0	66.7	0	0	0	62.5	25	0	75	0	0	0	100	0	0	0	0	0	0	0	0	0	36.4	33.3	33.3	0	0	100	33.3	80	0	0	100	0	33.3	25
hsa-mir-4709_70_C_a	0	100	100	0	0	100	100	0	0	100	0	0	100	0	0	100	0	100	0	0	100	100	0	100	100	100	0	100	0	100	0	66.7	0	0	0	0	0	0	0	0	25	0	100	0	100	0	0	100	0
hsa-mir-185_71_C_a	0	33.3	0	0	0	0	0	0	0	0	0	0	0	0	33.3	0	0	100	25	75	0	25	0	0	0	0	0	0	0	0	100	0	0	100	0	63.6	66.7	33.3	100	100	0	33.3	20	100	100	0	0	66.7	75
hsa-mir-4286_31_G_a	0	0	0	100	0	50	0	0	0	0	0	0	0	0	100	0	0	0	0	0	0	0	0	0	0	0	0	0	0	100	0	100	100	0	100	0	0	0	0	0	100	0	100	0	100	0	0	80	100
hsa-mir-345_39_C_u	7.7	1.7	6.6	9.5	6.7	0	5.5	3.6	5.6	10.7	6.6	3	5.2	5.3	6.5	12.5	19.4	9.7	2.5	3.3	3.1	5.6	4.1	4.2	4.4	0	2.6	2.3	4.4	0.6	6.2	7.5	4.1	5.3	12	14.4	9.5	8.1	15.9	18.5	11.1	5.7	5.5	11.6	8.2	15.7	17.5	8	4.8
hsa-mir-320b-1_59_A_g	85.7	61.2	70.6	61.2	76.1	57.7	73.3	78.3	76.9	100	69.2	80	80	66.7	78.9	82.4	60	73	87.9	71.4	83	78.9	64.9	62.9	70.3	78.6	73.7	76.6	72.6	88	78.6	68.9	75.4	75.7	84	69.2	73.8	83.9	78.6	100	70.1	72.1	60.8	72.7	82.4	77.1	80	68.8	76
hsa-mir-345_39_C_a	3.3	8.1	4.4	4.4	1.9	6.5	3.2	2.1	2.8	4.1	3.9	7.2	3	6	3	6.2	13.9	3.7	1.3	3.6	7.1	2.5	4.4	5	6	8.5	3.9	4	4.9	5.5	3.8	8.1	20.5	18.4	12	33.3	21.6	24.3	30.2	22.2	16.7	20.8	7.9	29	6.6	11.8	27	7.3	7.1
hsa-mir-16-2_32_U_a	17.5	29.9	8	23.9	20.6	19.8	18.6	15	9.4	26.1	17.7	7.5	20.6	12.7	16	17.9	17.6	20.7	16.6	29.4	26.1	18.3	27.7	23.4	23.7	19.2	16.8	31.9	24.9	19.7	27.1	23.7	71	92.6	66.7	73.5	76.7	88	60	60	60.3	73.2	28.1	61.5	29.6	66.7	76.9	37.7	18.4
hsa-mir-1260b_18_A_g	80	80	33.3	62.5	83.3	75	83.3	25	66.7	50	66.7	37.5	40	60	57.1	0	47.1	31.2	45.5	75	60	70	33.3	76.2	66.7	75	42.9	50	66.7	66.7	50	50	50	0	100	100	100	0	100	0	100	100	64.7	0	81.8	50	100	97.1	11.8
hsa-let-7i_5_C_a	0	0	100	0	0	0	100	0	0	0	0	0	0	100	0	0	0	0	100	0	0	100	50	0	100	0	0	0	0	100	0	100	100	0	100	100	33.3	0	100	0	0	100	0	100	0	0	0	0	0
hsa-mir-654_71_U_a	47.7	33.4	22.2	35.2	44.8	47	62.5	34.1	33.3	41.8	34.8	56.7	36.8	36.1	36.7	66.7	57.1	36.7	34.2	27	48.4	27.4	30.3	30.4	28.7	41.4	44	36.4	41.5	51.4	32.4	53.7	52.1	33.3	35	62.8	25	71.4	75	33.3	42.9	75	33.9	87.5	50	33.3	37.5	35.9	17.8
hsa-mir-1266_36_G_u	92.9	83.3	100	92.7	97.5	92.9	91.7	100	100	95.2	88.9	87.9	0	100	100	100	71.4	100	97.3	93.8	92.3	100	88.9	89.9	76.9	86.4	92.9	100	100	100	100	84	80	85.7	85.7	30	66.7	100	75	0	50	0	94.9	50	100	0	100	83.3	66.7
hsa-mir-1266_36_G_a	7.1	8.3	0	4.9	2.5	7.1	6.7	0	0	4.8	11.1	12.1	0	0	0	0	28.6	0	2.7	6.2	7.7	0	9.7	10.1	15.4	13.6	7.1	0	0	0	0	12	20	14.3	14.3	70	33.3	0	25	0	50	0	2.6	50	0	0	0	16.7	33.3
hsa-mir-4446_65_C_u	0	100	0	0	0	50	0	0	0	0	0	0	50	0	0	0	0	100	0	0	100	0	0	0	100	100	0	0	100	0	0	0	50	0	0	0	0	100	100	0	0	0	0	0	0	0	0	100	0
hsa-mir-29b-1_73_U_a	0.5	0.8	0.7	0.2	0.2	0.6	0.4	0.5	0.9	0.1	0.3	0.6	0.2	0.2	0.3	0.2	0.2	0.1	0.5	0.3	0.4	0.2	0.9	0.3	0.5	0.6	0.6	0.7	0.6	0.9	0.6	0.8	8.8	6.7	15.4	32	13.9	33.3	25	0	16.7	10	0.2	1.8	0.2	50	25	0.3	0.4
hsa-mir-7854_48_A_g	100	0	0	0	0	0	0	100	0	0	0	0	0	0	0	0	0	0	0	0	100	0	0	0	0	0	0	100	0	0	0	0	33.3	100	0	0	0	100	100	0	0	0	0	0	0	100	0	0	0
hsa-mir-27a_50_G_a	22.2	20	0	0	0	54.5	0	20	0	0	0	0	27.8	25	40	0	0	6.5	0	0	0	6.7	17.6	0	10	0	18.2	30.8	25	40	18.2	15.4	17.6	0	12.5	18.8	0	5.9	11.1	0	3.8	0	16	8.3	14.3	0	10.7	17.6	20
hsa-mir-194-2_73_G_u	100	0	0	0	37.5	100	0	0	0	100	0	0	0	50	0	0	0	0	50	50	0	100	60	0	100	66.7	100	100	42.9	76.3	75	0	0	0	0	50	0	20	0	0	0	0	0	0	0	0	0	0	100
hsa-let-7b_28_U_a	33.8	46.1	31.1	33.9	37.3	35.6	33.1	36.7	46.2	32.9	40.4	45	33.7	38.3	29.8	38.4	35.2	34.4	32.9	36.7	49.3	34.2	34.1	32.1	38.4	33.4	23.2	33.6	34	36.1	35.8	36.6	53.7	59.2	48.2	56.4	53.8	56	45.4	51.4	59.4	65.2	31.8	57.5	25.6	42.6	55.1	30	37.1
hsa-mir-194-2_73_G_a	0	100	0	100	62.5	0	0	0	0	0	0	0	0	0	0	0	0	0	0	0	100	0	40	0	0	33.3	0	0	14.3	21.1	0	100	0	0	0	0	0	0	0	0	0	0	0	0	0	0	0	0	0
hsa-mir-141_40_G_u	50	57.7	100	34.3	80.6	100	46.7	84.6	0	90.9	100	36.4	85.7	0	50	100	0	75	47.6	68.8	50	80	73	72.4	63.6	76.9	96.2	63	62.5	85.2	87.7	37.5	0	0	0	0	0	0	0	0	0	0	40	0	0	0	0	20	94.7
hsa-mir-100_36_U_a	75	90	83.3	66.7	75	75	75	66.7	100	44.4	37.5	50	80	0	85.7	66.7	17	25	75	78.9	87.5	88.9	69.8	70.6	69.6	77.8	84	64.9	60.3	71.4	83.3	78	0	100	100	0	0	0	0	0	0	0	85.7	0	100	0	0	60	36.4
hsa-mir-24-2_72_G_u	81.8	74.3	87.2	74	83.8	71	73.1	77.7	73.4	79.4	78.6	80.6	82.4	81	78.9	84.3	85.7	79.2	84.2	78.1	64.1	82.6	71.8	71.6	70.5	79.9	86	78.3	78	79.7	82	72.6	66.4	65.6	64.2	65.1	52.6	63.6	53.2	48.9	43.5	60.9	74.6	59.4	80.5	60	64.8	75.8	80.7
hsa-mir-24-2_72_G_a	16	23.5	10.9	21.7	14.5	27.6	25.1	20.1	23.6	18.4	19.9	17.9	15.9	17.7	19.3	14.5	13.7	19.8	12.8	20.1	34.6	15.3	27	26.9	28.2	18.5	12.5	19.8	20	19.3	17	25.5	13.9	12	13.5	19.3	13.6	14.5	14.2	17	10.5	9.1	23	11.3	17	11.7	15.7	21.7	18
hsa-mir-1270_35_U_a	50	100	100	16.7	20	0	0	26.7	22.2	50	25	11.8	16.7	40	33.3	0	0	43.8	6.8	66.7	0	50	50	37.4	50	28.6	66.7	50	20	40.9	60	61.8	0	0	100	0	100	0	0	0	0	0	50	0	33.3	0	0	52	18.5
hsa-mir-301a_74_A_u	0	8.3	100	3.2	10.7	0	0	14.3	0	14.3	0	0	0	0	7.7	0	0	0	0	3.1	0	0	0	4.5	0	0	0	0	25	0	16.7	0	0	0	0	0	0	0	0	0	0	0	0	0	0	0	0	0	0
hsa-mir-361_28_U_g	3.8	4.3	7.7	4.4	2.8	5.7	4.9	0	5.9	3.1	4.4	10.8	1.8	7.7	4.5	2.8	0	5.2	11.4	5.4	7.5	1.7	5.3	6	5.4	5.9	3.1	12.5	8.1	10.5	9	11.3	44.4	33.3	30	51.1	53.8	50	40	0	100	0	3.2	0	0	0	50	4.8	0
hsa-mir-361_28_U_a	25	57.5	76.9	21.1	44.1	33.9	46.9	29	35.3	16.9	28.9	59.5	32.7	30.8	36.4	25	6.7	34.5	22.9	39.8	50.3	29.3	46.4	39.8	40.8	45.8	18.8	38.2	37.8	38.1	37.8	29.9	25	33.3	30	31.1	23.1	50	50	0	0	75	35.5	0	28.6	0	0	51	27.1
hsa-mir-93_10_C_a	50	33.3	0	0	22.4	33.3	12.5	100	0	0	0	33.3	0	100	50	0	0	60	100	44.4	20	50	17.4	14.3	8.8	20	20	26.7	46.2	11.4	26.3	8.3	20	1.3	11.1	1.2	2.8	4.7	0	0	0	0	60	100	0	0	50	0	0
hsa-mir-941-2_69_C_u	0	0	0	12.5	10	14.3	0	0	100	0	0	0	50	0	0	100	0	14.3	0	0	8.3	20	12.5	12.5	11.1	25	0	16.7	14.3	14.3	20	14.3	0	0	0	0	0	0	0	0	0	0	33.3	0	0	0	0	0	25
hsa-mir-941-2_69_C_a	0	25	50	25	20	28.6	0	50	100	0	50	0	0	0	50	100	100	14.3	0	0	25	20	50	12.5	11.1	25	33.3	33.3	14.3	28.6	20	71.4	0	0	0	0	0	100	100	0	0	0	33.3	100	100	0	0	100	25
hsa-mir-135a-2_46_U_a	0	100	0	100	0	0	0	0	100	0	0	0	0	0	0	0	0	0	0	0	0	0	100	0	0	0	0	0	0	0	0	0	0	0	0	0	0	0	0	0	0	0	0	0	0	0	0	100	0
hsa-mir-145_76_U_a	31.6	29	14.3	33.3	22	22.8	21.4	21.9	4.8	30.5	40	0	23	18.3	34.2	0	33.3	26.9	28.6	31.8	40	17.1	21.2	19.4	19.4	19.5	25	19.5	22.3	16.3	16.1	20.6	41.2	31.6	33.3	30.8	40	45.5	36	50	60	0	21.3	50	22.2	46.7	33.3	23.2	18.8
hsa-mir-146a_43_G_u	35.1	37.7	31.2	32.4	25	33	27.3	36.4	38.5	36	28.9	45.5	41.3	37.8	36.2	35.1	36.4	33.5	31.2	30.9	17.8	29.6	39.5	32.8	29.1	35.2	37.2	39.1	24.8	34.4	31.4	33.2	19	21.7	11.1	21.7	23.5	11.4	17.5	0	11.8	13.8	32.7	22.2	28.7	31.2	16.3	26.8	27.9
hsa-mir-146a_43_G_a	13.8	22.2	25	20.3	14.1	19.4	13.1	27.3	19.2	20.7	24.1	9.1	18.7	18.9	21.9	18.9	9.1	17.5	24.6	22.7	19.4	22.4	17.8	24	27.6	19.6	24.4	15.9	25.5	19.5	19.5	28	24.3	26.1	55.6	32.1	32.4	37.1	34.9	0	35.3	48.3	22.1	33.3	13.9	31.2	19.4	20.9	18.4
hsa-mir-92a-2_47_G_c	0	0	0	0	0	0	0	0	0	0	0	0	0	0	0	0	100	0	100	0	50	0	0	0	0	0	0	0	0	0	0	0	0	0	0	0	0	0	0	0	0	0	0	0	0	0	0	0	0
hsa-mir-92a-2_47_G_a	100	100	100	100	92.3	75	75	100	33.3	100	100	100	0	0	100	100	0	100	100	87.5	50	33.3	88.9	100	66.7	100	100	75	100	100	80	80	100	75	100	90.9	100	100	100	100	0	100	100	100	100	0	100	0	66.7
hsa-mir-486-1_26_G_u	33.3	22.4	40	59.1	27.9	25	50	30	57.1	64.3	21.2	42.9	37.5	50	30.8	18.2	25	34.9	28.6	59.2	26.7	19	51.1	22.4	17.6	20	33.8	24.6	26.1	25	35.9	27.4	50	23.8	50	100	0	20	16.7	0	0	100	37.5	0	44.4	0	0	22.7	42.2
hsa-mir-431_83_C_u	11.1	17.9	0	12.5	0	6.7	12.5	0	33.3	0	50	22.2	21.4	33.3	33.3	25	0	11.1	5	18.2	0	4.3	27.1	6.2	8.9	8.6	0	14	12.3	33.3	18.2	6.7	6.7	0	20	33.3	0	25	0	16.7	0	0	0	0	50	0	50	10.7	10.6
hsa-mir-486-1_26_G_a	65.2	73.1	40	38.6	68.9	75	50	70	42.9	33.3	75.8	57.1	62.5	40	69.2	81.8	62.5	51.2	71.4	32.5	66.7	81	45.8	73.6	82.4	78.7	63.5	73.7	71.7	73.4	59.4	70.1	50	47.6	50	0	0	20	33.3	0	50	0	62.5	0	55.6	100	0	69.3	55.6
hsa-mir-4787_74_C_u	75	0	0	38.2	17	0	0	33.3	0	50	0	0	20	0	0	33.3	0	100	22.6	25	0	0	0	53.1	28.6	60	25	0	15.4	25	12.5	50	0	0	0	0	0	0	0	0	0	0	50	0	0	0	0	0	44.4
hsa-mir-4454_1_C_u	100	100	100	100	100	100	100	100	100	100	87.5	100	100	100	100	100	100	100	100	100	100	100	100	100	100	100	100	100	100	100	100	100	100	100	100	100	100	100	100	100	100	100	100	100	100	100	100	100	100
hsa-mir-1255a_71_A_g	0	0	100	100	0	0	100	0	0	0	0	100	0	0	0	0	0	0	50	0	33.3	0	0	25	0	0	0	100	0	0	0	0	33.3	0	0	0	0	0	0	0	100	0	80	0	0	0	0	100	0
hsa-mir-518a-1_73_U_a	0	100	0	0	0	0	0	0	0	0	0	0	0	0	0	0	0	0	0	0	0	0	0	0	0	0	0	0	0	0	0	0	0	0	0	0	0	0	0	0	0	0	0	0	0	0	0	0	16.2
hsa-mir-370_70_C_u	50	20	0	0	0	0	33.3	100	0	100	100	0	100	20	100	100	0	0	0	0	33.3	33.3	31.2	66.7	43.3	50	100	50	44.4	66.7	50	0	0	0	100	0	0	0	0	0	0	0	0	0	0	0	0	0	57.1
hsa-mir-370_70_C_a	50	60	0	0	0	100	66.7	0	0	0	0	0	0	0	0	0	0	33.3	100	100	33.3	33.3	31.2	33.3	30	25	0	0	44.4	33.3	25	0	0	0	0	0	0	0	0	0	0	0	0	0	0	0	0	0	23.8
hsa-mir-1269a_79_G_a	0.3	0	0	0	0	0	0	0	0	0	0	0	0	0	0	0	100	0.1	0	100	0	0.1	0	0.1	0	0	0.2	0	75	0	0	60	0	0	0	0	0	0	100	0	0	0	100	0	0	0	100	100	0
hsa-mir-490_98_U_a	0	0	0	0	0	0	0	0	0	0	0	0	0	0	0	0	0	0	0	0	0	0	0	0	0	0	100	0	50	0	0	0	0	0	0	0	0	0	0	0	0	0	0	0	0	0	0	0	0
hsa-mir-675_67_C_u	0	0	100	32.6	0	0	0	0	0	0	0	0	0	0	0	0	0	0	57.1	27.8	0	0	0	0	50	33.3	50	0	0	0	0	0	0	0	0	0	0	0	0	0	0	0	0	0	0	0	0	0	100
hsa-mir-3150b_75_C_a	100	0	0	0	100	0	0	0	0	0	0	0	0	0	0	0	0	100	0	0	100	0	40	0	50	0	50	0	0	0	0	33.3	75	0	100	0	0	0	0	0	0	16.7	100	0	0	0	0	0	0
hsa-mir-675_67_C_a	0	100	0	58.1	100	100	0	0	0	0	0	0	100	0	0	100	0	100	28.6	61.1	100	0	100	0	50	33.3	50	100	100	0	0	0	0	0	0	0	0	0	0	0	0	0	0	0	0	100	0	0	0
hsa-mir-18a_29_U_a	66.7	50	0	40	48.4	100	100	50	100	0	50	80	100	0	0	100	100	75	28.6	80	68.4	85.7	0	100	50	66.7	0	0	71.4	100	100	57.1	0	0	0	0	0	0	0	0	0	0	50	0	0	0	0	66.7	46.2
hsa-mir-1269b_31_C_a	45.8	100	33.3	0	0	0	0	0	0	0	0	0	0	0	0	0	0	53.1	0	0	0	50	0	41.1	0	0	16.7	0	36.7	0	100	42	0	0	0	0	0	0	0	0	0	0	0	0	50	0	0	0	0
hsa-mir-21_67_C_a	1.9	3.2	1.9	2.8	2.1	6.3	2.6	1.7	2.4	3	3	1.8	3.1	2.9	2.1	2.8	5.3	3	2.3	3.6	2.8	5.2	3.5	4.2	3.5	3.2	2.1	2.7	2.8	2.2	2.6	4.7	21.4	28.8	21.8	38.1	21.4	28.4	24.3	21.5	24.3	28.4	4.5	32.6	2.8	16.7	33	4.4	2.6
hsa-mir-16-2_34_G_u	3.5	2.8	7.1	0	0	0	0	6.7	0	0	5.7	0	0	0	0	0	4.8	0	0	0	0	4.2	0	0	1.6	0	0	0	0	0	2.2	0	0	0	0	0	0	0	0	0	0	0	0	0	8.3	0	0	0	0
hsa-mir-625_75_C_u	100	30	0	0	42.9	33.3	66.7	0	0	37.5	25	0	50	50	66.7	0	0	50	0	0	0	33.3	62.5	61.1	50	50	0	66.7	80	66.7	25	33.3	0	0	0	0	0	0	0	0	0	0	62.5	0	0	0	0	62.5	50
hsa-mir-625_75_C_a	0	40	0	100	28.6	33.3	33.3	0	0	50	75	0	50	50	33.3	100	0	50	0	0	100	33.3	25	27.8	50	50	0	33.3	20	33.3	25	0	0	0	0	0	0	0	0	0	0	0	25	0	0	0	0	25	50
hsa-mir-218-1_47_G_u	19.5	11.1	16.7	29.9	35	11.1	15.6	10	18.2	18.2	21.4	9.1	16	16.7	13	14.3	25	19	20.7	24	16.7	21.1	13.8	17.1	13.8	16.5	11.4	16.8	17.5	11.2	18.7	15.9	0	0	0	0	0	0	0	0	0	0	17.1	0	15.4	0	20	29.9	30.2
hsa-mir-92a-2_71_G_a	21.2	25.1	20.5	23.3	24.1	33.1	26.1	23.4	22	18.4	18.7	20.1	23.6	15.2	24.7	34.3	25	20.9	24.9	30.5	20.2	20.1	29	26.7	26.7	29.8	28.4	34.4	29.1	36.7	28.3	31.2	8.5	8.3	11.8	16.7	3.1	6	20.3	0	8.2	4.3	15.4	5.9	19.2	0	0	19.4	16.5
hsa-mir-218-1_47_G_a	58.5	50	16.7	44.9	52	51.1	50	60	36.4	57.6	57.1	54.5	48	50	65.2	57.1	75	45.2	41.4	52	61.1	42.1	41.4	45.7	47.5	54.9	45.5	49	48.6	50.5	54.2	45.5	10.5	0	0	10	9.1	18.2	0	0	9.1	0	52.4	0	38.5	0	0	53.2	34.9
hsa-mir-15a_72_A_u	0	14.3	0	8.3	14.3	100	0	0	0	0	0	0	0	0	0	100	0	0	66.7	0	16.7	0	0	0	50	0	20	0	0	0	0	0	0	0	0	0	0	0	0	0	0	0	14.3	0	0	0	0	0	0
hsa-mir-31_32_G_u	0	0	0	0	0	0	0	50	0	0	0	0	0	0	0	0	0	0	0	0	0	0	4.2	0	0	0	100	0	0	0	0	0	0	0	0	0	0	0	0	0	0	0	0	0	0	0	0	0	0
hsa-mir-150_72_G_a	50	0	0	100	0	0	0	100	100	0	0	0	0	100	0	0	0	0	0	0	0	100	0	100	0	0	0	0	50	0	0	50	100	0	0	0	75	66.7	0	0	0	50	0	0	0	0	0	0	44.4
hsa-mir-9-1_39_G_u	40	17.2	0	11.1	28.6	0	16.9	33.3	33.3	50	0	23.1	0	9.1	23.1	58.3	25	0	54.5	18.6	7.8	28	37.5	23.1	33.3	20	33.3	50	38.5	44.1	32.4	33.3	0	0	0	0	0	0	0	0	0	0	20.7	0	0	0	0	0	0
hsa-mir-330_40_U_a	0	16.7	33.3	14.5	15.8	0	16.7	12.5	0	50	0	0	12.5	27.3	0	11.8	0	3.7	0	9.3	14.7	0	16.8	12.1	17.1	0	0	13.8	33.3	6.7	19.2	21.7	33.3	100	0	16.7	18.2	0	25	0	50	0	20.8	0	0	100	0	8.3	20
hsa-mir-9-1_39_G_a	60	79.3	100	66.7	61.9	50	67.8	66.7	66.7	50	100	46.2	0	72.7	69.2	33.3	75	100	45.5	67.4	86.3	66	56.2	61.5	66.7	80	66.7	42.9	53.8	49.2	61.8	33.3	0	0	50	0	0	0	100	0	0	0	65.5	83.3	100	0	100	100	100
hsa-mir-6852_59_G_u	0	0	0	0	0	0	0	0	0	100	0	100	0	0	0	0	0	0	0	0	0	0	0	0	0	0	0	0	0	100	0	0	0	0	0	0	0	0	0	0	0	0	0	0	0	0	0	0	0
hsa-mir-379_27_C_u	36.1	33	29.6	41.9	22.6	23.3	29.4	32	25	42	42.9	44	34.6	35.6	31.2	25.6	16.7	32.2	35.9	35.7	29	34.1	28.7	24.8	27.6	32.5	31	32.8	30	42.6	35	29.1	2.6	0	0	4.8	0	0	0	0	0	0	23.3	0	28.6	0	0	26.8	22.2
hsa-mir-379_27_C_a	45.8	56	55.6	49.5	74.2	68.7	58.8	54	71.9	52.2	52.4	36	57.2	51.2	56.2	61.5	66.7	56.6	53.8	50	61.3	53.2	63	66.1	53.9	57.5	54.9	54.5	61	48.9	55.2	65	71.1	50	100	95.2	100	100	85.7	100	100	66.7	65	100	57.1	100	100	66.7	45.2
hsa-mir-33b_75_C_u	0	0	0	0	0	0	0	0	0	0	0	0	0	0	0	0	0	0	0	0	0	0	0	0	0	0	100	0	0	0	0	0	0	0	0	0	0	0	0	0	0	0	0	0	0	0	0	0	0
hsa-mir-33b_75_C_a	0	0	0	0	0	0	0	0	0	0	0	0	0	0	0	0	0	0	0	0	0	0	100	0	100	0	0	0	0	100	0	0	0	0	0	100	100	0	0	0	0	0	0	0	0	0	0	0	100
hsa-mir-544b_27_U_g	0	0	0	0	0	0	100	100	0	0	0	0	0	0	0	0	0	0	0	0	0	0	0	0	0	100	0	100	0	0	100	0	0	0	0	100	0	0	0	0	0	0	100	0	0	0	0	0	0
hsa-mir-142_38_A_u	40	100	0	66.7	0	0	0	100	100	71.4	83.3	50	75	25	57.1	100	0	80	100	0	80	0	100	50	66.7	0	80	75	80	33.3	75	69.2	0	0	0	100	0	0	0	0	0	0	75	0	0	0	0	0	78.6
hsa-let-7a-1_5_A_c	20	0	0	0	0	0	0	0	0	0	100	0	0	0	0	0	0	0	0	0	0	0	0	0	0	0	0	0	4.5	0	0	0	0	11.1	0	0	6.7	0	0	100	0	0	0	0	0	0	0	0	0
hsa-mir-22_76_G_u	24.5	26.2	18.2	14.3	25	31.2	31.2	17.6	21.6	31.6	12.8	17.6	28.1	34.1	25	34.2	22.2	28.6	19	40	10.3	18.2	40.3	28.2	23.6	33.3	48.6	35.1	26.5	36.2	45.8	25.4	14.3	0	0	25	0	0	0	0	0	8.3	13.9	25	37.5	0	16.7	12.5	18
hsa-mir-22_76_G_a	12.2	14.8	9.1	14.3	22.5	19.4	11.6	11.8	5.4	15.8	8.5	20.6	10.5	13.6	9.1	15.8	22.2	15.3	14.3	17.8	12.1	18.2	20.9	21.1	18.2	17.1	10	18.9	17.9	13.8	16.9	16.7	0	50	0	0	20	20	0	0	0	0	15.3	25	0	0	16.7	12.5	16
hsa-mir-155_29_U_a	0	0	14.3	6.2	0	0	33.3	25	20	0	5.3	0	14.3	7.1	0	0	25	7.5	0	0	0	0	0	15.6	11.1	0	14.3	0	6.2	6.7	21.4	6.2	33.3	0	0	100	0	0	50	0	100	100	0	0	0	0	33.3	0	0
hsa-mir-889_70_U_a	0	11.1	0	0	0	20	0	0	0	50	0	0	0	0	0	0	0	12.5	0	0	0	100	0	0	10.7	0	0	0	0	0	40	0	0	0	0	100	0	100	0	0	0	0	0	0	0	0	100	0	0
hsa-mir-4661_31_C_a	0	0	0	0	0	0	10.5	0	0	0	0	11.8	0	0	12.5	0	0	50	3.3	0	0	10	6.8	1.8	0	0	0	25	16.7	12.5	0	15.4	0	0	0	16.7	0	0	0	0	33.3	0	0	0	0	0	0	0	5.9
hsa-let-7a-1_4_G_u	0	0	0	0	0	0	0	0	0	0	0	0	0	0	0	0	0	0	0	0	0	0	0	0	0	0	0	0	0	0	0	100	0	0	0	0	0	0	0	0	0	0	0	0	0	0	0	0	0
hsa-let-7a-1_4_G_a	0	0	0	100	0	0	0	0	0	0	0	0	0	0	0	0	0	0	0	0	0	0	100	0	0	100	0	0	0	0	0	0	0	0	0	0	0	0	0	0	0	0	0	0	0	0	0	0	0
hsa-mir-877_23_C_a	0	0	0	0	0	0	0	0	100	100	0	0	0	0	0	0	0	0	0	0	12.5	0	0	9.1	0	0	0	0	0	0	100	0	0	100	0	0	0	0	25	0	0	0	25	100	0	0	0	0	0
hsa-let-7d_83_U_a	5.7	5.7	9	4.3	3.1	7.1	2.6	5.3	7.8	8.7	9	3.6	7.6	8.1	3.7	8.2	2.4	8.6	3.7	3	6.4	5.7	7.1	6.8	7.6	7.6	8.5	6.2	6.7	6.3	6.8	7.7	14.7	37.5	5.9	26.9	22.9	30.8	0	0	0	11.1	8	11.1	9.7	8.3	25	10.6	8.8
hsa-mir-509-2_78_G_u	0	0	0	0	0	0	0	0	0	100	0	0	0	0	0	0	0	0	0	0	25	0	0	100	100	100	0	0	100	100	0	0	100	0	0	0	0	0	0	0	0	0	0	0	0	0	0	0	100
hsa-mir-509-2_78_G_a	100	100	0	0	0	75	100	0	0	100	0	0	0	0	0	0	0	0	0	0	75	0	0	100	100	0	0	0	0	100	0	0	0	0	0	0	0	0	0	0	0	0	100	0	0	0	0	0	100
hsa-mir-26a-1_34_G_a	0	20	0	0	0	25	0	0	0	0	20	0	0	0	0	100	0	25	0	25	0	0	22.2	33.3	16.7	40	0	33.3	28.6	0	50	66.7	100	100	100	50	50	0	0	0	33.3	0	0	100	100	0	0	0	0
hsa-mir-29c_41_G_u	0	0	0	0	0	0	0	0	0	0	0	0	0	0	0	0	0	0	0	0	0	0	0	0	100	0	0	0	100	0	0	0	0	0	0	0	0	0	0	0	0	0	0	0	50	0	0	100	0
hsa-mir-151b_80_A_u	66.7	68.2	80	72	85	66.7	71.4	76.9	81.8	76.2	75	100	72	77.8	81.8	50	50	90	81	100	85.7	63.6	68	66.7	80	83.3	83.3	60	64	69.2	75	66.7	100	50	100	50	37.5	33.3	100	100	40	50	78.3	66.7	86.7	50	50	73.8	66.7
hsa-mir-29c_41_G_a	0	0	0	0	0	33.3	100	0	0	0	0	0	0	0	0	0	0	0	33.3	0	100	0	0	0	0	0	0	0	0	0	0	0	0	0	100	0	0	0	0	0	0	0	0	0	0	0	0	0	0
hsa-mir-450b_33_U_a	0	50	0	60	0	0	0	0	0	0	0	0	100	0	0	0	0	0	0	0	0	0	0	40	42.9	0	0	0	50	9.1	20	0	100	0	0	0	0	0	0	0	0	0	66.7	0	0	0	100	50	100
hsa-mir-424_70_C_u	0	50	0	0	0	100	0	0	0	50	0	0	0	0	0	0	0	0	100	0	0	0	0	66.7	0	0	100	25	50	0	0	33.3	0	0	0	0	0	0	0	0	0	0	0	0	0	0	0	50	0
hsa-mir-424_70_C_a	0	50	0	75	0	0	0	0	0	50	0	0	100	0	0	0	0	0	0	66.7	100	100	100	0	100	0	0	75	50	0	100	33.3	100	0	0	0	0	0	0	0	0	0	0	0	0	0	0	50	100
hsa-mir-21_7_G_a	7.4	10.5	26.9	6.7	13.8	12.4	6.2	7.7	16.7	8.1	14.4	7.9	8.2	10.5	12.1	10.4	3.7	6.3	14.2	16.3	9.1	13.4	21.1	9.6	12.5	17.4	15.6	19	20.3	16.7	16.2	11.8	14.7	17.8	9.4	14.2	17	10.6	14.8	8.2	18.3	8.9	8.3	16.8	6.5	4.7	6.3	16.3	6.8
hsa-let-7d_30_U_a	44.4	63.9	47.1	49.6	54.4	51.4	47.4	64.3	58.5	51.1	59.3	63.3	39.1	69.2	53.2	70	100	57.1	43.4	53.7	65.5	48.5	48.1	48.4	51.4	51.8	27.1	55.1	47.9	51	46.4	49.4	66.7	75	57.1	76.7	87.5	100	57.1	0	63.6	87.5	56.3	100	65	75	88.9	56.3	59.6
hsa-mir-147b_72_A_c	0	0	0	0	0	100	25	0	0	100	0	0	0	0	0	0	0	0	0	0	0	0	0	0	0	0	0	0	0	0	0	0	0	0	0	0	0	0	0	0	0	0	0	0	0	0	0	0	0
hsa-mir-103a-2_47_A_c	0	0	0	0	12.5	0	0	0	0	0	0	0	0	0	0	0	0	0	0	0	0	0	11.6	0	25	0	0	0	0	14.3	0	0	0	0	0	7.7	0	0	7.7	0	0	22.2	0	0	0	0	0	0	0
hsa-mir-500a_74_A_u	4.6	4.3	5.6	3.2	4.9	9.9	4.4	4	12.3	11.1	4.2	4.1	5.1	3.2	4.5	7.8	4.1	4.1	13.7	4.4	1.3	5.1	11.6	8.8	3.1	7.4	7.5	9.7	8.2	8.2	10.8	7.3	11.8	10.5	9.1	11.1	5.7	16.7	4.9	0	9.4	5.3	7.5	0	8	40	0	10.6	7.6
hsa-mir-7977_6_A_g	100	100	100	100	100	92.1	100	100	94.1	100	100	100	100	100	100	100	96	100	100	100	100	100	85.7	100	100	100	100	100	100	100	100	100	100	100	0	100	100	100	100	0	100	100	100	100	100	100	100	100	100
hsa-mir-16-2_75_G_u	0	50	0	66.7	50	0	0	0	0	0	0	100	0	0	50	0	0	0	100	50	0	100	50	100	50	100	70	0	66.7	100	100	0	0	0	0	100	0	0	0	0	0	0	80	0	0	0	0	0	33.3
hsa-mir-329-1_71_U_a	50	7.7	100	0	0	0	0	0	0	0	0	100	50	0	0	0	100	66.7	0	0	0	0	12.5	0	15	0	0	0	0	0	33.3	0	0	0	100	0	0	0	0	0	0	0	0	0	0	0	0	50	16.7
hsa-mir-19b-1_77_C_a	0	100	0	100	100	100	0	50	0	0	100	0	0	0	100	0	0	50	100	50	100	0	100	0	100	50	0	100	100	100	100	0	0	0	0	0	0	0	0	0	0	0	100	100	100	0	0	0	100
hsa-mir-16-2_75_G_a	100	50	0	0	50	0	0	0	0	0	0	0	0	0	50	100	0	100	0	50	100	0	0	0	50	0	30	0	33.3	0	0	0	0	0	0	0	0	100	0	0	0	0	20	0	0	0	0	0	66.7
hsa-mir-455_40_G_a	100	0	0	0	100	100	50	50	0	100	100	0	100	25	100	0	0	100	100	0	80	0	61.1	75	100	50	75	100	57.1	80	66.7	100	0	0	0	0	50	0	0	0	0	0	0	0	100	0	0	0	100
hsa-mir-331_82_C_u	66.1	63.6	41.7	47.3	65.3	55.2	67.6	49.2	27.5	58.3	67.7	63.5	56.9	45.7	58.1	57.8	55.6	60.8	59	47.8	40.1	61	51.2	62.1	49.7	53.7	56.2	41.9	50.4	58.7	60.9	42.2	33.3	33.3	50	43.8	21.1	62.5	53.3	42.9	21.4	0	53.3	53.8	44	27.3	50	53.5	49.5
hsa-mir-15a_35_G_a	1.5	5.3	7.5	3	1.6	5.4	1.6	2.9	3.1	1.8	4.5	2	3.1	2.9	3.7	1.9	0	3.5	4.4	2.4	3.3	6	4.5	4.2	3.5	6.6	4.8	6.2	4.4	2.7	1.8	8.3	6.4	9	5.2	6.5	7.3	5.9	4.7	11.8	10	3.5	7.6	4.7	7.1	0	5.8	3.4	4
hsa-mir-331_82_C_a	26	30.4	25	46.9	26.4	31.9	32.4	34.9	45	22.2	26.2	31.1	27.3	24.5	33.3	37.8	33.3	31.7	25	42.4	55.1	30.1	33.8	29.7	40.2	31.6	31.2	43.5	29.3	30.7	30.5	44.9	33.3	44.4	30	31.2	52.6	25	40	42.9	71.4	100	40.2	38.5	38.3	45.5	50	39.2	32
hsa-mir-135a-1_39_A_u	0	0	0	6.8	0	0	0	0	0	12.5	0	0	0	0	0	0	0	0	0	5.3	0	50	29.4	0	0	0	0	0	0	0	0	0	0	0	0	0	50	0	0	0	0	0	14.3	0	16.7	0	0	20	16.7
hsa-mir-195_76_G_u	0	100	0	100	0	0	100	0	0	100	0	0	0	0	100	0	0	100	100	100	0	100	100	0	100	100	100	100	100	100	0	100	100	0	0	0	0	0	0	0	100	0	0	0	0	0	0	0	0
hsa-mir-20a_32_G_u	0	100	0	0	100	0	0	0	0	0	0	0	0	0	0	0	0	0	0	0	0	0	0	0	0	0	0	0	0	0	0	0	0	0	0	0	0	0	0	0	0	0	0	0	0	0	0	0	0
hsa-mir-518e_75_U_a	0	0	0	0	0	0	0	0	0	0	0	0	0	0	0	0	0	100	0	0	0	0	0	0	0	0	0	0	0	0	0	0	0	0	0	0	0	0	0	0	0	0	0	0	0	0	0	0	16.8
hsa-mir-103a-1_34_U_a	0	0	0	33.3	28.6	50	28.6	66.7	0	40	0	100	33.3	0	33.3	100	100	50	22.2	30.8	25	50	66.7	40	66.7	66.7	0	50	25	50	50	50	100	50	0	0	50	0	0	0	0	0	14.3	100	40	0	0	28.6	75
hsa-mir-20a_32_G_a	0	0	0	0	0	0	0	0	0	0	0	0	0	0	0	0	0	0	0	100	100	0	0	50	0	0	0	0	0	0	0	0	0	0	0	0	0	0	0	0	0	0	0	0	0	0	0	100	100
hsa-mir-148a_68_C_u	50	42.9	0	18.8	50	33.3	50	0	16.7	25	6.2	10	62.5	33.3	50	0	0	36.4	18.2	16.7	66.7	50	11.1	71.4	33.3	33.3	100	37.5	8.3	46.5	45.5	50	0	0	0	0	100	0	0	0	33.3	0	20	0	0	0	0	11.3	33.3
hsa-mir-4662a_8_A_g	0	0	0	0	0	3.3	0	0	0	0	0	0	0	0	0	0	0	0	0	2	2	0	0.5	0	1	2	0.2	0.6	2.7	1.4	0.5	0	0.7	2.7	0	0	4.3	4.2	0	0	2.9	0	5.4	0	0	0	0	2.4	0
hsa-mir-148a_68_C_a	0	0	0	6.2	0	0	0	0	0	0	0	0	0	16.7	0	0	0	9.1	9.1	0	0	0	11.1	0	0	0	0	0	8.3	4.7	0	0	100	0	0	0	0	0	100	0	0	0	20	0	0	0	0	3.8	0
hsa-mir-501_39_C_u	100	0	0	0	0	0	0	0	100	0	0	0	0	0	0	0	0	0	0	50	100	0	0	0	0	0	0	0	0	0	0	0	0	0	0	0	0	0	0	0	0	0	0	0	0	0	0	0	0
hsa-mir-103a-1_72_G_u	40	30.8	33.3	54.5	35.6	21.9	50	50	35.7	33.3	50	30.8	33.3	12.5	52.6	0	20	36.4	42.9	37.5	34.5	35.3	36	44.4	36.7	28	18.8	38.2	22.4	32.4	28	30.8	20	0	0	16.7	0	0	0	0	0	0	30.8	66.7	66.7	0	0	23.5	46.7
hsa-mir-218-2_48_U_a	50	25	100	66.7	20	100	66.7	100	50	66.7	0	0	50	0	66.7	0	0	40	50	25	33.3	66.7	46.3	40	42.9	62.5	100	66.7	56.5	72.7	16.7	66.7	0	0	50	0	50	0	0	0	0	0	80	0	0	0	0	22.2	0
hsa-mir-664a_34_U_a	0	100	0	50	0	0	0	0	100	0	0	0	0	0	0	0	0	0	0	0	0	0	0	0	0	0	0	0	100	0	100	0	0	0	0	0	0	0	100	0	50	0	50	0	0	0	0	50	0
hsa-mir-151a_69_C_u	26.5	16.6	19.3	26.1	23.9	28.3	21.8	27.6	20.4	34.9	22.9	20.6	28.5	28.5	25.6	28.1	36.4	19.6	29.9	21.2	14.5	28.9	20.2	27.1	19.3	23.9	32.7	25.1	21	24.8	22.2	20.4	6	7.1	12	9.3	7.9	15.6	6	11.1	2.2	4.2	24.6	18.3	15.2	3.3	17.8	17.2	21.9
hsa-mir-151a_69_C_a	68.5	76.4	74.7	71	72.2	67.3	73.3	65.2	76.2	58.9	70.9	76.9	69.2	64.2	69.9	67.9	59.1	76.1	66	74.9	82.2	64.8	75.7	67.7	75.1	71	61.4	69.6	73.9	70.4	73.1	76.4	88.5	85.7	81	84.6	86.3	77.8	89	88.9	89.8	85.4	71.6	78.3	78.3	83.3	71.1	78.3	74.4
hsa-mir-98_43_U_a	3.2	5.5	0	2.9	2.9	11.1	2.7	2	8.1	3.7	0	1.2	5.5	3.3	1.2	10.5	0	3.8	1.6	2.3	1.4	3.1	8.2	8.8	4.4	6.9	3.8	12	7.9	7.5	7.5	12.6	11.6	3.3	13.3	18.9	19.8	6.9	17	33.3	16.6	24.4	4.6	9.5	0	3.6	3.3	8.3	2.2
hsa-mir-550a-2_44_C_a	0	33.3	0	14.3	33.3	0	0	0	0	0	0	0	0	100	0	0	0	0	0	25	0	0	22.2	33.3	0	0	0	0	0	0	28.6	0	0	0	0	0	0	0	0	100	0	0	0	0	0	0	0	0	0
hsa-mir-107_72_A_u	0.6	0.9	3.2	1.9	0.3	0.5	0.4	0.6	0.4	1.3	0	1.9	0	1.2	1.3	0.6	0	0	0.4	0.4	1.1	2.7	1.4	1.4	0	0.2	0	0.3	0.5	0.3	0.5	0.3	4.5	0	10	0	5	0	0	0	10	0	1.9	0	0	0	0	1.6	0
hsa-mir-30e_43_A_u	100	0	0	66.7	28.6	100	0	33.3	16.7	0	50	0	100	0	20	100	0	33.3	75	0	0	50	33.3	50	60	33.3	0	25	50	25	0	16.7	0	0	0	0	100	0	0	0	0	0	0	0	0	0	0	0	0
hsa-mir-26b_11_G_u	0	0	0	0	0	0	0	0	0	0	0	0	0	0	0	0	0	0	0	0	0	0	0	0	0	0	0	0	0	0	0	0	0	0	0	0	0	0	0	0	0	0	0	100	0	0	0	0	50
hsa-mir-26b_11_G_c	0	0	0	0	0	0	0	0	0	0	0	0	0	0	0	0	0	0	0	0	0	0	0	0	0	0	0	0	0	0	0	0	100	0	0	0	0	0	0	0	0	0	0	0	0	0	0	0	0
hsa-mir-26b_11_G_a	0	0	0	0	100	0	100	0	100	0	0	100	0	100	0	0	0	0	0	100	0	100	0	100	0	0	0	100	0	0	0	100	0	100	0	100	100	0	0	0	0	100	100	0	0	0	0	0	50
hsa-mir-769_52_G_u	25	85.7	100	44.4	63.6	33.3	57.1	100	50	0	0	57.1	0	50	26.7	50	100	50	50	50	50	66.7	46.2	50	50	60	0	33.3	54.5	40	40	12.5	100	100	60	40	60	0	100	0	0	100	0	100	33.3	0	0	100	0
hsa-mir-769_52_G_a	50	14.3	0	44.4	36.4	66.7	28.6	0	50	100	100	42.9	100	50	53.3	50	0	50	50	30	41.7	22.2	38.5	50	50	30	0	50	45.5	40	60	75	0	0	20	40	40	0	0	100	0	0	66.7	0	66.7	0	100	0	100
hsa-mir-103a-2_71_A_u	27	15.6	24.2	21.1	24.4	17.7	21.3	25.9	23.9	24.1	16.3	20.6	24.5	18.4	21.9	21.5	35.3	17.2	31	19.3	14.9	18.7	22.9	27	16.3	24.1	25	16.8	18.9	21.8	20.1	16.5	6.2	0	0	2.5	0	3.4	2.4	0	4.5	0	11.8	0	16	33.3	0	13.1	16.4
hsa-mir-3913-2_45_C_a	100	66.7	0	20	25	57.1	40	25	33.3	50	100	100	66.7	0	25	0	100	40	0	0	33.3	100	47.1	0	100	33.3	50	33.3	50	0	60	50	0	0	0	0	25	0	100	0	0	0	62.5	0	50	0	0	50	50
hsa-mir-130a_78_G_a	0	50	0	0	0	0	0	0	0	50	0	0	100	0	0	0	0	0	0	100	100	0	50	25	83.3	0	100	0	36.4	100	0	0	0	0	0	0	0	0	0	0	0	0	66.7	0	0	0	0	0	50
hsa-mir-769_91_U_a	10	0	0	2.4	0	0	0	0	0	0	0	8.3	50	0	12.5	33.3	20	0	0	0	0	0	16.7	0	20	0	0	0	0	0	25	0	0	0	0	100	0	0	0	0	0	0	0	50	0	100	0	20	0
hsa-let-7a-3_29_G_a	0	0	0	0	0	0	0	0	0	0	0	0	0	0	0	0	0	0	0	0	0	0	0	0	0	0	0	0	0	0	0	0	0	0	0	0	0	0	0	0	0	0	0	0	0	0	0	0	50
hsa-mir-676_64_G_u	0	42.9	100	0	0	0	0	75	0	50	0	50	57.1	0	0	50	0	0	20	0	0	0	0	100	0	50	0	11.1	0	0	50	0	0	0	0	0	18.2	0	0	0	0	0	40.7	0	50	0	0	25	25
hsa-mir-449b_27_U_c	0	0	0	75	0	0	0	0	0	0	0	0	0	0	0	66.7	0	0	0	0	0	100	0	0	0	0	0	0	0	0	0	0	0	0	0	100	100	0	0	0	0	0	0	100	0	0	0	0	0
hsa-mir-676_64_G_a	33.3	28.6	0	0	33.3	0	100	0	100	0	0	0	0	0	50	10	0	0	40	7.1	0	0	0	0	0	0	0	11.1	33.3	0	0	100	0	0	0	0	0	0	0	0	0	0	29.6	0	50	0	0	0	0
hsa-mir-339_38_U_a	12.5	29.6	71.4	16.7	15.7	42	38.5	33.3	40	36.6	37.9	11.1	30	26.7	11.1	52.9	10	46.5	11.8	27.3	50.8	32.3	35.9	25.7	40.6	32.4	26.5	41.3	30.5	56.2	44.6	51.3	42.9	0	20	25	50	50	33.3	0	0	100	33	33.3	17.4	100	33.3	29.8	34.5
hsa-mir-99b_30_G_c	12.5	5.9	0	4.2	0	0	0	0	78.6	0	62.5	45.5	50	0	0	20	50	25	8.3	1.3	0	33.3	0	0	9.1	7.7	0	8.7	5	0	0	15.8	5.6	0	0	0	0	0	25	16.7	33.3	69.2	21.4	33.3	0	33.3	0	40	33.3
hsa-mir-6892_22_A_u	0	25	50	0	0	0	0	0	50	0	0	41.7	100	0	50	0	0	0	0	100	14.3	0	25	50	0	0	9.1	0	25	20	0	50	25	0	0	0	0	0	0	0	0	0	16.7	0	0	50	0	25	50
hsa-mir-520c_30_A_g	0	100	100	100	100	100	0	100	100	100	0	0	100	100	0	100	0	100	100	100	0	0	100	100	100	100	100	0	0	0	0	100	0	100	100	0	100	100	100	0	100	100	100	0	100	0	0	100	7.1
hsa-mir-148a_65_U_a	14.3	10.1	10.1	8.4	10.5	15.7	8.4	8.8	17.8	14.6	24.9	14.1	12.5	7.3	14.9	12	16.1	11.3	11.7	7.9	12.6	10.3	17.1	13	21.8	14.3	19.7	21.6	18.9	7.7	18.9	26.5	1.3	4.6	3.8	4.5	6.5	2.2	4.3	3.4	1.3	2.5	26	6.2	12	3.9	2.9	20.1	7.1
hsa-mir-379_65_U_a	0	36.4	0	0	0	0	0	0	0	0	0	0	0	100	0	0	0	0	0	0	0	0	0	0	50	0	0	0	0	50	66.7	0	0	0	0	0	0	0	0	0	0	0	0	0	0	0	0	0	22.2
hsa-let-7d_29_U_a	0.4	0.9	1.1	0.9	0.6	1.8	0.6	1	2.1	1	0.4	0.7	0.4	0.3	0.4	0	3.9	1.1	0.4	0.4	1.2	1.1	1.8	0.6	1.4	1	0.7	1.5	1.4	1.1	1.8	1.8	15.2	23.5	14.6	32	22.8	17.4	21.4	20	16.4	5.2	1.8	13.3	1.7	10.4	15.3	3	1.5
hsa-mir-450a-1_40_G_a	0	0	0	50	100	0	0	0	0	0	0	0	0	0	0	0	0	0	0	0	100	0	50	50	50	0	100	100	33.3	0	0	0	0	0	0	0	0	0	0	0	0	0	0	0	0	0	0	0	0
hsa-let-7b_5_G_c	0	0	0	0	0	33.3	0	0	0	0	0	0	8.3	0	50	0	0	0	33.3	0	0	40	25	20	0	0	0	13.6	0	12.5	14.3	7.7	0	0	0	10	0	0	50	0	0	10	16.7	0	0	25	0	0	0
hsa-let-7b_5_G_a	100	88.9	40	100	100	33.3	93.3	100	57.1	66.7	44.4	100	83.3	100	50	100	100	100	66.7	70	50	60	56.2	80	60	66.7	80	77.3	100	87.5	85.7	92.3	92.3	91.7	100	80	100	100	50	100	81.8	60	66.7	100	85.7	50	100	50	50
hsa-mir-551b_82_A_u	97.4	98	100	100	98.8	100	100	100	100	100	95.3	100	100	100	100	100	100	98	98.6	98.2	98.2	100	96.8	100	98.5	100	100	100	99	100	100	100	100	0	100	0	100	0	0	0	0	100	99.2	100	97.3	0	100	96.6	100
hsa-mir-224_33_A_u	50	66.7	0	0	0	0	0	0	0	0	0	0	0	0	50	0	0	0	0	0	0	0	0	50	0	0	100	0	0	0	0	0	0	0	0	0	0	0	0	0	0	0	0	0	0	0	0	0	0
hsa-mir-182_49_U_a	12.7	20.5	11.5	11.4	14	22.5	15.9	13.2	18.4	16.7	21.7	14.5	19	28	9.1	0	16.7	30.6	9.9	19.4	23.3	18.3	9.4	7.7	17	10.8	10.5	11	11	10.9	14.3	24.3	33.3	33.3	12.5	25	40	50	50	0	33.3	0	33.3	7.1	0	20	50	50	8.7
hsa-mir-181a-2_99_U_a	47.1	32.3	20	22.2	37.2	35	26.7	42.9	37.5	35	0	29.4	57.1	50	33.3	63.6	0	10.5	50	40.8	54.5	20	44.3	36.5	50	40.5	38.5	61.2	53.4	34.3	27.5	38.8	66.7	0	100	100	100	0	100	0	0	0	44.8	75	58.3	0	100	31.1	28.6
hsa-mir-542_75_G_u	7.3	3.7	12.5	2.3	8.8	6	3.8	4.5	0	3.3	2.4	3.1	8.6	0	0	20	0	1.9	7.4	5	0	12	9.1	3.7	4.4	11.4	0	8.5	6	11.1	25	1.7	0	0	0	0	0	0	0	0	0	5.6	4.3	0	0	20	0	2.3	5
hsa-mir-15a_38_U_a	0	0	0	0	100	0	33.3	0	0	0	0	50	100	0	0	0	0	0	0	0	0	100	0	0	0	100	0	100	66.7	50	0	0	0	0	0	0	0	0	0	0	0	0	0	0	0	0	0	0	0
hsa-mir-7-1_88_U_a	64.3	60	33.3	61.4	47.6	60	36.4	20	33.3	33.3	66.7	22.2	100	50	57.1	100	0	45.5	40	61.1	100	63.6	62.5	71.4	40	20	23.1	0	42.1	68.4	40	80	0	0	0	100	0	0	0	0	0	0	57.1	0	100	0	0	62.5	40
hsa-mir-542_75_G_a	7.3	6.4	0	2.9	5.3	10.4	0	4.5	0	6.7	4.9	0	2.9	5.3	0	0	0	5.8	7.4	6.7	10	8	17.7	6.7	5.9	15.9	0	9.4	6.8	8	10.7	7.9	5.6	0	0	0	0	0	14.3	0	0	0	10.6	5.6	11.1	0	0	10.7	6.7
hsa-mir-376c_48_A_g	0	3.2	11.8	5.9	14.3	10.7	21.4	21.1	0	4.5	25	12.5	15.9	21.4	20	28.6	0	14.3	7.7	5.6	100	6.1	11.4	29.2	3.7	9.1	4.2	9	23	30	7.8	18.2	16.3	25	25	21.4	0	11.8	11.1	42.9	13	0	13.6	12.5	33.3	46.2	13	13.1	2
hsa-mir-421_70_C_u	7.7	0	0	14.1	8.3	0	6.1	0	0	0	0	25	0	0	0	0	0	0	0	13.2	0	0	18.3	23.5	0	11.1	0	0	6.7	0	0	22.2	0	0	0	18.8	0	0	0	0	0	0	22.2	0	0	0	0	13.3	14.3
hsa-mir-28_37_U_a	0	0	0	0	0	0	0	0	0	0	0	0	0	0	0	0	0	0	0	0	0	0	100	0	0	0	0	0	0	0	0	0	0	0	0	0	0	0	0	0	0	0	0	0	0	0	0	0	0
hsa-mir-421_70_C_a	7.7	5.3	0	10.9	12.5	75	21.2	0	50	0	66.7	0	0	50	13	40	0	25	0	13.2	28.6	0	17.2	5.9	21.4	0	0	16.7	13.3	66.7	16.7	11.1	0	0	0	18.8	0	25	0	0	0	0	14.8	0	0	0	0	40	0
hsa-mir-629_84_C_a	0	0	0	0	0	0	0	0	0	0	0	0	0	0	0	0	0	0	0	0	0	0	0	0	0	0	0	0	0	0	100	0	100	0	100	0	0	0	0	0	0	0	0	0	0	0	100	0	0
hsa-mir-138-1_47_U_a	100	0	0	0	0	60	0	0	0	100	0	0	0	0	0	0	0	28.6	0	0	0	0	66.7	0	0	0	0	0	0	40	0	0	0	0	20	0	33.3	0	0	0	0	0	0	0	0	50	0	0	0
hsa-mir-522_15_C_a	100	100	0	100	100	100	0	100	100	0	0	100	100	100	0	0	100	100	100	100	100	100	0	100	100	100	100	0	0	100	0	100	100	0	100	0	100	100	0	0	100	0	100	100	100	100	0	0	68.3
hsa-let-7e_31_A_u	35	25.5	100	31.4	0	16.7	13	0	25	0	50	20	50	25	25	16.7	50	28.6	0	27.6	32	22.2	25	45.9	25.7	11.1	23.1	15.2	19.5	13.8	16.7	12.9	0	0	0	0	0	0	0	0	0	0	22.2	0	57.1	0	0	35.7	12.5
hsa-mir-185_37_U_a	63.2	45.3	37.5	44.4	52.6	69.6	47.2	25	33.3	54.5	33.3	50	57.1	61.1	57.1	16.7	75	57.1	37.9	32.6	39.3	34.8	59	52.6	59.4	66.7	53.3	59.3	48.4	56.5	68.9	51.6	89.3	92.3	80	92	84.2	88.2	75	100	58.3	40	36.8	87.5	50	100	100	38.5	43.8
hsa-mir-342_86_C_u	100	40	0	0	50	50	0	0	0	0	0	0	0	0	50	0	0	33.3	20	50	50	0	28.6	28.6	60	40	0	0	50	0	0	0	0	0	0	0	0	0	0	0	50	0	50	0	0	0	0	0	25
hsa-mir-1306_37_G_u	100	70	0	88.9	77.8	100	42.9	0	0	66.7	100	0	100	33.3	87.5	0	0	100	80	78.9	0	80	75	64.7	50	100	66.7	0	80	84.6	66.7	83.3	0	0	100	0	0	0	0	0	0	0	0	0	100	100	0	50	100
hsa-mir-342_86_C_g	0	20	0	0	0	25	0	0	0	0	75	0	0	0	0	0	0	16.7	20	16.7	0	0	42.9	14.3	0	20	100	50	25	0	0	60	60	0	0	0	0	0	0	0	50	0	33.3	50	0	0	0	0	25
hsa-mir-342_86_C_a	0	40	0	0	50	25	0	0	100	100	25	0	0	0	50	0	0	50	60	33.3	50	100	28.6	42.9	40	20	0	50	25	100	100	40	40	0	0	100	0	0	100	0	0	0	16.7	50	100	0	0	100	50
hsa-mir-1306_37_G_a	0	10	0	11.1	22.2	0	42.9	0	0	33.3	0	100	0	66.7	12.5	0	0	0	20	15.8	0	20	25	29.4	40	0	33.3	0	20	7.7	33.3	16.7	0	0	0	100	0	0	0	0	0	0	100	0	0	0	0	50	0
hsa-mir-1287_38_U_a	0	50	0	80	60	0	0	0	0	50	0	0	0	0	0	0	0	0	0	40	0	0	36.8	50	0	20	0	0	33.3	66.7	100	0	0	0	0	0	0	0	100	0	0	0	50	0	0	0	0	0	0
hsa-mir-324_39_A_u	16.7	29	0	55	54.7	45.5	45.7	66.7	0	57.1	66.7	60	100	50	31.2	0	0	46.7	52.6	54.2	34.8	46.7	63.2	53	32.3	50	33.3	60	40	57.1	66.7	52.9	0	0	0	25	0	0	0	0	0	33.3	30.4	0	55.6	100	0	34.8	50
hsa-mir-502_73_A_u	20	21.2	25	23.5	34.2	14.3	14.3	50	18.2	22.2	23.1	22.2	21.4	22.2	25	22.2	0	10.5	21.4	15.6	31.2	25	14.5	18.2	21.6	14.3	25	10.2	19	15.8	12.5	17.9	44.4	55	50	36	43.9	45.5	45.8	100	55.6	58.8	19.4	30.8	17.1	25	100	15	12.5
hsa-let-7e_30_G_u	26.7	22.9	23.9	30.6	23.1	30.1	25.6	29.7	18.5	31.7	21.9	15	26.2	32.1	31.6	15	41.7	26.1	25.5	18.5	17.9	26.3	32.5	35	24.8	31.3	27.8	23.6	27.6	25.6	23.4	20.2	4.4	4.2	3.8	4.5	6.4	5.3	4.7	0	2	0	34.3	0	26.3	0	0	25.9	20
hsa-let-7e_30_G_a	45.6	53	47.8	34.8	48.1	44.3	34.9	45.9	57.6	46.9	42.2	50	45.9	44.6	42.1	45	25	47.8	42.7	41.7	50.5	45.3	44.8	37.9	47.9	44.3	43.3	42.4	44.7	44	44.5	47.4	53.3	62.5	50	59.7	38.3	21.1	53.5	100	72	57.1	39	57.1	42.1	52.9	42.9	55.2	46.3
hsa-mir-27b_83_C_u	26.2	18.3	36.8	29.9	31.6	14.9	17.4	30.6	13.2	18.4	24.4	24.2	25.2	17.3	29.5	18	20	21.4	32.3	23.6	14.6	28.4	16.7	15.9	13.7	20.9	28.8	12	18.1	21.4	21.5	9.2	10.6	14.3	24	11.1	9.4	5	18.8	0	0	25	23.4	12.5	28.2	0	9.1	29.6	23.6
hsa-mir-199b_87_G_u	10.5	10.3	16.7	13	15	12.7	10.8	12.1	7.1	13	14.1	16.9	13.7	18.8	11.7	20	0	16.4	12.7	13.7	11.2	17.1	11	9	13.3	11.6	12.2	11.1	9.3	7.1	14.5	8.8	5.5	0	10	7.1	3.6	0	2.9	0	5.6	0	11.9	0	13.8	0	13.3	8.9	20.8
hsa-mir-27b_83_C_g	48.8	48.1	37.9	38.8	39.6	61	56.5	48.6	55.9	56.6	47.6	41.4	47.7	54.7	39.8	58	20	38.6	43.1	43.8	41	43.9	51.2	64.4	53	49.7	51.5	64.2	49.8	56	49.2	60.3	48.5	42.9	44	58.9	54.7	70	37.5	0	83.3	75	36.7	29.2	23.1	25	63.6	27.9	44.4
hsa-mir-425_78_G_u	0	0	0	66.7	0	0	0	0	0	0	0	0	0	100	0	0	0	100	100	100	0	0	0	100	0	0	0	100	0	0	100	0	0	0	0	0	0	0	0	0	0	0	66.7	0	0	0	0	0	0
hsa-mir-27b_83_C_a	24.4	32.1	23	29.6	28.5	23.4	22.6	19.4	30.2	24.3	25.6	34.3	24.5	26.7	29.9	24	60	35.9	22.2	31.6	43.4	26.1	30.4	18.2	31.3	28.3	19.2	22.4	30.7	21.4	28.5	28.3	31.8	42.9	28	23.3	30.2	20	37.5	0	10	0	38.6	45.8	43.6	75	27.3	41.6	29.2
hsa-mir-199b_87_G_a	79	78.5	71.9	74	63.7	67.9	68.5	77.6	77.8	78.9	71.8	74.6	67.2	61.8	72.9	60	88.9	68.3	77.5	64.3	70.8	70.1	50.7	63.3	59.3	57	68.4	52.1	63.8	69.3	61.7	57.7	27.3	57.1	30	24.3	32.1	40	29.4	100	33.3	40	71.2	100	79.3	50	13.3	80.4	68.2
hsa-mir-196a-2_36_A_c	12.7	23.3	5.2	0	2.2	0	26.3	17.8	0	0	0	0.1	26.7	47.4	14.3	0	100	0	3.1	0	1.1	2.9	0.6	0	61.1	12.5	2.7	11.5	3.3	18.9	2.3	0.5	2.1	100	66.7	0	100	2.5	0	100	0	0.1	0	0	0	0	1	0	0
hsa-mir-378c_30_-_g	0	4.3	0	7	10	10	8.3	1.2	0	0	5.3	0	1.6	1.4	2.2	0	5.6	2.6	3.9	0	5	0	1.8	0	0	21.1	0	11.8	11.4	4.5	0	2.4	0	0	0	0	0	0	0	0	0	0	11.1	0	16.7	0	0	11.4	4.8
hsa-mir-143_58_G_a	0	0	0	0	0	0	0	0	0	0	0	0	0	0	0	0	0	0	0	0	0	0	0	0	0	0	0	0	0	0	0	0	0	0	0	0	0	0	0	0	0	0	0	0	0	0	0	0	0
hsa-mir-30a_68_C_u	35.1	32.7	31.4	30	31.1	27.1	30.6	32.6	28.9	29.6	31.9	31.9	31	32.2	32.2	28.1	31	33.1	29.4	32	34.5	32.6	24	30.9	28.1	29.7	28.9	26	27.2	25.6	24.4	35.2	31.4	33.3	32.4	34.9	30.1	29.8	32.5	37.5	32.8	30	35.1	33.5	43	31.3	37.9	45.6	30
hsa-mir-99a_73_G_u	0	0	0	0	0	0	0	0	0	0	0	0	0	0	0	0	0	100	0	0	66.7	0	100	0	0	0	0	0	0	0	25	0	0	0	0	0	0	0	0	0	0	0	0	0	0	0	0	0	0
hsa-mir-342_45_A_u	100	0	0	0	0	0	0	0	0	0	0	0	0	0	0	0	0	0	0	0	0	0	0	0	0	0	0	0	0	0	0	0	0	0	0	0	0	0	0	0	0	0	0	0	0	0	0	0	0
hsa-mir-6510_53_A_u	81.4	75.9	50	66.7	86.5	100	100	80.9	79.8	0	100	50	83.5	100	100	78.6	0	83.3	91	100	76.4	57.1	78.6	100	81.2	86.3	92.3	91.4	88.7	74.2	82.1	66.7	100	100	50	42.9	0	0	100	0	0	0	88.9	0	0	0	0	100	0
hsa-mir-4647_69_C_u	0	0	0	100	0	100	0	0	0	0	0	0	100	0	0	0	100	0	100	0	0	0	0	100	0	0	0	100	0	0	0	100	0	0	0	0	0	0	0	0	0	0	100	0	100	0	0	100	0
hsa-mir-2276_75_G_u	0	33.3	0	0	0	0	0	0	0	100	0	0	0	0	0	0	0	0	0	0	0	0	0	0	0	0	0	0	0	0	0	0	0	0	0	0	0	0	0	0	0	0	50	0	66.7	0	0	25	0
hsa-mir-3200_77_U_a	0	50	0	0	27.3	0	42.9	100	100	0	0	0	0	0	71.4	0	0	0	20	35.7	0	100	66.7	22.2	66.7	0	0	100	40	0	50	25	0	0	0	0	0	0	0	0	0	0	75	0	100	0	0	0	0
hsa-mir-3928_58_C_u	100	0	0	0	17.4	0	25	0	25	0	0	0	36.4	0	20	0	0	0	25	33.3	0	66.7	25	50	100	50	50	28.6	22.2	28.6	0	50	0	0	0	0	0	0	0	0	0	0	0	0	100	0	0	0	0
hsa-mir-671_89_U_a	0	33.3	0	0	19.2	50	0	0	0	11.1	12.5	0	0	33.3	0	0	0	16.7	25	14.3	40	10	41.7	0	16.7	21.4	23.1	11.1	8.3	0	20	0	12.5	0	0	0	20	0	0	0	0	0	0	100	0	0	33.3	25	40
hsa-mir-99b_29_G_u	30.4	23.2	24.5	27.2	28	28	32.1	20	21.4	30.1	24.5	28.8	29.5	30.7	32.1	26.3	27.5	29.6	37.2	26.2	20.5	26.8	26.9	41.3	26.6	28.9	27	29.5	28.7	32.6	34.1	21.4	34.4	34.1	36.5	32.8	26.6	45.2	19.4	18.5	25.6	4.4	28.7	17.8	22.5	50	34.4	23.8	27.2
hsa-mir-99b_29_G_a	68.2	75	72.7	70.9	70	70.2	65.5	78	75.9	67.6	73.5	68.8	68.9	66	66	69.6	69.9	68.7	60	70.8	77.6	71.4	71.7	56.7	71.1	69.2	70.7	68.3	69.3	65.5	64.1	75.8	41.7	51.2	54.1	62.4	64.1	47.6	70.8	22.2	33.3	33.8	69.3	73.3	75.7	40.5	53.1	73.9	70.6
hsa-let-7a-3_74_U_a	50	26.7	0	37.5	0	0	12.5	0	0	50	0	0	20	33.3	0	0	0	14.3	18.2	40.9	0	50	47.1	40	35.3	60	50	43.8	42.9	22.2	33.3	33.3	0	0	0	0	0	0	0	0	0	0	66.7	100	100	0	0	25	0
hsa-mir-576_39_G_a	100	60	0	100	100	100	0	0	0	100	100	0	0	0	100	0	0	0	100	100	33.3	0	100	40	50	0	0	0	0	0	0	66.7	0	0	0	0	0	0	0	0	0	0	100	0	0	0	0	0	0
hsa-mir-1247_62_C_u	66.7	100	0	0	0	50	66.7	100	20	0	100	0	75	0	0	100	0	60	0	50	20	100	35.4	40	50	66.7	75	58.3	48.6	100	58.3	83.3	0	0	0	100	50	66.7	0	0	0	0	66.7	0	33.3	50	0	100	100
hsa-mir-1247_62_C_a	33.3	0	0	0	100	50	33.3	0	40	100	0	0	25	100	0	0	0	33.3	0	50	80	0	54.2	60	50	33.3	15	16.7	42.9	0	33.3	16.7	100	0	0	0	50	33.3	100	0	0	0	33.3	0	66.7	50	0	0	0
hsa-mir-320b-2_92_A_g	71.4	55.7	61.9	54.4	71.8	50	64.9	71.4	60	50	56.2	40	69	56.7	60	73.7	52.9	61.7	85.3	66.7	70.8	65.2	62.6	54.2	60.9	61.9	58.3	72	64.7	63.9	64.9	55.7	72.1	75.3	80.8	67.5	74.1	84.4	75.7	91.7	70.5	70.5	55.8	69.6	78.9	77.1	71.4	60.5	66.7
hsa-mir-101-1_69_G_u	71.4	74	60	76.5	85.7	83.6	74.1	66.7	58.6	86.4	66.7	68.4	74.2	90.9	89.5	91.7	100	87.5	79.2	81.2	63.6	72.2	77.7	76.1	74.1	84.2	81.4	83.3	76.4	81.7	82.5	74.7	57.1	50	50	33.3	36.4	0	50	0	20	0	70.1	0	75	0	50	61.1	82.1
hsa-mir-338_66_G_u	0	0	0	0	0	0	0	0	0	0	0	0	0	0	0	0	0	0	0	0	0	0	0	0	0	0	0	0	0	0	100	0	0	0	0	0	0	0	0	0	0	0	0	0	0	0	0	0	0
hsa-mir-526a-1_19_A_u	0	0	0	0	0	0	0	0	0	100	0	100	100	100	0	0	0	100	0	100	0	0	0	0	0	0	100	0	0	0	0	0	0	0	0	0	0	0	0	0	0	0	100	100	0	0	0	0	11.1
hsa-mir-101-1_69_G_a	14.3	13.7	20	8.8	7.8	7.5	11.1	8.3	20.7	9.1	16.7	10.5	6.5	9.1	10.5	8.3	0	12.5	12.5	12.5	24.2	13.9	14.3	9	13.8	9.2	5.7	9.6	14	8.5	10.5	11.6	0	0	0	11.1	9.1	0	0	0	0	0	13	0	25	0	0	22.2	5.1
hsa-mir-92a-1_70_U_a	67.8	81.6	73.2	67	63	71.2	70.1	73.5	82.6	67.3	74.5	73.4	72.8	77.9	68.5	56.2	68.3	75.7	59.4	76.1	83.3	74.7	72	69.7	76.8	70.9	61.3	72.6	73.5	64.3	72.9	76	82.8	84.1	84.2	82.1	79.5	81.7	81.5	87.7	80.2	87.1	76.4	83	66.5	83.1	81.1	81.3	78.2
hsa-mir-26b_34_G_u	39.8	20.9	33.3	35.6	41.4	22.9	34.3	33.6	24.4	34.4	28.5	35.6	33.7	39.1	40.2	25.6	24.5	32.3	42	34.4	28	39.6	16.2	34.2	18.3	22.3	33.7	14.1	16.6	19.9	30.2	12.9	6.8	14.8	21.7	16.3	15.1	16	12.5	33.3	6.5	0	25.1	11.4	29.2	25	33.3	32.5	27.6
hsa-mir-26b_34_G_a	25.1	25.3	34.6	26.1	30.1	17.2	28.2	29.1	27.4	32	33.3	26.3	20.5	31.8	23.1	16.3	18.4	32.6	20.6	26.1	41.4	32.1	22.1	23.1	23.7	21.8	15.4	16.5	16.3	18.7	24.3	15.7	22.7	48.1	39.1	34.7	32.1	24	16.7	33.3	38.7	16.7	25	59.1	42.5	0	25	35.4	35.6
hsa-mir-129-2_36_U_a	0	0	0	0	0	33.3	0	0	0	100	0	0	0	0	0	0	0	0	0	50	100	0	50	0	0	0	0	29	50	66.7	0	0	0	0	0	25	0	0	0	0	0	0	0	0	0	0	0	0	0
hsa-mir-1260a_22_U_g	100	100	94.1	100	100	50	100	100	100	100	100	88.9	90.5	95.2	100	100	85.7	87.5	100	100	97.2	100	86.7	100	100	100	100	94.1	100	100	77.8	96.2	96.2	100	90.9	100	100	100	100	100	100	100	97.8	100	98.4	85.7	100	99.8	100
hsa-mir-155_3_G_u	0	0	0	0	0	0	0	0	0	0	0	0	0	50	0	0	0	0	0	0	0	0	0	0	0	0	0	100	0	0	0	0	0	0	0	0	0	0	0	0	0	0	0	0	0	0	0	0	0
hsa-let-7g_3_G_u	0	0	0	0	0	0	0	0	0	0	0	0	0	0	0	0	0	0	0	0	0	0	0	0	0	0	0	0	0	0	0	0	0	0	0	0	0	0	0	0	0	0	0	0	0	0	0	0	0
hsa-mir-155_3_G_a	0	0	0	0	100	0	0	0	0	0	50	0	0	50	0	0	0	0	0	0	100	100	0	0	0	0	0	0	0	0	100	100	50	0	0	0	0	0	100	0	0	0	0	100	0	0	0	0	0
hsa-mir-92b_83_G_u	50	48.1	64.7	75	36	61.8	36	40	43.5	52.6	55.9	60	62	56.5	67.6	82.4	84.2	55.1	67.3	62.5	40	57.7	52	55.7	50.9	52.1	79.3	44.7	59.1	61.4	60.6	58.2	34.3	25	14.8	15.8	22.4	36.1	26.5	28.6	6.2	45.5	55.4	16.7	59.4	0	14.3	39.7	52.4
hsa-mir-26b_69_G_u	50	61.1	66.7	63.6	58.3	56.2	42.9	66.7	66.7	77.8	55.6	50	40	16.7	100	0	0	44.4	42.9	56.5	45	63.6	36.4	65	59.1	73.1	83.3	78.6	63.6	46.2	55	52.5	66.7	0	0	0	50	100	0	0	0	0	73.7	0	57.1	0	0	69.7	57.1
hsa-mir-92b_83_G_a	44.4	38.3	35.3	25	48	28.9	48	53.3	45.7	36.8	41.2	30	30	34.8	21.6	11.8	15.8	42	29.1	30	51.4	38.5	36.7	37.4	41.5	37.5	14.9	45.9	35.5	31.6	30.3	32.9	52.2	50	63	43.6	48	47.2	55.1	57.1	81.2	36.4	39.2	66.7	40.6	100	78.6	46	42.9
hsa-mir-584_38_G_u	44.4	54.5	0	66.7	50	0	0	0	11.1	0	0	0	100	43.8	36.4	100	40	14.6	25	42.9	10	18.5	17.6	14.3	0	16.7	40	33.3	17.6	30	0	25	0	0	0	0	0	0	0	0	0	0	20	0	0	0	0	12.5	12.5
hsa-mir-26b_69_G_a	50	33.3	33.3	36.4	38.9	43.8	57.1	0	16.7	22.2	44.4	50	60	83.3	0	0	0	55.6	42.9	34.8	40	36.4	63.6	35	31.8	23.1	16.7	21.4	36.4	30.8	35	42.5	33.3	100	0	100	25	0	0	0	0	100	21.1	0	42.9	100	0	24.2	42.9
hsa-mir-584_38_G_a	11.1	18.2	0	33.3	0	20	100	50	33.3	50	100	33.3	0	31.2	36.4	0	20	37.5	50	14.3	30	37	35.3	42.9	57.1	66.7	20	11.1	41.2	30	0	25	0	0	0	0	0	0	0	0	0	0	33.3	0	0	0	0	50	37.5
hsa-mir-424_33_G_u	20	43.8	50	21.3	11.1	35.1	20	41.7	25	36.4	34.9	25	39.7	21.1	26.1	0	0	44.7	33.3	28.1	28.6	12.5	25	32.1	32.5	26.9	37.5	15	20.7	50.9	34.4	16.7	0	0	0	100	0	0	0	0	100	0	23.8	0	10	0	0	24.7	39.4
hsa-mir-424_33_G_a	75.6	55.5	50	73.8	83.3	62.2	60	54.2	75	63.6	62.8	75	57.4	78.9	73.9	100	100	53.2	66.7	68.8	67.9	87.5	70	64.3	65	57.7	58.3	75	72	45.3	56.2	73.6	100	0	100	0	0	0	0	0	0	66.7	73.8	100	90	0	0	72.7	56.4
hsa-mir-5010_102_A_u	100	72.7	0	100	89.8	90	60	0	100	50	66.7	100	0	100	100	100	0	77.8	93.3	100	88.2	88.9	100	84.2	71.4	66.7	75	100	86.4	77.8	100	73.7	0	0	0	100	100	0	100	0	100	0	84.6	0	87.5	0	0	85.7	100
hsa-mir-27a_73_C_u	0	0	0	0	0	33.3	0	0	0	0	0	0	33.3	0	0	0	0	0	0	0	0	50	50	25	33.3	0	0	42.9	0	25	0	0	0	0	0	0	0	0	0	0	0	0	20	0	0	0	0	0	0
hsa-mir-27a_73_C_a	0	0	0	0	0	33.3	0	0	0	0	0	0	0	66.7	0	0	0	50	0	66.7	0	0	0	25	16.7	0	100	28.6	0	25	0	50	0	0	0	0	0	0	0	0	0	0	40	0	0	0	100	33.3	50
hsa-mir-15b_42_U_a	86	84	75	89.2	76.3	90	68.3	84.6	95.7	100	100	59.3	81	100	87.5	77.8	25	75.8	53.5	88.1	81.5	75	94	79.5	94.9	77.3	66.7	97.4	74.6	84.7	80	80.8	33.3	0	0	100	0	100	100	0	75	0	86.3	57.1	87.5	0	0	86.1	71.4
hsa-mir-203a_88_C_u	0	0	5.4	0	6.5	5.1	0	2.6	3.2	9.1	0	4	0	7.1	6.8	3.4	0	0.9	2.4	1.7	3.7	2.8	4.3	6.1	9.1	8.2	15.4	5	8.7	2.1	3.6	4	0	0	0	0	0	0	0	0	14.3	0	11.1	0	14.3	0	0	5.1	0
hsa-mir-203a_88_C_a	100	100	89.2	100	90.8	90.7	100	94.7	88.9	90.9	100	92	85.7	92.9	87.9	93.1	100	91.9	94.1	93.8	91.7	93.6	91.3	90.9	72.7	89.7	76.9	93	86.1	89.4	95.2	87	100	100	100	75	100	100	100	100	85.7	100	88.9	0	85.7	0	100	89.7	80
hsa-mir-93_73_G_u	0	40	0	77.3	70.6	0	50	50	0	0	0	0	0	0	50	0	0	33.3	100	83.3	0	16.7	0	44.4	75	0	33.3	0	25	0	66.7	85.7	0	0	0	0	0	0	0	0	0	0	0	0	0	0	0	0	0
hsa-mir-93_73_G_a	0	60	0	22.7	23.5	0	40	0	0	0	0	0	0	100	50	0	0	66.7	0	0	100	50	0	22.2	0	100	33.3	100	25	100	16.7	14.3	0	0	100	100	0	0	0	0	0	0	75	0	0	0	0	100	100
hsa-let-7b_27_U_a	2.7	3.9	2.2	3.7	2.6	3.9	3	2.1	3.5	2.7	3.3	1.7	2.6	2.3	4	2.7	3.9	2.3	2.1	1.6	3.3	2.8	5.3	4	4	3.9	2.2	3.1	5.2	3.7	3.4	6.4	13.4	22	11.5	17	19.6	16.4	19.9	13.3	17.4	14.1	5.1	12.9	6.4	10.4	11.4	5.6	2.3
hsa-let-7a-2_4_U_c	6.7	0	0	0	0	0	0	0	0	0	0	0	0	0	0	0	0	0	0	0	0	0	0	0	0	0	0	0	3.7	0	0	0	0	9.1	0	0	6.2	0	0	0	0	0	0	0	0	0	0	0	0
hsa-mir-376a-2_15_A_g	0	18.2	33.3	100	0	0	0	0	0	0	0	0	0	20	50	0	0	40	0	0	0	33.3	16.7	0	14.3	25	0	45.5	0	0	0	0	0	100	0	100	0	0	0	0	0	0	75	0	0	0	0	33.3	1.8
hsa-mir-15b_80_G_u	91.3	65.4	100	92.1	82.2	70	77.4	73.1	66.7	73.9	75	69.2	90.5	84.8	87.2	90	100	77.9	93.7	89.9	68.8	86.1	82.8	87.6	83.8	90	92.5	90.8	79	81.4	66.7	80.9	0	0	75	60	0	0	0	0	0	0	79.7	0	75	0	66.7	84.6	81.2
hsa-mir-15b_80_G_a	8.7	31.8	0	7	14.4	23.3	18.9	26.9	16.7	21.7	16.7	23.1	4.8	15.2	10.4	10	0	16.2	6.3	8.4	29.9	12.7	14.1	8.2	12.2	8.6	7.5	7.7	18	17.1	27.8	14.9	100	0	25	40	0	0	100	0	100	0	13.6	100	25	0	33.3	15.4	15.6
hsa-mir-654_37_C_a	50	29.2	0	0	100	37.5	0	33.3	0	100	0	0	25	20	0	0	100	0	25	66.7	100	0	30.4	0	31.6	0	0	62.5	60	0	57.1	50	0	0	0	0	0	0	0	0	0	0	0	0	0	0	0	62.5	23.5
hsa-mir-10b_50_U_a	42.5	48.5	55	61.5	61.1	46.1	63.9	37.6	57	56.8	67.3	35	57.4	57.8	57.1	36.1	66.7	45.1	25.5	46.9	50.7	44.3	55.9	52.1	55.8	48.6	21.2	54.2	54.3	40.1	55.4	56.2	64.3	100	71.4	60.7	66.7	75	43.5	66.7	71.4	37.2	54.8	100	49.7	75	100	54.5	33.8
hsa-mir-3065_49_C_a	0	0	0	0	0	0	0	0	0	0	0	0	0	0	0	0	0	0	0	0	0	0	0	0	0	0	0	100	0	0	0	0	0	0	0	0	0	0	100	0	0	0	0	0	0	0	0	0	0
hsa-mir-193a_43_G_u	0	25	66.7	31.2	50	66.7	60	33.3	100	75	50	30	27.3	63.6	50	66.7	50	30.8	37.5	41.1	42.9	37.5	63.2	37.5	54.5	100	75	39.1	50	90.5	70	37	50	0	25	13.3	20	20	0	0	20	0	33.3	0	66.7	0	0	28.6	58.3
hsa-mir-193a_43_G_a	100	66.7	33.3	50	25	0	30	66.7	0	25	50	50	54.5	27.3	50	33.3	50	61.5	62.5	55.4	28.6	50	10.5	37.5	27.3	0	25	34.8	16.7	9.5	10	33.3	30	0	50	53.3	80	80	50	0	40	0	41.7	100	33.3	0	100	64.3	33.3
hsa-mir-16-2_9_C_a	0	0	0	0	0	0	0	0	100	100	0	0	0	0	0	0	0	0	100	0	100	100	0	0	50	0	0	100	100	0	100	0	100	0	50	0	50	100	100	0	0	0	0	100	0	100	0	0	100
hsa-mir-125b-2_79_G_u	0	71.4	0	0	100	0	0	25	25	0	0	0	40	0	0	0	0	0	0	0	46.7	0	50	0	60	100	100	0	100	57.1	50	0	0	0	0	0	0	0	0	0	0	0	0	0	0	0	0	50	0
hsa-mir-1307_103_U_a	52.8	67.4	64.5	64.1	81.2	72.7	84.1	65.6	67.2	57.5	64.2	63.5	66.1	73.7	58.5	65.2	51.6	71.9	48.4	73.7	91.1	59.3	86.4	81.3	86.1	79	74.1	73.3	74	83.2	76.1	80.3	74.2	71	80	74	72.7	76.9	81.9	77.8	83	81.2	69.2	80.6	74.2	91.3	80	70.4	64.1
hsa-mir-378a_65_C_u	23.4	14.1	19.4	13.5	16.1	12.7	16.7	19.4	10.8	14.5	10.4	22.5	23.4	15.3	16.8	22.5	23.1	18.9	18.6	13.8	11.9	22.6	17.2	12.8	11.7	23.2	37.8	16.4	19.6	24.3	23.9	16.8	7.4	4	9.5	3.7	11.8	5.9	7.4	0	4.8	0	16	6.2	10.5	0	0	14.7	21.5
hsa-mir-378a_65_C_a	72.8	82.6	77.8	83.1	81.4	84	78.1	78.1	85	80.9	86.1	73.2	71.6	80.2	80.5	69.7	76.9	78.3	77.8	81	85.1	73.5	79.4	83.3	87	72.9	59	78.5	77.1	71.7	71	79.5	87.7	92	90.5	94.4	82.4	88.2	85.2	50	95.2	100	79.7	87.5	81.6	100	100	80.5	74.4
hsa-mir-2110_30_A_u	0	0	0	16.7	0	0	0	0	0	0	0	0	33.3	0	0	0	0	0	0	0	0	0	0	0	0	0	0	0	0	0	0	0	0	0	0	0	0	0	0	0	0	0	33.3	0	20	0	0	33.3	0
hsa-mir-532_42_U_a	64.8	75	74.4	56.9	71.2	67.2	71.6	65	76.9	81.8	72.8	71.4	77	80.5	58.2	68.6	50	73.6	64.7	63.2	77.3	69.8	70.6	64.8	72.1	73.6	65.6	75.4	70.5	71.3	66.4	72.7	80	83.1	83.3	84.8	75.4	93.1	78.3	100	83.7	91.3	65.7	88.2	54.3	66.7	100	70	69.4
hsa-mir-26a-1_9_G_u	0	0	0	0	0	0	0	0	0	0	0	0	0	0	0	0	0	0	0	0	0	0	0	0	100	0	0	0	0	0	100	0	0	0	0	50	0	0	100	0	0	0	0	0	0	0	0	0	0
hsa-mir-3605_89_G_u	0	75	0	0	0	33.3	100	0	0	50	50	0	0	0	0	0	0	100	0	0	0	0	0	50	75	0	50	75	0	0	100	50	0	0	0	0	100	0	0	0	0	0	0	0	50	0	0	50	0
hsa-mir-126_38_G_a	0	100	0	0	0	0	0	0	0	0	0	0	0	0	0	0	0	100	0	0	0	0	0	0	0	0	0	0	0	0	0	0	0	0	0	0	0	0	0	0	0	0	0	0	0	0	0	0	0
hsa-mir-1301_72_A_u	0	40	0	8.3	27.3	25	18.9	28.6	50	100	0	0	20	0	30	66.7	0	14.3	18.2	11.4	11.1	0	38.9	15.2	27.8	50	50	0	26.1	25	0	0	0	0	0	0	0	0	0	0	0	0	33.3	0	0	0	0	0	0
hsa-mir-26a-1_9_G_c	0	100	0	100	0	100	0	0	0	0	0	0	0	0	0	0	0	0	0	0	0	0	33.3	0	0	0	0	0	0	0	100	0	0	0	0	50	0	0	0	0	50	0	0	100	0	100	0	0	0
hsa-mir-3605_89_G_a	0	25	0	100	100	66.7	0	0	0	50	50	0	0	0	100	100	0	0	0	100	0	100	100	50	25	0	50	25	0	0	0	50	0	0	0	100	0	0	0	0	0	0	0	0	50	0	0	50	0
hsa-mir-129-1_26_U_a	0	0	0	0	0	33.3	0	0	0	100	0	0	0	0	0	0	0	0	0	50	100	0	50	0	0	0	0	28.1	50	66.7	0	0	0	0	0	25	0	0	0	0	0	0	0	0	0	0	0	0	0
hsa-mir-19a_73_G_u	0	0	0	0	0	0	0	0	0	0	0	100	0	0	0	0	0	0	0	0	0	0	0	0	0	0	0	0	0	0	0	0	0	0	0	0	0	0	0	0	0	0	0	0	0	0	0	0	100
hsa-mir-192_46_G_u	5.5	3.7	2.6	5.9	8	7.2	4.4	3.4	3.6	6.1	4.6	2.4	4.2	1	5.7	4.1	1.9	4.1	3.9	2	3.2	7.4	3.1	9	3.8	5.5	9.9	3.7	4.9	4.9	3.1	3.8	6.1	6	5	7.2	16.3	5.6	7.5	16.7	0	9.1	6.1	8.3	5.7	0	25	14.6	5.2
hsa-mir-486-1_3_A_c	0	0	0	0	0	0	0	0	0	0	0	0	0	0	0	0	0	0	0	0	0	0	0	0	0	0	0	0	0	0	0	0	0	0	0	0	0	0	0	0	0	0	0	0	0	0	0	0	0
hsa-mir-3130-1_24_C_u	0	0	0	0	0	0	100	18.2	0	2	0	100	12.5	0	0	100	0	10	0	0	0	0	0	100	0	0	0	25	0	6.7	12.5	0	0	0	0	100	100	0	0	0	100	0	5	0	0	0	0	100	0
hsa-mir-652_83_A_u	0	50	50	40	31.2	20	27.3	33.3	0	100	75	20	50	100	0	55.6	100	50	71.4	46.7	25	71.4	39.1	0	33.3	60	100	57.1	35.7	31.2	50	37.5	0	0	0	0	0	0	0	0	33.3	0	38.5	0	61.1	0	0	44.8	83.3
hsa-mir-6513_63_G_u	0	100	0	0	33.3	0	0	0	100	100	0	0	0	0	100	0	0	100	0	0	40	0	50	16.7	100	0	0	16.7	100	100	0	0	0	0	0	100	0	0	0	0	0	0	25	0	100	0	0	0	0
hsa-mir-92a-2_70_G_a	91.7	93.4	90.1	91.7	90.4	89.3	90.7	93.2	91.8	92.1	91.6	93.3	92.2	92.2	91.8	88.1	90.2	91.1	89.2	90.1	92.1	91.7	90.6	90.7	90.2	90	89.4	89.8	90.6	89	89.5	89.5	80.6	84.9	88.2	82.7	86.9	83.9	83.2	88.1	85.4	87	92	86.7	89.6	89.5	89.1	92.6	93.5
hsa-mir-6513_63_G_a	0	0	0	0	66.7	0	0	0	0	0	0	0	0	100	0	0	0	0	0	100	60	100	50	83.3	0	0	100	66.7	0	0	0	0	0	0	0	0	0	0	0	0	0	0	75	0	0	0	0	100	0
hsa-mir-199a-1_30_G_u	0	0	0	0	0	0	0	0	0	0	0	0	0	0	0	0	0	0	100	0	0	0	0	0	0	0	0	0	0	0	0	0	0	0	0	0	0	100	0	0	0	0	14.3	0	0	0	0	0	0
hsa-mir-107_71_C_g	78.7	82	71.7	72.3	90.8	82.3	86.3	80.8	91.2	74	85.5	75.1	83.3	80.9	80	85.5	81.2	79.6	69.9	79.5	80.6	81.4	82.2	78.7	80	85.8	82.6	86.6	86.1	86.4	83.3	85.6	81.3	79.9	79.6	82	87.3	78.9	89.5	78.4	79.4	80.5	79.9	63.5	74.6	86.3	78.9	78.9	82.2
hsa-mir-107_71_C_a	8.7	9.1	10.1	11.2	4.8	8.3	5.9	8.3	4.6	10.5	8.3	9.3	10.4	10.6	9.1	4.2	4.7	10.8	6.8	6	8.2	8.6	3.6	5.7	6	4.9	7.4	5.2	6.5	4.9	5.4	6.6	12.3	17.8	11.4	14.1	8.3	17.5	8	13.7	13.5	13	9.2	27.5	11.2	13.7	16.4	11	11.2
hsa-mir-22_37_U_a	50	75	0	33.3	100	50	50	100	50	100	66.7	100	66.7	50	0	50	0	57.1	100	75	66.7	66.7	56.2	66.7	37.5	40	33.3	33.3	50	100	57.1	80	0	0	0	0	100	0	0	0	0	0	62.5	0	50	0	0	50	66.7
hsa-mir-145_39_U_a	6.7	5.2	10.4	10.8	9.9	8.2	9.3	5.6	6.5	5.2	12	3	7.1	10.7	6.8	12.5	3.9	10	6.3	6.6	20	7.4	10.3	7.5	10.3	7.6	11.4	7.4	8.8	6.7	8.8	13.7	16	14.3	21.2	12	12.8	17.2	14.3	0	7.1	0	10.1	38.5	12	7.1	14.3	15.3	10.6
hsa-mir-374b_33_U_a	46.4	27.4	25	30.1	19.2	28.3	32.9	24	16.7	15.6	0	18.2	42.9	30	22.1	30.8	0	38.5	32.1	29.4	34.8	41	23.9	19.6	32.1	15.1	8.7	31.3	27.1	29	41.2	53.6	0	0	0	50	0	0	0	0	0	0	20.4	0	0	0	0	38.5	25
hsa-mir-187_94_G_u	66.7	0	0	0	0	0	0	42.9	40	0	0	0	20	0	50	0	0	100	100	0	0	0	100	0	0	0	100	0	0	0	0	0	0	0	0	37.5	0	0	40	0	0	0	0	0	66.7	0	20	55.6	0
hsa-mir-187_94_G_a	0	0	100	0	0	0	50	28.6	60	0	0	33.3	0	100	50	0	0	0	0	0	0	0	0	0	0	0	0	0	0	0	0	0	0	0	0	37.5	0	0	40	100	0	0	0	0	33.3	0	60	33.3	0
hsa-mir-433_86_U_a	0	62.5	0	0	0	0	0	0	0	0	0	0	0	0	0	0	0	100	0	0	0	0	100	100	35.7	0	0	0	0	0	0	0	100	0	0	0	0	0	0	0	0	0	100	0	0	0	0	0	0
hsa-mir-106b_73_C_u	9.3	4	2.1	13.5	8.7	5.8	7.3	7	5.2	8.3	10	9	6.5	6	9.4	12.8	12.7	5.5	9.4	8.9	2.3	6.9	8.3	10	4.5	9.9	13.2	9.3	8.2	9	9.4	5.5	3.8	0	0	3.4	3.8	0	5.6	0	2.6	2.4	4.8	0	11.2	28.6	5.3	4.4	6.1
hsa-mir-125a_39_G_u	0	20	0	66.7	0	100	0	0	0	0	0	0	0	100	0	0	0	0	0	21.4	28.6	33.3	0	16.7	0	20	0	0	22.2	0	60	9.1	0	0	0	0	0	0	0	0	0	0	14.3	0	0	0	0	12.5	0
hsa-mir-106b_73_C_a	82.4	84.1	81.2	73.9	65.3	87.9	69.9	79.1	86.8	83.3	83.8	70.4	80.2	83.1	66.3	83	83.3	87.2	64	62.5	83.5	81.7	63.9	73.2	76.2	75.1	77.2	74.5	80	59.5	68.4	87.5	45.2	57.7	52.3	55.1	61.1	42	66.3	60	59.2	68.3	90.2	76.5	82	57.1	57.9	89.5	85.1
hsa-mir-590_77_C_a	0	0	14.3	0	0	0	0	16.7	0	0	0	0	0	0	0	0	0	0	0	11.1	0	0	0	0	0	0	33.3	25	0	0	0	0	100	0	0	0	0	0	0	0	100	0	12.5	0	0	0	0	12.5	0
hsa-mir-145_77_G_u	33.3	37.5	100	0	50	33.3	25	57.1	0	30	75	0	36.4	25	50	0	0	64.7	60	36.4	50	33.3	47.4	72.7	59.3	42.9	33.3	52	38.1	16.7	50	43.8	0	0	0	33.3	0	0	50	0	0	0	55.2	0	33.3	0	0	54.5	25
hsa-mir-125a_39_G_a	66.7	20	0	33.3	0	0	25	0	0	0	100	0	0	0	50	0	100	100	50	50	42.9	66.7	0	33.3	80	20	20	0	33.3	100	20	54.5	0	0	0	0	0	0	0	0	0	0	64.3	0	100	0	0	87.5	0
hsa-mir-486-1_67_A_u	0	0	0	0	100	0	0	100	0	12.5	0	0	100	16.7	100	0	0	0	100	0	0	0	100	0	0	0	100	100	0	0	100	100	0	0	0	0	0	0	0	0	0	0	0	0	0	0	0	0	20
hsa-mir-145_77_G_a	0	12.5	0	33.3	0	0	0	14.3	0	0	0	0	18.2	25	50	0	0	11.8	0	9.1	0	22.2	10.5	0	3.7	23.8	33.3	8	14.3	16.7	13.6	6.2	0	0	0	0	0	0	50	0	0	0	31	0	0	0	0	27.3	0
hsa-mir-155_28_U_a	6.4	18.2	13.3	26.8	19.4	11.8	3.8	10.3	11.1	8.6	7.2	10.7	9.7	16.1	10.2	12	5.9	15.3	7.3	24.2	14.7	14.7	11.5	11	10.1	16.3	6.8	5.6	4.5	16.2	6.7	11.8	13	66.7	40	31.6	25	36.4	0	33.3	16.7	46.2	5.2	28.6	0	33.3	27.3	7.1	10.4
hsa-mir-23a_69_C_u	0	0	0	0	33.3	100	0	0	0	0	0	25	100	0	80	0	0	0	100	0	50	100	75	33.3	75	100	50	100	0	80	0	0	0	0	0	0	0	0	0	0	0	0	0	0	0	0	0	0	0
hsa-mir-1304_65_C_a	55.6	100	100	100	100	100	100	100	100	100	100	99.5	100	100	100	100	100	100	100	100	100	100	100	100	99.2	100	38.5	100	100	100	100	100	100	100	100	100	100	100	94.7	100	100	100	100	20.9	100	100	100	100	70.1
hsa-mir-660_39_G_a	0	50	50	25	50	0	0	0	0	0	0	0	0	0	0	0	0	0	0	0	25	0	42.9	30	14.3	50	0	40	66.7	27.3	20	66.7	0	0	0	0	0	0	0	0	0	0	0	0	0	0	0	0	50
hsa-mir-512-1_73_C_u	0	0	0	0	0	0	0	0	0	0	0	0	0	100	0	0	0	0	0	0	20	0	0	0	0	0	0	0	0	100	0	0	0	0	0	0	0	0	0	0	0	0	0	0	0	0	0	0	40.8
hsa-mir-6503_39_A_u	0	50	0	0	0	0	0	0	0	0	0	0	100	0	0	0	0	0	0	0	100	0	0	0	0	0	0	0	0	0	100	75	0	100	0	100	0	0	0	0	0	0	66.7	0	0	0	0	100	100
hsa-mir-155_31_G_u	0	0	0	0	0	0	0	0	0	100	0	0	0	0	100	0	0	0	0	0	0	0	0	0	0	0	0	0	0	0	0	0	0	0	0	0	0	100	0	0	0	0	0	0	0	0	0	0	0
hsa-mir-181a-1_86_C_u	0	0	0	100	0	50	0	0	0	25	33.3	0	0	40	0	0	0	33.3	0	33.3	50	50	28.6	20	9.1	40	16.7	22.2	44.4	66.7	25	11.1	0	0	100	0	0	0	0	0	0	0	25	0	0	0	0	16.7	100
hsa-mir-9-2_40_U_a	100	100	0	0	0	0	33.3	0	0	0	0	100	0	0	0	0	100	0	0	0	100	0	0	20	0	100	0	0	0	0	0	0	0	0	0	0	0	0	0	0	0	0	100	0	0	0	0	0	0
hsa-mir-181a-1_86_C_a	0	0	0	0	100	50	0	0	0	50	66.7	100	0	40	100	0	0	33.3	0	58.3	50	50	64.3	20	90.9	60	83.3	72.2	44.4	33.3	75	66.7	0	0	0	0	0	0	0	0	0	0	50	0	100	0	0	66.7	0
hsa-mir-30c-1_41_G_u	80	72.2	33.3	66.7	61.5	75	53.8	64.3	75	50	80	0	25	50	75	100	66.7	60	91.7	66.7	63.6	60	57.1	75	63.6	62.5	66.7	53.8	68.2	74.1	76.9	42.9	40	0	75	50	66.7	50	50	0	50	25	63.6	0	0	0	100	63.6	72.7
hsa-mir-30c-1_41_G_a	20	27.8	66.7	33.3	30.8	25	38.5	35.7	25	25	20	50	75	25	25	0	33.3	40	8.3	27.8	27.3	40	42.9	25	36.4	37.5	33.3	46.2	22.7	22.2	23.1	57.1	60	0	25	50	33.3	50	50	0	50	0	22.7	100	100	0	0	36.4	27.3
hsa-mir-142_75_U_a	63.2	62.6	72.7	57	57	57.6	63.5	64.5	55.6	53.7	58.2	56.6	70.8	61.9	63.6	62	66	66.6	52.7	62.7	77.8	75.1	75	56.7	68.1	67.6	67.9	79.1	67.7	50.4	75	62.9	20	38.1	43.8	20	18.8	21.9	21.2	0	42.9	40	78.8	43.2	63.6	0	7.7	75.5	69.3
hsa-let-7a-3_26_U_a	62.8	69.7	63.4	61.5	64.9	63.7	63.9	67.1	67.8	58.1	64	71.4	56.3	56.8	57.9	62.6	58.6	65.2	60	64	76.1	57.9	66.7	62	67.6	63.4	49.6	66.1	65	63.5	64.8	67.4	71.2	70.4	63.2	76.7	72.9	60.9	80	0	63.6	75	62.3	80.8	68.1	80	77.8	63.6	64.4
hsa-mir-504_35_U_a	0	0	0	9.1	0	0	0	0	0	0	0	0	0	0	0	0	0	0	0	0	0	0	0	64.3	100	33.3	0	50	0	0	100	0	0	0	0	0	0	0	0	0	0	0	100	0	50	0	0	61.5	0
hsa-mir-135a-2_33_U_c	0	25	100	1.3	100	100	0	0	0	6.7	100	0	100	100	100	100	100	100	100	74.5	100	66.7	7.3	100	50	0	0	100	50	90	0	0	75	3.4	50	50	4.1	66.7	100	100	66.7	100	52.6	15.4	12.5	100	100	56.2	16.7
hsa-mir-1275_35_U_g	0	0	0	50	100	0	0	100	0	0	100	0	0	100	0	0	0	0	0	0	0	0	0	0	0	0	0	0	0	0	0	0	0	0	0	0	0	100	100	100	0	0	100	0	100	100	0	100	0
hsa-mir-3615_73_C_u	0	0	0	20	0	0	0	0	0	0	0	0	33.3	16.7	0	0	0	0	0	33.3	0	20	0	0	0	0	0	0	0	0	0	0	100	100	0	50	0	0	0	0	0	100	0	0	0	0	0	0	0
hsa-mir-3615_73_C_a	0	0	0	20	0	0	0	0	0	0	100	0	0	0	16.7	0	0	0	0	0	0	20	0	0	0	0	0	0	0	0	0	0	0	0	0	0	0	0	0	0	0	0	0	0	0	0	0	0	0
hsa-mir-99a_11_U_g	0	0	0	0	0	0	0	0	0	0	0	0	0	0	0	0	0	0	0	0	0	0	0	0	0	0	0	0	0	0	0	0	0	0	0	0	0	0	0	0	0	0	0	0	0	0	0	0	0
hsa-mir-532_79_G_u	53.3	42.6	100	12.8	34.7	31.2	20.7	25	41.7	75	42.1	50	9.1	33.3	39.4	33.3	33.3	50	54.5	17.6	8	21.4	46.7	54.5	41.7	37.5	25	28.6	41	40.9	16.7	26.9	20	100	0	0	25	0	0	0	100	0	29.2	0	47.4	0	0	25	30.8
hsa-mir-532_79_G_a	26.7	44.7	0	74.4	56.9	62.5	62.1	50	33.3	0	42.1	25	54.5	66.7	42.4	66.7	33.3	33.3	36.4	70.6	64	42.9	40	27.3	41.7	25	58.3	35.7	35.9	45.5	50	65.4	60	0	100	100	75	0	100	0	0	66.7	60.4	66.7	42.1	50	0	62.5	61.5
hsa-mir-191_40_U_a	42.9	20	50	25	100	71.4	17.6	62.5	40	33.3	63.6	20	100	100	25	33.3	66.7	58.3	30.8	14.3	50	66.7	80	32	60	22.2	33.3	42.9	35.7	42.1	57.1	64.3	90.9	0	0	83.3	66.7	100	0	100	100	0	9.1	0	0	0	0	0	23.1
hsa-mir-378a_26_U_a	14.8	15	11.2	17.1	7.8	22	19.8	9.7	16.8	20.8	18.8	12.1	13.8	17.5	9.7	24.4	13.2	16.5	8.9	14.9	27	14.7	25	15	26.3	14.8	10.3	18.3	18.9	12.6	13.1	21.1	20.9	13.6	8.3	7.1	0	5.1	5.9	33.3	7.7	0	18	0	13	0	28.6	18.9	14.6
hsa-mir-98_21_G_c	0	0	0	0	0	0	0	0	0	0	0	0	0	0	0	0	0	0	0	0	0	0	0	0	0	0	0	0	0	0	0	0	0	0	0	0	0	0	0	0	0	0	0	0	0	0	0	0	0
hsa-mir-98_21_G_a	0	0	0	0	25	0	0	0	0	0	0	0	0	0	0	0	0	0	0	25	0	0	0	0	0	0	0	0	0	0	0	0	0	0	0	0	0	0	0	0	0	0	0	100	0	0	0	0	0
hsa-mir-184_74_U_a	0	15.4	0	0	0	0	0	0	0	0	100	0	0	0	0	0	0	0	0	18.2	8.3	14.3	100	0	0	0	0	0	0	11.9	3.4	0	0	0	0	0	50	22.9	0	0	0	33.3	33.3	0	11.5	100	0	33.3	0
hsa-mir-196a-2_47_A_u	22.2	11.8	60	33.3	11.5	0	0	12.5	6.7	100	0	13.2	0	33.3	0	0	0	0	17.2	10	8.5	12.5	16.2	35.7	100	100	45.6	0	29.5	33.3	8.8	17.6	0	0	0	0	0	7.7	8.3	0	0	10	15.4	0	100	0	0	100	0
hsa-mir-483_69_C_a	0	0	0	0	30	0	0	0	0	33.3	0	0	0	0	0	0	0	0	33.3	37.2	0	0	28.6	0	0	10	0	0	50	0	12.5	0	100	0	0	0	0	0	0	0	0	0	0	0	0	0	0	77.8	50
hsa-mir-486-2_64_G_u	0	0	0	0	100	0	0	100	0	100	0	0	100	100	100	0	0	0	100	0	0	0	100	0	0	0	100	100	0	0	100	100	0	0	0	0	0	0	0	0	0	0	0	0	0	0	0	0	100
hsa-mir-34a_44_U_a	28.4	20.7	19.3	20.4	20.4	32.9	24.7	16.8	23.5	10.2	18.8	18.5	17	17.6	11.4	13.4	7	14.2	10.9	26.2	20.7	17.2	21.2	24.7	38.3	33.1	27.8	36.5	31.9	28.3	20.7	31.9	66.8	71.5	62.7	72.9	59.3	71.3	58.4	54.5	54.9	56.1	18.6	47.8	10.8	53.1	57.1	15.7	12.5
hsa-mir-941-4_70_C_u	0	100	0	100	100	100	0	100	100	0	0	0	0	0	100	0	0	100	0	0	100	0	100	100	100	0	0	100	100	100	100	0	0	0	0	0	0	0	0	0	0	0	0	0	0	0	0	100	100
hsa-mir-20a_67_A_u	0	66.7	100	0	0	0	100	50	0	0	0	0	0	0	0	0	0	0	100	75	100	0	0	0	0	100	100	0	0	0	0	0	0	0	0	0	0	0	0	0	0	0	0	0	0	0	0	100	70
hsa-let-7f-1_84_C_u	96.8	90.7	100	89.7	90.7	96.3	91.3	100	100	87.9	66.7	94.4	100	85.7	93.8	100	100	100	100	93.8	81.8	92	91.7	92.9	97.1	97.5	93.7	100	96.8	92.2	100	100	100	0	50	75	100	100	100	0	100	100	89.5	100	100	0	100	100	100
hsa-mir-3913-1_46_C_a	100	50	0	20	25	57.1	40	25	33.3	50	100	100	66.7	25	25	0	100	40	0	0	33.3	100	47.1	0	25	33.3	50	33.3	50	0	50	50	0	0	0	0	25	0	100	0	0	0	62.5	0	50	0	0	50	50
hsa-mir-642a_38_G_u	0	0	0	0	0	50	33.3	0	0	33.3	0	0	0	100	50	0	0	0	0	100	0	0	0	100	0	0	0	0	100	0	0	100	0	0	0	0	0	0	0	0	0	0	33.3	0	0	0	0	0	0
hsa-mir-30d_67_C_u	4	18	25	31.6	14.6	59.1	0	83.3	40.9	23.3	33.3	0	10	0	23.5	45.5	40	50	7.7	23.7	23.5	42.9	23.3	38.5	35.5	25.7	30.8	31.6	39.2	31	20.8	50	28.6	37.5	9.1	36.4	30	0	45.5	0	36.7	23.5	12.3	37.5	13.2	0	58.3	20.6	6.7
hsa-mir-642a_38_G_a	0	0	0	0	0	50	66.7	100	0	66.7	100	100	0	0	50	0	0	100	100	0	0	0	100	0	100	0	0	100	0	100	100	0	0	0	0	100	0	0	0	0	0	0	66.7	0	0	0	0	100	0
hsa-mir-125b-1_37_U_a	80	92	84.6	80.3	100	78.9	85.7	76.3	87.8	92.6	71.4	90.9	84.3	86.7	82.5	73.3	70	87.9	77.8	86.4	92.3	75	82.7	92.2	86.2	84.4	84	87.3	89.9	87.7	80.8	87.9	100	100	87.5	100	100	100	100	40	86.7	100	84.8	50	95.2	85.7	100	94.3	65.8
hsa-mir-744_31_C_a	7.1	8.8	12.2	9.3	5.9	14.5	11.2	9.4	17.3	7.2	12.4	5.5	6.3	12.4	6	12.5	5.9	4.3	2.3	8.4	9.5	10.4	18.9	11.4	10.3	11.5	18	27.1	14.6	25.7	9.5	27.1	1.4	8.7	0	9.8	4.1	8.7	0	0	2.3	2.4	19.4	4.3	4.8	1.3	6.5	12.8	10.4
hsa-mir-766_87_C_u	100	50	0	50	66.7	33.3	40	0	0	100	0	100	25	25	50	33.3	0	25	0	14.3	14.3	50	6.7	7.1	14.3	0	0	12.5	20	20	25	14.3	33.3	0	0	0	0	0	0	0	0	0	16.7	0	0	100	0	0	71.4
hsa-mir-766_87_C_a	0	50	0	25	33.3	66.7	60	0	100	0	100	0	75	75	16.7	66.7	0	75	0	71.4	85.7	50	86.7	92.9	85.7	100	0	87.5	80	80	50	85.7	66.7	100	100	50	100	0	100	0	0	0	83.3	0	0	0	0	100	28.6
hsa-mir-3065_73_A_u	80	100	50	0	91.9	82.4	75	0	66.7	100	75	100	100	66.7	100	100	100	86.7	93.8	87	80	88.3	60	93.3	57.1	62.5	100	81.2	92.9	91.7	82.6	75	0	0	0	0	100	0	100	0	0	0	81.8	0	100	0	0	68.2	83.3
hsa-mir-148a_43_G_c	0	2.4	0	0.4	0	0	0	0	0	0	0	0	1.2	0	2.4	0	0	1.7	0	0	1.3	0	1.6	0	1.6	0	0	0.9	0	1.5	0.7	1.2	0	0	0	0	1.5	0	0	0	2.5	0	0	0	0	0	0	0.6	0
hsa-mir-148a_43_G_a	37.5	45.2	31.2	38.4	43.6	45	44.2	37.2	48.3	50	59.5	50	37.3	33.3	43.9	33.3	60	39.7	42.3	59.5	35.9	39.3	48.4	50	52.3	64.3	50	62.8	60.6	49.5	54.1	61.7	53.4	57.1	46.2	61.9	45.6	48.1	60.6	16.7	50.6	47.1	39.2	63.2	18.8	50	61.5	36.7	31.2
hsa-mir-29b-2_75_U_a	0	20	0	28.6	25	42.9	14.3	50	0	30.8	36.4	25	50	16.7	33.3	20	0	66.7	40	25	21.4	0	37.5	33.3	45.5	42.9	0	33.3	28.6	22.2	22.2	42.9	25	0	100	0	0	0	0	0	0	0	66.7	100	50	0	0	58.3	60
hsa-mir-381_70_U_a	41	56.7	31.2	42.6	28.6	39.8	60	53.6	52.2	37.8	40.5	38.1	37.8	48.1	54.7	30.6	66.7	58	43.5	45.8	56.5	47.2	30.1	35.8	36.5	40.7	48.1	26	41.3	33.9	26.8	50.8	0	0	0	0	0	100	0	0	0	0	61.5	0	50	0	0	65.6	32.4
hsa-mir-526a-2_11_A_u	0	0	0	0	0	0	0	0	0	100	0	100	100	100	0	0	0	100	0	100	0	0	0	0	0	0	100	0	0	0	0	0	0	0	0	0	0	0	0	0	0	0	100	100	0	0	0	0	11.1
hsa-mir-101-1_45_G_c	0	0	0	3.6	0	0	0	0	0	0	0	0	0	0	0	0	0	100	0	0	0	0	33.3	0	0	100	0	33.3	0	50	0	25	14.3	33.3	100	0	20	0	16.7	0	3.8	5.9	0	0	0	0	0	20	0
hsa-mir-101-1_45_G_a	0	0	0	0	50	100	50	0	0	5.3	0	0	5.6	0	7.7	0	0	0	0	0	100	20	33.3	100	66.7	0	100	0	40	0	0	25	28.6	11.1	0	0	20	50	16.7	0	1.9	0	0	25	0	0	7.7	0	0
hsa-let-7d_85_A_u	100	0	0	100	50	0	20	0	0	100	0	100	0	100	100	0	0	0	50	100	50	50	100	50	100	66.7	50	100	0	80	100	0	0	0	0	0	0	0	0	0	0	0	20	0	0	0	0	0	100
hsa-mir-323a_72_U_a	100	75	0	0	0	0	0	0	0	0	0	0	0	0	0	0	0	100	0	0	100	0	33.3	0	42.9	0	0	0	0	100	0	0	0	0	0	0	0	0	0	0	0	0	0	0	0	0	0	33.3	31.2
hsa-mir-103a-2_70_A_u	1.1	1	1.9	1	1.3	1.5	1	1.2	1.3	1.5	1.2	0.7	1.9	1.3	1.2	1.5	2	1.2	1.2	0.6	0.7	1.4	1.7	1.4	1.1	1.6	1.5	1.6	1.8	1.3	1.6	1.4	6.1	7.9	7.7	8.2	7.2	8.6	6.5	12.5	7.7	7.9	1.4	4.9	2.4	17.4	8.9	2.3	1.4
hsa-mir-324_73_G_u	85.1	70	78.3	76.7	79.7	50.9	72.8	82.1	63.6	54.2	64.5	71.1	86.7	90.6	80	81	85.7	71.4	87.3	77.2	55.4	67.4	75.2	72.7	73.8	67.2	90	69.7	73.7	69.8	77.8	66.7	52.9	64.3	64.3	43.3	56.8	63.2	66	53.8	75	81.2	88	60	85.1	68.4	57.1	77.9	83.7
hsa-mir-126_74_C_u	27.9	19.9	27.9	33.6	27.3	28.7	25.7	28.5	21.7	35.4	28.8	26.7	31.3	37	31.4	27.5	30.3	40	24.4	28.1	25.2	33	22.3	26.4	33.4	30.9	32.6	30.8	28.3	20.9	34.7	30.8	50	25	100	33.3	59.1	46.2	33.3	50	16.7	60	28.9	3.3	31.8	100	0	34.4	33.1
hsa-mir-324_73_G_a	14.9	25	17.4	23.3	18.9	45.3	25.3	17.9	36.4	45.8	35.5	28.9	13.3	9.4	17.8	14.3	14.3	24.5	12	22.8	41.5	30.2	22	24.4	25	27.6	10	24.2	21.9	25.6	22.2	30.5	41.2	28.6	35.7	48.3	42	36.8	32.1	38.5	25	12.5	10.8	33.3	14.9	26.3	42.9	21.2	14.3
hsa-mir-126_74_C_a	71.6	79.9	72.1	65.5	71.6	71	73.9	70.6	76.6	64.3	71.2	72.2	68.7	62.2	68.4	72.5	69.7	58.9	74.9	71.6	74.2	66	76	73.5	66.2	68.3	66.4	68	71.2	78.6	64.2	68.2	50	75	0	66.7	40.9	46.2	33.3	50	66.7	0	70.6	96.7	67.8	0	0	64.7	65.9
hsa-mir-598_84_C_u	0	100	0	0	0	100	0	100	0	0	0	0	0	0	0	100	0	50	0	100	100	0	0	100	0	100	0	100	100	0	0	0	0	0	0	0	0	0	0	0	0	0	100	0	0	0	0	0	100
hsa-mir-30e_41_G_u	41.8	32.6	47.2	35	39	38.8	26.5	27.7	23.3	35.6	36.6	34.4	36.2	32.1	41.5	33.3	34.8	33.7	36.7	19.8	16	48.7	24.7	26.5	19.2	39.4	50.6	30.7	42.1	38.8	37.7	28.4	2.1	3	2	8.5	1.6	1.2	7.8	0	6.1	0	26.6	3.8	21.1	0	3.2	33.6	47.8
hsa-mir-551a_82_G_u	0	66.7	100	0	50	100	0	0	0	85.7	0	0	0	0	0	0	0	0	0	0	0	0	0	100	100	100	57.1	0	0	0	0	0	0	0	0	0	100	0	100	0	0	100	85.7	80	100	100	0	67.6	100
hsa-mir-551a_82_G_a	0	0	0	0	25	0	0	0	0	7.1	0	0	0	0	0	0	0	0	0	0	50	0	0	0	0	0	0	0	0	0	0	0	0	100	0	0	0	0	0	0	0	0	0	20	0	0	0	14.7	0
hsa-mir-144_14_G_a	0	0	0	0	0	0	0	0	0	0	0	0	0	0	0	0	0	0	0	0	0	0	0	0	0	0	0	0	0	0	0	50	0	0	0	0	0	0	0	0	0	0	0	0	0	0	0	0	0
hsa-mir-590_38_U_a	50	0	0	25	0	100	0	0	0	50	0	100	0	0	0	0	0	0	0	100	100	42.9	50	0	0	0	0	100	100	0	0	100	0	0	0	0	0	0	0	0	0	0	50	100	100	0	0	100	80
hsa-mir-375_63_G_u	0	0	0	1.5	0	0	0	0	0	0	0	0	0	0	0	0	0	0	0	0	0	0	0	0	0	0	0	0	0	0	0	0	0	0	0	0	0	0	0	0	0	0	0	0	0	0	0	0	0
hsa-mir-146a_60_C_g	9.1	8.3	0	100	100	100	0	0	0	0	23.1	0	0	14.3	100	0	0	17.6	100	100	100	100	100	100	100	100	0	0	5.3	0	100	100	4.8	0	0	0	100	0	0	0	0	0	14.3	10	0	100	100	3	100
hsa-mir-375_63_G_a	0	80	0	38.9	0	14.3	0	0	50	50	50	0	0	100	0	0	100	0	50	40	0	50	0	0	0	0	0	0	0	0	0	0	0	0	0	0	14.3	0	0	0	9.1	0	18.2	0	50	0	0	52.8	0
hsa-mir-191_39_U_a	16.7	22.7	17.6	13.6	11.5	21.3	13.9	13.3	16.1	14.3	17.1	18.1	22.5	11.6	15.1	15.4	17.9	19	7.9	16.7	20.8	18.6	18.4	11.8	21.1	16.7	20.1	11.5	14.2	13.7	14.3	15.6	0	0	0	11.1	20	12.5	0	0	0	0	18.6	40	17.9	0	0	18.2	19.6
hsa-mir-1468_35_U_a	0	0	0	0	0	0	0	0	0	0	0	0	0	0	0	0	0	0	0	0	0	0	0	100	0	0	0	0	100	0	100	0	0	0	0	0	0	0	0	0	0	0	0	0	0	0	0	100	0
hsa-mir-487a_71_U_a	0	50	0	0	0	0	0	0	0	0	0	0	0	0	0	0	0	0	0	0	0	0	0	0	50	0	0	0	0	0	0	0	0	0	0	0	0	0	0	0	0	0	0	0	0	0	0	100	18.2
hsa-mir-501_74_A_u	61.5	44.8	66.7	66.7	69	68.2	62.9	0	50	25	50	64.7	60	66.7	50	0	66.7	37.5	86.7	50	26.7	50	62.9	75.3	48.6	73.9	44.4	71.4	60.9	65.4	60	68.1	0	0	0	33.3	0	0	50	0	0	0	55	0	40	0	0	39.1	55.6
hsa-mir-514a-2_75_G_a	100	0	0	0	0	100	0	0	0	100	0	0	0	0	0	0	0	0	0	0	100	0	0	100	0	0	0	100	0	0	0	0	0	0	0	0	0	0	0	0	0	0	0	0	0	0	0	0	0
hsa-mir-641_86_U_c	66.7	25	0	0	22.2	0	0	0	100	0	100	0	28.6	66.7	35.7	0	0	0	0	20	16.7	0	16.7	100	0	0	0	0	50	0	33.3	0	0	0	16.7	0	0	0	0	0	0	0	33.3	50	0	0	0	0	50
hsa-mir-200c_27_G_u	37.5	52	0	19.1	36.8	50	28	56.2	0	57.1	0	60	50	36.4	0	100	0	33.3	56	29.4	14.3	0	43.8	45.7	21.4	50	88.2	55.6	30	37.5	53.8	37.5	0	0	0	0	0	0	0	0	0	0	56	0	50	0	0	40	83.8
hsa-mir-184_76_G_u	0	0	0	0	0	0	0	0	0	0	0	0	0	0	0	0	0	0	0	0	0	0	0	0	0	0	0	0	0	0	0	0	0	0	0	0	0	0	0	0	0	0	0	0	0	0	0	0	0
hsa-mir-200c_27_G_a	37.5	40	0	23.5	15.8	50	16	25	0	28.6	100	0	33.3	45.5	33.3	0	0	33.3	12	29.4	28.6	100	43.8	17.1	35.7	25	11.8	33.3	10	37.5	46.2	25	0	0	0	0	0	0	0	0	0	0	20	0	0	0	0	46.7	8.1
hsa-mir-431_84_U_a	0	31	0	33.3	100	40	0	100	0	0	0	0	11.1	0	100	0	0	10	0	33.3	0	20	21.6	14.3	27	28.6	0	27.3	17.4	100	46.7	25	0	0	0	0	0	0	0	0	0	0	0	0	100	0	0	8.3	17.7
hsa-mir-518a-2_75_U_a	0	100	0	0	0	0	0	0	0	0	0	0	0	0	0	0	0	0	0	0	0	0	0	0	0	0	0	0	0	0	0	0	0	0	0	0	0	0	0	0	0	0	0	0	0	0	0	0	16.3
hsa-mir-25_51_G_a	66.7	50	0	57.1	93.8	0	80	100	100	100	100	87.5	80	50	80	100	0	0	80	76.9	60	50	78.3	80	91.7	88.9	85.7	100	70.6	94.3	100	40	88.9	100	75	84.2	50	100	66.7	0	25	100	71.4	66.7	100	0	100	0	100
hsa-mir-127_45_U_a	18.4	27.5	40	20	21.1	27.8	13.3	15.6	33.3	18.3	23.3	18.9	16.8	16.9	37.5	20	42.9	20.5	22.2	23.8	23.5	14.9	22.1	29.3	24.1	29.5	30	12.4	27.8	36.4	19.6	21.4	44.4	0	0	33.3	50	50	0	0	0	0	21.4	0	25	0	33.3	21.1	15.4
hsa-mir-941-4_69_C_u	0	0	0	12.5	10	14.3	0	0	100	0	0	0	50	0	0	100	0	14.3	0	0	8.3	20	12.5	12.5	11.1	25	0	16.7	14.3	14.3	20	14.3	0	0	0	0	0	0	0	0	0	0	33.3	0	0	0	0	0	25
hsa-mir-941-4_69_C_a	0	25	50	25	20	28.6	0	50	100	0	50	0	0	0	50	100	100	14.3	0	0	25	20	50	12.5	11.1	25	33.3	33.3	14.3	28.6	20	71.4	0	0	0	0	0	100	100	0	0	0	33.3	100	100	0	0	100	25
hsa-mir-3622a_52_A_g	0	0	0	0	0	0	0	0	33.3	0	0	0	0	0	0	0	0	0	0	0	0	0	14.3	0	0	0	0	0	50	0	0	0	0	0	0	0	0	0	66.7	0	0	0	0	0	0	0	0	0	0
hsa-mir-222_94_G_u	0	25	50	0	33.3	36.4	0	40	0	100	0	0	0	0	80	0	0	0	100	100	100	100	80	54.5	0	100	50	100	40	0	55.6	0	0	100	0	33.3	0	0	0	0	100	0	0	0	0	0	0	0	0
hsa-mir-222_94_G_a	0	0	0	0	16.7	27.3	0	20	50	0	100	0	0	0	20	0	0	100	0	0	0	0	0	18.2	0	0	0	0	20	33.3	11.1	0	0	0	0	66.7	100	0	0	0	0	0	0	0	0	0	0	0	0
hsa-mir-28_36_U_a	75.9	65.7	53.8	76.8	72.2	68.1	74.5	100	72.4	63.6	70.8	100	61.9	48.5	76.1	81.2	100	76.8	78.1	73.2	79.5	53.5	64.4	74	82.9	60.4	55.2	71.7	79.6	72.4	69.5	75.3	100	0	50	100	0	100	100	100	0	100	68.2	100	83.3	0	50	72	79.3
hsa-mir-574_84_G_u	60	84.6	0	82.6	84	75	92.3	100	100	75	100	0	80	100	100	100	0	80	66.7	85.7	27.6	71.4	83.3	80	100	57.1	0	80	81.8	66.7	83.3	84.6	0	0	0	0	25	0	0	0	0	0	82.4	100	66.7	0	0	90.5	87.5
hsa-mir-24-1_66_G_u	81.3	73.6	86.7	72.3	83.4	70.5	72.8	76.9	72.5	78.5	77.7	79.9	81.9	80.3	78	83.6	85.2	78.8	83.4	77.6	63.9	82.2	71.5	71.2	70.3	79.7	85.6	78	77.3	79.4	81.7	72.2	68.8	66.5	65.1	67.3	53.6	65.4	53.8	45.3	44	59.8	73.8	57.3	78.6	60.9	61.9	74.9	79.7
hsa-mir-24-1_66_G_a	15.8	23.4	10.8	21.7	14.6	27.2	24.8	19.9	23.4	18.1	20.1	17.9	15.7	17.6	19.4	14.7	13.5	19.9	12.9	20.2	34.7	15.2	27	26.9	28.2	18.4	12.4	19.7	20.1	19.1	17	25.3	12.6	13.4	14	18.7	14.9	15	15.8	15.1	11.9	10.7	23.1	13.3	17.5	11.6	16.7	21.7	18.2
hsa-mir-877_21_G_a	0	0	0	14.8	12.5	0	25	0	100	100	100	0	0	100	0	0	100	0	0	8.3	18.2	100	0	12.5	25	0	100	0	0	0	0	12.5	0	0	0	20	0	0	0	0	16.7	0	16.7	0	100	0	0	50	0
hsa-mir-452_75_A_u	100	36.4	0	0	0	0	0	0	0	0	0	0	0	0	100	0	0	0	0	0	0	25	0	60	0	100	0	0	100	0	0	0	0	0	0	0	0	0	0	0	0	0	25	0	0	0	0	0	0
hsa-mir-539_18_A_g	0	0	0	20	0	14.3	0	0	0	0	0	0	0	9.1	0	0	0	0	0	0	0	0	12.5	0	1.6	15.4	11.1	4.2	0	0	0	11.1	0	25	0	0	0	0	40	0	0	0	0	0	0	0	0	8.7	1.1
hsa-mir-7706_67_A_u	0	33.3	0	0	57.1	40	30	50	0	0	100	50	0	0	50	50	0	0	0	60	0	50	71.4	57.1	22.2	100	0	20	42.9	27.3	0	0	0	0	0	0	0	0	0	0	0	0	0	0	0	0	100	0	0
hsa-mir-10a_45_U_a	70.9	73.3	71.8	74.7	68	71.2	65	71.9	75	69.6	71.5	59.7	70.7	65.8	73.8	65.9	73.7	68.3	66.5	73.4	76.1	70.1	72.1	68.4	69.7	70.5	54.4	69.3	72.4	74.3	64.3	74.5	74.5	77.6	68.7	79.4	79.7	74.1	79.7	42.9	82.5	69.1	73.3	80	67.4	51.9	80	77.9	63
hsa-mir-10a_84_A_u	0	0	0	50	0	0	0	0	0	0	0	0	0	0	0	50	0	0	0	12.5	100	0	0	0	0	100	0	0	0	0	0	0	50	0	0	0	0	0	0	0	0	0	0	0	0	0	0	0	0
hsa-mir-1-2_75_U_a	0	0	0	0	0	0	0	0	0	0	0	0	0	0	0	0	0	0	0	0	0	0	0	0	0	0	100	0	33.3	0	0	50	0	0	0	0	0	0	0	0	0	0	0	0	0	0	0	14.3	0
hsa-mir-941-1_70_C_u	0	100	0	100	100	100	0	100	100	0	0	0	0	0	100	0	0	100	0	0	100	0	100	100	100	0	0	100	100	100	100	0	0	0	0	0	0	0	0	0	0	0	0	0	0	0	0	100	100
hsa-mir-423_41_C_u	100	0	0	0	0	0	0	0	0	100	100	0	100	0	0	0	0	0	0	100	100	33.3	62.5	60	0	0	0	0	0	0	50	0	0	0	0	0	0	0	0	0	0	100	50	0	0	0	0	0	100
hsa-mir-23c_79_U_g	50	100	100	91.7	100	25	100	100	57.1	100	100	0	66.7	100	100	100	100	100	100	100	100	33.3	83.3	33.3	0	100	0	40	62.5	50	100	75	77.8	100	66.7	71.4	100	100	80	66.7	100	100	100	73.3	100	100	85.7	66.7	100
hsa-mir-3615_72_G_u	0	0	25	8	11.1	50	28.6	0	12.5	0	0	25	8	11.5	11.1	50	12.5	6.2	12.5	0	100	0	0	16.7	50	66.7	33.3	16.7	0	25	0	50	0	0	0	0	0	0	0	0	0	0	0	0	100	0	0	0	66.7
hsa-mir-423_41_C_a	0	0	0	0	50	100	0	0	0	0	0	0	0	0	0	0	0	0	0	0	0	33.3	37.5	20	100	100	0	0	0	0	50	0	0	0	0	0	0	0	0	0	0	0	50	0	0	0	0	0	0
hsa-mir-21_68_U_a	32.3	39	34	28.7	41.6	42.6	38	37.2	37.1	26.3	42.2	35.6	31	34.5	36.2	48.5	23.9	35.9	25.1	44.3	49.3	37.2	45.9	31.4	40.5	37.1	29	47.4	38.2	40.9	42.7	37.7	65.3	71	52.9	54.9	61.9	60.7	52.9	51.5	62	50	33.3	55.7	37.4	39.3	49.2	38.3	34.7
hsa-mir-218-2_49_G_u	100	100	0	100	0	100	0	0	0	0	100	100	100	100	0	100	0	100	100	0	0	100	50	100	100	100	0	100	100	100	0	100	100	0	0	0	0	0	0	0	100	0	100	0	100	0	0	0	100
hsa-mir-218-2_49_G_a	0	0	0	0	0	0	0	0	0	0	0	0	0	0	0	0	0	0	0	0	0	0	50	0	100	0	0	0	0	0	100	0	0	0	0	0	0	0	0	0	0	0	0	0	0	0	0	0	0
hsa-mir-625_37_G_u	0	0	0	0	100	0	0	0	0	0	0	0	0	0	0	0	0	0	0	0	0	100	66.7	0	0	0	0	0	0	100	0	0	0	0	0	0	0	0	0	0	0	0	0	0	100	0	0	50	66.7
hsa-mir-144_73_G_u	0	0	0	0	0	0	0	0	0	0	0	0	0	0	0	0	0	0	0	0	0	0	0	0	0	0	0	0	0	0	0	0	0	0	0	0	0	0	0	0	0	0	0	0	0	0	0	100	0
hsa-mir-423_76_C_u	51.4	35.6	50	54.8	55.1	54.4	54.1	56.5	66.7	50	50	45.2	66.7	35.7	65.1	50	38.5	38.5	55.9	51.3	29.5	46.9	53.3	54.7	31.8	52.9	60	48.3	46	39.7	58	40.6	8.1	23.1	11.1	14.3	25	13.3	15	0	25	0	50	44.4	54.5	40	60	48.4	52.9
hsa-mir-19b-1_76_A_u	1	3.6	3.7	4.1	3.1	3.9	3.1	4.7	7.1	5.2	2.3	1.1	2.6	4.9	1.3	5	0	1.7	3.4	3	2.6	3	4.2	5.5	4.3	6.5	3.7	4.8	4.5	4.6	4.6	5.2	0	0	0	50	0	100	0	0	0	0	5.6	0	4.3	0	0	7.7	7.2
hsa-mir-423_76_C_a	45.7	57.8	50	35.7	38.2	40.4	34.4	43.5	11.1	37.5	50	51.6	22.2	57.1	32.6	42.9	38.5	50.8	38.2	44.7	70.5	43.8	41.9	40	60.6	32.9	36.7	44.8	48.7	52.4	33.3	56.2	86.5	76.9	88.9	80.6	65	86.7	80	100	75	100	46	44.4	36.4	40	40	50	47.1
hsa-mir-98_44_G_u	26.7	22.2	0	17.2	15	25	9.3	30.4	18.8	23.1	14.3	15	31.6	27.3	26	0	33.3	28.6	11.8	12.6	13.2	20.8	11	9.3	16.1	20.4	14.8	9.9	14	6.8	9.3	2.7	3.7	16.7	0	7.7	15.4	0	10	0	0	0	26	0	7.1	20	0	21.7	17.6
hsa-mir-98_44_G_a	20	40.7	0	29	33.1	25	20.8	17.4	18.8	23.1	14.3	40	21.1	27.3	36.5	14.3	0	35.7	41.2	31.1	32.9	37.5	15.1	29.3	28.6	9.3	14.8	9.9	29.1	32.2	32.6	17.6	29.6	16.7	25	30.8	15.4	0	0	0	27.3	0	28.1	0	57.1	40	100	47.8	58.8
hsa-mir-205_57_C_u	73.3	59.3	63.6	100	71.1	37.5	52.1	55.2	58.8	100	0	69.5	63.4	51.4	71.8	67.3	0	58.5	78.8	57.3	46.8	64.1	59	33.3	58.7	75.3	82.3	62.5	63.3	62.5	58.7	75	0	0	25.5	0	0	60	0	0	0	0	55.2	0	0	0	41.2	66.7	56.7
hsa-mir-205_57_C_a	20.4	33.9	18.9	0	22.3	50	30.9	34.5	28.7	0	50	25.6	26.5	32.1	22.1	22.6	0	32.1	13.6	30.7	33.8	29.4	30.8	66.7	31.3	18.5	12.8	23.2	23.8	26.9	31	10	91.7	100	66	0	0	40	0	100	0	100	37.9	0	0	0	58.8	33.3	26.7
hsa-mir-331_81_A_c	4.5	4.2	10.6	5.2	2.4	13.6	3.3	13.3	10.7	11.8	9.1	3.4	12.2	13.1	6.5	5.6	3.4	4.2	13	4.9	3.4	5	4.7	2.6	3.8	7.2	10.6	6.3	8.1	3.9	5.7	5.7	22	25.2	16.4	24.6	18.1	22.7	12.8	24.6	8.2	21.2	3.9	18.4	11.8	24.1	12.5	9.2	7.7
hsa-mir-205_33_G_c	0	5.9	0	0	0	0	25	0	0	0	0	0	11.1	1.9	8.3	6.7	0	3.3	7.7	0	5.4	13.6	22.6	0	10	0	0	8.3	8.7	21.2	11.4	0	100	0	0	0	0	0	0	0	0	0	0	0	0	0	0	0	0
hsa-mir-205_33_G_a	72.7	88.2	71.4	0	59.3	100	25	70.6	25	0	0	0	55.6	17	50	53.3	0	13.3	30.8	33.3	64.9	27.3	45.2	0	56.7	46.7	81.8	83.3	43.5	42.3	42.9	100	0	0	100	100	0	0	0	100	0	0	0	0	0	0	100	0	0
hsa-mir-335_39_U_a	50	0	0	0	0	0	0	0	0	0	0	0	0	0	0	0	0	0	0	0	0	0	0	0	0	0	0	0	0	0	0	0	0	0	0	0	0	0	0	0	0	0	33.3	0	0	0	0	0	0
hsa-mir-940_81_G_u	61.5	64	60	43.1	69.2	54.5	59	59.1	70.6	78.6	40	64.3	69	67.9	79.3	64.7	55.6	69.4	74.5	53.1	50	77.3	65.9	48.9	40	81	65	55	48.6	69.6	82.8	64.1	45.8	27.3	56.2	14.3	12.5	42.9	20	20	8.8	26.7	64.4	0	100	54.5	75	60.8	76.2
hsa-mir-301b_70_C_u	0	100	0	100	0	0	0	0	0	0	0	100	0	0	0	0	0	100	0	100	100	0	0	0	100	100	0	0	0	0	0	0	0	0	0	0	0	0	0	0	0	0	0	0	0	0	0	0	0
hsa-mir-486-2_23_C_u	34.3	23	50	61.7	29	33.3	54.2	30	55.6	67.6	21.9	42.9	37.5	53.3	37.5	18.2	0	45	28.6	62.2	30.3	19	53.7	23.3	16.7	20.3	35.6	26.3	27	26.8	39.1	28.1	50	31.2	50	100	0	50	0	0	0	100	37.5	0	44.4	0	0	22.1	48.1
hsa-mir-486-2_23_C_a	65.7	77	50	36.2	67.7	66.7	45.8	70	44.4	32.4	78.1	57.1	62.5	40.2	62.5	81.8	100	52.5	71.4	33.8	69.7	81	45.5	75.8	82.1	79.7	64.4	73.7	73	73.2	60.9	71.6	50	68.8	50	0	0	50	100	0	100	0	62.5	0	55.6	50	0	76.5	51.9
hsa-mir-98_101_C_u	100	95.2	100	94.9	92.1	78.6	92.9	87.5	100	100	75	95.2	94.7	100	97.1	100	0	87.5	91.7	91.3	96	100	95	92.9	87.9	87.5	90	91.3	100	94.1	100	80	93.8	0	100	100	100	100	100	0	93.3	100	95	100	100	100	100	100	80
hsa-mir-1-1_68_C_u	0	0	0	100	0	100	0	0	100	0	0	0	0	100	0	0	0	0	0	0	0	0	0	0	0	100	0	0	0	0	0	0	100	0	0	0	0	0	0	0	0	0	100	0	0	0	0	50	100
hsa-mir-1-1_68_C_a	0	0	0	0	0	0	0	0	0	0	0	0	0	0	0	0	0	0	0	0	0	0	0	0	0	0	100	0	100	0	0	100	0	0	0	0	0	0	0	0	0	0	0	0	0	0	0	50	0
hsa-mir-339_39_G_u	100	0	0	57.1	66.7	100	33.3	40	0	50	100	0	100	100	25	50	0	20	33.3	33.3	50	22.2	100	50	0	50	66.7	60	40	0	50	50	100	0	25	0	100	100	100	0	0	0	80	100	100	0	0	0	0
hsa-mir-339_39_G_a	0	0	0	28.6	33.3	0	33.3	60	0	50	0	0	0	0	50	50	0	60	33.3	66.7	25	77.8	0	44.4	100	50	33.3	40	40	0	50	50	0	100	50	0	0	0	0	0	0	0	20	0	0	0	0	0	0
hsa-mir-99b_67_U_a	72.6	76.6	50	59	66.7	79.7	65.5	92.9	60.4	60	57.1	73.1	78.8	86.7	50	55.6	50	65.3	50	55.8	88.5	68.8	65	67.3	78.7	79.2	80	69.4	77.9	72.3	69.7	76.1	19.4	23.8	45.5	39.2	36.7	54.5	29.7	0	30.4	0	73.9	0	76.9	0	33.3	75	77.3
hsa-mir-934_36_G_a	0	40	0	0	0	50	0	0	12.5	0	0	0	0	0	0	100	0	50	0	14.3	100	0	32.1	27.3	21.4	50	0	71.4	0	50	28.6	50	0	0	0	0	0	0	0	0	0	0	40.9	0	0	0	0	0	0
hsa-mir-29b-1_74_C_u	0	0	0	0	0	8.3	0	0	100	0	0	0	0	100	0	0	0	0	0	0	0	100	0	14.3	0	0	0	0	0	0	0	0	0	0	0	0	100	0	0	0	0	0	0	0	0	100	0	0	0
hsa-mir-30b_77_A_u	0	0	0	0	0	0	0	0	0	0	0	0	0	0	33.3	0	0	0	0	0	0	100	100	0	0	0	0	0	100	100	100	0	0	0	0	0	0	0	0	0	0	0	0	0	100	0	0	100	0
hsa-mir-29b-1_74_C_a	33.3	60	0	66.7	100	75	100	100	0	80	44.4	50	50	100	100	100	0	100	100	100	60	0	75	71.4	100	100	0	57.1	66.7	66.7	66.7	75	50	0	100	0	0	0	0	0	0	0	96	100	84.6	0	0	75	81.8
hsa-mir-143_82_A_u	93.9	93.7	93.7	92.4	92.1	93.2	92	93.3	94.5	94.3	94.6	93.5	93.2	92.8	92.5	93.3	93.2	93.3	93.6	92.2	91.6	93.4	92	93	92.5	93	92.7	92.4	93.1	91.4	92.6	91.9	85.7	84.8	86.4	84	84.4	85.5	83.4	88.3	86.6	88.5	92.8	85.7	92	87.8	85.4	93.4	93.3
hsa-mir-9-3_39_G_u	40	17.2	0	11.1	28.6	0	16.7	33.3	33.3	50	0	23.1	0	9.1	23.1	58.3	25	0	54.5	18.6	7.8	28	37.5	23.1	33.3	20	33.3	50	38.5	44.1	32.4	33.3	0	0	0	0	0	0	0	0	0	0	20.7	0	0	0	0	0	0
hsa-mir-9-3_39_G_a	60	79.3	100	66.7	61.9	50	67.9	66.7	66.7	50	100	46.2	0	72.7	69.2	33.3	75	100	45.5	67.4	86.3	66	56.2	61.5	66.7	80	66.7	42.9	53.8	49.2	61.8	33.3	0	0	50	0	0	0	100	0	0	0	65.5	83.3	100	0	100	100	100
hsa-mir-181a-2_65_G_u	0	0	0	0	0	0	0	0	0	0	0	0	0	0	0	0	0	0	0	0	0	100	0	0	0	0	0	0	0	0	0	0	0	0	0	0	0	0	0	0	0	0	0	0	0	0	0	0	0
hsa-mir-181a-1_49_G_u	50	80	100	100	100	60	25	50	0	75	100	100	100	100	100	0	0	100	100	84.6	0	25	81.8	75	77.8	100	50	71.4	40	60	60	60	0	0	0	33.3	0	50	0	0	50	0	100	0	100	0	0	0	0
hsa-mir-17_37_U_a	61.7	72.2	71	57.7	50	76.4	64.6	63.4	69.6	80.6	78.4	85.3	72.7	69.2	57	70.6	73.9	73.1	37.6	47.6	72.4	65.8	67.8	65.5	67.2	69.8	52.9	67.1	65.8	72.2	73.5	82.6	100	100	50	100	100	100	100	0	0	0	64.5	66.7	51.2	0	100	71.9	55.7
hsa-mir-190a_37_U_a	0	0	0	0	0	0	0	100	0	0	0	0	0	0	0	0	0	0	0	0	0	0	0	0	0	0	0	0	25	0	50	0	0	0	0	0	0	0	0	0	0	0	0	0	0	0	0	0	0
hsa-let-7b_29_C_u	78.2	73.2	74.4	69.4	73.5	71.1	73.6	69.4	65.7	77.1	72.1	64.7	81.1	67.2	76.2	77.5	66.7	74.8	71.2	73.4	57.4	73.2	72.5	73.4	70.9	74.1	84.5	79	73.1	73.1	77.9	74.9	57.6	50	65.5	47.7	73.7	45	58.8	50	56.5	40	75.5	50	84.4	77.8	76.5	78.6	72.9
hsa-let-7b_29_C_g	4.6	1.8	2.3	4.7	0.9	5.3	5.4	0	10.4	3.7	0	2	4.4	1.7	2.4	2.5	4.8	4	0	3.5	1.9	7	6	4.6	3.3	5.6	1.9	2.8	3.6	3.9	2.5	7.3	22	14.3	17.2	18.5	10.5	15	17.6	0	17.4	0	2.6	4.5	0	11.1	5.9	1.2	3.1
hsa-let-7b_29_C_a	14.9	24.1	20.9	23.5	23.9	22.4	18.6	27.8	17.9	16.5	25.6	25.5	11.1	25.9	20.2	15	23.8	17.2	23.1	18.9	31.5	17.8	19.4	18.8	23.9	19.8	11.6	16.8	21.4	21.1	17.4	17.8	20.3	35.7	13.8	33.8	10.5	40	23.5	0	17.4	40	18.1	36.4	13.3	11.1	17.6	15.5	19.8
hsa-mir-101-1_68_G_u	62.4	70.4	56.2	58.5	66.2	67.8	54.3	58.2	57.8	67	53.6	46.8	63.5	62.3	54.5	56.7	72.6	60.1	62.6	61.1	50.6	66.6	54.6	61.7	62.9	67.9	68.9	66.8	69.5	64.3	62.6	67.4	35.7	31.3	35.9	22	24.8	38.3	27.7	0	22.1	27.3	69.8	43.4	62.6	27.8	30.9	70.3	65.3
hsa-mir-577_37_A_u	80	50	100	47.1	78.6	0	100	0	0	0	15.8	50	0	0	31	0	0	20	100	0	0	100	0	75	0	100	0	0	22.2	100	100	0	0	0	0	0	0	0	0	0	0	0	0	0	0	0	0	50	100
hsa-mir-151a_67_G_a	4.9	9.5	5.9	6.3	5.2	8.4	6.3	5.2	6.5	5.7	5.1	3.8	6.6	5.9	5.7	7.1	10.1	4.6	3.4	6.1	6.1	6.1	6.7	4.9	7.9	6.5	5.4	5.7	8.8	6	6.1	11.8	4.3	8.5	3.2	6.7	7.1	4.2	9.2	4	8.4	5.3	7.6	2.9	11.5	2.7	4.3	12.6	4.6
hsa-mir-101-1_68_G_a	6.4	6.8	5	10	6.3	5.5	8.1	7.3	8.6	5.9	8.2	7.6	6.1	6	8.6	8.7	6.5	7.2	6.4	6.5	8.9	5	5.6	8.9	7.3	5.9	5.9	5.3	7.4	8.4	7.8	8.5	7.7	8.2	6	9.9	10.2	7.5	8.7	0	9.1	3.9	7.5	9.4	10.2	11.1	7.3	8.6	6.3
hsa-mir-652_82_C_u	55.6	55.6	44.1	50.8	54	42	49.9	46.3	57.4	49.3	49.3	56.1	54.4	50	42.9	38.9	51.5	49.2	43.5	49.7	51.6	51.8	54.5	40.8	50.4	43	37.5	44.1	39.8	43.4	47.5	41.1	43.1	41.2	60	50	59.1	31.6	43.8	0	42.9	76.9	52.9	60	55	50	75	51.2	43.2
hsa-mir-652_82_C_a	20.8	24.8	26.5	25.1	16.8	27	19.7	25.9	22.1	25.3	28	18.5	19.1	28	22.2	33.3	24.2	27	15.9	21.1	24.2	20.5	23	30	23.6	32.6	31.2	25.5	25.5	28.5	26.5	45	21.6	35.3	6.7	26.6	20.4	15.8	31.2	0	32.1	7.7	20.3	0	11.1	33.3	25	21.3	29.5
hsa-mir-363_73_A_u	0	0	0	0	0	0	0	0	0	0	0	0	0	0	0	0	0	0	0	0	0	0	0	0	12.5	0	0	0	0	0	0	0	0	0	0	0	0	0	0	0	0	0	25	0	0	0	0	0	0
hsa-mir-26a-2_36_G_u	43.8	35.7	49	50	49.1	36.1	40.7	41.7	34.1	42.9	42.4	40	52.6	40	49.7	32.6	27.3	45.7	51.8	49.1	31.5	48.4	33.9	33.7	36.1	39.7	44.9	33.6	38.9	40.3	39	31.8	9.9	8.2	10.9	6.7	9.7	6.2	5.9	22.2	6.1	8.5	43.8	21.3	45.4	20.7	16.7	50.2	45.2
hsa-mir-26a-2_36_G_a	30.4	37.4	25	23	21.6	17.3	28	24	27.4	27.9	33	34.3	23.7	27.5	26.4	26.1	27.3	31.5	21.6	18.2	41.4	28.2	21.2	19.9	24.9	20.4	19	17.4	21.8	18.3	25.4	26.4	12.6	15.6	22.5	11.8	17.1	14.6	14.1	33.3	14.7	23.7	31.2	41.3	38	37.9	30.6	34.3	35.1
hsa-mir-4454_4_G_u	22.2	33.3	15.4	20.6	28.6	28.6	33.3	28.6	28.6	31.2	19.4	20	38.9	19.4	33.3	50	21.4	22.2	25	28	26.8	24.2	27.3	28.4	34.6	31.7	35	27.3	29.7	30.8	30.2	30.8	0	0	0	0	0	0	0	0	0	0	37	0	33.3	0	0	25.6	17.9
hsa-mir-22_52_A_c	0	2.9	0	0	0	2.6	1.2	0	0	0	0	0	3	0	0	0	0	2.9	0	3.7	7.7	0	5.8	3.9	0	0	3.6	4.1	2	3.8	6.1	4.1	1.3	2.4	0	0	1.5	2.1	2	0	0	5.9	0	0	16.7	7.7	9.1	6.2	0
hsa-mir-4454_4_G_a	5.6	4.8	0	2.9	7.1	4.8	5.1	3.6	0	6.2	8.1	5	9.3	8.3	4.8	12.5	9.5	8.3	5	4	4.9	6.1	0	9.5	11.5	7.3	15	0	5.4	7.7	9.3	0	0	0	0	0	0	0	0	0	0	0	3.7	0	0	0	0	2.6	7.1
hsa-mir-200c_68_G_u	16.7	12.5	50	33.3	21.1	50	14.3	0	0	0	100	0	100	50	0	0	0	0	0	10	0	33.3	50	8.3	0	33.3	0	0	50	0	0	0	0	0	0	0	0	0	0	0	0	0	50	0	0	0	0	0	0
hsa-mir-133a-2_82_A_u	0	50	0	100	33.3	33.3	0	33.3	20	50	0	0	50	0	0	0	0	0	50	40	0	50	12.5	25	20	12.5	0	0	0	0	20	33.3	8.3	25	0	0	18.2	0	0	0	0	0	26.7	0	66.7	0	0	11.1	0
hsa-mir-181b-2_40_U_a	11.8	10	0	4.2	0	0	0	7.7	0	2.8	0	18.8	0	18.2	7.1	0	25	12	14.3	2.1	25	0	0	0	0	0	0	0	0	0	0	0	7.4	0	0	12.9	13	14.3	25	100	0	20	4.5	25	0	0	0	4	0
hsa-mir-199a-2_92_G_u	10.9	10	16.3	12.7	13.5	11	9.6	10.4	6.7	11.8	12.9	17.4	12.4	16.4	10.3	16.2	0	14.2	9.7	11.3	10	15.1	9	8	11.1	9.8	11.7	10	8.4	5.5	12.6	7.7	5.5	0	10	6.6	3.4	0	2.9	0	5.6	0	10.5	0	17.1	0	12.5	7.8	19.4
hsa-mir-139_65_U_a	0	100	0	0	100	0	0	100	0	0	0	0	0	0	0	0	0	0	50	0	100	0	63.6	100	0	50	0	25	28.6	0	20	50	0	0	0	0	100	0	0	0	0	0	25	0	0	0	0	0	100
hsa-mir-199a-2_92_G_a	75.7	74.4	68.3	66.7	59.6	62.2	58.8	73.1	73.3	74	71	71	63.6	55.6	71.4	54.1	61.5	65.6	72.6	56.6	66	67.6	43.4	57.1	52.3	52.3	62.9	46.1	60.6	60.9	54.4	53.3	26.8	60	30	26.3	34.5	36.4	28.6	100	33.3	40	66.7	100	68.6	50	18.8	76.7	67.4
hsa-mir-34a_87_G_u	100	100	0	60	66.7	40	20	100	0	50	0	100	0	100	0	0	0	50	25	100	50	50	50	20	100	0	0	33.3	100	100	75	50	0	0	0	0	0	0	0	0	0	0	60	0	50	0	0	87.5	0
hsa-mir-146b_33_G_u	13	18.8	15.4	18.8	23.1	20.6	11.1	9.1	11.1	22.8	16.7	15.4	22.7	12.5	17.8	25	14.3	17	22.2	26.8	17.9	18.9	24.3	24.3	30.4	31.9	11.5	20.9	15.6	25.5	19	21.7	4.2	14.3	6.2	8.2	0	0	0	0	22.7	5	50	4	0	25	10	58.3	44.7
hsa-mir-584_37_G_u	9.1	0	0	0	0	0	28.6	25	5.9	0	16.7	0	18.2	10.3	8.3	50	14.3	4.9	8.3	0	5.6	12.8	2.6	5.3	0	0	0	5.9	6.5	6.5	10	5.6	0	2	0	10	10	3.6	10	0	5.6	12.5	3.2	0	100	33.3	0	0	8.8
hsa-mir-34a_87_G_a	0	0	0	0	0	20	0	0	0	0	0	0	0	0	0	0	0	0	25	0	50	0	25	0	0	0	0	33.3	0	0	0	16.7	0	0	0	0	0	0	0	0	0	0	20	0	0	0	0	0	0
hsa-mir-138-1_48_G_u	0	0	0	0	0	0	0	0	0	0	0	0	0	0	0	0	0	40	0	0	0	0	0	0	0	100	0	0	0	0	0	0	0	0	0	0	50	0	0	0	0	0	0	0	0	100	0	0	0
hsa-mir-146b_33_G_a	42.6	25	38.5	31.2	38.5	51.1	33.3	27.3	44.4	29.8	50	46.2	54.5	25	44.4	58.3	28.6	45.5	55.6	46.4	46.4	29.7	50	43.4	32.6	31.9	34.6	53.7	42.2	53.2	52.4	43.5	84.2	71.4	87.5	83.7	83.3	88.5	100	100	63.6	77.5	38.6	92	0	50	80	33.3	38.3
hsa-mir-584_37_G_a	13.6	14.3	60	16.7	50	0	0	25	35.3	30	25	33.3	0	16.7	38.9	0	0	17.6	41.7	24	38.9	11.6	30.8	42.1	41.7	12.5	12.5	29.4	19.4	19.4	30	22.2	61.1	33	0	70	65	17.9	50	0	36.1	43.8	38.7	100	0	16.7	50	36.8	17.6
hsa-mir-185_38_G_u	0	50	0	0	66.7	0	50	0	0	100	100	50	100	0	0	100	0	0	50	80	28.6	50	42.9	50	0	0	66.7	0	75	0	0	0	0	0	0	0	0	0	0	0	0	0	40	0	0	0	0	0	0
hsa-mir-185_38_G_a	0	0	0	0	0	100	0	0	0	0	0	0	0	0	0	0	0	0	0	0	14.3	50	42.9	0	0	100	0	0	0	0	33.3	50	0	0	0	0	0	0	0	0	0	0	20	0	0	0	0	0	0
hsa-mir-760_70_C_u	100	50	50	90.6	66.7	100	70.6	83.3	83.3	100	66.7	100	100	0	50	0	100	100	93.5	100	66.7	100	85.7	90	66.7	100	0	50	87.5	100	100	81.8	0	0	100	50	0	0	100	0	0	50	44.4	0	0	0	0	50	100
hsa-mir-181b-1_59_U_a	5.9	9.9	10	5.4	8.3	15.4	11.5	3.9	13.3	4.8	10.6	10.3	6.2	0	17.5	20	18.2	5.7	8.3	5.1	13.9	4.1	13.8	11.4	4	0	6.9	10.5	11	10.3	13.9	9.2	29.3	38.2	60	25	19.5	25.6	26.7	33.3	23.8	37.5	6.3	12.5	9.2	75	30.8	10.5	6
hsa-mir-941-1_69_C_u	0	0	0	12.5	10	14.3	0	0	100	0	0	0	50	0	0	100	0	14.3	0	0	8.3	20	12.5	12.5	11.1	25	0	16.7	14.3	14.3	20	14.3	0	0	0	0	0	0	0	0	0	0	33.3	0	0	0	0	0	25
hsa-mir-193b_73_U_a	17.1	26.1	4.5	41.9	17.9	29	31	30	50	41.2	8.3	33.3	21.1	37.5	20	70	75	35.1	10	23.2	50	37.7	26.7	37.3	24.1	20.3	31.3	16.7	22.5	21.1	31.4	30.2	23.8	50	10	18.2	0	0	50	23.1	0	40	25.9	14.3	0	11.1	20	20	23.1
hsa-let-7f-1_6_G_c	0	0	0	0	0	0	0	0	0	0	0	100	0	0	0	0	0	0	0	0	0	0	100	0	0	0	0	0	0	0	100	100	0	0	0	0	0	0	50	0	0	0	0	0	0	0	0	0	0
hsa-mir-941-1_69_C_a	0	25	50	25	20	28.6	0	50	100	0	50	0	0	0	50	100	100	14.3	0	0	25	20	50	12.5	11.1	25	33.3	33.3	14.3	28.6	20	71.4	0	0	0	0	0	100	100	0	0	0	33.3	100	100	0	0	100	25
hsa-mir-146b_68_G_u	32	37	16.7	29.4	42.9	34.3	28.6	36.4	33.3	33.3	33.3	15.4	33.3	40	29	38.9	66.7	35.7	29.2	23.3	34.4	27.3	35.7	31.7	31.7	20	27.8	34.7	25.3	32.7	34.3	32.7	46.2	50	40	18.2	0	42.9	25	0	25	25	33.9	0	60	0	0	35.7	41.7
hsa-mir-128-2_73_C_g	14.3	14.5	0	29.6	17.3	19	26.5	20	33.3	11.1	18.2	16	24	23.1	10.5	33.3	0	10	19.4	22.4	17.2	15.6	21	16.7	19.5	14.7	20	13.2	24.2	23.4	19.4	27	22.6	30	32.4	23.7	26.7	35.7	18.4	66.7	23.1	28.6	24	40	25	33.3	25	16.7	0
hsa-mir-128-2_73_C_a	61.9	69.4	100	51.9	57.7	71.4	58.8	60	55.6	66.7	63.6	68	52	69.2	71.1	55.6	100	60	41.9	61.2	70.7	68.8	61.7	66.7	61	64.7	60	68.4	51.5	51.6	61.1	62.2	74.2	70	67.6	74.8	73.3	64.3	76.3	33.3	76.9	71.4	52	60	50	66.7	75	66.7	71.4
hsa-mir-93_34_U_a	77.8	84.3	86.2	68.3	72.2	88.9	79.8	81.4	87.8	81.1	82.2	88.1	79.3	80.9	64.5	81.9	76.4	83.2	60.4	78.8	87	81.2	86.3	76.4	88.8	79.5	80.1	86.7	83.2	83.5	83.1	84	93.3	66.7	88.9	91.4	93.8	100	100	0	100	100	77.2	93.3	75.8	0	75	73.8	81.2
hsa-mir-146b_68_G_a	60	55.6	75	67.6	57.1	62.1	66.7	54.5	44.4	53.8	54.2	84.6	66.7	50	64.5	61.1	33.3	60.7	58.3	60	53.1	60.6	55.7	61	58.5	67.5	61.1	54.7	66.7	60	54.3	62.4	46.2	50	40	54.5	100	57.1	50	0	37.5	37.5	54.8	83.3	40	0	100	60.7	47.2
hsa-mir-628_84_G_u	0	0	0	0	0	0	0	0	0	0	0	100	0	0	0	0	0	0	0	0	0	0	0	0	0	0	0	0	0	0	0	0	0	0	0	0	0	0	0	0	0	0	0	0	0	0	0	0	0
hsa-mir-135b_38_A_u	10.3	8.2	3.3	6.7	8.2	13	0	0	12.5	16.2	8.8	0	50	0	37.5	7.7	0	3.7	4.1	8	2.7	7.1	22.5	25	4.1	8.3	9.8	14.7	11.1	8.4	9.3	11.1	0	0	0	11.8	0	16.7	0	0	0	0	18.7	0	7.1	0	0	17.9	7.1
hsa-mir-27a_72_C_u	63.8	57.4	65.1	68.3	68.2	63.8	55.2	67.8	52.9	72.5	54.5	58.1	63.7	67.6	66	77.7	87.5	62.8	72.2	65	49.7	54.5	63.3	63.7	66.9	66.5	84.8	71.3	70.1	78.8	64.3	72.2	10.3	19	8	8.2	15.8	16.1	12.7	18.2	8.2	11.1	63.1	25.3	53.7	16.7	4	52.7	68.9
hsa-mir-329-2_73_U_a	50	7.7	100	0	0	0	0	0	0	0	0	100	50	0	0	0	100	66.7	0	0	0	0	12.5	0	15	0	0	0	0	0	33.3	0	0	0	100	0	0	0	0	0	0	0	0	0	0	0	0	50	16.7
hsa-mir-27a_72_C_a	31	36.7	27.7	27.8	28.5	32.1	38	27.7	39.3	22.6	41.1	35.1	31.4	24.5	30.3	18.6	9.2	31.9	24	30.1	46.3	41.1	32.7	30.8	28.2	28.4	13	23.5	25.5	17.1	31.8	23.9	69.1	61.9	68	71.1	67.1	67.7	74.6	45.5	72.9	61.1	33.5	64.6	42.5	66.7	68	44.1	26.1
hsa-mir-92a-1_47_G_u	0	0	0	0	0	0	0	28.6	50	0	50	25	0	0	50	0	0	0	0	0	0	0	0	0	0	0	0	0	0	0	0	0	0	0	0	11.8	0	0	0	0	0	0	0	0	0	0	0	0	16.7
hsa-mir-92a-1_47_G_c	0	33.3	0	0	0	0	0	0	0	0	0	0	0	0	0	0	100	0	50	0	100	0	0	0	0	0	33.3	0	16.7	0	0	0	0	0	0	5.9	0	0	0	0	0	0	0	0	0	0	0	0	0
hsa-mir-24-1_43_C_a	6.7	4.3	3.6	11.4	7	5	7.4	4.2	3.7	5.7	3.7	6.5	4.1	8.3	11.5	13.3	0	3.6	4.2	11.6	10.9	4.1	15.5	9.5	3.5	7.3	8.6	11.4	5.9	7	10.9	10.1	19.7	10.3	10.3	13.2	6.2	6.1	12.5	16.7	5.5	5	7.6	34	0	4.2	9.1	4.8	2.6
hsa-mir-92a-1_47_G_a	100	66.7	100	100	92.9	100	50	57.1	0	100	50	50	0	0	50	100	0	100	50	88.9	100	50	88.9	100	80	100	66.7	100	83.3	100	100	50	100	100	100	64.7	100	100	100	100	0	100	100	100	100	0	100	0	83.3
hsa-mir-128-1_72_U_a	25	27.8	0	33.3	17.9	28.6	35.7	25	0	33.3	33.3	27.3	16.7	0	27.8	0	0	100	0	9.1	33.3	30	22.9	28.6	26.7	10.5	33.3	21.1	23.5	25	33.3	16.7	75	0	100	50	0	0	75	0	0	0	62.5	0	0	0	0	42.9	50
hsa-mir-378c_31_A_g	45.5	26.3	25	20	30	16.7	20	41.2	57.9	30	40	33.3	37.5	29.4	31.2	40	33.3	36.4	53.8	28.6	22.2	35.7	26.5	20	25	25	50	38.5	29.4	22.2	57.1	23.8	75	50	50	66.7	100	71.4	85.7	100	57.1	100	26.3	75	33.3	80	50	26.3	38.1
hsa-mir-629_44_U_a	26.7	47.3	41.7	14	30.7	40.7	34	34.8	50	12	60	30	45	30.4	28.3	23.1	41.7	43.2	16.3	24.6	64	34	41.2	44.6	44	34.1	17.6	44.7	44.4	49.2	47.1	43.1	11.1	16.7	0	14.3	0	0	0	0	12.5	0	33.3	12.5	20	0	0	33.3	36.8
hsa-mir-2110_70_C_u	25	0	0	8.3	22.2	33.3	0	0	50	28.6	0	0	100	33.3	0	0	0	50	0	0	0	33.3	23.5	25	20	20	0	33.3	22.2	16.7	66.7	33.3	25	0	0	50	0	33.3	0	0	0	0	75	0	0	0	100	14.3	0
hsa-mir-2110_70_C_a	0	22.2	0	16.7	11.1	0	20	50	0	14.3	0	0	0	0	0	0	0	25	28.6	25	25	0	0	6.2	20	0	0	0	22.2	8.3	0	33.3	0	0	0	33.3	0	16.7	0	0	0	0	0	0	0	0	0	14.3	0
hsa-mir-342_85_A_u	24	21.7	23.8	18.8	24.7	23.9	19.5	21.9	30.2	33.3	25.3	37.5	14.6	24	20.4	14.3	30.8	29.7	25.4	16.4	7.4	16.6	18.4	29.6	27.5	22.8	26.5	17.3	19.9	20	31.2	16.4	0	0	0	0	0	0	14.3	0	0	0	16.4	12.5	12.5	0	0	13.6	25.7
hsa-mir-6510_54_U_a	20	50	100	0	33.3	0	0	60	0	0	0	0	16.7	0	0	0	0	0	0	0	62.5	100	66.7	0	50	20	100	0	0	30.8	50	0	0	0	0	0	0	0	0	0	0	0	0	0	0	0	0	0	0
hsa-mir-196b_37_A_u	55.9	58.6	56.2	33.3	52.2	0	68	55.6	0	50	66.7	50	70.1	48.1	47.4	0	100	45.5	73.7	0	38.1	56.2	55.3	66.7	51.9	84.6	81.9	52.5	66.9	56.2	55.5	66.7	100	0	50	100	0	25	0	0	0	0	66.7	0	0	0	0	53.8	42.9
hsa-mir-27b_82_A_u	28.1	22	24.9	23.8	31.4	28.4	26.5	28.2	17.9	31.4	27.8	22.2	29.8	33.9	20.2	50.4	39	28.6	34.4	26	25.5	29.9	22.4	25.1	29.1	31.6	36.1	24.9	28.9	28.4	33.1	18.9	4.5	4.6	6.9	1.5	4.5	5	5.8	9.9	3.8	7.2	24.7	15.9	25.8	4.8	4.8	23.4	35
hsa-mir-326_81_C_u	0	20	0	16.7	0	0	0	0	66.7	0	100	0	0	0	100	0	0	0	33.3	0	0	0	0	0	0	0	0	0	16.7	0	0	16.7	0	0	0	0	0	0	0	0	8.3	0	40	0	50	0	0	25	0
hsa-mir-326_81_C_a	0	80	0	16.7	0	0	0	0	0	100	0	0	0	0	0	100	0	0	0	0	100	0	100	40	0	100	0	50	16.7	0	0	0	0	100	0	100	100	0	0	0	75	100	13.3	0	50	0	0	25	0
hsa-mir-122_37_U_a	0	0	0	0	0	0	0	0	0	0	0	0	0	0	0	0	0	0	0	0	0	0	0	100	0	0	0	0	0	0	0	0	0	0	0	0	0	0	0	0	0	0	100	0	0	0	0	100	0
hsa-mir-196b_36_G_a	7.6	17.7	13.3	14.8	5	18.2	5.6	8.3	0	20	4.3	2.4	5	6	5.7	33.3	35.7	13.2	2.5	0	4.8	11.1	12.1	8.5	6.4	8	2.6	3.9	5.9	3.6	7.8	10.7	0	0	2.5	0	0	0.9	0	0	0	5.9	9.1	0	0	0	0	17	37.5
hsa-mir-187_58_C_u	0	0	0	0	0	0	0	0	0	0	0	0	0	0	0	0	0	0	0	0	0	0	0	0	0	0	0	0	0	0	0	0	0	0	0	100	0	0	0	0	0	0	0	0	0	0	100	0	0
hsa-mir-330_41_C_u	0	100	0	100	100	0	100	100	100	0	0	0	0	0	66.7	50	0	100	0	25	35.7	0	64.3	50	0	0	0	50	0	0	0	50	0	0	0	0	100	0	0	0	0	0	100	0	0	0	0	0	100
hsa-mir-330_41_C_a	100	0	0	0	0	0	0	0	0	0	0	0	0	0	0	0	0	0	0	50	28.6	100	28.6	50	50	0	0	50	0	100	100	50	0	0	0	0	0	0	100	0	0	0	0	0	0	0	0	100	0
hsa-mir-139_29_U_a	7.1	5.7	0	6.1	0	12	5.7	0	14	9.1	5.3	7.7	7.3	0	12	0	25	5.8	10.7	5	16.7	4.5	9.6	11.4	6.7	12.9	10	5.3	8.8	14.5	9.1	11.5	0	0	0	0	0	0	0	0	0	0	12.6	0	0	0	0	16	17.6
hsa-mir-92a-1_71_G_u	56.3	39.4	35.2	55	59.6	50.5	48.4	49.5	43.7	61.3	42.4	40.5	48.3	27.7	58.9	61	34.1	41.4	60.4	49	21.7	47.3	51.6	53.8	41.8	52.6	65.1	48.4	47.9	55.5	51.4	36.7	44.6	46.4	32.4	37	37	46.4	29.3	0	56.5	30	42.3	44.4	48.6	50	54.5	43.9	41.7
hsa-let-7f-1_29_G_a	85.3	84.6	89.1	78	79.5	75.4	75.5	83.8	86.5	78.7	85.7	86.7	80.5	71.4	85.5	67.4	30.6	80.7	76.7	80.3	64.2	84.5	78.2	77.9	76.5	75.1	62.4	71.2	75.4	67.9	76.6	72.5	31.2	3.5	27.3	19.8	37	3.8	25	25	26.5	66.7	72.1	59.3	70.7	25	28.6	78.9	76.4
hsa-mir-92a-1_71_G_a	24.4	38.5	31.5	31.2	27.5	32	32.4	33.3	18.4	18.3	26.4	31.8	26.7	34	27.7	23.7	34.1	30.9	22.5	30.4	39.5	32.2	30.8	28.8	34.4	31	21.5	29	32.8	30.2	32.8	37.1	38.5	25	41.2	46	38.9	42.9	43.9	50	34.8	30	29.5	44.4	20	50	31.8	32.3	29
hsa-mir-362_63_A_g	0	0	0	0	0	0	0	0	0	0	0	0	0	0	0	0	0	0	0	0	0	0	0	0	0	0	0	0	0	0	0	0	0	0	0	0	0	0	0	0	0	0	0	0	0	0	0	0	0
hsa-mir-3622a_21_G_a	0	0	0	0	0	0	0	0	0	0	0	0	0	0	0	0	0	0	50	0	100	0	0	0	0	0	0	0	0	0	100	0	0	0	0	0	0	0	0	0	0	0	0	0	0	0	0	100	0
hsa-mir-181b-2_39_U_a	9.6	6	8.7	4.2	0	6.2	0	3.3	11.8	4	3.8	1.9	0	0	11.8	20	9.1	0.7	6.2	4.1	14	5.6	9.3	8.8	6.5	7.4	4	6.2	7.2	8	13.9	9.3	19.5	21.9	100	18.1	13.4	16.7	17.6	33.3	23.1	25	5.3	9.1	4.1	0	12.5	7.2	3.4
hsa-mir-215_46_A_c	0	0	100	0	0	0	0	0	0	0	100	100	0	100	0	0	0	100	0	0	0	0	16.7	0	100	100	0	0	0	60	0	50	33.3	83.1	50	66.7	33.3	20.4	77.3	100	100	100	0	100	100	33.3	100	0	0
hsa-mir-585_83_C_a	0	0	0	0	0	0	0	0	0	0	0	0	0	0	0	0	0	0	0	0	0	0	0	0	0	0	0	0	0	0	100	0	0	0	0	0	0	0	0	0	0	0	0	0	0	0	0	0	0
hsa-mir-4662a_28_C_u	50	11.1	0	18.2	60	40	0	80	0	0	0	100	0	16.7	100	100	0	0	0	0	0	0	34.6	57.1	0	66.7	81.5	11.1	0	20	45.5	0	0	0	0	0	0	0	0	0	0	0	0	0	0	0	0	0	0
hsa-mir-4662a_28_C_a	50	88.9	100	81.8	40	60	100	20	0	0	0	0	100	83.3	0	0	0	0	0	100	100	0	65.4	42.9	100	33.3	18.5	77.8	100	80	36.4	100	0	0	0	0	0	0	0	0	0	0	100	0	0	0	0	100	0
hsa-mir-34b_38_C_u	20	0	0	0	0	0	0	0	0	0	0	0	0	0	0	0	0	0	0	0	0	0	0	0	0	33.3	0	0	0	0	0	0	0	0	0	0	0	0	0	0	0	0	0	0	0	0	0	0	0
hsa-mir-34b_38_C_g	80	100	100	0	0	0	100	100	100	100	100	0	0	0	0	0	0	100	100	100	0	0	90.9	100	100	66.7	100	100	0	0	100	0	0	0	0	0	0	0	0	0	0	0	0	0	0	0	0	0	0
hsa-mir-34b_38_C_a	0	0	0	0	0	0	0	0	0	0	0	0	0	0	0	0	0	0	0	0	0	100	9.1	0	0	0	0	0	0	0	0	0	0	0	0	0	0	0	0	0	0	0	0	0	0	0	0	0	0
hsa-mir-487b_74_U_a	0	60	0	0	0	0	0	100	0	0	100	0	50	0	0	0	0	50	0	100	100	0	0	0	66.7	0	0	0	100	0	50	0	0	0	0	0	0	0	0	0	0	0	0	0	0	0	0	0	43.5
hsa-mir-125b-1_75_C_u	15.4	20	0	0	0	0	0	25	50	5	23.9	0	6.7	25	10.5	0	25	7.1	16.7	14.3	16.7	30	23.1	0	14.3	33.3	0	0	14.3	0	12.5	16.7	0	0	0	0	0	0	0	0	0	0	21.9	0	0	0	0	0	15
hsa-mir-374a_34_U_a	60	47.8	0	65.9	48.5	60	55.6	14.3	100	45.5	83.3	50	33.3	50	28.6	50	50	80	33.3	46.2	70.8	57.1	57.1	53.8	45.5	26.7	22.2	57.9	36.4	54.2	57.9	78.6	0	0	0	0	0	0	0	0	0	0	52.4	0	50	0	0	64	64.7
hsa-mir-150_71_A_u	0	15	0	20	0	25	0	16.7	30	0	0	16.7	11.1	20	27.3	0	50	30.4	10	0	15.8	14.3	0	36.4	20	0	45.5	28.6	32.3	20.8	43.8	22.2	0	0	0	0	0	0	0	0	0	0	18.2	0	0	0	0	40	4.8
hsa-mir-30c-1_16_G_u	0	0	0	0	0	0	0	0	100	0	0	0	0	0	0	0	0	0	0	0	0	0	0	0	0	0	0	0	0	0	0	0	50	0	0	0	0	0	0	0	50	0	0	0	0	0	0	0	0
hsa-mir-518d_20_A_u	0	0	0	0	0	0	0	0	0	100	0	100	100	100	0	0	0	100	0	100	0	0	0	0	0	0	100	0	0	0	0	0	0	0	0	0	0	0	0	0	0	0	100	100	0	0	0	0	11.1
hsa-let-7f-2_31_U_a	0	0	0	0	66.7	0	20	0	0	0	0	0	0	0	50	0	0	0	0	0	25	0	0	25	0	33.3	0	0	0	25	40	0	0	0	0	0	0	0	0	0	0	0	11.1	0	0	0	0	0	0
hsa-mir-5001_82_G_u	100	87.5	100	93.3	90.9	100	92.3	100	75	100	100	100	100	75	100	100	0	66.7	83.3	84.6	80	0	100	75	100	50	50	100	100	100	66.7	85.7	100	100	100	100	100	0	0	0	0	100	83.3	100	100	0	0	100	100
hsa-mir-18b_25_U_a	0	33.3	100	71.4	100	100	0	33.3	100	0	0	0	16.7	100	100	0	100	100	57.1	47.4	60	33.3	60	0	0	0	100	33.3	33.3	100	25	14.3	0	100	0	50	100	100	100	100	100	100	0	0	0	100	100	50	66.7
hsa-let-7a-2_27_U_a	63.8	70.8	66.1	62.6	66.7	64.6	66.2	68.8	69.4	59.2	65.7	73.1	57.7	58.1	59.6	64.2	63.2	65.8	61.8	65.5	78	59.4	67.9	63.8	68.8	64.4	51.1	66.8	66.2	64.7	65.5	68.4	70.4	81.5	63.2	75.6	74.5	78.9	76.2	0	73.7	71.4	66.2	81.5	72.2	80	77.8	66.8	67.4
hsa-mir-378c_33_U_a	0	0	0	0	50	0	0	0	0	0	0	0	0	0	0	0	0	0	0	0	0	100	100	0	0	50	0	0	0	0	0	100	0	0	0	0	0	0	0	0	0	0	0	0	0	0	0	0	0
hsa-mir-653_38_A_u	0	0	0	0	0	0	0	0	0	0	0	0	0	0	0	0	0	0	0	0	0	0	0	50	0	0	0	0	0	0	0	0	0	0	0	0	0	0	0	0	0	100	0	0	0	0	0	0	0
hsa-mir-509-1_78_G_u	0	0	0	0	0	0	0	0	0	100	0	0	0	0	0	0	0	0	0	0	25	0	0	100	100	100	0	0	100	100	0	0	100	0	0	0	0	0	0	0	0	0	0	0	0	0	0	0	100
hsa-mir-509-1_78_G_a	100	100	0	0	0	75	100	0	0	100	0	0	0	0	0	0	0	0	0	0	75	0	0	100	100	0	0	0	0	100	0	0	0	0	0	0	0	0	0	0	0	0	100	0	0	0	0	0	100
hsa-mir-10b_51_G_u	37.5	10.5	0	0	0	25	0	0	0	0	0	7.7	50	0	0	0	0	16.7	0	16.4	0	0	19	0	18.2	25	50	9.1	11.5	44.4	23.5	0	0	0	0	0	0	0	0	0	0	0	0	0	0	0	0	0	0
hsa-mir-146a_44_U_a	30	36.4	50	21.1	25	18.8	28.6	0	0	7.1	22.2	50	14.3	30	22.2	0	0	21.9	16.7	40	30.3	22.2	21.1	30.2	20.7	19.2	0	13.5	17.9	13.7	23.3	21.4	45.5	0	0	100	0	0	33.3	0	0	0	26.8	0	18.2	0	33.3	18.2	34.5
hsa-mir-10b_51_G_a	0	31.6	0	0	0	0	0	60	100	0	100	23.1	0	0	50	0	0	0	20	30.9	0	0	33.3	0	45.5	50	12.5	27.3	34.6	11.1	17.6	33.3	0	0	0	50	0	0	0	0	0	0	50	0	25	0	0	0	0
hsa-mir-3607_73_C_a	80	88.9	85.7	85.7	100	66.7	80	100	78.3	100	100	87.2	100	100	73.3	0	100	83.3	87.5	0	50	100	66.7	63.6	57.1	69.2	100	60	62.5	88.9	100	80	0	0	0	0	0	0	0	0	50	100	81.8	0	0	100	0	45.5	95
hsa-mir-376a-2_55_A_g	50	31.2	80	100	100	80	66.7	66.7	50	88.9	75	66.7	89.5	77.8	100	100	100	55.6	100	66.7	100	87.5	85.1	80	26	75	100	73	100	100	56.7	100	84.6	100	85.7	100	100	75	100	100	100	100	75	100	100	80	100	75	11.8
hsa-mir-149_38_G_u	70.1	57.1	50	100	61.7	42.9	66.7	28.6	52.9	87.5	100	50	64.3	45.7	83.3	80	0	44.4	74.3	52.8	32.3	47.4	69.9	62.5	35.7	60.7	73.5	53.8	63.7	63.7	56.3	61.5	100	0	50	100	0	0	100	0	0	0	60	66.7	0	0	100	62.5	40
hsa-mir-149_38_G_a	26	42.9	50	0	34.4	42.9	22.2	71.4	41.2	12.5	0	50	35.7	41.3	16.7	0	0	44.4	20	37.7	58.3	46.6	26.9	25	57.1	32.9	26.5	34.6	29.7	33.8	39.1	23.1	0	0	50	0	100	100	0	0	0	100	40	0	100	0	0	12.5	46.7
hsa-mir-143_48_U_a	41.5	21.1	26.3	25.5	23.2	28.7	45.5	39.1	34.9	31.8	31.6	20	23	26.3	15.6	34.5	37.5	18.9	26.9	34.8	27.6	14.7	30	25	24.3	32.6	29.2	33.8	31.5	39.2	27	28.7	36.1	31	25.6	33.3	34.6	23.9	42.3	16.7	47.8	44.4	38.7	45	39.7	58.3	36.4	48.3	23.5
hsa-mir-210_88_U_a	25.1	39.7	27.1	30.8	59.1	59.7	63.2	36.1	34.5	28.2	35.2	40.3	35.2	36.6	30.9	60.3	25.6	42.2	24.7	40	73.5	34.3	54.2	68.2	73.7	55.6	59.1	63.5	61.5	69.7	68.8	64	66.1	57.5	80.8	68.2	66	60.6	58.4	64.9	67	63.5	37.2	70.6	37.3	60.9	66.3	39.4	38.9
hsa-mir-23a_68_C_u	78	74	83.6	61.9	78.1	69.9	58.3	81.5	73.4	77.4	73.6	64.6	77.6	75.4	66	84.8	85.1	66.6	74.8	67.6	53.1	70.9	74	69.4	67.3	79.3	86.5	66.2	70	77.5	78.2	58	26.7	25	20	50	0	75	0	0	0	50	66.3	25	75	50	100	60.7	67.5
hsa-mir-23a_68_C_g	5	3.4	2.7	9.7	3.8	9.6	11.3	3.3	7.8	7	7.6	5.1	4.2	5.6	4.4	1.4	0	7	3.9	3.9	7	5.7	3.5	7.6	5.4	4	2	7	7.6	3.6	2.6	17.3	26.7	0	20	10	100	25	0	0	50	25	6.2	25	5	0	0	1.1	6.7
hsa-mir-23a_68_C_a	7.5	7.5	8.2	12.4	5.1	9.6	11.3	7.6	6.2	3.5	7.6	8.9	7.3	7.1	8.7	8.3	4.1	13.6	3.5	7	25.6	9.4	9.6	9.2	8.9	6.1	4.4	5.6	7.7	4.7	9.5	10.6	0	50	40	0	0	0	75	0	0	25	13.2	37.5	15	33.3	0	14.6	11.3
hsa-mir-203a_87_A_u	35.2	16.4	36.2	22	33	19.8	21.1	23.7	22.1	26.8	16.4	23.8	23.2	22.5	30.3	46.1	33.3	11.8	48.8	20.6	8	24.2	22.7	26.4	14.6	44	56.1	39.3	39.5	49.5	49.6	20.3	9.6	13.1	21.7	9.8	8.8	12.6	21.6	28.6	8.7	9.7	20	14.7	19.1	0	0	14.6	12.2
hsa-mir-29a_64_U_g	10.8	9.1	4	8.3	5.3	11.1	6.4	7	10.6	8.3	5.9	12.4	8	9.9	9.6	6.8	3.8	6.7	7.3	7.5	7.1	8.4	9.1	7.9	7.7	7.3	6.8	8.6	9.9	13.3	7.2	11.5	32.6	30.9	18.8	43.5	17.8	38.1	38.8	0	24.6	23.4	5	6.3	2.3	0	0	4.9	5.4
hsa-mir-29a_64_U_a	57.3	57.3	46.4	56.4	56.4	52.2	57.8	60	57	45.1	57.9	62.8	51.1	50.5	53.5	51.8	47.6	61	53.3	57.8	69.2	56.5	58.2	50.7	58.7	53.2	47.7	53.9	56.7	51.7	57.6	55.5	52.9	59.3	64.6	48.4	67.8	52.4	55	100	52.5	51.1	58.5	63.5	66.1	100	77.8	60.1	57.9
hsa-mir-211_48_A_u	0	0	0	0	100	0	0	0	0	0	0	0	0	0	0	0	0	0	0	0	0	0	0	0	0	0	0	0	0	0	0	100	0	0	0	0	100	0	0	0	0	0	0	0	0	0	0	0	0
hsa-mir-214_92_U_a	33.3	24.1	12.5	15.2	14.8	26.2	29.6	14.3	21.3	17.3	22.7	22.2	21.6	10.3	35.1	0	0	13.7	30	28.6	30.4	17	29	28.1	29.7	36.4	19.5	27.4	24.4	24	25.2	30.4	7.7	30	26.7	18.8	25	46.2	15.4	11.4	7.5	37.5	33.7	22.2	34.7	37.5	7.1	31	11.3
hsa-mir-30a_69_U_a	31.4	42.7	42.7	41.3	38.7	41.3	34.1	30	44.9	32.4	34.2	29.6	26.9	29.5	34.3	29.3	22.8	31.2	32	42.5	46.9	28.3	46	44.4	48.5	42.4	38.4	45.1	42.8	31.7	38.9	39	30.9	35.5	21.9	41.4	38.1	41.6	50	50	41	30.8	40.8	31.8	29.7	38.5	30.8	32.5	29.5
hsa-mir-29c_40_A_u	0	0	25	0	14.3	11.9	5.1	0	0	0	50	0	10	25	5.3	0	0	6.2	5	0	0	9.1	0	8.7	4	12.5	8.3	10	3.1	4.8	0	3	0	0	0	0	0	0	0	0	0	0	5.6	0	10	0	0	15.9	0
hsa-let-7g_27_U_a	43.5	62.7	29.2	41.1	49.8	51.3	57.7	40.3	31.7	49.3	51.9	67.4	46.5	51.8	45.9	57.1	44	49.8	38.5	57.8	67.3	44	47	51.8	58.9	47.8	32.9	51.5	54.3	58.5	50.4	58.6	66.7	66.7	92.3	87.5	60	87.5	75	0	100	33.3	50.8	76.2	46.3	60	90.9	52.2	53.7
hsa-mir-26a-1_32_G_u	49.3	40.6	55.3	56	55.7	41.2	46.5	50	38.8	47.2	47.3	43.7	58.6	42	56.2	37	28.6	49.4	60.9	52.5	34.5	54.3	36.5	40.8	40.3	44.1	51.2	37.2	43.2	45.2	43.7	34.9	10	8.8	11.6	7.2	9.6	7.8	6.7	22.2	7.8	7.8	47.3	25	49.2	24.1	20	54.1	50.4
hsa-mir-532_43_G_u	0	0	16.7	15.8	15	20	24	0	0	0	0	0	25	33.3	20	0	0	0	20	18.2	12	0	35.5	20.6	6.9	6.7	0	0	6.7	28.6	12.5	6.2	0	0	0	0	0	0	0	0	0	0	9.1	0	40	0	0	33.3	16.7
hsa-mir-26a-1_32_G_a	31	37.3	25.5	23.7	21.7	17.3	28.7	24.4	28.9	27.5	33.6	33.8	23.6	27.2	26.7	26.1	28.6	31.1	21.7	17.8	42.3	27.7	21.4	19.7	25.2	20.5	19	17.6	22.2	18.6	25.2	26.8	12.4	16.8	22.5	11.7	17	13.6	14.2	33.3	14.5	27.5	31.7	42.6	38.4	37.9	26.7	35	35.2
hsa-mir-330_82_C_u	100	0	0	100	0	0	100	0	0	100	0	100	0	0	100	0	0	100	0	100	0	0	100	100	100	0	100	0	0	100	0	0	0	0	0	0	0	0	0	0	0	0	100	0	0	0	0	100	0
hsa-mir-532_43_G_a	12.5	9.1	0	0	12.5	13.3	16	0	0	0	7.7	0	0	0	10	0	0	25	0	0	4	0	3.2	5.9	13.8	0	0	5.6	3.3	7.1	0	3.1	50	50	0	11.1	0	0	0	0	0	0	3	0	0	0	0	0	8.3
hsa-mir-140_45_G_u	50	48	100	53.1	47.4	52.9	57.1	50	50	58.3	50	75	65.2	50	63	77.8	50	61.3	77.8	66.7	57.1	42.3	49.1	60.5	60.7	41.2	60	53.8	63.3	50	63	53.2	0	0	0	0	100	0	0	0	0	0	56.9	0	42.9	0	0	42.9	61
hsa-mir-140_45_G_a	50	48	0	40.6	36.8	35.3	14.3	50	25	33.3	25	25	26.1	40	37	22.2	50	25.8	18.5	23.3	32.1	50	39.6	28.9	31.1	44.1	32.5	42.3	31.7	33.3	25.9	38.3	0	100	0	100	0	33.3	0	0	50	0	37.5	100	42.9	0	0	47.6	36.6
hsa-mir-891a_33_U_a	37.5	0	100	0	0	34.6	50	0	50	0	0	0	0	0	0	0	0	0	0	0	60	0	66.7	50	0	0	100	100	25	0	100	0	0	0	0	100	0	0	0	0	0	0	0	0	0	0	0	0	50
hsa-mir-138-1_84_C_a	0	0	0	0	0	0	0	0	0	0	0	0	0	0	0	0	0	33.3	100	0	100	0	0	0	0	0	0	0	0	0	0	0	0	0	0	0	100	0	0	0	0	0	0	0	0	0	0	100	0
hsa-mir-1307_63_G_u	5.1	13.2	13.6	7	44.4	26.7	40.8	12.9	11.8	15.9	8.2	13.1	16	9	13	33.3	4.5	27.2	41.9	16.7	21.3	26.1	42.2	30.4	22.8	27.8	27.3	42.5	25	37.5	55.9	28.3	0	0	0	30	0	0	40	100	0	0	26.8	50	14.3	0	0	25.3	31.4
hsa-mir-1307_63_G_a	23.5	25	27.3	13.1	50	66.7	53.1	29.4	23.5	27.4	23	27.9	22.2	19.4	21.3	55.6	9.1	41.3	25	20.7	72.3	15.2	51.1	67.1	70.2	58.3	63.6	57.5	71.7	46.9	38.2	67.4	7.7	0	0	10	0	0	0	0	0	0	69.5	50	64.3	50	0	73.3	51.4
hsa-mir-199a-1_29_A_u	81.2	70.6	42.9	64.7	66.7	70	50	40	50	82.1	55.6	70	63	47.1	41.7	72.7	50	58.3	66.7	73.5	63.6	65.5	58.3	71.1	67.7	70.6	66.7	68.5	53.4	57.7	63.9	52.4	50	0	25	0	0	0	0	0	0	0	54.5	50	42.9	0	0	46.7	65.8
hsa-mir-561_48_A_u	0	0	0	0	0	0	0	0	0	0	0	0	0	0	0	0	0	0	0	0	0	0	0	0	0	0	0	0	0	0	0	0	0	0	0	0	0	0	0	0	0	0	0	0	0	0	0	0	0
hsa-mir-16-2_74_A_u	5.9	10.7	50	10.7	17.2	25	7.1	0	0	9.1	0	16.7	0	18.2	14.3	20	0	8.3	11.5	11.5	3.8	20	33.3	13.8	0	30	24.4	30	8.3	20.8	8.3	14.3	0	0	0	0	0	0	0	0	0	0	0	100	0	0	0	0	3.1
hsa-mir-23b_42_G_u	0	100	0	100	50	0	0	0	0	0	0	0	0	0	0	0	0	50	0	0	50	0	66.7	100	0	0	0	0	0	0	0	0	0	0	0	0	0	0	0	0	0	0	25	0	0	0	0	0	0
hsa-mir-3934_47_G_a	0	100	0	0	20	0	0	0	0	0	0	0	0	0	0	0	0	0	0	0	0	100	50	66.7	0	0	0	0	100	50	0	0	0	0	0	100	100	0	0	0	0	0	100	0	100	0	0	33.3	0
hsa-mir-34c_68_U_a	16.7	40	60	0	100	20	23.5	0	20	12.5	0	0	33.3	0	0	50	0	16.7	19.4	0	0	33.3	24.7	29.4	40	16.7	50	0	15.8	0	36.4	0	0	25	0	0	0	25	0	0	0	0	9.1	0	0	0	0	100	0
hsa-mir-195_75_A_u	0	0	0	0	0	0	0	0	33.3	0	0	0	0	0	0	0	0	0	0	12.5	0	0	0	0	0	25	0	0	0	0	0	0	0	0	0	0	50	0	66.7	0	0	0	0	0	0	0	0	0	0
hsa-mir-218-1_48_U_a	33.3	16.7	100	50	21.4	16.7	50	100	50	66.7	0	0	40	0	66.7	0	0	22.2	33.3	25	20	50	42.2	36.4	25	53.3	71.4	58.8	50	61.5	16.7	41.7	0	0	50	0	50	0	0	0	0	0	50	0	25	0	0	22.2	8.3
hsa-mir-550a-1_44_C_a	0	33.3	0	14.3	33.3	0	0	0	0	0	0	0	0	100	0	0	0	0	0	25	0	0	22.2	33.3	0	0	0	0	0	0	28.6	0	0	0	0	0	0	0	0	100	0	0	0	0	0	0	0	0	0
hsa-mir-1269a_89_C_u	50.8	36.1	74.1	42.8	100	0	32.4	48.5	100	0	0	34.1	53.7	50	71.4	50	0	34	0	0	32.3	44.4	31.3	52.8	25.6	50	68.1	40.8	0	39.2	0	0	0	0	16.7	20.7	0	0	0	0	0	0	0	0	57.1	0	0	0	0
hsa-mir-1269a_89_C_a	45.3	61.2	25.9	51.8	0	0	61.8	45.6	0	0	0	63.6	43.9	50	21.4	50	0	62.3	0	0	67.7	53.1	66.9	42.8	71.6	41.7	24.6	54.3	0	58.9	0	0	0	0	83.3	77	0	0	0	0	0	0	0	0	28.6	0	0	0	0
hsa-mir-432_37_A_u	0	22.2	0	0	0	25	0	0	0	20	0	50	0	100	0	0	0	0	0	0	0	50	0	0	21.9	50	50	14.3	50	0	0	0	0	0	0	0	0	0	0	0	0	0	0	0	0	0	0	0	50
hsa-mir-103a-1_71_A_u	27.2	15.5	25.6	21.7	24.3	16.8	21.3	24.3	22.9	25	14	20.7	20	18.3	22	21.1	30.4	17.8	31.1	19.3	14.7	19	23.1	27.4	16.8	23.1	22.7	15.9	17.6	21.6	20	16	5.5	4.2	0	2	1.8	3.2	2.2	0	3.7	0	13.9	7.1	21.2	0	0	17.1	18.9
hsa-mir-3614_38_C_a	0	0	0	0	0	100	0	0	0	0	100	0	0	0	0	0	0	100	0	0	0	0	100	50	50	50	0	0	50	0	0	50	100	0	0	50	50	0	0	0	100	0	0	0	0	0	0	0	0
hsa-mir-199a-1_70_G_a	100	100	0	0	0	100	100	0	100	100	0	100	0	100	0	100	0	0	0	100	100	0	58.3	33.3	33.3	100	100	45.5	42.9	50	33.3	50	0	0	0	0	0	0	0	0	0	0	33.3	0	0	0	0	100	0
hsa-mir-141_82_U_a	35.1	47.6	33.3	48.4	66.7	66.7	100	40.1	59	23.1	38.5	37.2	38.4	40.7	46.4	0	0	45.5	41.9	55.5	50	38.3	0	0	0	0	0	0	0	0	60	0	62.5	100	0	88.2	94.7	85.7	71.4	50	66.7	100	41.4	62.5	37	100	71.4	43	27.5
hsa-mir-320a_47_G_a	18.2	35.6	9.1	19.6	33.8	22.2	25.8	42.9	9.5	35	14.3	27.3	25.8	42.1	28.6	45.5	23.1	20.9	22.2	54	41.9	47.8	29.2	31.2	20	25	20	32.2	25.2	42.5	41.2	21.3	29.2	33.9	24	38.6	35.1	38.9	28.3	15.4	21.6	32.3	23.2	18.2	0	16.7	41.2	9.2	31.7
hsa-mir-432_36_G_u	50	24.1	0	33.3	0	15.4	66.7	100	100	22.2	0	0	22.2	40	50	33.3	0	26.3	0	22.2	0	10	30.9	40	15.5	35.3	25	19.6	36.6	0	22.6	14.3	0	0	0	0	0	0	0	0	0	0	50	0	33.3	0	100	60	13.7
hsa-mir-766_86_C_u	18.4	11.9	14.3	9.1	13	10.9	11.7	8	11.4	18.9	26.7	11.1	17.8	11.3	5.5	23.8	60	7.4	10.5	7.3	10.5	13.2	9.6	14.3	12.8	10.2	10.8	12.1	15.8	32.8	21.4	18.7	0	0	0	6.7	14.3	10	22.2	0	0	50	14.7	0	3.2	0	0	8.3	12.1
hsa-mir-148a_66_C_u	26.8	16.1	11	16.2	19.4	16.8	14.9	17.6	24.1	23.4	39.1	36	22.9	15.8	27.6	23.8	37.8	18.7	15.2	12.3	11.1	20.2	10.7	17	22.7	15.9	22.1	22.3	20.7	20.1	22.5	32.8	8.4	8.5	10	8.4	6.5	10.9	6.2	7	6	9.2	23.3	8.1	13.7	8.5	10.6	17.4	17.3
hsa-mir-766_86_C_a	22.4	8.4	14.3	9.1	4.3	16	7.3	8	9.1	13.2	20	11.1	20	5.7	16.4	14.3	6.7	16.7	8.6	3.3	14	11.3	15.2	7.1	12.8	20.4	15.4	10.1	11.8	19	21.4	22	8.3	20	0	26.7	14.3	20	22.2	0	28.6	0	10.6	25	6.5	0	33.3	15	1.4
hsa-mir-135a-1_40_U_a	0	0	0	100	0	0	0	0	0	0	0	0	0	0	0	0	0	0	0	0	0	0	0	0	0	0	0	0	0	0	0	0	0	0	0	0	0	0	0	0	0	0	0	0	0	0	0	100	0
hsa-mir-26a-2_13_A_c	0	20	0	20	0	33.3	0	0	0	0	0	0	0	0	0	0	0	0	0	0	0	0	0	0	0	0	0	0	0	0	50	0	0	0	0	0	0	0	0	0	0	0	0	16.7	0	100	0	0	0
hsa-mir-148a_66_C_a	7.8	14	4.9	7	6.8	10.3	5.6	8.2	9.2	10.5	9.1	8	8.8	8.4	8.8	8.9	7.6	8.2	6.5	5.6	9.7	9.6	4.8	9.5	10.8	12.1	10.6	7.1	11.5	7.4	7.4	12.5	9.5	8.1	10.2	12.4	20.7	11.2	14.5	20.9	15.7	13	13.5	16.7	9.8	6.8	10.6	17.1	7.1
hsa-mir-29b-2_74_U_a	0.5	0.8	0.7	0.2	0.2	0.6	0.4	0.5	0.9	0.1	0.3	0.6	0.2	0.3	0.3	0.2	0.2	0.1	0.5	0.3	0.4	0.2	0.9	0.3	0.5	0.6	0.6	0.7	0.6	0.9	0.7	0.8	8.6	6.7	15.4	28.6	13.5	33.3	25	0	16.7	0	0.2	1.8	0.3	33.3	25	0.3	0.4
hsa-mir-519e_62_U_c	0	0	0	0	0	0	0	0	0	0	0	0	0	0	0	0	100	0	0	0	100	0	0	0	0	0	0	0	0	100	0	0	0	0	0	0	0	0	0	0	0	0	100	0	0	0	0	0	11.3
hsa-mir-483_30_U_a	0	0	0	0	28.1	0	0	0	0	0	0	0	0	0	0	0	0	0	0	22.3	0	0	25	0	0	0	0	0	75	0	0	0	0	0	0	0	0	0	0	0	0	0	0	0	0	0	0	0	0
hsa-mir-142_77_A_u	0	0	0	0	0	0	0	0	0	33.3	0	0	0	100	0	0	0	0	0	0	0	0	0	0	25	0	28.6	0	0	0	0	0	0	0	0	0	0	0	0	0	0	0	0	0	0	0	0	0	22.2
hsa-mir-30b_76_C_a	0	7.7	0	10.5	11.1	20	0	20	27.3	12.5	0	0	16.7	50	12.5	0	0	25	0	6.2	0	0	17.6	16.7	0	0	0	0	0	0	0	0	0	0	0	66.7	25	50	0	0	42.9	0	0	0	0	0	0	12.5	0
hsa-mir-126_50_A_u	0	0	0	0	0	0	0	0	0	0	0	0	0	0	0	0	0	0	0	0	0	0	0	0	0	0	0	0	0	0	100	0	0	0	0	0	0	0	0	0	0	0	0	0	0	0	0	0	0
hsa-mir-526a-1_29_A_g	0	100	100	100	100	100	0	100	100	100	0	0	100	100	0	100	0	100	100	100	0	0	100	100	100	100	100	0	0	0	0	100	0	100	100	0	100	100	100	0	100	100	100	0	100	0	0	100	7.1
hsa-mir-92b_82_C_a	8.7	9.8	4.3	7.5	4.8	12.8	7.7	7.3	10.3	7.6	14.1	5.6	5	5.9	4.9	10.1	10.2	5.2	1.5	7.4	13.4	5.8	7.7	7.8	6.6	6.8	5.9	5.7	7.8	4.2	6.3	10.5	16.5	17.4	21	35.2	28.1	14.7	20.1	5	23.9	23.3	10.5	32	9.7	23.5	19.6	9.3	4.6
hsa-mir-30c-1_78_U_a	0	0	0	0	0	0	0	0	0	0	50	100	0	0	100	0	0	0	0	0	0	0	0	0	0	0	0	0	100	100	0	0	0	0	0	0	0	0	0	0	0	0	0	0	100	0	0	66.7	0
hsa-mir-1185-2_72_C_u	0	100	0	0	0	100	0	100	0	0	0	0	100	100	0	0	0	100	0	100	0	0	0	0	0	0	0	100	100	0	0	0	0	0	100	0	0	0	0	0	0	0	0	0	0	0	0	0	0
hsa-mir-320a_72_A_u	37	31.1	42.1	39.5	40.7	23.8	33.3	38.1	25.8	33.3	30	25	23.1	15.8	22.2	28.6	33.3	22.7	52	25.7	29.1	27.3	33.9	28.6	24.1	46.9	35.7	16.1	30.5	25	25.5	36.4	5.9	0	0	0	5.9	25	0	0	10	0	24.5	0	25	0	0	35.7	30.3
hsa-mir-320a_72_A_g	7.4	9.8	10.5	7.9	5.9	7.1	13.3	4.8	3.2	0	5	0	0	5.3	7.4	21.4	16.7	9.1	4	10.8	10.1	9.1	5.5	8	16.7	21.9	3.6	11.3	8.5	2.1	14.9	11.4	41.2	16.7	0	36.7	17.6	25	14.3	0	30	25	6.1	40	0	0	16.7	0	0
hsa-mir-142_76_G_u	50	60	50	58.8	8.3	47.6	0	10	50	46.2	40	62.5	26.3	22.2	51.7	0	0	30	33.3	6.2	18.4	46.2	41.7	30.4	40	35	28	22.9	29.7	41.3	35.9	24.2	0	0	0	0	0	0	50	0	0	0	45.7	0	50	0	0	0	42.9
hsa-let-7a-3_27_G_a	0	0	0	0	0	0	0	0	0	0	0	0	0	0	100	0	0	0	0	0	0	0	0	0	0	0	0	0	7.1	0	0	0	100	0	0	0	0	0	100	0	0	0	0	0	0	0	0	0	0
hsa-mir-212_93_C_u	33.3	100	0	15.4	100	0	50	33.3	0	0	33.3	0	0	0	40	100	0	28.6	0	100	50	75	66.7	66.7	40	44.4	0	66.7	42.9	12.5	0	31.2	54.5	0	0	57.1	100	0	0	0	0	0	20	0	0	0	0	0	83.3
hsa-mir-452_38_C_a	12	18	0	0	100	10	10.7	33.3	12.5	0	14.3	0	0	16	16.7	0	0	9.5	0	0	14.3	11.1	9.1	21.8	0	4.3	0	19	0	5	9.4	50	50	0	0	28.6	0	0	0	0	0	0	20.4	33.3	0	0	0	13.3	0
hsa-mir-212_93_C_a	33.3	0	0	30.8	0	0	0	33.3	0	0	16.7	0	0	0	0	0	0	14.3	25	0	0	25	11.1	0	0	11.1	50	8.3	28.6	37.5	20	25	18.2	100	0	42.9	0	0	0	0	0	0	20	100	0	0	100	100	16.7
hsa-mir-411_37_C_u	0	0	0	0	0	0	0	100	0	0	0	0	0	0	0	0	0	25	0	0	0	0	25	0	0	0	0	0	0	0	50	0	0	0	0	0	0	0	0	0	0	0	0	0	0	0	0	0	41.7
hsa-mir-585_64_G_a	0	0	0	0	0	0	0	0	0	0	0	0	0	0	0	0	0	0	0	0	0	0	0	0	0	0	0	0	0	0	0	0	0	0	0	0	0	0	0	0	100	0	0	0	0	0	0	0	0
hsa-mir-411_37_C_a	0	100	0	0	100	0	0	0	0	0	0	0	100	100	0	0	0	50	100	0	0	0	75	0	71.4	50	0	60	0	0	50	100	0	0	0	0	0	0	0	0	0	0	0	0	0	0	0	0	16.7
hsa-mir-654_38_U_c	0	42.9	0	0	0	0	0	0	0	0	0	0	0	0	0	0	0	100	100	100	0	0	0	100	33.3	0	0	0	0	0	0	0	0	0	0	0	0	0	0	0	0	0	0	0	0	0	0	0	20
hsa-mir-335_74_U_a	0	100	0	70	70.3	66.7	75	80	0	75	100	50	100	50	42.9	100	100	100	83.3	58.3	100	71.4	61.5	100	81	100	100	75	85.7	100	66.7	100	100	100	100	88.9	100	100	0	0	0	0	81.8	100	100	0	0	50	80
hsa-mir-375_62_G_u	22.9	15	20.7	16.9	0	1.1	9.1	12	10.2	15.7	18	17.6	0	5.3	19.2	0	42.9	5.8	5.5	13.4	0	17	0	0	0	0	0	0	0	0	0	0	3.9	1.4	0	3.4	2.7	9.8	4	7.1	5.3	1.1	3.1	0	2.5	0	5	2.3	3.2
hsa-mir-375_62_G_a	75	80.9	79.3	80.6	100	95.7	90.9	84	87.8	79.9	79.3	82.4	100	84.2	73.1	100	42.9	86.5	90	83.8	96	76.6	100	100	100	100	100	100	100	100	0	100	82.6	84.5	100	84.8	87	74.6	87	57.1	80.9	88	92.7	100	94.2	60	90	92.1	93.5
hsa-mir-181b-1_97_C_u	16.7	12.5	66.7	12.9	20	28.6	66.7	33.3	100	17.9	18.2	25	33.3	0	20	0	50	22.2	16.7	11.6	16.7	50	20	35.3	16.7	20	8.3	0	14.3	50	0	0	0	0	0	0	0	0	0	0	0	0	14.3	0	20	0	0	17.4	33.3
hsa-mir-4697_77_C_u	0	0	0	0	0	0	0	0	0	0	0	0	0	0	0	0	0	0	0	0	0	0	0	0	0	0	0	0	0	0	0	0	0	0	0	0	0	0	0	0	0	0	0	0	0	0	0	0	0
hsa-mir-140_86_G_a	39.3	15.4	31.2	16.2	40	24.1	23.1	42.9	31.2	35.7	39.3	0	18.2	41.7	21.7	18.2	0	21.1	19	42.4	23.8	29.2	31.1	32	32.6	33.3	34.9	32.1	35.7	35.6	26.3	23.1	32.2	21.4	35.7	34.6	29.4	17.6	29.6	25	9.5	31.6	26.6	40	28.6	7.1	10	27.6	44.4
hsa-mir-4697_77_C_a	0	0	0	0	0	0	0	0	0	0	0	0	0	0	0	0	0	0	0	0	0	0	0	0	0	0	0	0	0	0	0	0	0	0	0	0	0	0	0	0	0	0	0	0	0	0	0	0	0
hsa-mir-378a_27_G_u	66.7	34.5	14.3	15.8	44	5	21.4	30.8	20.8	66.7	33.3	100	40	42.9	38.2	75	100	44.4	50	25.9	19	37.5	34.9	36.8	47.1	42.1	52	31.2	20.8	31.8	43.8	28.9	10	0	33.3	0	0	8.3	11.1	0	11.1	33.3	48.5	0	66.7	0	0	26.3	34.8
hsa-mir-378a_27_G_a	0	20.7	28.6	10.5	18	35	7.1	7.7	20.8	33.3	16.7	0	13.3	0	14.7	25	0	0	7.7	7.4	23.8	33.3	11.6	26.3	11.8	23.7	8	18.8	16.7	22.7	10.4	23.7	20	14.3	50	16.7	100	41.7	0	0	22.2	16.7	18.2	50	16.7	14.3	100	31.6	8.7
hsa-mir-181a-1_46_U_a	42.1	46.3	39.8	38.2	36.2	45.4	36.8	41.3	42.9	32.1	32.7	31.7	44.2	39.8	37.9	37.3	47.1	29.6	39.9	25.5	38.2	36.8	43.3	34.5	39.4	42.1	47.7	43.1	52.8	49.5	36.3	46.7	4.4	6.5	2.2	7.7	5.2	0.6	2.8	20	11	2.6	44.2	11.2	42.4	6.7	5.6	49.1	37.9
hsa-mir-25_74_C_u	34.6	27.8	34	31.6	30.8	33.4	29.8	28.3	27.2	36.5	31.9	32.2	30.5	23.4	35.5	38.3	37	26.7	48.3	24.2	21.4	36.7	29.7	36	26.7	37.6	47.4	31.9	36.3	40.2	30.9	30.9	12.9	15	18.6	14.7	14.6	16.5	15.3	14.3	19	12.8	28.7	5.8	27.4	14.8	11.4	25.9	28.3
hsa-mir-188_37_G_u	100	88.9	100	66.7	68.8	100	72.7	66.7	100	66.7	100	0	100	100	60	100	100	57.1	100	66.7	58.3	50	57.1	80	40	66.7	100	100	75	100	50	50	0	0	0	0	0	0	0	0	0	0	16.7	100	100	0	0	100	100
hsa-mir-191_80_U_a	0	0	0	25	0	100	0	0	0	0	0	0	0	0	0	0	0	0	50	0	50	100	100	0	0	0	0	0	100	0	0	100	100	0	0	0	0	0	0	0	0	0	100	100	0	0	0	0	50
hsa-mir-25_74_C_a	57.6	65.3	57.2	61.8	63.3	57.3	62.9	64	58.8	50.8	57.3	61	59.8	65.9	59.5	54.8	48.1	61	43.1	68	68.5	53.7	63.2	54.1	64.3	53.2	44.6	58.5	53.8	53.5	62.3	60.4	83.2	83.3	78	81	78.6	75.2	80.3	85.7	77.1	73.3	61.7	88.5	67.4	85.2	83.5	64.5	61.2
hsa-mir-188_37_G_a	0	11.1	0	33.3	31.2	0	18.2	33.3	0	0	0	0	0	0	20	0	0	42.9	0	33.3	41.7	50	42.9	20	60	33.3	0	0	25	0	50	50	0	0	0	0	0	0	0	0	0	0	83.3	0	0	0	0	0	0
hsa-mir-92a-2_74_G_u	0	0	0	0	0	0	0	0	0	0	50	0	0	0	0	0	0	0	0	0	0	0	0	0	0	0	0	0	0	0	0	0	0	0	0	0	0	0	0	0	0	0	0	0	0	0	0	0	0
hsa-mir-6761_29_G_u	0	100	0	0	0	0	0	0	0	0	0	100	100	0	0	0	0	100	0	0	0	0	100	100	100	100	0	100	100	0	100	75	0	100	0	50	0	0	0	0	100	0	66.7	0	0	0	0	75	0
hsa-mir-2682_80_C_u	0	0	0	85.7	0	0	100	0	0	100	0	0	0	100	0	0	0	0	0	0	0	0	100	100	0	0	0	100	0	100	100	0	0	0	0	0	0	0	0	0	0	0	0	0	0	0	0	0	0
hsa-mir-127_44_U_a	12.1	11	4.4	9.3	14.9	11.7	8.9	8.4	11.8	3.8	7.1	5.2	7.6	7.1	7.4	6.7	4.9	7.1	4.2	7.2	12.3	8.3	12.5	6.6	6.7	11.3	11.9	13.7	10.8	14.9	10.9	10.3	24	17.6	24.7	21.2	33.3	16.2	19.2	30	32.4	31.6	13.6	26.7	28.6	37.8	20	14.8	4.2
hsa-mir-34a_45_G_u	24	20	45.7	23.3	27.6	20.8	20.8	31.6	36.7	49.1	34.7	29.7	26.4	26.2	50.5	26.1	40	31.2	35.6	28.1	18.4	31.4	32	25.6	15.4	22.2	19.9	18	21.6	14.7	28.8	14.9	12.4	17	29	5.5	11.9	6.2	14.1	50	10.3	4.3	36.8	28.6	53.3	0	16.7	43.3	36.4
hsa-mir-182_50_G_u	78.6	50	50	50	57.4	66.7	50	71.4	25	50	100	66.7	66.7	50	64.3	100	0	0	87.5	60	40	41.2	100	100	50	78.6	66.7	73.3	77.8	62.5	44.4	0	0	100	0	0	100	0	50	0	50	0	0	71.4	0	0	0	0	100
hsa-mir-34a_45_G_a	3.3	9.7	10.9	8.8	16.4	8.5	3.9	7.9	6.7	11.8	13.7	5.4	10.3	13.8	4.5	8.7	13.3	11.5	21.9	11	18.4	13.6	10.7	13	5.7	7.4	8.2	3.6	9.4	5.8	10.6	7.5	20.7	14.9	22.6	16.9	15.3	9.4	14.1	0	12.8	34.8	11.7	25	12.5	0	8.3	13.3	11.2
hsa-mir-1307_40_C_a	0	100	100	60	50	100	0	50	0	66.7	50	25	0	25	100	0	100	33.3	40	42.9	0	0	50	60	25	0	0	66.7	0	0	33.3	33.3	0	100	0	66.7	100	100	0	0	66.7	66.7	75	100	0	0	100	57.1	100
hsa-mir-182_50_G_a	14.3	50	0	30	31.5	33.3	16.7	21.4	37.5	0	0	25	33.3	50	28.6	0	0	100	12.5	30	40	41.2	0	0	50	7.1	33.3	13.3	0	37.5	33.3	50	100	0	0	50	0	0	0	0	50	66.7	0	28.6	0	100	0	0	0
hsa-mir-196a-2_48_U_a	0	0	0	0	54.5	0	0	0	0	0	0	50	0	0	0	0	0	0	55.6	50	69.2	50	58.3	0	0	0	8.3	0	0	0	0	0	0	0	0	0	0	50	66.7	0	0	100	0	0	0	0	0	0	0
hsa-mir-629_82_C_u	20	28	0	16.1	9.7	12.5	7.1	0	28.6	13	27.3	25	42.9	6.2	41.7	33.3	10	13.6	28.2	13	50	21.4	21.4	16	33.3	0	60	35	10.7	35.7	36.8	17.6	0	0	0	0	0	0	0	0	0	0	11.8	0	30	0	0	0	18.5
hsa-mir-199a-1_69_G_u	10.5	10.3	16.7	13	15	12.7	10.8	12.1	7.1	13	14.1	16.9	13.7	18.8	11.7	20	0	16.4	12.7	13.7	11.2	17.1	11	9	13.3	11.6	12.2	11.1	9.3	7.1	14.5	8.8	5.5	0	10	7.1	3.6	0	2.9	0	5.6	0	11.9	0	13.8	0	13.3	8.9	20.8
hsa-mir-1180_62_U_a	25	0	0	9.5	0	0	0	10	0	66.7	33.3	26.7	18.2	0	13.6	0	0	30	28.6	17.6	0	16.7	0	0	0	0	0	0	0	0	0	0	0	0	0	25	25	0	60	0	0	100	0	0	100	100	0	100	0
hsa-mir-199a-1_69_G_a	79	78.5	71.9	74	63.7	67.9	68.5	77.6	77.8	78.9	71.8	74.6	67.2	61.8	72.9	60	88.9	68.3	77.5	64.3	70.8	70.1	50.7	63.3	59.3	57	68.4	52.1	63.8	69.3	61.7	57.7	27.3	57.1	30	24.3	32.1	40	29.4	100	33.3	40	71.2	100	79.3	50	13.3	80.4	68.2
hsa-mir-210_50_C_u	25	0	0	40	16.7	0	0	33.3	0	0	0	0	0	33.3	0	0	0	25	12.5	12.5	12.5	0	20	20	0	0	22.2	14.3	33.3	0	25	33.3	100	0	0	0	50	0	0	0	0	0	25	0	0	0	0	33.3	0
hsa-mir-210_50_C_a	25	0	0	20	33.3	50	0	33.3	50	0	0	0	0	0	50	0	0	0	0	12.5	12.5	0	20	0	20	25	22.2	14.3	16.7	20	50	16.7	0	0	0	0	0	0	0	0	0	0	25	0	0	0	0	33.3	0
hsa-mir-877_20_G_a	0	20	100	8.3	0	100	8.3	0	100	100	0	0	0	0	0	100	0	0	0	0	7.7	100	0	5.3	0	0	0	0	0	0	100	0	0	0	0	16.7	0	0	0	0	4	7.1	0	0	50	0	0	12.5	0
hsa-mir-425_77_A_u	0	0	0	33.3	66.7	100	40	0	0	0	50	0	0	0	42.9	0	0	0	20	33.3	0	0	0	25	50	0	0	0	66.7	100	60	0	42.9	0	0	0	0	100	100	0	0	0	0	0	50	0	0	33.3	100
hsa-mir-342_84_C_a	1.7	1.4	0	1.6	0.5	0.5	0.9	0	0.7	1.5	1.3	1.5	0	2.4	1.2	3.4	0	2	0	0.4	1.8	1.7	1.1	0.8	2	1	3	2.7	1.7	2.6	1.6	2.9	14.5	9.7	8.7	23.4	7.9	16.2	16.8	14.3	16.7	22.3	1.3	3.8	0.8	15.6	16.1	2.2	2
hsa-mir-589_47_U_a	100	0	0	0	0	100	25	0	100	100	0	0	0	0	0	0	0	100	0	0	100	0	80	80	0	0	0	33.3	100	100	100	0	100	0	0	0	0	0	0	0	0	0	0	0	0	0	0	100	0
hsa-mir-7703_77_G_u	0	0	0	0	0	0	0	0	0	0	0	0	100	0	0	0	0	0	0	0	100	0	0	100	50	0	0	0	0	100	0	0	0	0	0	0	100	0	0	0	0	0	0	0	0	0	100	100	0
hsa-mir-449c_58_U_a	0	0	0	0	0	0	0	0	0	0	100	0	0	0	0	0	0	100	0	0	0	0	0	0	0	0	0	0	0	0	0	66.7	100	0	100	0	0	100	0	0	0	100	0	0	0	0	0	0	0
hsa-mir-199b_50_G_u	0	0	0	0	0	0	0	0	0	0	0	0	0	100	0	0	0	0	0	0	0	0	0	0	0	0	0	0	0	0	0	100	0	0	0	0	0	0	0	0	0	0	33.3	0	0	0	0	0	0
hsa-mir-330_81_G_u	0	0	0	0	100	50	0	0	0	0	0	0	0	0	0	0	0	33.3	14.3	0	11.1	0	6.7	0	33.3	100	0	0	0	0	25	0	0	0	0	0	0	0	0	0	0	0	0	0	0	0	0	33.3	0
hsa-mir-342_60_G_a	0	100	100	0	100	0	0	0	0	0	100	0	0	0	0	0	0	0	0	100	100	100	0	0	100	0	100	100	100	100	100	75	0	100	100	100	0	100	100	0	0	0	100	0	0	0	0	0	100
hsa-mir-125b-1_38_G_a	0	0	0	33.3	0	0	0	0	0	0	33.3	0	100	50	0	0	0	0	0	50	0	0	0	0	0	0	0	0	0	0	0	0	0	0	0	0	0	0	0	0	0	0	0	0	0	0	0	0	0
hsa-mir-194-1_37_C_u	0	0	0	0	0	0	0	0	0	0	0	0	100	0	0	0	0	0	0	0	0	0	0	0	0	33.3	0	0	0	11.1	0	0	0	0	0	0	0	0	0	0	0	0	0	0	0	0	0	0	0
hsa-mir-519b_12_C_a	100	100	0	100	100	100	0	100	100	0	0	100	100	100	0	0	100	100	100	100	100	100	0	100	100	100	100	0	0	100	0	100	100	0	100	0	100	100	0	0	100	0	100	100	100	100	0	0	68.3
hsa-mir-194-1_37_C_a	100	100	0	100	100	100	0	100	100	0	100	100	100	100	100	100	100	100	100	100	40	100	100	100	100	66.7	100	100	100	88.9	100	66.7	0	66.7	100	100	100	7.7	100	0	0	0	100	100	50	0	0	100	100
hsa-mir-381_71_G_u	0	0	0	0	0	0	0	0	0	0	0	0	0	0	0	0	0	0	0	0	0	0	0	0	0	50	0	0	0	100	0	0	0	0	0	0	0	0	0	0	0	0	0	0	0	0	0	0	60
hsa-mir-196a-1_18_A_c	13.4	26.6	5.7	0	2.8	0	41.7	25.8	0	0	0	0.2	34.8	60	40	0	100	0	3.5	0	1.3	2.9	0.8	0	71.4	20	3.2	16.7	3.7	24.1	2.6	0.6	2.2	100	66.7	0	100	2.5	0	100	0	0.1	0	0	0	0	1	100	100
hsa-mir-381_71_G_a	0	0	0	0	0	100	0	0	0	0	100	0	0	0	0	0	0	100	0	0	0	0	100	0	100	50	100	100	50	0	0	0	0	0	0	0	0	0	0	0	0	0	0	0	0	0	0	0	40
hsa-mir-223_91_G_u	68.2	50	70	57.8	48.3	63.7	78.5	56.8	35.7	72.7	45.9	20	71.4	75.6	74.5	66.7	60	63.7	70	56.8	68.1	59	68.8	52.9	55.7	54.7	72.1	66.7	56.1	48.3	67	57.6	14.3	0	33.3	0	0	22.2	0	0	0	50	64.9	33.3	80	100	0	22.2	61.4
hsa-mir-223_91_G_a	13.6	9.1	20	13.3	20.7	18.6	6.2	16.2	35.7	13.6	32.4	20	25	17.8	13.7	20	30	15.6	3.3	16.2	9.7	13.1	10.8	25.2	13.7	17	13.5	10.5	13.5	18	13.1	20.7	28.6	100	0	25	50	11.1	25	0	0	0	20.2	33.3	0	0	0	55.6	25.7
hsa-mir-26a-1_8_C_g	0	0	0	0	0	0	0	0	0	0	0	0	0	0	0	0	100	0	0	0	0	0	0	0	0	0	0	0	0	0	0	0	0	0	0	0	0	0	0	0	0	0	0	0	0	0	0	0	0
hsa-mir-411_20_A_g	24	4.4	0	23.5	0	0	16.7	18.2	16.7	3.7	0	20	13.5	8.1	33.3	0	0	7.4	27.3	0	0	7.7	2.4	0	2.7	0	7.1	4.7	10	0	1.6	7.7	10	12.5	0	40	0	0	20	0	0	33.3	5.9	0	33.3	25	14.3	3.1	2.1
hsa-mir-1269a_88_G_a	10.9	27.2	11.5	13.2	26.7	0	22.5	8.2	30.4	0	0	14.9	11.9	22.6	9.4	10.4	0	13.1	0	0	26.8	18.1	29.5	15.1	28.7	27.2	6.8	10.8	0	11.5	33.3	33.3	0	0	0	13.5	0	0	0	0	0	0	0	0	27.4	0	0	0	0
hsa-mir-148a_27_U_a	18.8	10.5	5.9	14.3	11.5	31.2	6.2	3.7	12	20	10.5	9.1	6.9	9.8	18.2	0	0	3.3	8.2	9.2	4.9	3.8	20.9	7.7	15	15.6	17.9	11.8	15.8	7.8	9.8	15.6	50	0	0	0	100	100	0	0	50	0	3.6	0	12.1	0	0	11.8	6.5
hsa-mir-30d_30_G_u	81.8	85.7	0	96.9	75.7	93.8	60	87.5	88.9	88.2	100	100	81.8	0	72.2	66.7	50	83.3	55.6	92.9	75	76.9	68.4	80.6	68	83.3	70	77.8	65.5	84.8	73.3	62.5	37.5	0	100	75	37.5	0	50	100	25	50	69.4	100	100	50	33.3	86.7	85.7
hsa-mir-30d_30_G_a	9.1	0	0	0	2.7	0	30	12.5	11.1	11.8	0	0	18.2	0	22.2	16.7	16.7	16.7	11.1	0	25	7.7	10.5	13.9	20	11.1	20	11.1	20.7	6.1	20	25	50	0	0	25	50	0	16.7	0	25	0	25	0	0	50	66.7	13.3	14.3
hsa-mir-23c_87_C_a	0	0	0	0	0	0	0	0	0	0	100	0	0	0	0	0	0	0	0	0	0	0	0	100	100	0	0	100	0	0	0	0	0	0	0	0	100	0	0	0	0	0	0	0	0	0	0	0	0
hsa-mir-30e_81_G_u	24.4	15	27.1	21.3	20.8	20.8	19.2	14.3	16.7	22.6	24.7	26.6	20.7	22.8	25.2	21.9	40.7	21.3	33.8	15	15.5	24.3	20	18.7	14	24.4	42.2	19.3	23.9	26.5	17.6	21.6	36.4	0	33.3	14.3	14.3	25	12.5	100	7.7	0	15.6	28.6	17.5	50	66.7	20.9	32.7
hsa-mir-30e_81_G_a	70.6	81.8	68.2	74.6	75.1	73.3	75.3	80.8	78.3	69.5	70.7	67.7	71.4	70.9	70.3	73.4	54.2	73.1	60.9	78.1	77.4	73.2	75.9	77.1	80.8	70.5	54	75.2	70.1	69.8	76.7	70.8	45.5	71.4	33.3	57.1	64.3	25	50	0	69.2	80	80.3	42.9	78.1	0	0	73	62.8
hsa-mir-203b_78_C_u	66.7	0	0	0	42.1	50	0	0	100	0	0	50	0	0	42.9	50	0	25	32.6	34.4	20	50	33.3	0	0	100	100	16.7	37.5	0	0	0	0	0	0	0	0	0	0	0	0	0	100	0	0	0	0	0	0
hsa-mir-106b_74_U_a	52.2	67.7	71.4	57.4	68	77.8	74.4	70.8	70	50	90	69.7	70.6	61.5	62	28.6	0	45.5	59.1	67.5	75	46.9	70.7	69.4	72.7	57.1	66.7	60	58.7	60.6	63.6	62.9	73.3	100	50	77.8	83.3	66.7	69.2	0	66.7	100	48	100	25	0	100	54.5	50
hsa-mir-590_78_U_a	0	0	0	33.3	0	0	0	0	0	0	0	0	0	0	0	0	0	0	0	0	100	0	50	0	0	0	0	0	0	0	0	50	0	0	0	0	0	0	0	0	0	0	0	0	0	0	0	0	0
hsa-mir-181a-2_64_G_u	50	80	100	100	100	60	100	50	0	100	100	100	100	100	100	0	0	33.3	100	84.6	0	25	81.8	100	77.8	100	50	71.4	100	60	60	60	0	0	0	100	0	50	0	0	50	0	100	0	100	0	0	0	0
hsa-mir-299_61_C_u	0	0	0	0	0	0	0	0	0	0	0	0	0	0	0	0	0	0	0	0	0	0	0	0	33.3	0	0	0	0	0	33.3	0	0	0	0	0	0	0	0	0	0	0	0	0	0	0	0	0	100
hsa-mir-744_88_C_u	22.9	13.8	14.3	14.6	10.6	22.9	6.7	10.4	7.7	17.2	29.2	15.7	18.6	22.1	4.7	33.3	37.5	10.9	7.1	6.1	18.8	11.1	10.1	11.5	12.7	11.7	19	15.4	20.1	8.9	23.9	18.8	0	0	9.1	0	0	0	20	0	0	0	28.3	0	14.3	0	0	17.6	12.7
hsa-mir-183_89_C_u	0	0	0	100	0	0	0	0	0	0	0	0	0	0	0	0	0	0	0	0	0	66.7	0	100	0	0	0	0	0	0	0	100	0	0	0	0	0	0	0	0	0	0	0	0	0	0	0	0	0
hsa-mir-299_61_C_a	0	100	0	0	0	0	0	100	0	0	0	0	0	0	0	0	0	100	0	0	0	0	0	0	66.7	0	0	100	100	0	66.7	100	0	0	0	0	0	0	0	0	0	0	0	0	0	0	0	0	0
hsa-mir-651_38_U_a	50	90	0	0	100	50	100	100	0	0	0	0	0	0	100	0	0	50	0	66.7	0	100	80	40	66.7	0	0	0	100	90	100	100	0	0	0	0	0	0	0	0	0	0	66.7	0	0	0	0	100	0
hsa-mir-363_72_A_u	14.1	16.4	0	8.3	9.1	5.9	2.7	9.5	0	0	0	10.7	14.3	50	11.1	13	25	0	0	6.2	7.7	16.1	5.7	12.5	10.4	13.1	0	2.6	8.9	4	14.3	7.1	0	0	0	25	0	0	0	0	0	0	10.5	0	9.5	0	0	0	9.1
hsa-mir-363_72_A_g	78.9	76.4	100	91.7	81.8	94.1	83.8	76.2	100	87.5	90	83.9	81	50	66.7	75.9	75	89.5	100	76.7	69.2	74.2	84.9	75	72.8	75.4	100	94.7	80.2	88	71.4	82.1	100	0	100	50	100	100	100	0	100	0	71.1	0	42.9	100	50	75	63.6
hsa-mir-200c_67_G_u	35.9	29	22.9	31.3	27	26.3	27.1	22.6	31.7	40.4	30.2	29	27	21.3	26.2	27.7	0	22.9	31.7	20.8	17.9	39	25.5	37.1	24.9	40.2	51.2	33.1	35.9	35.5	29.7	20.8	12.8	7.1	12.5	12.9	10.4	12	0	0	10.7	0	36.8	13.3	30.1	50	14.3	24.8	31.4
hsa-mir-200c_67_G_a	60.2	67.1	71.1	64.8	69.3	69.3	67.7	72.6	64.1	55.8	66.7	67.5	70.2	74.8	71.1	69.5	100	73.5	65	73.6	77.2	57.1	70	60.3	70.7	56.8	44.6	61.9	60.6	61.5	66.8	73.4	81.4	85.7	70.8	77.4	75.3	76	95.7	50	78.6	81.8	58.7	76.7	65.6	50	57.1	71.6	64.6
hsa-mir-370_69_U_a	0	13.5	0	0	0	16.7	20	16.7	0	7.1	0	20	6.2	3.4	0	0	0	0	0	22.2	0	0	10.3	7.1	7.6	0	33.3	15.2	4.8	16.7	0	16.7	0	0	0	100	0	0	0	0	0	0	0	0	20	0	0	22.2	6
hsa-mir-449b_40_C_u	0	21.1	0	0	0	0	0	0	0	0	0	0	0	0	0	0	0	25.9	0	0	0	0	0	0	0	0	0	0	0	0	0	0	0	0	0	0	0	0	0	0	0	0	0	0	0	0	0	0	0
hsa-let-7g_83_C_u	83.2	84.1	80	74.1	85.6	78.4	83.1	82.1	71.8	83.2	74.6	78	86.4	83.5	78.4	87.5	78.7	81.2	75.2	86.5	82	74	84.8	79.5	81.1	89.1	90.3	86.6	86.3	90.8	86.9	83	46.2	50	50	66.7	66.7	0	37.5	100	57.1	50	85.8	66.7	89.7	0	0	82.9	83.6
hsa-mir-125a_14_G_c	0	33.3	0	100	0	33.3	0	0	0	0	0	0	0	0	0	0	0	0	0	0	0	0	0	0	0	33.3	0	50	0	0	0	0	0	100	0	0	0	0	0	0	0	0	0	0	0	0	0	0	0
hsa-mir-125a_14_G_a	0	0	0	0	0	0	0	0	0	0	0	0	0	0	0	0	0	0	0	50	0	0	100	0	0	66.7	0	0	0	0	0	100	0	0	0	100	100	0	50	0	0	0	50	0	50	100	0	0	0
hsa-mir-181b-1_58_U_a	24.6	45.5	40.5	23.3	47.1	60.8	53.5	23.9	41.9	28.1	27	25.7	26.8	25.6	32.1	48.3	29.6	14.7	25.2	22.5	34.7	26.5	67.1	56.7	62.2	64.5	37.5	51.9	58.6	63	46.4	54.2	7.5	10.7	9.4	9.8	6.7	3.2	8.4	12.5	13.4	8.7	37.7	3.4	38.4	3.7	4.7	40.6	14.3
hsa-mir-3130-2_32_C_a	50	75	75	0	18.8	0	0	0	100	40	50	0	0	60	33.3	0	25	25	50	0	50	50	21.4	0	50	100	66.7	14.3	42.9	20	20	50	0	0	0	0	0	0	50	0	0	0	0	0	0	0	0	0	0
hsa-mir-181c_88_C_u	0	0	0	20	0	100	50	0	0	0	0	0	0	0	0	0	0	0	0	30	0	0	43.8	66.7	0	50	0	50	40	50	20	0	0	0	0	0	100	0	0	0	0	0	100	0	0	0	0	40	0
hsa-mir-181c_88_C_a	0	0	0	60	0	0	50	0	0	0	0	100	100	0	100	0	0	0	0	50	100	0	37.5	0	100	50	0	33.3	60	33.3	60	0	0	0	0	100	0	0	50	0	100	0	0	0	0	0	0	40	0
hsa-mir-93_72_A_u	21.7	8	11.1	9.1	21.4	15.8	15	20.8	10	25	32.1	16.7	12.5	10	11.3	0	10	8	14.6	12.1	7.8	16.7	13.6	17.5	5.3	18.2	14.7	18.2	20.6	13.3	22.5	13.2	50	0	33.3	18.2	44.4	0	100	0	37.5	16.7	19.6	100	11.1	100	0	21.9	20
hsa-mir-16-1_13_U_a	0	0	0	0	0	0	0	0	100	100	0	0	0	0	0	0	0	0	100	0	100	100	0	0	100	0	0	100	100	0	100	0	100	0	50	0	100	100	100	0	0	0	0	66.7	0	100	0	0	50
hsa-mir-99a_35_G_a	83.9	87.6	86.1	88.4	88.1	93.4	86.5	86.4	94.6	88.1	88.9	87.3	79.3	75.6	89.9	83	0	80.6	84.3	84.4	90.3	78.5	90.4	86.8	89.7	85	88.9	88.3	89.6	86.4	79	92.5	87.5	40	100	90	62.1	66.7	70	0	50	0	90.1	50	88.5	0	50	86.8	83.1
hsa-mir-1306_76_G_u	100	60	100	85.7	88.9	0	100	0	50	0	50	0	0	0	50	0	0	100	100	75	0	100	50	66.7	50	100	33.3	75	66.7	66.7	50	0	0	0	0	0	0	0	0	0	0	0	0	0	0	0	0	100	100
hsa-mir-21_69_G_u	40.6	30.8	45.8	25.7	47.1	28.5	26.8	20	29.2	28.2	30	21.2	21.4	18.2	25	16.7	0	28.2	55.6	39	16.3	21.4	35.2	42.2	34.2	38.8	44.3	39.3	35.8	24	42.7	30.6	9.7	30	39.2	15.1	37.5	14.3	15	33.3	27.3	21.7	38.3	35.7	36.4	0	0	53.3	19.4
hsa-mir-29a_40_U_a	0	33.3	0	100	66.7	75	0	0	0	0	25	0	0	0	0	100	0	0	0	0	100	0	0	50	0	0	100	33.3	0	0	0	0	0	0	0	28.6	25	0	0	0	0	0	14.3	80	0	100	0	0	0
hsa-mir-21_69_G_a	12.5	19.2	16.7	5.7	5.9	9.3	6.1	20	12.5	7.1	10	6.1	14.3	6.1	3.1	11.1	20	9.4	0	5.1	14	14.3	5.5	8.1	12.5	14.6	8.6	8	8.3	0	4.9	4.5	11.1	0	17.6	14.3	12.5	14.3	25	0	0	4.3	11.3	21.4	9.1	0	0	0	11.1
hsa-mir-27a_71_C_u	6.5	5.3	3.9	8.2	5.3	9	7.4	6.3	4.8	8.4	6.4	5.6	6.1	6.1	5.1	12.6	14.7	6.8	5.4	5.4	4.4	4.9	5.5	6.8	5.1	5.2	5.8	4.7	5.9	4.9	3.7	9.4	18.7	20.3	20.5	24.7	16.2	20.9	25.2	27.6	20.1	23	5.3	16	6.1	35.8	25.2	6.4	4.6
hsa-mir-138-2_34_C_u	0	0	0	0	0	0	0	0	0	0	0	0	0	0	0	0	0	50	0	0	0	0	0	0	0	0	0	0	0	100	0	0	0	0	0	0	0	0	0	0	0	0	0	0	0	0	0	0	0
hsa-mir-5579_51_A_g	0	66.7	0	52.9	61.8	100	0	66.7	25	0	0	0	100	100	0	0	0	100	0	0	66.7	0	0	0	100	0	0	0	0	0	100	0	100	0	0	0	0	100	0	0	0	0	0	0	0	0	0	0	0
hsa-mir-128-1_71_U_g	5.2	5.9	9.1	9.4	4.1	6.7	8.2	8.3	19.4	2.9	6.5	4.8	5.8	7.1	3.7	15	11.1	2.6	3.5	9	8.2	5.7	7.9	4.1	9.5	4.4	8.3	5.5	7.2	6.6	6	10.3	19.3	24	26.7	20.8	20.5	33.3	14.3	66.7	19.4	22.2	6.7	40	11.8	33.3	23.1	8.1	2.9
hsa-mir-128-1_71_U_a	16.9	33.1	18.2	17.6	16.5	30	18.9	14.6	27.8	17.1	29	23.1	16.5	23.8	20.7	25	66.7	17.9	8.8	21.2	37.7	28.7	25.2	19.9	26.3	27.4	16.7	25.8	19.5	17.8	25	29.9	64.2	56	55.6	66.9	56.4	60	59.2	33.3	64.5	55.6	16.9	60	17.6	66.7	69.2	27	14.7
hsa-mir-134_29_G_a	17.2	20.3	14.3	17.5	18.5	15.5	16.7	9.1	15.7	17.3	16.6	11.3	16.5	13.7	24.1	21.8	17.2	17	18.3	16.1	13.2	15.5	14.7	14	12.8	16.2	14.2	15.3	22.9	5.9	17.1	18.8	28.6	42.9	30.6	28.8	44.4	23.9	22.9	26.3	41.9	24.1	22.6	40	13.5	31.7	40.9	28	14.2
hsa-mir-497_25_A_g	0.6	2.6	1.1	2.1	0.9	0	1.3	1.1	8.8	1.7	3.2	2.4	1.9	0.8	2.2	0	0	0.5	2.9	1.3	0.3	0.8	0.4	1.7	0.8	2.4	2.7	1.9	2.5	2.4	0.2	2.8	4	6.2	0	2.7	12	2.6	9.6	3.8	15.2	8.1	7.9	1.3	4.9	5.6	1.2	6.2	2
hsa-mir-671_54_G_u	0	100	0	0	0	0	0	0	0	0	0	100	100	0	0	0	100	100	0	0	0	0	0	0	0	0	0	0	0	0	0	0	0	0	0	0	0	0	0	0	0	0	0	0	0	0	0	0	0
hsa-mir-328_70_C_u	62.5	68.9	69.7	85.7	81.8	76.3	74.6	83.9	70.6	87	74.3	73.9	84.2	89.3	80.8	86.7	86.4	82.6	86.1	78.9	74.8	87.2	80.6	76.6	70	76.2	76.9	84	80.2	81.5	75.4	76	65.3	72.7	91.7	60.5	68.9	75	83.3	100	72.4	60	77.8	88.9	72.3	63.6	66.7	69.7	66.7
hsa-mir-328_70_C_a	34.4	31.1	21.2	14.3	16.1	18.4	22.4	12.9	26.5	10.9	22.9	26.1	13.2	7.1	17.9	13.3	13.6	16.3	13.9	17.5	23.4	12.8	18.7	21.9	29.1	23.8	20.5	15.1	18.2	14.8	23.1	24	30.6	22.7	8.3	37.2	29.5	18.8	16.7	0	24.1	33.3	20.8	0	24.6	22.7	33.3	28.6	33.3
hsa-mir-125b-2_78_A_u	0	23.1	0	100	80	50	0	22.2	33.3	100	0	100	50	0	0	57.1	0	0	0	0	41.7	100	17.6	0	0	71.4	0	83.3	57.1	35.3	73.9	11.1	33.3	33.3	0	25	37.5	100	100	0	0	0	50	0	100	0	0	25	100
hsa-mir-181d_59_U_a	0	0	0	0	0	0	0	0	0	0	0	0	0	0	0	0	0	0	0	2.8	14.3	0	4.5	25	0	0	0	28.6	0	0	0	9.1	100	0	0	25	0	0	25	0	0	0	10	0	0	50	0	12.5	0
hsa-mir-135a-1_27_U_c	0	33.3	100	1.2	100	100	0	0	100	6.7	100	0	100	100	100	100	100	100	100	74.5	100	66.7	7.7	100	50	0	0	100	50	90	0	0	66.7	3.4	50	50	4.3	66.7	100	100	66.7	100	52.6	15.4	12.5	100	100	56.2	16.7
hsa-mir-30d_68_U_a	0	0	0	0	0	0	0	0	28.6	0	0	0	0	50	25	0	0	0	16.7	0	18.2	0	3.2	0	0	4.8	0	0	0	0	0	8.3	0	0	100	42.9	62.5	0	100	0	40	100	0	100	0	0	33.3	0	0
hsa-mir-181a-1_55_A_c	0	0	0	0	0	0	0	0	0	0	0	0	0	0	0	0	0	0	0	0	0	0	0	0	0	0	0	0	0	0	0	0	0	0	0	0	0	0	0	0	0	0	0	0	0	0	0	0	0
hsa-mir-101-2_47_G_c	0	4.3	0	3.2	0	0	0	0	0	0	9.1	0	0	8.3	0	0	0	100	0	50	0	12.5	14.3	0	16.7	100	0	12.5	0	10	25	20	20	50	33.3	0	22.2	0	11.1	0	3.6	0	20	0	33.3	0	0	22.2	0
hsa-mir-101-2_47_G_a	0	0	0	0	25	50	25	0	0	5.3	0	0	5	0	13.3	0	0	0	0	0	25	12.5	42.9	25	33.3	0	50	12.5	28.6	10	0	20	40	0	0	28.6	22.2	50	22.2	0	3.6	0	10	50	0	0	0	11.1	33.3
hsa-mir-148b_84_U_a	30.3	44.6	37.7	35.2	11.1	48.7	26.4	39.4	49.7	34.2	51.1	25	42.9	28	25.7	50.2	62.1	29.3	22.6	20.8	24.8	33.3	48.7	37.5	44.8	32.6	46.8	53.9	50.4	47	46.7	70.9	1.2	3.7	0.6	9.7	6.3	2.1	6.6	3.7	2.5	0	46.2	2	45.4	0.8	1	57.8	47.9
hsa-mir-99b_6_C_a	30.8	16.7	33.3	25.9	20	36.8	27.3	100	50	25	25	60	40	0	20	40	66.7	28.6	28.6	14.9	15.8	11.1	17.9	11	6.3	4.3	18.2	4.5	13	7.5	7.7	7.6	11.9	0.6	3.5	1.1	0.6	0.4	0.9	25	39.3	30	9.3	84.2	0	50	0	44.4	40
hsa-mir-326_80_C_u	87.8	89.4	89.7	96.8	90.7	85.9	95	88.4	87.2	87.5	88.4	95.3	78.9	92.1	91.1	82.9	89.3	90.3	89.2	94.7	92.8	91	96.2	94.5	86.2	88.7	89.3	87	87.4	89.8	92	89	98.5	95.3	96.8	97.9	98.6	98.2	98.5	100	98.2	97.8	93.7	97.7	91.1	96.9	96.7	88.5	87.8
hsa-mir-326_80_C_a	10.6	7.8	8.5	2.1	5.6	12	3.3	10.4	10.3	10.4	9.7	2.9	18.5	6.8	7.3	14.5	9.4	7.9	7.1	4.1	5.2	6.8	2	3.9	13	9.4	9.6	8.8	10.6	8.9	6	9.4	0.5	3.5	3.2	1.7	0.7	1.8	1.1	0	0.4	1.4	5	1.1	4.9	2.4	1.6	8.4	10
hsa-mir-99b_68_G_u	50	58.3	50	78.6	100	50	77.8	0	0	88.9	50	0	0	0	100	0	0	50	70	81.8	33.3	66.7	76	73.5	81.2	60	100	64.7	70	71.4	25	92.3	50	100	50	50	0	0	100	100	50	0	53.8	100	100	0	100	54.5	100
hsa-mir-218-1_51_C_u	0	0	0	0	0	0	0	0	0	0	0	0	0	0	0	0	0	0	0	0	100	0	0	0	0	0	0	0	0	0	0	0	0	0	0	0	0	0	0	0	0	0	0	0	0	0	0	0	0
hsa-let-7e_75_C_u	0	66.7	0	75	66.7	100	0	0	0	25	100	0	0	0	0	0	0	0	100	38.9	50	66.7	12.5	40	18.2	40	50	55.6	36.4	40	33.3	0	0	0	100	0	0	0	0	0	0	0	80	0	100	0	0	66.7	0
hsa-mir-99b_68_G_a	25	25	0	21.4	0	25	22.2	0	0	11.1	50	0	0	0	0	0	0	12.5	20	12.1	0	0	12	11.8	18.8	20	0	17.6	20	0	25	7.7	50	0	50	25	0	100	0	0	0	0	38.5	0	0	0	0	27.3	0
hsa-let-7e_75_C_a	0	33.3	0	25	33.3	0	0	0	100	75	0	0	0	100	100	0	100	0	0	61.1	50	33.3	87.5	60	81.8	60	50	44.4	54.5	60	33.3	0	0	0	0	0	0	0	0	0	0	0	20	0	0	0	0	33.3	0
hsa-mir-30b_39_G_u	54.5	31.1	40	58.3	54.1	35.3	51.7	66.7	35.7	64.1	26.3	30.8	58.3	50	36.1	50	66.7	37.9	59.5	45.8	25.9	58.5	47.4	55.6	33.8	47.1	57.6	39.6	49.5	41.5	36.1	40.4	11.1	14.3	66.7	40.7	15.8	57.1	14.3	0	42.9	54.5	44.3	8.3	34.6	0	33.3	33.5	43.8
hsa-mir-30b_39_G_a	36.4	63.1	60	38.1	36.7	60.8	44.8	33.3	53.6	28.2	63.2	69.2	37.5	50	58.3	41.7	33.3	48.3	35.1	45.8	68.5	37.7	44.4	40.6	65	48.6	33.3	52.7	47.7	48.8	55.6	50.9	66.7	71.4	33.3	48.1	78.9	42.9	85.7	0	42.9	18.2	50.2	91.7	61.5	50	66.7	58.8	46.9
hsa-mir-374b_63_G_a	100	0	0	0	0	0	0	50	0	0	0	0	0	0	0	0	0	0	0	0	100	0	0	0	0	0	0	0	0	100	0	0	0	0	0	0	0	0	0	0	0	0	100	0	0	0	0	0	0
hsa-mir-30e_16_C_u	0	0	0	0	0	0	0	0	0	0	0	0	0	0	0	0	0	0	0	0	100	0	0	0	50	0	0	0	0	0	0	0	0	0	0	0	0	0	0	0	0	0	0	0	0	0	0	0	0
hsa-mir-30e_16_C_a	0	50	0	33.3	0	100	50	0	50	0	100	0	0	0	0	0	0	100	0	100	0	0	37.5	66.7	50	0	0	50	33.3	100	100	57.1	100	100	50	25	33.3	33.3	40	0	50	33.3	100	0	100	0	0	100	100
hsa-mir-409_69_U_a	14.3	13	0	50	0	20	0	25	0	11.1	0	0	20	16.7	0	33.3	0	31.8	50	20	0	28.6	21.2	0	15.9	0	0	17.6	22.2	0	14.3	0	20	0	0	100	0	0	0	0	0	0	25	100	0	0	0	28.6	17.4
hsa-mir-30a_5_C_a	60	85.7	50	33.3	80	100	100	50	80	100	50	66.7	0	100	0	100	0	87.5	100	88.9	100	100	85	87.5	83.3	90.9	100	85	85.7	91.7	100	81.8	83.3	97.5	71.4	80.8	80	100	100	0	63.6	25	94.1	0	0	0	0	100	100
hsa-mir-30a_30_G_u	66.7	73.7	50	57.1	80.8	100	50	42.9	64.3	91.7	60	50	100	0	0	100	0	50	50	67.6	73	45.5	78.9	73.8	81.2	81.8	100	74.5	73.2	88.9	87.5	60	60	50	50	85.7	14.3	66.7	0	0	0	0	73.3	0	55.6	0	0	33.3	71.4
hsa-mir-30a_30_G_a	0	0	0	0	3.8	0	0	0	0	0	0	25	0	0	0	0	0	22.7	0	2.9	8.1	9.1	6.1	0	3.1	6.8	0	5.5	7	2.6	3.1	13.3	0	25	0	0	0	0	0	0	0	0	10	0	11.1	0	0	0	7.1
hsa-mir-17_38_G_u	0	0	0	0	75	100	66.7	0	0	0	0	0	0	0	0	0	0	0	0	100	0	0	0	0	0	0	100	100	0	100	0	0	0	0	0	0	0	0	0	0	0	0	0	0	0	0	0	0	0
hsa-mir-26a-2_38_U_a	9.1	9.5	25	5.9	3.1	4.8	6.2	0	0	0	11.8	0	0	0	0	33.3	0	6.7	0	5.3	12.5	0	12.1	4.2	7.4	3.8	0	7.4	12.5	0	9.1	12.5	33.3	50	50	0	66.7	0	0	0	0	0	0	33.3	6.2	0	0	0	0
hsa-mir-196a-1_29_C_u	100	50	100	100	56.8	0	0	100	33.3	100	0	75	0	100	0	0	0	0	67.4	20	53.1	57.1	65.5	83.3	100	100	90	0	76.5	100	42.9	75	0	0	0	0	0	100	33.3	0	0	50	50	0	100	0	0	100	0
hsa-mir-17_38_G_a	50	100	0	0	0	0	0	0	0	0	0	0	0	0	0	0	0	100	0	0	0	100	0	66.7	0	100	0	0	0	0	0	0	0	0	0	0	0	0	0	0	0	0	0	0	0	0	0	0	0
hsa-mir-199a-2_55_G_u	0	0	0	0	0	0	0	0	0	0	0	0	0	0	0	0	0	0	100	0	0	0	0	0	0	0	0	0	5	0	0	0	0	0	0	0	0	33.3	0	0	0	0	9.1	0	0	0	0	0	0
hsa-mir-3127_34_G_u	0	75	0	0	37.5	50	75	0	0	0	50	100	0	0	100	0	0	50	75	85.7	0	50	0	66.7	0	0	100	0	100	0	0	100	0	0	0	0	0	0	0	0	0	0	60	0	0	0	0	50	100
hsa-mir-26b_35_U_a	0	0	0	16.7	10	25	8.3	16.7	25	25	23.1	14.3	0	0	0	0	0	10	0	50	13.3	26.7	37.5	12	15.4	23.5	20	23.5	6.2	33.3	17.6	28.6	0	0	0	0	0	0	0	0	0	0	14.3	0	0	0	0	18.8	10
hsa-mir-196a-1_29_C_a	0	25	0	100	38.6	100	100	100	33.3	0	100	25	100	100	100	100	0	100	20.9	20	46.9	28.6	27.6	16.7	0	0	6.7	100	17.6	100	42.9	25	100	0	0	100	0	0	33.3	0	0	0	50	0	0	0	100	0	0
hsa-mir-199a-2_55_G_a	0	0	0	0	0	0	0	0	0	0	0	0	0	0	0	0	0	0	0	50	0	0	0	0	20	0	0	10.5	0	0	0	0	0	0	0	0	0	0	0	0	0	0	54.5	0	0	0	0	50	50
hsa-mir-520f_21_A_g	0	100	100	100	100	100	0	100	100	100	0	0	100	100	0	100	0	100	100	100	100	0	100	100	100	100	100	0	0	100	0	100	0	100	100	0	100	100	100	0	100	100	100	100	100	0	0	100	43.1
hsa-mir-4326_35_G_u	50	66.7	0	0	0	60	16.7	0	25	66.7	66.7	0	33.3	0	0	0	100	66.7	50	0	0	33.3	0	72.2	55.6	50	50	40	66.7	50	100	0	0	0	0	0	0	0	0	0	0	0	20	0	0	0	0	33.3	0
hsa-mir-4326_35_G_a	50	33.3	0	100	0	40	83.3	0	75	33.3	33.3	0	66.7	0	0	100	0	33.3	50	0	50	33.3	0	22.2	33.3	25	50	60	33.3	50	0	0	0	0	0	0	0	0	0	0	0	0	80	0	0	0	0	66.7	100
hsa-mir-181b-2_38_U_a	21.3	43.2	29.8	21.6	50.8	64.4	55.1	23.8	40.6	26.4	24.1	23.8	25.9	22.1	29.4	48.3	29.6	13.1	23.1	20.8	31.9	24.4	68.2	59.7	58.9	61.3	39.5	53.8	59.4	65.5	46.4	54.3	7.7	10.6	11.1	9.4	6.7	3.3	8.3	12.5	12.8	8	36	6.2	36.7	0	4.3	39.5	14.4
hsa-mir-7-3_55_C_u	0	0	0	100	0	0	100	100	0	0	100	0	0	0	0	0	0	0	0	0	0	100	0	0	0	0	0	0	0	0	0	0	0	0	0	0	0	0	0	0	0	0	0	0	0	0	0	0	100
hsa-mir-7-3_55_C_a	0	0	0	0	100	0	0	0	0	0	0	0	0	0	0	0	0	0	100	0	0	0	0	0	0	0	0	0	0	0	0	0	0	0	0	0	0	0	0	0	0	0	0	0	0	0	0	0	0
hsa-mir-181b-2_41_G_u	57.1	87.5	100	83.3	0	0	0	100	0	100	50	50	50	50	75	0	100	72	50	75.6	66.7	100	100	0	0	100	0	0	0	0	0	0	83.3	0	0	0	66.7	0	100	0	100	0	100	100	0	0	50	0	0
hsa-mir-517c_14_A_u	0	0	100	0	0	0	0	0	0	0	0	0	0	100	0	0	0	100	100	100	100	0	0	0	0	0	100	0	0	0	0	0	0	0	0	0	0	0	0	0	100	0	0	0	0	0	0	0	19.5
hsa-mir-942_37_U_a	100	0	50	33.3	62.5	66.7	54.5	42.9	66.7	50	100	40	0	100	14.3	50	0	62.5	7.1	0	75	100	57.9	66.7	60	36.4	28.6	75	20	75	75	100	0	0	0	0	0	0	0	0	0	0	80	0	100	0	0	100	62.5
hsa-mir-301a_76_C_u	100	100	0	85.7	100	0	100	100	0	100	0	100	100	0	100	100	0	100	100	100	100	100	100	100	100	0	0	100	50	100	100	100	0	0	0	0	0	0	0	0	0	0	0	0	0	0	0	0	0
hsa-mir-615_83_C_u	0	50	0	0	73.1	100	42.9	0	25	100	0	70.6	50	0	75	0	0	100	88.9	0	32.8	0	53.8	25	0	50	20	0	80	30.8	75	0	0	0	0	0	0	0	0	0	0	0	33.3	0	0	0	100	0	0
hsa-mir-361_69_C_u	15.4	19.4	15.4	7.4	16.7	47.7	18.2	17.6	16.7	14.3	31.8	0	33.3	50	12.9	70	66.7	14.3	18.2	12.2	6	14.3	30.4	20	25	14.7	35.3	27.6	25	16.4	27	27.8	0	0	0	100	0	0	0	0	0	0	22.2	0	0	0	0	28.6	23.5
hsa-mir-615_83_C_a	100	50	0	0	19.2	0	57.1	0	50	0	0	29.4	50	0	25	0	0	0	11.1	0	63.5	100	38.5	75	0	50	80	0	20	61.5	25	0	0	0	0	0	0	0	100	0	0	0	66.7	0	0	0	0	0	0
hsa-mir-519e_58_C_a	0	100	0	100	100	0	0	0	0	100	100	0	0	0	0	0	0	100	100	100	100	100	100	0	0	100	100	100	100	100	0	100	100	100	100	0	0	0	0	0	0	0	0	0	0	0	0	0	9.9
hsa-let-7a-1_28_U_a	62.9	69.5	64.7	61.2	65.5	63.4	64	66.2	67.2	58.7	64	71.3	56	58.3	58.7	62.3	61	64.3	60.2	64.3	74.1	58.3	66.3	61.7	68.2	63	48.8	66	65	62.7	64.2	67.5	62.7	70.4	52.2	66.7	72.9	70	72.7	0	58.3	55.6	62.9	80.6	67.5	80	70	63.2	65.3
hsa-mir-340_37_U_a	0	2	0	2.6	0	12	0	8	7.1	7.1	0	9.1	0	0	4.3	0	0	0	0	1.7	4.2	11.5	2	1.7	6.7	0	0	13	5.1	10	0	15.5	42.9	0	0	50	85.7	0	0	0	0	33.3	4.4	0	0	0	0	3.6	3.4
hsa-mir-487b_73_U_a	0	8	0	25	0	0	0	0	0	14.3	0	0	0	8.3	33.3	0	0	0	0	0	0	0	15.8	0	4.7	0	0	0	8.3	25	0	0	0	0	0	0	0	0	0	0	0	0	0	0	0	0	0	11.1	4.4
hsa-mir-30c-2_6_C_u	0	0	0	0	0	0	0	0	50	0	0	0	0	0	0	0	0	0	0	0	0	0	0	0	0	0	0	0	0	0	0	0	50	0	0	0	0	0	0	0	100	0	0	0	0	0	0	0	0
hsa-mir-202_49_G_a	0	0	0	0	0	0	0	0	0	0	0	0	0	0	0	0	0	0	0	0	0	100	0	0	0	0	0	100	0	0	0	0	0	0	0	0	0	0	0	0	0	0	0	0	0	0	0	0	0
hsa-mir-449a_38_U_a	0	88.2	0	0	0	0	100	0	100	0	0	0	100	0	0	0	0	70.5	50	100	100	0	84.6	100	100	100	0	100	100	0	100	100	100	100	100	100	100	100	100	0	100	0	0	0	100	0	100	100	50
hsa-mir-30c-2_31_G_u	80	72.2	33.3	66.7	61.5	75	53.8	64.3	75	50	80	0	25	100	75	100	66.7	60	91.7	66.7	63.6	60	55.6	71.4	63.6	62.5	66.7	53.8	68.2	66.7	76.9	42.9	40	0	75	50	66.7	50	50	0	50	25	60.9	0	0	0	100	63.6	72.7
hsa-mir-93_35_G_u	0	50	0	75	50	0	0	0	0	50	0	0	0	0	25	0	0	0	0	0	20	50	0	45.5	50	25	0	0	33.3	66.7	0	20	0	0	0	0	100	0	0	0	0	0	25	0	0	0	0	100	0
hsa-mir-30c-2_31_G_a	20	27.8	66.7	33.3	30.8	25	38.5	35.7	25	50	20	100	75	0	25	0	33.3	40	8.3	27.8	27.3	40	38.9	22.4	36.4	37.5	33.3	46.2	22.7	23.3	23.1	57.1	60	0	25	50	33.3	50	50	0	50	0	21.7	100	100	0	0	36.4	27.3
hsa-mir-93_35_G_a	0	0	0	0	31.2	0	0	0	0	0	0	33.3	0	0	0	50	0	0	50	50	40	0	100	45.5	25	25	0	0	0	33.3	0	40	0	100	0	50	0	0	0	0	0	0	50	100	0	0	0	0	0
hsa-let-7f-2_30_U_a	59.1	66.5	64.2	56.9	59.3	60.1	62.5	67.9	77.6	51	65.6	71.7	57.7	45.4	58.2	58.5	62.1	53.2	55.5	68.9	68.2	55	62.5	58.9	56	58.7	30.6	57.4	63.1	54.4	62	70.4	52.6	66.7	40	91.7	79.2	100	88.9	100	88.9	66.7	59.4	83.3	71.1	33.3	100	59.6	68.5
hsa-mir-652_42_U_g	0	0	0	0	7.1	0	16.7	0	50	0	0	33.3	0	0	0	0	0	0	20	9.1	100	0	40	0	16.7	50	0	0	0	0	14.3	22.2	0	0	0	0	0	0	0	0	0	0	0	0	100	0	0	38.5	50
hsa-mir-526a-2_21_A_g	0	100	100	100	100	100	0	100	100	100	0	0	100	100	0	100	0	100	100	100	0	0	100	100	100	100	100	0	0	0	0	100	0	100	100	0	100	100	100	0	100	100	100	0	100	0	0	100	7.1
hsa-mir-509-3_67_G_u	0	0	0	0	0	0	0	0	0	100	0	0	0	0	0	0	0	0	0	0	25	0	0	100	100	100	0	0	100	100	0	0	100	0	0	0	0	0	0	0	0	0	0	0	0	0	0	0	100
hsa-mir-509-3_67_G_a	100	100	0	0	0	75	100	0	0	100	0	0	0	0	0	0	0	0	0	0	75	0	0	100	100	0	0	0	0	100	0	0	0	0	0	0	0	0	0	0	0	0	100	0	0	0	0	0	100
hsa-mir-3677_60_C_u	0	0	0	20	0	0	0	0	25	0	0	0	20	0	0	50	0	33.3	0	0	0	0	0	0	0	0	33.3	0	12.5	50	20	20	0	0	0	0	0	0	0	0	0	0	22.2	0	0	0	0	0	33.3
hsa-mir-9-1_40_U_a	100	100	0	0	0	0	33.3	0	0	0	0	100	0	0	0	0	100	0	0	0	100	0	0	20	0	100	0	0	0	0	0	0	0	0	0	0	0	0	0	0	0	0	100	0	0	0	0	0	0
hsa-mir-135b_39_U_a	0	0	100	0	66.7	50	0	0	0	0	0	0	0	0	0	100	0	100	0	70.6	45.5	0	100	0	0	100	0	0	0	60	66.7	0	0	0	0	0	0	0	0	0	0	0	44.4	0	0	0	0	80	0
hsa-mir-200b_43_U_a	100	81.2	100	69.7	71.4	50	62.5	100	100	100	0	100	100	50	71.4	100	0	88.9	62.5	83.3	93.8	60	84	62.5	100	83.3	42.9	66.7	75	25	66.7	50	100	100	0	0	100	100	100	0	0	100	58.3	0	100	0	100	81.6	0
hsa-mir-873_69_C_u	0	0	0	0	0	0	0	0	0	0	0	0	100	0	0	0	0	0	0	0	0	0	0	0	0	0	0	0	0	0	0	0	0	0	0	0	0	0	0	0	0	0	0	0	0	0	0	0	0
hsa-mir-187_93_A_u	75.9	57.9	78.8	72.2	0	0	69.2	71.4	45.9	74.3	52.8	62.9	71.1	40	68.3	0	0	68.9	79.2	57.9	0	50	52.2	100	66.7	100	50	50	100	33.3	30.8	50	79.5	100	100	60.8	66.7	75.7	74.9	66.7	92.9	73.3	67.2	70.4	58.3	100	62.9	59.2	69.2
hsa-mir-215_27_A_c	0	0	100	0	0	0	0	0	0	0	100	100	0	100	0	0	0	100	0	0	0	0	0	0	100	0	0	0	0	0	0	0	0	9.1	0	0	0	0.8	7.7	100	0	0	0	100	100	0	100	0	0
hsa-mir-186_38_U_a	12.9	9.9	12.5	6.5	9.7	6.9	5.1	5.9	0	5.9	26.9	15.6	25	18.2	10.9	16.7	23.1	12.8	5.5	9.7	19.5	2.7	2.7	10.4	13.5	7.2	4.9	8.1	14.1	4.8	7.7	15.9	14.3	0	100	25	28.6	100	0	0	20	100	10.8	28.6	15.4	0	0	10.6	15.1
hsa-mir-100_35_G_a	93.3	95.2	93.3	93.8	94.1	93	94.4	91.8	94.4	92.9	90.4	92.9	93	92.3	94	91	87	93	93.8	93.2	95.2	93.4	93.5	93.4	93.9	94	94.8	92.8	95	93.4	91.2	94.8	75.5	69	65.8	80	84.8	73.5	80.9	44.4	66.3	67.3	95.1	85	93.9	61.1	73.3	95.2	92.1
hsa-mir-125a_38_A_u	12.6	24.8	22.9	21.9	22.1	17.3	22.3	14.6	14.3	20.4	19	6.4	16.8	19.2	18.1	8.8	17.6	12.2	16.9	12.3	18.4	15.5	13.8	24.7	16	16.4	19.7	18.8	20	12.9	16.1	17	14.3	0	0	0	60	25	20	0	0	0	25.5	0	28.3	0	0	28.7	20.6
hsa-mir-2277_42_A_u	0	0	0	0	0	0	0	0	0	0	0	0	0	0	0	0	0	0	0	0	0	0	0	0	0	0	0	0	0	0	0	0	0	0	0	0	0	0	0	0	0	0	0	0	0	0	0	0	0
hsa-mir-34c_35_C_u	1.9	2.2	3.1	0	7.7	2.4	8.9	0	4.9	8.8	6	20	0	2.1	0	10.1	0	1.6	6.8	3	4	4.8	3.1	7.6	2.3	4.6	4.3	6.7	4.5	12.5	4	8.3	0	20	0	0	0	10	50	0	0	0	6.4	0	5.3	0	0	13	8.7
hsa-mir-2116_73_G_u	0	0	0	0	0	100	0	0	0	100	0	0	0	0	0	0	0	0	0	0	0	0	0	100	0	0	0	0	0	0	0	0	0	0	0	0	0	0	0	0	0	0	0	0	100	0	0	0	0
hsa-mir-1307_104_A_u	23.8	9.1	0	11.1	6.9	11.9	9.7	8.1	0	38.1	17.6	10.6	11.5	0	13	10	27.3	14	16.3	9.4	10.8	13	14.1	14.3	10.5	10	0	31.2	11	11.1	17.9	10.3	7.1	13.3	0	5	4.8	4	0	0	0	7.1	12.3	0	0	50	20	9.1	6.9
hsa-mir-519c_15_C_a	100	100	0	100	100	100	0	100	100	0	0	100	100	100	0	0	100	100	100	100	100	100	0	100	100	100	100	0	0	100	0	100	100	0	100	0	100	100	0	0	100	0	100	100	100	100	0	0	68.3
hsa-mir-34b_73_A_u	50	40	0	0	0	0	36.4	50	27.8	50	25	0	0	0	0	0	0	71.4	14.3	33.3	100	0	27.6	33.3	20	22.2	66.7	20	0	0	20	25	0	0	0	0	0	0	0	0	0	0	50	0	0	0	0	50	0
hsa-mir-196b_38_U_a	0	0	0	0	8.8	0	0	16.7	0	100	0	0	20	0	0	0	0	0	5.9	0	9.1	42.9	40	0	0	0	3.6	0	0	100	25	0	0	0	0	0	0	0	0	0	0	0	0	0	0	0	0	50	0
hsa-mir-16-1_36_U_a	24.1	40.9	9	33.5	25.8	40	29.8	18.8	11.4	33.3	23.6	9.5	24.4	16.2	18.8	22	32.1	33.2	18.8	33.7	32.7	23.8	29.3	30.9	36	26.8	21.6	39.1	37.9	27.8	33.3	46.4	84.3	96	72.7	83.7	83.8	78.6	80	60	64.1	85.3	32	59.6	30.7	66.7	71.4	42.9	25.1
hsa-mir-154_37_C_u	0	60	0	0	0	0	0	0	0	0	0	0	0	100	0	0	0	0	0	0	0	0	0	0	33.3	100	0	0	20	0	0	0	50	0	0	0	0	0	0	0	0	0	0	0	0	0	0	33.3	50
hsa-mir-154_37_C_a	0	20	100	0	0	0	0	0	0	0	100	0	100	0	0	0	0	0	0	0	0	0	0	0	0	0	0	0	0	0	0	100	0	0	0	0	0	0	0	0	0	0	0	0	0	0	0	0	50
hsa-mir-147b_68_C_a	11.1	0	0	27.3	33.3	69.4	20.5	26.7	0	30.2	20	26.7	6.7	26.1	14.3	0	50	23.4	0	16.7	13	8.3	26.7	19	20	0	22.2	13.3	16.7	63.6	16.7	59.2	0	0	0	33.3	0	8.3	0	0	0	0	12.1	0	50	0	7.1	20	25
hsa-mir-330_39_C_a	61.9	80.5	61.5	67.8	48.1	82.2	57.8	67.7	80	86.7	69.7	60.7	59.3	58.8	62.7	52.4	83.3	55.2	57.4	55.9	32.8	65.6	72.4	64.4	65	74.5	73.7	69.3	78.7	81.2	50	74	8.3	9.1	5.3	6.2	7.9	9.1	16	50	22.6	7.1	68.5	0	42.3	25	33.3	81.9	62.3
hsa-mir-574_83_C_u	29.2	28.4	38.5	25.4	33.7	25.6	32.3	38.9	14.3	44	25	25	26.5	21.4	42.4	33.3	37.5	33.3	18.2	16.7	11.5	38.9	33.9	36.5	47.7	52.9	51.4	38.2	36.6	46.9	26.2	37.5	8.3	25	7.1	5.9	5.3	14.3	0	0	0	0	26	0	20	0	0	20.6	25
hsa-mir-574_83_C_a	37.5	47.7	46.2	34.2	25.3	46.2	35.5	27.8	28.6	44	56.2	50	41.2	50	18.2	33.3	50	35.4	27.3	58.3	16.4	25	47.8	34.9	36.4	23.5	40	41.8	37.6	40.8	54.8	37.5	25	50	42.9	23.5	21.1	0	25	0	0	0	39	27.3	40	33.3	0	36.8	12.5
hsa-mir-301b_68_A_u	0	0	0	0	12.5	0	0	0	0	0	0	0	0	0	0	0	0	25	0	33.3	0	0	0	0	0	0	0	0	0	0	0	0	0	0	0	0	0	0	0	0	0	0	100	0	0	0	0	0	0
hsa-let-7f-1_34_G_a	50	100	0	100	50	100	0	0	0	0	100	0	0	100	0	100	0	100	0	100	28.6	0	66.7	0	0	100	0	0	80	50	100	50	0	50	50	40	0	33.3	0	0	0	0	50	0	0	0	0	50	50
hsa-let-7g_26_U_a	0.3	0.4	0.5	0.4	0.3	0.5	0.4	0.4	0.4	0.2	0.4	0.4	0.4	0.2	0.5	0.3	0.4	0.4	0.2	0.2	0.3	0.4	0.2	0.5	0.5	0.2	0.3	1	0.8	0.9	0.7	1.1	16.7	25.4	14.1	23.6	14.9	22.1	21.1	9.5	18.5	26.2	0.4	6	0.4	5	4.5	0.6	0.7
hsa-mir-1296_38_U_a	25	60	0	0	44.4	25	41.7	0	75	0	20	14.3	25	42.9	38.9	0	0	33.3	13	57.1	40.9	0	25.6	45.5	42.1	33.3	27.3	37.5	26.1	38.9	33.3	33.3	0	66.7	75	100	100	0	50	0	100	0	54.5	0	0	0	0	75	28.6
hsa-mir-941-3_70_C_u	0	100	0	100	100	100	0	100	100	0	0	0	0	0	100	0	0	100	0	0	100	0	100	100	100	0	0	100	100	100	100	0	0	0	0	0	0	0	0	0	0	0	0	0	0	0	0	100	100
hsa-mir-580_83_U_a	0	100	0	0	0	0	0	0	0	0	0	0	0	0	0	0	0	0	0	0	0	0	0	0	0	0	0	100	0	0	0	0	0	0	0	0	0	0	0	0	0	0	100	0	0	0	0	0	0
hsa-mir-140_44_G_a	16.3	15.6	12.2	17.9	12.5	14.9	11.3	15.4	18.9	14	9.8	3	20.4	19.5	17.3	11.7	16	13.1	10.8	12.5	23.2	14.9	13	11.1	17.4	16.1	17.1	13.4	19.5	11.9	12.1	22.1	15.3	9.1	8.3	0	9.4	3.3	13.2	100	9.1	0	21.3	12.5	33.1	14.3	10	27.6	13.1
hsa-mir-10a_20_U_g	0	0	0	0	0	0	0	0	0	0	0	0	0	0	0	0	0	0	0	0	0	0	0	0	0	0	0	0	0	0	0	0	0	0	0	0	0	0	0	0	0	33.3	0	100	0	0	0	0	0
hsa-mir-192_47_U_a	23.5	35.3	0	18.2	17.3	30.4	10	40	33.3	33.3	50	40	16.7	25	37.5	27.3	0	23.5	4	18.2	4.2	15.4	19.4	8.7	20.8	8	9.5	9.1	13.5	15.4	18	30	25	13.7	0	25	0	12.7	18.2	0	100	0	16.1	0	0	0	0	15	18.5
hsa-mir-450a-2_44_U_a	0	2.5	0	6.1	7.1	0	0	0	0	0	10	0	2.4	11.1	0	0	0	7.1	0	0	0	0	0	1.9	0	0	0	9.1	3	0	0	6.1	0	0	0	0	0	0	0	0	0	0	0	0	25	0	0	5.2	4.3
hsa-mir-125b-1_14_G_c	0	100	0	0	0	0	0	0	0	0	0	0	0	0	0	0	0	0	0	0	0	0	0	0	0	0	0	0	0	0	0	0	0	0	0	0	0	100	100	0	0	0	0	0	0	0	0	0	0
hsa-mir-125b-1_14_G_a	0	0	0	100	50	0	0	100	100	100	100	0	0	0	0	0	0	0	0	0	100	0	100	0	50	100	0	100	100	100	0	100	100	0	0	0	0	100	0	0	0	0	100	0	0	0	0	0	100
hsa-mir-425_76_C_u	0	0	0	11.1	14.3	0	6.8	16.7	16.7	16.7	18.2	14.3	11.1	0	13.2	0	25	17.6	5.7	7.6	8.3	15.4	9.1	17.1	0	0	0	8.3	20	18.2	13.5	25	20	0	100	0	33.3	0	0	0	0	0	7.4	100	20	0	0	18.4	0
hsa-mir-425_76_C_a	40	38.1	9.1	20.6	14.3	27.3	13.6	25	16.7	33.3	18.2	7.1	22.2	57.1	7.9	100	75	17.6	6.8	13.6	25	46.2	18.2	11.4	23.1	25	0	16.7	20	0	16.2	50	20	50	0	20	50	0	0	0	71.4	50	14.8	0	30	0	100	44.7	27.3
hsa-mir-7-2_56_G_u	0	0	0	100	0	0	100	100	0	0	100	0	0	0	0	0	0	0	0	0	0	100	0	0	0	0	0	0	0	0	0	0	0	0	0	0	0	0	0	0	0	0	0	0	0	0	0	0	0
hsa-mir-411_72_C_u	0	0	0	100	0	0	0	100	0	0	0	0	50	100	0	0	0	100	0	0	0	0	50	0	33.3	100	0	100	50	0	50	0	0	0	0	0	0	0	0	0	0	0	0	0	0	0	0	0	50
hsa-mir-497_47_G_u	0	0	0	0	0	0	0	0	0	0	0	0	0	0	0	0	0	0	0	0	0	0	50	0	0	0	0	0	0	0	0	0	0	0	0	0	0	0	0	0	0	0	0	0	0	0	0	0	0
hsa-mir-7-2_56_G_a	0	0	0	0	100	0	0	0	0	0	0	0	0	0	0	0	0	0	0	0	0	0	0	0	0	0	0	0	0	0	0	0	0	0	0	0	0	0	0	0	0	0	0	0	0	0	0	0	0
hsa-mir-497_47_G_a	0	0	0	0	0	0	0	0	0	0	0	0	0	0	0	0	0	0	0	100	0	0	50	25	0	0	0	0	100	0	0	0	0	0	0	0	0	0	0	0	0	0	25	0	0	0	0	0	0
hsa-mir-134_30_C_u	15.4	7.7	14.3	14.7	0	0	20	12.5	6.7	9.1	17.6	11.4	14.8	10.7	16.7	0	0	4.1	30	3.3	0	8	2	0	0	0	0	3.6	1.4	0	3.6	8.3	18.2	0	10	0	0	0	0	11.1	0	20	17.9	0	11.1	30	0	6.8	11.5
hsa-mir-134_30_C_a	76.9	79.6	85.7	70.6	100	90.5	80	79.2	66.7	54.5	70.6	77.1	71.6	71.4	66.7	100	100	76.3	70	73.3	100	80	82.7	93.8	85.2	77.8	76.5	91.1	81.2	100	80.4	75	63.6	71.4	90	88.9	0	77.8	100	77.8	80	60	60.7	0	55.6	30	100	75	78
hsa-mir-218-1_86_A_u	0	0	0	0	0	0	0	0	0	0	0	0	0	0	0	0	0	0	0	0	0	0	0	0	0	0	0	0	0	0	0	0	0	0	0	0	0	0	0	0	0	0	0	0	0	0	0	0	0
hsa-mir-30c-2_69_U_g	0	25	0	50	0	0	0	0	0	33.3	0	0	0	0	0	0	0	0	20	16.7	0	0	5	14.3	33.3	50	16.7	4.3	6.2	2.4	0	0	0	0	0	50	0	50	0	0	0	0	15.4	0	0	0	0	33.3	0
hsa-mir-30c-2_69_U_a	0	50	66.7	50	40	42.9	0	0	33.3	33.3	0	0	0	100	100	100	100	100	40	33.3	80	0	10	0	33.3	25	0	52.2	43.8	28.2	20	33.3	100	0	0	50	50	0	0	0	50	0	53.8	0	100	0	0	0	100
hsa-mir-134_30_C_-	7.7	11	0	11.8	0	9.5	0	8.3	20	33.3	11.8	5.7	9.9	17.9	16.7	0	0	17.5	0	23.3	0	12	12.2	6.2	9	22.2	17.6	5.4	14.5	0	16.1	16.7	18.2	28.6	0	11.1	0	22.2	0	11.1	0	20	14.3	100	33.3	40	0	18.2	7.9
hsa-mir-218-1_50_G_u	0	0	0	0	50	0	100	0	0	0	0	0	0	0	0	0	0	0	0	0	0	0	0	0	50	0	100	0	0	0	100	0	0	0	0	0	0	0	0	0	0	0	0	0	0	0	0	0	0
hsa-mir-141_39_U_c	27.6	19.7	0	11.8	2.9	8.7	15.5	14.6	16.7	24	50	28.6	15.4	57.9	20	0	0	45	34	34.9	14.8	0	10.6	20.5	19.4	9.3	4.1	15.9	20	9	8.5	0	39.3	45.5	16.7	23.8	29.4	71.4	18.2	0	30.8	0	0	37.5	60	50	40	6.2	2.2
hsa-mir-141_39_U_a	3.4	6.6	28.6	7.1	8.6	17.4	10.3	14.6	0	8	0	3.6	0	10.5	0	30	0	10	2	12.7	33.3	12.5	19.1	0	12.9	9.3	8.2	9.5	1.8	10.4	15.6	23.1	3.6	9.1	8.3	4.8	5.9	0	9.1	0	0	20	20	0	20	0	0	25	8.7
hsa-mir-410_71_U_a	0	82.1	0	100	100	100	0	0	100	100	0	0	100	100	100	0	0	0	0	100	0	100	81.5	100	88.7	100	100	100	100	100	66.7	100	100	0	100	100	0	0	0	0	100	0	0	0	0	0	0	100	81.8
hsa-mir-31_67_U_a	50	61.1	0	50	0	76	47.6	0	75	0	57.1	62.5	75	48.6	0	50	0	0	0	42.9	0	36.7	62.5	0	54.2	40	30.4	50	42.9	100	37.5	33.3	0	0	0	50	0	0	0	0	0	0	0	0	0	0	0	33.3	30.8
hsa-mir-503_26_C_a	5.7	2	0	4.4	0	0	0	7	0	0	0	15.8	7.4	14.3	0	0	25	4.9	0	0	0	10.5	0	0	0	0	0	0	0	0	0	0	4.4	0	0	3.6	0	0	6.2	0	11.1	8	5	0	0	0	17.6	7.4	2.3
hsa-mir-103a-1_70_A_u	1.1	1	1.9	1	1.3	1.6	1	1.2	1.3	1.5	1.1	0.7	2	1.4	1.3	1.4	2.1	1.3	1.3	0.7	0.7	1.5	1.7	1.4	1.1	1.6	1.6	1.7	1.8	1.3	1.6	1.4	6.6	8.4	9.4	8.3	7.5	8.6	6.8	12.5	9.3	7.9	1.5	6.5	2.4	14.3	8.7	2.4	1.4
hsa-mir-671_90_C_u	0	100	100	0	18.2	0	0	0	20	33.3	0	0	25	50	25	0	0	12.5	25	0	0	0	100	4.5	0	16.7	20	0	14.3	0	0	0	25	0	0	0	0	0	0	0	0	0	50	0	50	0	0	100	0
hsa-mir-196a-1_28_G_a	0	5.1	5.9	0	2.9	0	0	0	2.1	0	0	0.6	14.3	0	0	0	0	0	0.4	0	3.8	6.2	9.5	8.7	0	0	0	0	0.6	0	10.7	5.2	0	0	0	4	0	1.2	2.3	0	0	2.5	11.1	0	0	0	0	0	0
hsa-mir-3614_37_C_a	0	50	0	100	0	33.3	0	50	0	0	0	0	0	100	50	100	0	0	0	75	100	0	0	0	33.3	0	25	50	60	33.3	66.7	0	0	100	100	42.9	33.3	0	66.7	0	50	100	0	0	0	0	0	100	75
hsa-mir-556_60_A_g	0	0	0	12.5	0	0	0	50	0	33.3	0	0	0	0	0	0	0	50	0	0	0	5.6	10	25	0	0	0	0	0	0	0	33.3	0	0	0	0	50	0	33.3	0	0	0	0	0	0	0	100	0	0
hsa-mir-34b_37_A_u	0	0	0	0	0	0	0	0	0	0	0	0	0	0	0	0	0	0	42.9	0	0	0	3.6	25	0	25	0	0	0	0	0	0	0	0	0	0	0	0	0	0	0	0	0	0	0	0	0	0	0
hsa-mir-10b_53_U_a	0	0	0	0	0	0	0	0	0	0	0	0	0	0	0	0	0	0	0	0	0	0	0	0	0	0	0	0	0	0	0	0	0	0	0	0	0	0	0	0	0	0	0	0	0	0	0	0	0
hsa-mir-185_70_U_a	0	4.8	0	11.1	0	0	0	0	33.3	20	0	0	9.1	0	9.1	0	0	7.7	6.7	5.9	0	0	0	0	0	0	0	0	0	100	0	0	0	0	0	11.8	0	50	33.3	0	50	20	0	0	0	0	33.3	12.5	0
hsa-mir-146a_45_G_u	0	0	0	0	0	0	100	0	0	0	50	0	0	0	0	0	0	0	0	0	0	0	0	0	0	100	0	0	0	25	0	25	0	0	0	0	0	0	0	0	0	0	0	0	100	0	0	0	0
hsa-mir-582_76_A_u	25	0	50	33.3	66.7	0	0	0	0	0	0	50	0	0	0	0	0	100	50	25	0	25	25	0	0	25	55.6	42.9	0	0	15	0	0	0	100	0	0	0	0	0	0	0	20	0	60	0	0	0	42.9
hsa-mir-146a_45_G_a	0	0	0	0	0	0	0	0	0	0	0	0	0	0	0	0	0	25	0	0	0	0	0	0	0	0	0	0	0	0	0	0	0	0	0	0	0	0	0	0	0	0	0	0	0	0	0	0	0
hsa-mir-760_67_G_a	35.3	47.1	0	18.9	0	25	13.6	0	25	11.1	0	25	16.7	0	33.3	0	20	11.1	3.8	0	29.4	0	26.7	11.8	33.3	28.6	0	0	28.6	0	20	23.1	0	0	40	13.8	0	0	0	0	16.7	21.4	17.6	0	69.2	0	0	45.5	0
hsa-let-7a-1_78_C_u	77.8	48.4	36.4	70.5	69.9	63.5	39.1	57.1	56.7	68.9	58.3	45.5	56.2	65.6	60.3	63	73.3	53.1	56.2	48	63.7	57.4	50.8	61	54.8	59.2	60.5	53.6	54.2	53.9	53.2	61.3	0	50	33.3	0	25	20	0	0	20	0	63.4	0	61.5	0	50	68.3	58.9
hsa-mir-365b_90_U_a	10	18.8	0	16.7	20	14.3	11.8	0	20	0	33.3	14.3	0	6.2	33.3	50	0	17.6	20	15.4	25	22.2	10	15.4	0	8.6	0	0	0	4.8	6.2	9.1	0	0	0	0	0	0	0	0	100	0	20	0	0	0	0	0	20
hsa-mir-19b-2_84_A_u	1	3.6	3.7	4.1	3.2	3.9	3.1	4.7	7.7	5.2	2.3	1.1	2.6	4.9	1.9	5	0	1.7	3.4	3	2.6	3	4.4	6	4.3	6.5	3.6	4.7	4.4	4.6	4.4	5.2	0	0	0	50	0	100	0	0	0	0	5.8	0	4.3	0	0	7.7	7.1
hsa-mir-127_46_C_a	100	60	100	0	0	50	0	0	0	0	0	100	16.7	0	0	0	0	0	0	0	0	0	4.2	0	16	40	0	0	25	100	22.2	0	0	0	0	0	0	0	0	0	0	0	0	0	0	0	0	0	14
hsa-mir-30d_5_U_a	2.7	3.4	0	3.5	50	33.3	100	0	3.1	0.9	0	7.7	1.2	0	2.1	100	23.1	100	50	25	33.3	0	11.4	8.7	27.3	16.7	0	42.9	6.7	20	25	0	58.3	26.7	0	47.8	33.3	75	50	4.3	4.9	6.9	45.5	80	9.5	0	8.8	28.6	100
hsa-mir-4446_64_U_a	0	0	0	0	0	0	0	66.7	0	0	0	0	0	0	0	0	0	14.3	50	0	50	0	9.1	0	25	0	0	0	0	0	0	20	0	0	0	0	0	0	0	0	0	33.3	0	0	0	0	0	16.7	0
hsa-mir-345_76_G_u	100	100	0	100	0	0	75	0	0	0	0	0	100	100	100	0	0	33.3	100	100	50	0	66.7	100	0	100	100	100	66.7	50	0	100	0	0	0	0	0	0	0	0	0	0	100	0	100	0	0	100	0
hsa-mir-493_38_C_u	0	57.1	0	50	0	0	0	0	0	50	0	0	33.3	100	0	0	0	50	100	0	0	0	33.3	0	23.5	0	66.7	25	28.6	0	100	0	0	0	0	0	0	0	0	0	0	0	0	0	0	0	0	0	33.3
hsa-mir-493_38_C_a	100	28.6	0	50	0	0	0	0	0	50	0	0	33.3	0	0	100	0	25	0	100	0	100	66.7	100	64.7	0	33.3	50	57.1	100	0	100	0	0	0	0	0	0	0	0	0	0	0	0	0	0	0	66.7	33.3
hsa-mir-320a_71_A_u	42.1	36.4	42.4	44.6	50.9	36.9	39.4	27.1	35	39.8	43.1	34.6	34.7	33.6	47.3	37.3	34.3	38.9	40.1	38.4	26.4	48.2	37.2	44.3	36.6	34.6	42.9	36.7	38.5	33.1	30.8	30.2	8.7	4.8	17.9	10.8	8.3	2.6	10.9	20	8.5	10.3	37.2	13.3	39.3	11.5	18.8	38.2	36.4
hsa-mir-2110_32_G_u	0	0	0	0	0	0	0	0	50	0	0	0	0	0	0	0	0	0	0	0	0	0	0	0	0	0	0	0	0	0	0	0	0	0	0	0	0	0	0	0	0	0	0	0	50	0	0	0	0
hsa-mir-941-3_69_C_u	0	0	0	12.5	10	14.3	0	0	100	0	0	0	50	0	0	100	0	14.3	0	0	8.3	20	12.5	12.5	11.1	25	0	16.7	14.3	14.3	20	14.3	0	0	0	0	0	0	0	0	0	0	33.3	0	0	0	0	0	25
hsa-mir-505_75_C_u	100	78.9	100	100	88.2	100	83.3	100	100	71.4	66.7	85.7	100	100	93.3	0	0	100	100	90.9	75	80	100	80	100	100	50	0	66.7	100	100	0	100	0	0	0	100	0	0	0	0	0	100	0	83.3	0	0	100	100
hsa-mir-320a_71_A_g	9.7	6.6	5.9	5.8	5.5	10.7	13.8	6.6	11.5	8.9	7.2	7.7	6.5	10.2	7.6	6.3	9	8	7.7	7.8	8.8	9.5	7	6.7	9.9	8.8	8	13.5	7.4	11.3	10	12.8	26.1	22.6	21.4	29.5	23.6	26.3	29.7	13.3	12.7	17.9	10.2	10	4.9	23.1	10.4	5.4	5.3
hsa-mir-941-3_69_C_a	0	25	50	25	20	28.6	0	50	100	0	50	0	0	0	50	100	100	14.3	0	0	25	20	50	12.5	11.1	25	33.3	33.3	14.3	28.6	20	71.4	0	0	0	0	0	100	100	0	0	0	33.3	100	100	0	0	100	25
hsa-mir-505_75_C_a	0	15.8	0	0	0	0	16.7	0	0	28.6	33.3	14.3	0	0	6.7	0	100	0	0	9.1	25	20	0	20	0	0	50	100	25	0	0	0	0	0	0	0	0	0	0	0	0	0	0	0	16.7	0	0	0	0
hsa-let-7g_28_G_u	0	0	0	0	100	0	33.3	0	0	0	100	0	100	0	0	0	0	50	100	0	0	33.3	0	100	50	33.3	0	33.3	0	25	0	25	0	0	0	100	0	0	0	0	0	0	100	0	0	0	0	100	100
hsa-let-7g_28_G_a	0	66.7	0	0	0	0	0	0	0	0	0	0	0	0	0	0	0	0	0	0	0	0	0	0	0	0	0	0	0	50	0	25	0	0	0	0	0	0	0	0	0	0	0	0	0	0	0	0	0
hsa-let-7b_81_C_u	90.9	89.9	92.7	91.5	94.8	80.2	94.2	85.1	89.1	92.4	75.5	93.1	91.6	90	82.2	82.6	81.8	90.5	90.9	90.4	88.2	94.4	90.7	85.1	89.2	90.3	94.3	91.9	89.1	94.4	95.4	88.3	82.4	100	72.7	70	100	100	100	0	75	50	88.8	0	90.5	100	100	85	98.1
hsa-mir-200a_77_C_u	72.1	55.1	65.6	42.6	54.7	66.7	25	57.1	34.5	68.2	50	63.4	63	69.2	54.2	75	0	51.4	42.9	48.5	27.7	77.2	50	71.4	31.6	57.9	58.3	77.8	60	57.1	70	33.3	0	0	0	0	100	0	0	0	0	0	59.3	0	51.7	0	100	55.1	0
hsa-mir-133a-1_76_A_u	0	50	0	100	33.3	33.3	0	33.3	20	50	0	0	50	0	0	0	0	0	50	40	0	50	12.5	25	20	12.5	0	0	0	0	20	33.3	8.3	25	0	0	18.2	0	0	0	0	0	26.7	0	66.7	0	0	11.1	0
hsa-let-7b_81_C_a	6.5	9.7	6.7	6.8	3.9	19	4.9	13.5	10.9	6.7	24.5	6.9	7.7	10	15.6	13	18.2	9.5	9.1	9	11.8	5.6	8.3	14.9	10.8	9	5.2	7.8	10	5.6	4	10.4	17.6	0	18.2	20	0	0	0	0	25	50	10.5	100	0	0	0	15	1.9
hsa-mir-200a_77_C_a	27.9	43.2	25	55.1	45.3	33.3	75	42.9	62.1	31.8	50	36.6	37	23.1	44.1	25	0	43.2	52.4	46.7	70.2	21.5	50	28.6	63.2	42.1	33.3	22.2	40	42.9	30	66.7	0	0	0	0	0	0	0	0	0	0	35.8	100	34.5	0	0	36.4	100
hsa-mir-2110_71_U_a	0	0	0	33.3	50	33.3	100	0	0	0	0	50	0	0	50	0	0	0	0	0	33.3	0	23.1	22.2	50	0	16.7	33.3	0	0	0	0	0	0	0	0	0	0	0	0	0	0	0	0	0	0	0	60	100
hsa-mir-197_70_A_u	7.7	14.9	0	29.1	30.2	18.4	17.6	31.2	13.2	28.2	15.4	26.5	41.3	11.4	33.3	0	14.3	25.4	40	22.8	13.8	25.7	16.2	17.8	17.5	26.5	34.4	15.7	23.3	24.5	26.1	18.8	4.8	0	4.2	12.8	7.1	7.1	5.3	0	0	0	11.6	0	26.1	25	20	16.7	23.6
hsa-mir-184_75_A_u	0	50	0	0	0	0	0	0	0	0	0	0	50	0	0	0	0	0	0	0	0	0	0	0	0	0	0	0	0	66.7	0	0	0	0	0	0	0	0	0	0	0	0	100	0	0	0	0	50	0
hsa-mir-874_32_A_u	0	0	0	0	0	0	0	33.3	0	0	0	0	0	0	50	0	0	0	14.3	23.1	0	0	50	0	37.5	0	0	50	60	0	20	28.6	100	0	0	0	0	0	0	0	0	0	0	0	0	0	0	40	0
hsa-mir-511_75_U_a	0	0	0	50	0	66.7	0	0	0	50	28.6	0	0	0	0	50	0	25	0	0	0	0	0	0	100	0	0	0	0	50	0	0	0	0	0	0	0	0	0	0	0	0	42.9	0	0	0	0	100	20
hsa-mir-136_73_A_u	100	0	0	0	0	0	0	0	0	100	0	0	100	0	0	0	0	100	0	0	0	0	100	0	100	0	0	0	100	0	100	0	0	0	0	0	0	0	0	0	0	0	0	0	0	0	0	100	100
hsa-mir-23a_67_A_u	12.6	15.4	14.5	12.1	23.8	10	13.5	14.3	8.7	13.1	8	10	12.4	8.9	24.6	8.4	7	6.9	19.3	17.2	7.5	11.9	14.8	15.3	11	19.2	13.8	12.6	16.1	16.9	13.1	7.4	7.4	7.4	8.3	8.2	10.3	8.4	5.2	4.5	8.4	3.3	11.4	8.7	11.3	3.7	7.6	13.3	9.4
hsa-mir-23a_67_A_g	33.3	36.6	41.2	45.4	33.1	51.1	45.4	31.6	43.9	34.5	42.4	29.3	38.4	40.8	30.9	22.7	21.5	35.3	28.5	36.6	52.6	39.3	33.6	43.8	42.2	43.9	31	47.4	40.2	22	27.5	56.9	20.7	27.8	30.4	23.6	21.1	22.6	25.9	25	27.6	30.8	53.2	23.9	49.5	24.7	33.5	46.5	32.8
hsa-mir-29c_76_U_g	18.2	15.1	12.5	18.8	8.8	21.5	14.4	15.4	17.1	17.9	13	13.8	18.9	16.9	11.8	7.1	22.7	19.2	9.8	11.9	9.7	11.9	14.7	22.2	15.3	12.7	15.1	24.8	19.6	34	13.7	21.5	41.1	34.7	61.1	59.4	36.6	36.7	51.7	50	55.6	30.8	11.8	12.5	4.8	40	57.1	5.7	7.7
hsa-mir-29c_76_U_a	45.5	54.8	41.7	47.9	57	43.1	50.5	46.2	52.9	50	38.9	37.9	41.5	36.9	41.2	40.5	40.9	30.8	58.5	50.8	63.6	47.8	57.4	47.5	41.4	52	48.1	43.1	48.1	30.7	53.2	51.1	40	49	27.8	24.6	43.8	40	33.3	0	27.8	48.7	54	34.4	70.4	60	0	61.1	50
hsa-mir-181a-2_61_U_a	42.1	46.3	39.8	38.2	36.1	45.4	37.1	41.3	42.9	32.6	32.7	31.7	44.2	39.8	37.9	37.3	47.1	29.5	39.9	25.5	38.2	36.8	43.3	34.7	39.4	42.1	47.7	43.1	52.8	49.5	36.3	46.7	4.4	6.5	2.2	7.7	5.2	0.6	2.8	20	11	2.6	44.2	11.2	42.4	6.7	5.6	49.1	37.9
hsa-mir-23a_31_G_u	0	0	0	0	100	0	0	0	0	0	0	0	0	0	0	0	0	50	0	0	100	0	50	0	0	0	100	0	0	100	0	0	0	0	0	0	0	0	0	0	100	0	100	0	0	0	0	0	0
hsa-mir-18a_69_G_u	0	28.6	0	6.8	19.3	0	23.5	0	0	0	33.3	9.1	0	0	0	20	0	20	16.7	17.9	18.5	14.3	19.2	25	13.3	10	12.5	42.9	20	5.3	30	27.3	0	0	0	14.3	0	0	0	0	0	0	40	0	16.7	0	0	16.7	11.9
hsa-mir-339_73_G_u	0	50	0	40	75	60	40	0	0	33.3	50	100	0	0	25	0	0	0	80	100	50	0	60	93.8	0	0	0	33.3	16.7	33.3	33.3	40	100	0	100	0	50	0	0	0	0	0	43.8	0	100	0	0	57.1	50
hsa-mir-339_73_G_a	0	33.3	0	20	25	20	60	50	100	33.3	0	0	0	50	62.5	100	66.7	66.7	20	0	0	100	40	6.2	50	100	0	66.7	83.3	33.3	66.7	60	0	0	0	0	50	0	0	100	100	0	43.8	100	0	0	0	35.7	50
hsa-mir-708_34_G_u	31.4	33.3	62.5	34.6	37.4	38.9	60	40	34.9	16.7	28.6	50	69.4	35.7	43.1	28.1	0	37	36.2	30.5	25.6	30.8	39	32	30	30.8	20	45.2	44.4	31.8	59	31.3	0	0	0	50	0	0	0	0	0	0	87.5	100	0	0	0	33.3	34.6
hsa-mir-708_34_G_a	65.7	62.4	37.5	65.4	61.7	55.6	40	58.5	62.8	83.3	71.4	50	25	50	55.4	68.8	100	63	62.5	66.5	71.8	69.2	57.3	68	70	69.2	80	50.7	53.3	68.2	41	65.1	33.3	0	0	50	0	100	0	100	0	0	12.5	0	100	0	100	66.7	65.4
hsa-mir-96_32_U_a	0	0	0	33.3	62.5	100	100	0	0	0	0	0	0	100	0	0	0	0	0	0	0	0	0	0	0	50	0	0	100	0	0	0	0	0	0	0	0	0	0	0	0	0	100	100	0	0	0	0	0
hsa-mir-382_33_C_a	0	64	50	0	100	33.3	40	0	33.3	20	0	0	36.4	42.9	0	0	0	53.8	33.3	25	0	57.1	50	0	57.1	50	0	26.1	61.5	100	50	0	0	0	0	0	0	0	0	0	0	0	33.3	0	0	20	0	0	19.2
hsa-mir-874_70_U_a	23.5	21.3	20	23.3	26.3	23.1	30	39.4	28.6	25.8	25	45.5	25	18.8	4.2	30	25	24.4	29.7	31.6	35.7	16.1	30.9	26.4	26.7	21.6	24.5	14.3	33.8	20	27.5	36.5	0	0	0	50	0	33.3	0	0	0	0	35.3	0	32.4	0	0	15.9	18.2
hsa-mir-455_75_U_c	44.2	41.9	41.7	50.3	33.4	50.3	46.2	51.6	46.7	58.3	45.3	56.4	48.7	66.1	42.7	36.5	45.9	44.3	48.9	57	39.2	43.3	45.6	44.4	53.8	37.9	25.1	57.2	53.8	27.7	46.9	47.7	93.2	72.2	87	83	80	96	78.9	100	100	83.3	47.5	42.9	57	71.4	81.5	40	44.4
hsa-mir-885_33_U_a	0	0	0	0	0	0	0	0	0	0	100	0	0	0	0	0	0	0	0	0	100	0	0	0	0	0	0	0	0	0	0	0	0	0	0	0	0	0	0	0	0	0	0	0	0	0	0	0	0
hsa-mir-127_78_U_a	6	8.4	6.6	10.8	6.4	7.8	7.9	8.5	9.7	5.8	6.1	6.2	5.6	6.3	5.2	5.3	3	6.4	6.9	5.1	10.6	5.7	10.1	10.1	7	8	5	7.8	9.8	8.4	6.2	10.9	23.6	12.2	21.6	23.3	37.9	20.7	24.5	31.6	40.1	27.7	10	18.5	6.4	27.9	30	12.4	5.4
hsa-mir-30b_16_A_u	0	0	0	0	0	0	0	0	0	0	0	0	33.3	0	0	0	0	0	0	0	0	0	0	0	0	0	0	0	0	0	0	0	0	0	0	0	0	0	0	0	28.6	0	0	0	0	0	0	0	0
hsa-mir-30b_16_A_c	0	0	0	0	0	0	0	0	0	0	0	100	66.7	0	0	0	0	0	50	50	0	0	33.3	0	0	0	0	0	0	100	0	0	0	50	0	66.7	40	100	33.3	100	42.9	25	100	0	0	0	0	0	100
hsa-mir-3620_28_C_u	100	0	0	0	0	0	0	0	100	100	0	0	100	100	0	100	100	0	0	0	0	0	0	0	0	0	0	0	0	0	100	0	100	0	0	0	0	100	100	0	80	100	0	0	0	100	100	100	0
hsa-mir-21_31_U_a	26.1	30.8	22.8	38.8	42.8	29.9	41.8	20.6	31.4	15.8	25	29.3	20.5	19.4	31.4	37.2	22	18.5	25.9	39.4	43.2	24.4	51.1	37.3	33.9	36.9	14.9	43	40.8	38.2	37.2	39.7	5.9	1.2	8.4	16.7	12.5	3.7	1.9	4.9	3.6	6.5	34.7	35.1	38.9	1.9	4	38.8	25.2
hsa-mir-21_70_A_u	0	0	0	9.1	33.3	2.8	20	0	0	0	12.5	0	0	0	16.7	0	0	5.9	0	6.2	0	16.7	15.2	2.6	0	6.2	12.5	4.3	0	0	0	4.2	0	0	25	7.7	0	0	0	0	0	0	5.6	0	0	0	0	100	0
hsa-mir-144_72_A_u	0	0	0	0	0	0	0	0	0	0	0	0	0	0	0	0	0	0	0	0	100	0	0	0	0	0	0	0	0	100	0	50	0	0	0	0	0	0	0	0	0	0	0	0	0	0	0	0	0
hsa-mir-132_81_C_u	84.2	69	86.7	65.3	80.3	84.5	77.3	84.6	76.2	92.7	79.5	92.9	66.7	66.7	72.1	64.3	84.6	63.5	76.6	72.6	51.1	60.5	76.3	66.9	64.9	81	80	74.9	73.7	70.7	80.1	73.2	81.5	100	100	87.8	85.7	100	66.7	100	81.8	100	73.5	66.7	80	100	100	73.1	78.8
hsa-mir-132_81_C_a	10.5	23.8	13.3	26.6	16.9	15.5	20.5	15.4	4.8	7.3	12.8	3.6	23.3	20	25.6	28.6	15.4	31.7	19.1	22.6	44.4	34.9	18.7	27.6	32.1	15.7	17.6	20.6	24.6	27.6	18.6	20.6	14.8	0	0	4.1	0	0	33.3	0	0	0	17.6	0	20	0	0	23.1	16.7
hsa-mir-218-2_47_G_u	20	11.8	16.7	31.7	36	10.8	17.2	10	18.2	18.2	23.1	10	16.7	18.2	13	15.4	25	22.2	25.9	24	18.8	21.6	14.4	18.8	16.4	18.5	12.8	17	18.4	11.4	20.4	17.9	0	0	0	0	0	0	0	0	0	0	17.3	0	25	0	20	32.5	46.4
hsa-mir-218-2_47_G_a	60	52.9	16.7	46.2	54.8	62.2	51.7	60	36.4	57.6	61.5	60	50	54.5	65.2	61.5	75	52.8	44.4	52	66.7	43.2	42	46.4	55.2	60.5	51.3	49.7	49.4	51.4	57.1	51.3	7.7	0	0	10	9.1	18.2	0	0	10	0	57.3	0	50	0	0	53.2	46.4
hsa-mir-126_36_C_u	26.5	28.7	44.4	38.3	42.9	51.3	15.4	46.9	34.7	49	26.7	35.5	51.7	44.4	44.9	54.5	53.3	56.1	38.6	46.9	19.5	47.5	43.6	44.8	54.9	42.9	44.1	48.1	43.6	37.2	33.3	44	6.7	10	0	25	0	30	0	0	0	14.3	37.4	0	10.5	0	0	42.1	56.1
hsa-mir-9-2_39_G_u	40	17.2	0	11.1	28.6	0	16.9	33.3	33.3	50	0	23.1	0	9.1	23.1	58.3	25	0	54.5	18.6	7.8	28	37.5	23.1	33.3	20	33.3	50	38.5	44.1	32.4	33.3	0	0	0	0	0	0	0	0	0	0	20.7	0	0	0	0	0	0
hsa-mir-126_36_C_a	41.2	52.9	38.9	46.8	26.8	30.8	38.5	28.1	46.9	30.2	46.7	41.9	37.9	11.1	36.7	18.2	26.7	20.4	43.2	34.4	51.2	41	34	38.8	31.4	40.8	38.2	26.9	38.6	38.5	35.6	34.6	6.7	20	0	0	22.2	0	12.5	0	10	0	41.2	16.7	47.4	0	0	43.9	31.7
hsa-mir-9-2_39_G_a	60	79.3	100	66.7	61.9	50	67.8	66.7	66.7	50	100	46.2	0	72.7	69.2	33.3	75	100	45.5	67.4	86.3	66	56.2	61.5	66.7	80	66.7	42.9	53.8	49.2	61.8	33.3	0	0	50	0	0	0	100	0	0	0	65.5	83.3	100	0	100	100	100
hsa-let-7f-2_79_C_u	100	94.4	100	100	97.4	87.5	100	66.7	100	100	100	100	95.2	100	95.8	75	100	100	87.5	89.2	82.1	90	92.9	90	100	90	85.7	92	95.5	84.6	100	83.3	100	0	0	0	0	0	0	0	0	0	97.9	100	87.5	0	0	85.2	85.7
hsa-mir-625_74_U_g	14.3	5.1	0	3.6	2.1	4.8	5.6	9.1	7.1	3.7	7.9	0	8	8.3	0	0	0	2.4	4.8	12.5	0	10	4.1	1.1	2.7	4.2	0	2.3	2.3	3.8	6.7	0	13	42.9	0	14.7	23.1	15.4	5.3	0	28.6	33.3	4.2	10	0	0	25	6.3	4.2
hsa-mir-625_74_U_a	14.3	26.3	25	14.3	25.5	40.5	16.7	45.5	42.9	24.1	34.2	33.3	36	25	9.5	33.3	33.3	39	19	37.5	45.5	30	24.3	27.8	29.7	20.8	22.2	30.2	20.9	34.6	26.7	27.4	39.1	42.9	60	32.4	23.1	46.2	36.8	50	28.6	66.7	34.7	20	0	50	25	29.5	25
hsa-mir-449c_43_A_u	0	60	0	0	0	0	0	0	0	0	0	0	0	0	0	0	0	100	0	0	0	0	0	0	0	0	0	0	0	0	0	0	0	0	0	0	0	0	0	0	0	0	0	0	0	0	0	0	0
hsa-mir-4999_29_U_c	0	0	0	88.2	0	100	0	77.8	0	0	71.4	0	0	0	83.3	0	100	0	0	81.8	50	0	100	0	0	0	0	0	0	0	0	0	0	100	100	0	0	0	72.7	0	95.7	0	76.2	100	0	0	0	93.8	50
hsa-mir-1271_37_G_a	0	0	0	0	0	0	0	0	100	0	0	0	0	0	0	0	0	0	0	0	0	0	0	100	0	100	0	0	100	0	33.3	100	0	100	0	0	0	0	0	0	0	0	0	0	0	0	0	0	25
hsa-mir-484_30_A_u	40.3	26.8	30	45.3	40.8	30.9	33.8	44.3	23.8	42.3	33.3	32.1	39.7	40	52.5	56.7	25	40	50.6	33.3	23.9	41.3	38.4	34.8	32.8	41.1	34.2	26.8	41.7	31.8	40.7	27.3	8.7	20	25	16	16.7	41.7	17.6	0	19	12.5	22.9	10	33.3	16.7	40	29.3	37.5
hsa-mir-342_41_G_a	0	7.4	0	10.7	6.8	13.8	0	11.1	18.8	8.3	5	0	6.7	6.2	8.3	0	16.7	10.3	16.7	3.7	4.5	16.1	11.6	10.9	8.7	16.7	15.4	21.1	5	25	31.2	30.4	0	0	0	0	0	0	0	0	14.3	0	12.5	0	9.1	0	0	5	8.1
hsa-mir-493_79_C_u	66.7	56.5	0	0	0	100	50	100	0	100	0	100	50	0	0	0	66.7	100	0	60	0	100	51.5	50	70.7	0	50	38.5	40	0	80	50	0	0	0	0	0	0	0	0	0	0	60	0	0	0	0	0	68.3
hsa-mir-493_79_C_a	33.3	43.5	0	100	0	0	50	0	0	0	0	0	50	100	0	0	33.3	0	0	40	0	0	48.5	50	26.8	0	50	61.5	60	0	20	50	0	0	0	0	0	0	0	0	0	0	40	0	0	0	0	100	26.8
hsa-mir-2114_35_G_u	0	0	100	100	0	100	0	0	0	0	0	0	0	0	0	0	0	100	0	0	0	0	0	0	0	0	0	100	90	0	0	0	0	0	0	0	0	0	0	0	0	0	100	0	0	0	0	0	0
hsa-mir-106b_34_G_u	37.1	17.1	16.7	19.8	27.8	19.2	23.5	20	10	14.3	16	31.2	20	20	43.8	33.3	33.3	7.7	44.9	32.9	14.4	20.9	14.6	28	19.6	31	46.7	15.6	25.4	20	27	22.9	0	0	0	14.3	0	0	0	0	0	0	23.3	0	18.2	0	0	27.7	15.3
hsa-mir-106b_34_G_a	28.6	56.2	50	53.9	52.2	46.2	47.1	70	60	28.6	36	50	53.3	60	43.8	20	16.7	51.3	22.4	47.1	54.1	46.2	55.4	40	58.9	17.2	16.7	45.5	49.3	43.1	38.1	38.6	25	0	20	14.3	50	0	0	0	16.7	0	43.4	33.3	54.5	0	0	40.4	51.4
hsa-mir-203b_77_C_a	0	0	0	0	9.8	21.4	0	57.1	0	0	0	60	0	0	25	14.3	0	15.4	7.2	28.1	44.8	20	20	0	50	0	0	30.8	15	0	37.5	62.5	0	0	0	0	0	66.7	0	0	14.3	0	0	0	20	0	0	0	50
hsa-mir-100_12_A_c	0	0	0	0	0	0	0	0	0	0	5.6	0	0	0	0	0	0	0	0	0	0	0	4	0	6.7	0	0	0	5	0	0	10	10.5	0	0	0	0	0	0	0	0	0	0	0	0	0	0	0	0
hsa-mir-518d_30_A_g	0	100	100	100	100	100	0	100	100	100	0	0	100	100	0	100	0	100	100	100	0	0	100	100	100	100	100	0	0	0	0	100	0	100	100	0	100	100	100	0	100	100	100	0	100	0	0	100	7.1
hsa-mir-17_74_A_u	0	66.7	0	33.3	34.8	14.3	0	0	0	100	0	0	0	33.3	0	0	0	33.3	33.3	0	0	0	6.9	42.9	0	28.6	0	0	10	0	37.5	0	0	0	0	0	0	0	0	0	0	0	0	0	33.3	0	0	14.3	66.7
hsa-mir-34a_86_A_u	50	50	50	10	0	22.2	40	75	50	9.1	0	0	60	0	0	0	0	20	0	33.3	33.3	42.9	13.3	14.3	0	33.3	50	6.7	23.1	20	38.9	18.8	10	0	0	12.5	7.7	33.3	42.9	0	0	33.3	28.6	0	50	0	0	22.2	33.3
hsa-let-7i_84_A_u	65	62.5	33.3	66.7	80	71.4	60	42.9	33.3	71.4	42.9	87.5	56	77.8	54.5	0	75	70.6	50	75	33.3	84.6	62.5	33.3	52.4	71.4	61.5	55.6	78.9	81.2	65.5	70.6	71.4	50	87.5	66.7	42.9	80	0	80	83.3	0	60	50	75.9	100	50	76.5	57.1
hsa-mir-182_48_G_u	14.2	18.8	13.8	21	22.4	13.8	16.9	14.6	9	14.4	10.2	13.3	12	9.8	18.9	8.9	10.7	11.6	20.2	11.4	10.1	18.4	12.3	27.1	14	19.6	28.5	11.2	14.5	15.4	16	13.9	2	3	5.1	3.6	5.6	3.4	1.4	0	3.8	3.3	16.1	3.2	16.7	4.5	6.4	11.3	8.7
hsa-mir-199b_49_A_u	80	33.3	60	60	0	16.7	33.3	0	33.3	53.8	0	0	87.5	66.7	37.5	66.7	0	52	40	42.9	33.3	44.4	37.4	48.1	42.3	36	57.1	33.3	41.7	70	42.9	23.3	0	0	0	0	0	0	0	0	0	100	33.3	0	0	0	0	36.4	31.8
hsa-mir-361_27_C_g	35	22.1	19.1	27.4	10.1	30.2	17.4	17.7	36	28.1	19.4	13.8	26.3	23.4	12.3	24.2	52.3	29	15	12	15.1	25.4	11.4	13.7	24.9	19.3	29.3	20.6	25.9	19.8	18.5	38.6	21.9	45.6	30.5	29.2	27.7	43.6	28	37.5	26	44	27	45.7	21.5	27.3	34.6	30.9	24.5
hsa-mir-361_27_C_a	8.8	10.1	4.2	8.1	4.5	10.6	8	4.7	14.2	9.1	9.1	3.8	6.4	6.8	3.4	15.2	15.3	11.2	4.5	6.1	6.8	7.1	8.4	7	7.1	7.5	9.3	7.7	9.6	13.3	10.3	12.8	14.5	22.6	14.8	23.9	20.5	14	18.6	25	12	14.2	11.2	14.7	17.3	13.6	18.5	12.4	6.6
hsa-mir-200a_38_U_a	31	42.4	37.5	55.3	54.7	46.5	61.4	60.8	47.1	52.8	50	50	54.2	75	63	61.9	0	39.3	59	54.5	58.1	56.2	64.9	48.1	62.9	43.1	24.3	56.8	61.7	57.1	60	50	60	38.5	37.5	51.7	55.6	31	42.9	0	62.5	16.7	45.8	0	50	0	20	56.9	100
hsa-mir-135b_77_C_u	0	0	0	25	0	20	0	0	0	66.7	0	100	0	0	0	0	0	0	50	53.8	50	42.9	100	100	0	0	0	0	0	100	0	0	0	0	0	0	25	0	0	0	100	0	100	0	0	0	0	62.5	0
hsa-mir-135b_77_C_a	0	50	0	25	100	40	0	0	0	33.3	0	0	0	0	0	0	0	50	0	23.1	37.5	28.6	0	0	0	0	0	100	0	0	0	0	100	0	0	100	50	0	0	0	0	0	0	0	0	0	0	37.5	0
hsa-mir-181b-1_61_A_u	33.3	0	0	20	0	0	0	50	0	0	14.3	0	0	0	33.3	0	0	20	0	20	0	0	0	100	100	0	0	0	0	50	0	0	0	0	0	0	0	0	0	0	0	0	0	0	0	0	0	0	0
hsa-mir-500a_75_G_u	50	20	50	32.5	36.1	19	25	0	40	25	11.1	40	57.1	20	35	75	0	33.3	50	16	25	25	43.5	33.3	29	0	18.2	37.5	32	24	27.8	28	22.2	0	0	17.6	13.3	0	0	0	0	0	46.7	100	33.3	0	0	6.7	25
hsa-mir-758_38_C_a	0	71.4	0	0	0	50	100	0	0	100	100	0	100	100	0	0	100	100	100	0	0	100	60	50	72	50	50	62.5	60	100	62.5	66.7	0	0	0	0	0	0	0	0	0	0	0	0	0	0	0	0	63.6
hsa-mir-500a_75_G_a	50	80	50	62.5	59	76.2	73.1	100	40	50	88.9	20	42.9	80	55	25	100	66.7	50	80	70.8	75	52.2	56.1	58.1	93.3	72.7	58.3	64	72	66.7	68	66.7	100	100	64.7	60	100	83.3	0	100	0	50	0	66.7	0	0	86.7	75
hsa-mir-520h_77_U_g	0	0	0	0	0	0	0	0	0	0	0	0	0	0	0	0	0	0	0	0	100	0	0	0	0	0	0	0	0	100	0	0	0	0	0	0	0	0	0	0	0	0	0	0	0	0	0	0	8.9
hsa-mir-675_33_G_u	0	0	0	75	0	0	0	0	0	0	0	0	0	0	0	0	0	0	100	75	0	0	100	0	100	0	0	0	0	0	0	0	0	0	0	0	0	0	0	0	0	0	0	0	0	0	0	0	0
hsa-mir-33a_67_C_u	42.9	0	0	50	72.7	50	25	100	100	0	0	0	20	75	66.7	0	0	100	100	0	50	40	0	0	0	60	0	50	50	0	0	0	0	0	0	0	0	0	0	0	0	0	0	0	0	0	0	62.5	100
hsa-mir-425_39_G_u	100	75	0	100	100	0	100	0	100	0	0	0	100	100	75	0	0	62.5	81.8	57.1	71.4	0	75	88.9	100	0	80	66.7	71.4	85.7	86.7	53.8	0	100	0	0	0	0	0	0	0	0	50	0	100	0	0	50	0
hsa-mir-152_76_C_u	23.8	14.7	31.9	20.4	20.7	21.4	20.3	17.6	14.5	15.9	24.8	27.8	17.8	18.8	16.6	28.9	23.1	15.4	26.6	19.9	12.6	23.7	35	14.8	21.7	23.3	37.9	22.9	24.7	16.1	31.8	18.6	40	66.7	50	0	37.5	0	45.5	33.3	27.3	0	14.8	0	27.3	33.3	0	13.9	23.5
hsa-mir-33a_67_C_a	57.1	80	0	25	18.2	50	25	0	0	0	0	0	80	0	33.3	0	0	0	0	100	50	60	66.7	0	0	20	100	50	50	75	100	0	100	0	100	0	0	0	0	0	100	0	100	0	0	0	0	25	0
hsa-mir-425_39_G_a	0	25	0	0	0	0	0	100	0	0	0	0	0	0	0	0	0	37.5	9.1	28.6	28.6	100	12.5	11.1	0	0	0	33.3	28.6	14.3	13.3	46.2	0	0	0	0	0	0	0	0	0	0	50	100	0	0	0	50	100
hsa-mir-152_76_C_a	75.9	85	63.9	78.6	78.2	77	79.7	82.4	84	82.3	73.6	72.2	81.6	79.7	83.4	69.1	69.2	83.7	73.4	80.1	87	76.3	62.9	84.1	78	75.5	61.5	76.2	74.5	83.9	67.1	79.8	60	33.3	50	100	62.5	0	54.5	33.3	72.7	100	85.2	100	72.7	66.7	100	86.1	74.1
hsa-mir-195_14_C_u	0	0	0	0	0	0	0	0	0	0	0	0	0	0	0	0	0	0	0	0	0	0	0	0	0	0	0	0	0	0	0	0	0	0	0	0	0	0	0	0	0	0	0	0	0	0	0	0	0
hsa-mir-181b-1_96_A_u	25	18.1	15.4	11.3	27.8	20.6	24	22.7	40	22	23.5	25	23.5	13.3	29.4	18.2	0	21.7	18.8	17.2	14.2	20	34	22.5	23.5	43.6	30	28	26.5	17.1	35.3	20	15.4	16.7	7.4	0	10	14.3	0	0	28.6	11.1	25.1	23.5	30	16.7	0	22.6	26.3
hsa-mir-181c_87_C_u	41.2	30.8	29.2	11.5	12.3	36.2	22.9	12	26.3	33.8	16.7	14.3	23.6	24.6	13.4	78.6	72.7	27.8	17.5	10.9	15.9	30	22.3	25	44.9	22.5	41.3	31.2	24.4	15.8	24.6	38.9	0	0	0	0	5.6	0	0	0	0	0	18.4	0	34.4	0	0	27.9	46.3
hsa-mir-181c_87_C_a	5.9	6.8	0	10.2	9.6	10.1	6.1	24	7.9	12.2	16.7	4.4	8	8.8	6.1	0	0	11.3	5.2	9.6	9.3	10	16	15.2	8.4	15.7	9.5	14.2	11.5	5.8	15	19.2	42.9	0	40	33.3	38.9	0	60	100	0	25	12.9	0	17.2	0	0	16.2	2.4
hsa-mir-148b_62_G_a	0	0	0	0	0	0	0	0	0	0	0	0	0	0	0	0	0	0	0	0	0	0	50	0	0	0	0	0	0	0	0	100	50	0	0	66.7	0	0	0	0	100	0	0	0	0	0	0	0	0
hsa-mir-181b-1_60_G_u	25	23.1	0	22.2	0	0	0	20	100	20	11.1	0	0	100	0	0	0	23.8	0	29.6	0	33.3	0	0	0	0	0	0	0	0	0	0	0	0	0	5.6	0	0	0	0	0	0	31.6	0	16.7	0	0	26.3	25
hsa-mir-376a-1_49_A_g	50	31.2	80	100	100	80	66.7	66.7	50	88.9	75	66.7	89.5	77.8	100	100	100	55.6	100	66.7	100	87.5	85.1	80	26	75	100	73	100	100	56.7	100	84.6	100	85.7	100	100	75	100	100	100	100	75	100	100	80	100	75	11.8
hsa-mir-181b-1_60_G_a	0	15.4	0	11.1	0	0	0	0	0	10	11.1	25	0	100	16.7	0	50	19	33.3	11.1	0	0	0	0	0	0	0	0	0	0	0	0	28.6	0	0	33.3	40	33.3	50	100	11.1	100	10.5	50	16.7	0	0	15.8	0
hsa-mir-190b_33_U_a	0	0	0	0	0	0	0	0	0	0	0	0	0	100	100	0	0	0	0	0	66.7	0	0	0	0	0	0	0	0	0	0	100	0	0	0	0	66.7	0	0	0	0	0	100	0	0	0	0	0	0
hsa-mir-183_50_U_a	24.4	49.7	22.5	23.5	21.9	40.2	34.1	25.7	42.6	34.8	43.5	32.6	32.3	39.6	19.7	24.9	23.5	39.9	13.3	27.4	57.6	40.9	28.4	24.4	37	20.7	17.3	26.1	19.3	23.5	28.5	34.3	34.4	21.6	33.3	35	29.6	18.2	20.7	11.1	31.6	44.9	44.2	44.8	28.2	33.3	20	48.9	23.8
hsa-let-7i_27_U_a	9.3	10.6	16.4	9.2	6.9	15.6	12.3	7.3	16.1	7.1	8.7	8.4	12.5	10.9	12.8	10.7	10.7	8.9	7.3	6.3	12.1	10.6	16.6	14.6	14	14.4	15.6	17.5	17.2	13.7	15	20.5	24.2	36.1	24.2	32.2	27.4	26.4	30.4	26.7	27.2	27.7	14.2	22.3	13.6	16.9	19.2	14.6	9.3
hsa-mir-324_38_U_a	3.5	8.1	3.4	5.4	2.3	2.8	3.1	0	3.1	1.5	1.5	5.4	4.6	7.1	2.3	13.7	7.7	5.1	3	2.7	6.9	6.6	4.6	3.6	3.3	3.5	14.1	7.3	9.3	3.7	5.9	10.7	10	0	16.7	9.1	7.9	16.7	4.8	16.7	9.1	7.7	7.2	11.1	6.2	0	0	7.6	2.2
hsa-mir-20b_29_U_a	70.8	77.8	0	0	75	50	57.1	77.8	100	0	100	96	63.6	0	100	70.4	100	66.7	0	50	66.7	66.7	63.6	86.7	73.7	60	100	66.7	63.6	100	50	73.7	0	0	0	0	0	0	0	0	0	0	71.4	0	0	0	0	0	78.6
hsa-mir-128-1_70_U_a	2.1	2.7	2.2	3.6	2.6	4.2	1.9	2	1.9	5	4.8	2.1	2.3	3.1	1.6	3	5.7	4.1	1	1.5	4.1	1.7	2.6	2.7	3.5	2	3.1	1.6	3.1	2	2.1	3.1	14.5	17.2	10.2	16.4	15.3	15.8	14.1	11.1	20	15.6	4.2	17.6	4.6	17.6	19.4	2.1	5.3
hsa-mir-374a_64_G_u	7.1	10.4	37.5	17.5	20	12.9	0	0	25	16.7	10	28.6	7.1	12.5	23.1	20	0	25	16.7	8.3	4.2	12.5	7.3	10.9	18	16.2	40	10	14.3	8.1	20	15.1	0	0	0	0	100	0	0	0	0	0	18	0	0	0	0	16.7	33.3
hsa-mir-374a_64_G_a	64.3	72.9	50	75	55	58.1	60	85.7	75	83.3	80	57.1	64.3	56.2	61.5	80	66.7	75	66.7	75	83.3	62.5	90.2	73.9	66	73	50	76	70	82.3	50	67.9	100	0	0	50	0	100	0	0	66.7	0	67.2	100	100	0	0	77.8	66.7
hsa-mir-552_46_U_a	0	0	0	0	0	0	0	0	0	100	0	0	0	0	0	0	0	0	33.3	0	0	0	0	0	0	100	0	100	33.3	75	0	0	0	0	0	33.3	0	0	0	0	0	0	0	0	0	0	0	50	0
hsa-mir-146b_8_C_u	0	0	0	0	0	2.2	0	0	0	0	0	0	0	0	0	0	0	0	0	0	0	0	0	0	0	0	0	7.1	0	0	0	0	3	0	0	0	0	0	0	0	0	0	4.7	0	0	0	0	0	0
hsa-mir-192_23_U_c	0	0	0	0	0	0	0	0	0	0	0	0	0	0	0	0	0	100	0	0	0	0	0	0	0	0	0	0	0	0	0	0	0	1.6	0	0	0	0	0	0	0	0	0	0	0	0	0	0	0
hsa-mir-181d_58_U_a	55.6	59.5	0	42.9	33.3	30	68	60	50	0	0	26.1	19	50	30	75	62.5	15	28.6	35	28.9	0	65.5	67.9	63.6	78.9	50	59.7	52.7	61.5	47.4	55.1	5	0	25	16.7	6.9	0	11.5	0	8.3	0	42.9	0	40	0	0	43.9	0
hsa-mir-6720_89_U_a	0	100	0	0	0	100	0	0	0	0	0	0	100	0	0	0	0	0	100	0	0	0	0	0	0	0	0	0	0	0	0	0	0	0	0	0	0	0	0	0	0	0	100	0	0	0	0	0	0
[truncated: 346 more columns]
