# Supplementary material for: Improved lung cancer classification by employing diverse molecular features of microRNAs
Source: Heliyon. 2024 Feb 10;10(4):e26081. doi: 10.1016/j.heliyon.2024.e26081 (PMC10878959; doi:10.1016/j.heliyon.2024.e26081)
Supplement: MMC 4 — The abundances (raw count) of 422 original miRNAs in the 395 samples selected. [file mmc4.xlsx]

## Sheet: Tables4
Table S4. The abundances (raw count) of 422 original miRNAs in the 395 samples selected.
miRNAs	SRR3703167	SRR3703168	SRR3703170	SRR3703174	SRR3703147	SRR3703151	SRR3703152	SRR3703176	SRR3703166	SRR3703169	SRR3703171	SRR3703173	SRR3703175	SRR3703177	SRR3703178	SRR3703182	SRR3703165	SRR3703172	SRR3703179	SRR3703149	SRR3703181	SRR3703164	SRR3703156	SRR3703155	SRR3703158	SRR3703159	SRR3703160	SRR3703161	SRR3703162	SRR3703163	SRR3703154	SRR3703157	SRR1608121	SRR1608122	SRR1608123	SRR1608124	SRR1608125	SRR1608126	SRR1608127	SRR1608131	SRR1608134	SRR1608135	SRR1608137	SRR1608138	SRR1608139	SRR1608140	SRR1608141	SRR1608142	SRR1608144
hsa-miR-486-5p	329	321	33	169	251	63	56	58	34	132	395	89	40	406	105	58	16	275	165	422	107	336	418	563	479	413	409	302	962	580	289	2151	73	658	41	49	52	84	103	34	133	96	183	22	38	109	7	588	223
hsa-miR-483-5p	0	0	0	4	70	0	0	0	1	1	0	0	0	1	0	0	0	0	35	3124	0	1	33	2	1	5	0	1	14	0	2	2	1	0	0	0	0	0	0	0	1	0	4	2	0	0	0	4	0
hsa-miR-550a-3p	8	22	2	46	24	4	16	6	1	10	8	3	11	14	10	0	2	1	31	12	22	17	12	24	5	8	13	9	6	3	10	9	0	1	1	2	1	0	0	0	0	0	18	0	2	0	1	15	5
hsa-miR-1468-5p	2	4	1	0	1	2	3	2	0	0	0	0	1	2	0	1	0	0	3	5	2	2	0	2	0	2	0	2	3	1	1	0	21	8	5	12	54	8	16	2	44	4	1	7	1	6	3	1	1
hsa-miR-203a-3p	9381	1985	14546	1431	58033	20182	233	27328	61909	3750	463	5822	4959	5635	43268	19785	280	24365	56253	62581	10715	91025	22916	4014	1547	27597	5678	98115	18790	4967	22877	12555	1402	3029	600	3318	1964	2523	708	166	5187	1203	2178	759	1453	43	579	3844	1283
hsa-miR-874-5p	2	3	0	3	4	3	0	2	1	0	0	0	1	3	1	1	1	4	4	8	2	4	2	4	3	2	2	2	2	1	2	9	0	0	0	0	0	0	0	0	0	0	2	0	2	0	0	3	1
hsa-miR-92a-3p	20976	32829	6717	58561	122951	35613	33995	27101	12778	10222	13780	26854	13110	10040	16107	10139	7505	28040	32163	127998	19206	27738	64696	39842	25995	27916	29626	42199	67991	58364	33429	33813	12776	6995	5095	45901	7944	4818	10580	388	9204	4339	18187	2076	13206	649	4054	17007	46811
hsa-miR-195-5p	25	42	182	22	12	28	14	20	36	43	7	11	75	28	29	5	1	51	29	32	22	29	695	12	35	48	19	123	117	16	88	66	155	104	56	74	130	62	166	17	990	111	172	50	26	36	53	74	19
hsa-miR-501-3p	10	13	3	32	21	18	24	3	8	8	9	5	5	2	10	9	3	6	13	14	7	7	23	39	20	7	5	28	34	25	13	31	257	49	60	267	377	61	267	2	507	253	42	26	7	143	31	19	8
hsa-miR-107	12	20	3	44	32	10	37	8	3	4	3	18	3	0	19	3	1	12	37	67	27	19	133	93	48	11	5	28	19	16	33	13	6	1	3	5	7	1	5	0	2	2	25	1	7	0	1	10	2
hsa-miR-17-5p	1402	2451	196	5312	10057	1363	2402	1578	500	514	934	1970	573	303	1413	513	302	2781	2335	8869	2637	1784	4663	2871	1611	1503	904	1879	2858	3377	1781	1738	142	52	114	850	99	42	108	13	72	70	1027	36	491	5	110	1117	2241
hsa-miR-200b-5p	49	136	14	241	120	22	56	33	27	67	5	35	56	29	61	29	0	61	81	124	127	104	169	61	103	68	100	79	26	84	61	29	13	10	5	17	37	17	11	4	9	6	145	7	40	4	15	317	6
hsa-miR-362-5p	10	18	1	14	84	11	88	3	5	8	7	2	2	2	18	4	3	5	4	22	51	10	98	70	37	24	9	13	30	13	11	19	1	0	1	5	2	0	1	1	0	0	33	0	22	4	0	13	12
hsa-miR-18a-5p	31	51	5	177	419	34	45	36	4	17	18	49	27	7	33	12	3	73	110	315	125	46	101	99	59	29	22	37	62	95	58	38	6	0	0	17	1	0	2	0	0	0	30	1	15	0	1	29	189
hsa-miR-136-5p	1	23	2	2	2	5	2	1	1	5	5	4	10	6	2	1	1	11	6	9	3	2	27	3	55	6	3	11	13	1	8	5	0	0	0	0	0	0	0	0	0	0	3	0	2	0	0	10	53
hsa-miR-135b-5p	43	84	18	92	198	151	10	13	7	65	34	37	1	9	4	34	0	120	36	1216	620	120	220	118	94	41	35	94	86	632	92	15	4	1	0	15	6	5	3	0	1	3	472	4	86	1	2	426	80
hsa-miR-299-3p	1	6	0	0	0	3	0	1	0	0	0	0	0	1	0	0	0	1	0	2	0	1	3	0	13	0	0	0	0	0	0	0	0	1	1	1	0	0	0	0	0	0	1	0	2	0	0	1	16
hsa-miR-372-3p	0	0	0	0	1	0	0	0	0	0	0	0	0	0	0	0	0	1	1	1	0	0	2	0	0	0	0	1	0	0	0	0	0	0	0	0	0	0	0	0	0	0	3	0	0	0	0	0	18735
hsa-miR-324-3p	7	12	2	12	29	5	15	6	12	7	3	6	12	12	16	1	4	8	15	0	13	10	17	18	10	10	0	16	14	7	9	22	63	40	32	53	86	32	70	34	37	26	14	46	8	38	14	12	4
hsa-miR-148a-3p	70355	112631	15989	364653	50352	62412	48932	51742	31194	35183	32065	28843	127928	37042	44965	14985	1921	98081	104419	66502	78360	45791	100393	40278	97913	47140	35116	156574	121114	234012	81580	58614	21278	1914	3460	3924	11902	2820	2650	662	27237	4416	55043	1259	24643	930	1970	332310	38121
hsa-miR-892a	2	0	0	0	0	1	0	0	0	0	0	0	0	0	0	0	0	0	0	0	1	0	0	0	0	0	0	0	1	1	0	0	0	0	0	2	0	1	0	0	0	0	0	0	0	0	0	0	0
hsa-miR-3617-5p	0	0	0	1	0	0	0	0	0	0	0	0	0	0	0	0	0	0	0	0	0	0	0	6	0	1	0	0	0	0	0	0	0	0	0	2	0	0	0	0	1	0	4	0	0	0	0	1	0
hsa-miR-1299	4	2	4	31	33	1	82	5	0	0	7	4	29	6	1	3	2	121	23	103	4	8	33	42	11	16	51	84	278	86	70	3	5	2	0	5	0	7	5	0	1	2	9	0	0	6	1	13	0
hsa-miR-215-5p	1	1	0	0	1	2	0	2	0	1	0	0	1	0	1	1	1	0	0	0	7	1	3	0	0	0	0	3	2	0	3	0	1	31	0	0	0	548	2	0	0	0	3	0	0	1	0	0	1
hsa-miR-330-5p	8	9	0	56	6	4	14	2	3	3	2	6	13	20	11	3	0	16	7	18	51	12	42	6	24	3	3	13	11	3	8	11	8	9	17	24	45	18	14	0	21	20	18	4	6	2	2	5	6
hsa-miR-146b-3p	16	16	1	29	8	87	11	2	8	26	9	8	8	2	13	6	1	19	21	31	24	16	48	42	18	23	12	54	52	36	29	87	445	41	60	241	35	131	241	3	437	250	64	199	10	24	21	32	14
hsa-miR-34a-3p	1	2	0	3	2	4	6	0	1	4	1	0	2	0	2	2	2	6	0	0	3	0	1	1	0	2	2	3	2	0	3	10	8	2	0	9	5	3	6	0	10	3	12	4	2	1	0	10	8
hsa-miR-3200-3p	16	30	0	6	41	2	36	10	4	4	1	0	8	3	20	2	1	10	23	67	24	5	14	36	5	12	0	5	67	5	4	47	34	8	30	407	85	14	110	4	40	39	28	6	5	24	16	7	2
hsa-miR-23a-3p	6340	9819	3185	5025	8161	6298	2895	6141	4118	7441	2037	3395	10302	9864	10794	1994	1221	10011	11708	9322	6582	6715	16164	6772	9124	6682	7357	11168	18319	19244	8464	6656	8752	2199	2622	6546	2669	2196	2609	502	5987	1378	10726	1978	1777	1685	2578	7409	2739
hsa-miR-200a-5p	506	1526	188	2244	1222	285	510	549	534	672	55	588	439	267	540	443	1	494	755	1918	751	669	3905	782	1292	745	1029	2114	632	1375	612	484	101	233	74	247	264	197	228	9	165	50	907	22	120	12	49	1383	36
hsa-miR-511-5p	35	28	16	53	10	107	7	4	24	28	316	12	63	59	53	9	28	63	19	20	41	93	33	129	23	46	33	39	48	20	41	75	43	5	9	7	6	17	13	0	61	27	125	40	26	2	5	30	92
hsa-miR-96-5p	88	116	25	474	665	103	286	92	33	38	53	85	88	19	137	22	6	79	73	330	343	132	265	151	196	193	68	119	200	203	119	97	0	0	0	1	2	1	1	0	0	0	219	0	36	0	1	253	175
hsa-miR-132-3p	168	181	51	745	318	374	178	132	60	166	114	116	169	82	190	131	65	351	297	460	303	193	750	573	476	512	395	886	987	767	615	883	216	33	41	271	81	47	104	2	30	5	263	12	24	6	12	82	281
hsa-miR-181a-5p	590	2691	301	1770	981	4006	1798	529	332	2153	833	664	756	332	726	623	86	1528	903	9932	1324	1104	17455	6925	3818	2911	1237	7412	5302	3791	2367	5973	396	171	225	464	451	222	93	3	81	45	4568	96	1368	17	30	4245	706
hsa-miR-197-3p	1848	5737	1242	4791	3803	1745	6408	608	1160	1535	1803	2742	1577	1860	2411	305	146	1902	5130	2924	4120	2022	4902	6065	3101	2616	1959	2931	3015	3349	2938	4922	98	63	67	185	65	55	46	11	71	27	5723	46	813	44	25	2797	1733
hsa-miR-328-3p	97	296	85	285	346	98	157	75	94	115	87	52	113	82	212	13	46	203	175	112	161	57	256	484	202	164	66	208	462	95	117	242	222	84	64	123	208	64	124	26	128	94	575	58	154	141	27	578	79
hsa-miR-22-5p	58	89	21	51	33	92	101	35	26	92	41	31	123	102	63	30	10	195	50	85	64	80	290	141	155	82	118	151	125	31	140	79	14	6	3	7	19	13	5	1	3	7	145	4	16	2	4	68	99
hsa-miR-4775	0	1	0	1	0	0	0	0	0	0	0	0	0	1	0	0	0	0	0	0	0	0	0	0	0	0	0	0	0	0	0	0	0	0	0	0	0	0	0	0	0	0	2	0	0	0	0	0	0
hsa-miR-592	17	10	1	11	8	9	11	4	1	17	3	5	10	0	7	4	1	10	6	22	5	2	15	17	2	4	2	13	32	4	3	25	0	0	0	0	0	0	0	0	0	0	4	0	10	0	0	3	5
hsa-miR-128-3p	379	512	66	505	752	186	541	388	226	185	127	439	608	332	899	149	75	199	1662	829	633	265	774	425	335	257	111	485	943	774	410	472	191	33	78	218	110	53	116	6	60	49	310	28	88	18	29	199	173
hsa-miR-30e-3p	2417	13007	2039	5259	5226	4840	3783	6856	3889	3197	2090	2367	3384	2399	3400	1228	679	3152	8394	7025	3517	4635	12465	9289	8092	6827	8078	15035	11503	7824	5552	7029	589	287	306	623	1409	334	378	20	964	486	12793	136	3178	146	150	9650	4557
hsa-miR-296-5p	33	16	40	111	9	19	74	57	12	19	20	24	23	94	11	2	8	105	49	6	10	43	35	38	42	19	48	35	85	43	43	41	1	0	0	0	4	0	1	0	2	2	190	1	64	3	0	14	203
hsa-miR-15b-3p	105	205	8	364	220	33	114	42	40	53	21	88	43	112	150	51	21	125	190	264	278	112	93	69	102	107	63	66	144	136	66	51	49	6	33	91	9	26	10	0	12	9	77	97	4	4	22	15	67
hsa-miR-651-5p	11	64	3	11	17	3	15	17	7	2	2	5	1	2	17	3	1	13	16	21	13	1	26	22	5	19	4	21	21	64	12	5	4	1	1	23	5	1	0	0	2	2	57	0	2	0	0	17	8
hsa-miR-25-3p	20617	33208	3678	48452	201326	12709	42801	16655	7566	10611	7716	31754	17199	10091	23164	15147	4808	12635	38135	44867	32594	30630	61359	34138	55267	28927	17160	43438	55123	109202	25111	40627	2252	845	1614	4723	2238	848	1454	54	909	683	42816	390	2972	238	548	6984	12455
hsa-miR-3613-5p	11	23	1	53	89	14	5	7	3	10	7	5	20	9	16	2	0	16	6	16	39	6	14	25	44	15	31	28	25	46	23	27	0	0	0	1	0	0	1	0	0	0	20	0	2	0	0	3	10
hsa-miR-26b-3p	24	81	26	54	69	30	63	19	28	26	25	29	28	13	49	1	3	42	31	60	84	23	20	67	56	44	31	54	55	71	52	58	29	8	10	15	39	17	15	0	52	11	71	11	20	15	8	86	21
hsa-miR-16-5p	2547	4442	1074	5251	3423	1787	1794	1862	1341	1908	1961	1840	2900	1992	2829	876	607	4307	4669	1513	3834	2634	4478	2174	2677	1465	1556	2414	3782	2914	2764	4110	324	146	183	405	320	137	221	18	551	228	6726	584	1040	30	136	3051	3548
hsa-miR-660-5p	49	80	13	154	177	35	116	20	28	16	44	27	48	17	75	34	7	44	47	86	131	59	221	160	142	43	43	116	96	86	96	161	244	89	53	333	363	60	232	0	202	103	164	44	47	21	21	130	59
hsa-miR-151a-5p	1563	1912	322	3836	2580	922	1005	1297	663	2316	541	655	2349	1114	1683	401	276	1339	2201	1884	951	971	2196	1444	1047	692	695	1121	1631	1274	818	1478	643	374	278	822	799	282	405	75	787	309	4574	559	966	289	352	4616	872
hsa-miR-29c-3p	323	533	223	676	831	2885	1885	182	458	278	380	383	449	745	470	428	179	410	389	1583	1928	614	1731	1085	1507	1366	758	2024	1971	823	1877	2684	732	616	181	375	2617	213	648	28	327	335	2095	251	779	31	59	2635	337
hsa-miR-26b-5p	673	910	611	1433	563	353	460	449	503	511	640	339	1148	494	629	102	364	936	563	481	1239	679	757	577	788	392	417	680	836	543	565	1760	2924	2653	2778	1904	4521	1973	2805	999	10175	4615	1896	5247	680	2505	1806	2888	911
hsa-miR-144-3p	36	23	0	3	15	2	1	5	0	7	10	1	11	25	4	8	2	29	36	4	8	17	1	20	15	13	24	10	44	22	13	178	0	0	0	0	0	0	0	0	0	0	20	0	2	0	0	127	32
hsa-miR-217	16	272	8	12	24	30	7	39	31	27	15	5	143	3	30	1	5	14	5	29	10	11	594	171	86	47	24	131	666	23	117	99	0	0	0	2	0	0	1	0	0	0	56	0	27	0	0	15	1
hsa-let-7f-5p	12460	16040	2466	16612	13136	5876	6868	5257	8009	8012	4755	6824	8525	4328	10468	2729	1350	7848	7430	16741	5330	11627	11656	7604	8579	6842	6585	15321	17710	12677	8318	11100	1154	388	312	2108	1385	343	658	28	982	334	18885	383	1909	211	295	15557	6766
hsa-miR-671-5p	17	16	1	17	0	0	0	8	7	6	14	16	4	3	12	0	5	25	9	19	1	5	0	0	0	0	0	0	0	0	0	0	40	10	0	27	24	6	27	5	5	21	8	1	3	13	4	4	9
hsa-miR-24-1-5p	4	2	5	39	11	5	0	1	1	5	1	2	5	6	4	3	0	14	12	7	7	13	14	6	16	11	5	10	16	1	6	10	0	2	0	0	1	0	0	0	0	1	13	0	0	0	0	10	2
hsa-miR-1269b	382	0	31	1	0	0	0	1	0	0	0	0	0	0	0	0	1	239	5	2	0	120	0	257	0	0	269	2	758	0	18	1205	0	0	0	1	1	0	1	0	0	0	1	0	14	0	6	0	0
hsa-miR-34c-3p	53	30	18	0	1	11	60	3	78	12	13	0	11	5	2	27	1	45	74	4	10	8	338	39	26	26	7	69	41	3	83	5	4	13	0	8	1	16	5	0	6	0	23	1	0	0	0	2	3
hsa-miR-30d-5p	7003	16287	2053	21845	12120	8900	3429	2291	8570	8245	1819	2053	4431	1323	4523	4789	1090	3451	1953	4686	3799	4187	35060	16275	14029	9522	3471	17027	24381	19382	5359	15256	3492	4282	1428	12432	12285	1800	6587	219	31747	6013	18454	2532	4968	488	864	9381	1940
hsa-miR-30a-5p	15756	31403	6030	8137	16939	17507	3815	7197	12191	10893	6508	3616	5340	7493	7430	7517	1366	17235	13429	25369	41921	9914	105347	28920	32230	36089	19513	56965	88885	91118	16817	40444	11617	16108	5157	20798	21328	5766	6445	58	10211	2444	69684	1192	11323	446	376	14158	8485
hsa-miR-129-5p	11	1	5	3	16	12	3	5	21	13	0	3	2	17	7	5	1	18	38	71	34	1	22	4	4	33	4	1454	20	88	11	5	3	0	1	6	0	0	0	0	0	0	6	0	1	0	2	1	15
hsa-miR-577	27	11	1	86	37	16	12	5	11	0	106	21	5	3	185	6	0	34	40	6	6	10	1	16	3	8	1	68	529	3	3	4	0	0	0	0	0	1	3	0	0	0	4	0	5	0	7	8	6
hsa-miR-221-5p	1	0	3	0	0	2	0	1	0	1	3	1	4	0	1	0	0	2	0	0	1	0	2	0	1	1	1	1	0	0	1	3	0	0	0	0	1	0	1	0	0	0	2	1	1	0	0	5	0
hsa-miR-22-3p	131703	197780	69285	106056	78910	321173	585608	66643	103031	134111	93382	88504	231388	191954	131341	85545	25803	220779	86870	118096	104402	119773	915982	445238	311419	241896	199315	506508	391694	173724	391494	329916	15817	5408	5174	10545	9635	10279	6247	760	6870	2580	207374	2164	46398	1633	2370	113646	94618
hsa-miR-4677-3p	14	27	3	24	18	32	24	19	5	36	14	34	20	16	19	6	5	23	46	35	11	23	46	35	21	21	12	20	25	29	22	23	1	1	0	3	0	0	1	0	0	0	19	0	2	0	0	16	22
hsa-miR-374a-3p	1569	2681	440	3755	2213	1324	701	922	475	1803	625	705	1373	993	1888	381	179	856	1143	2021	1573	917	1668	2360	3095	2340	1941	4310	3509	2867	1017	2121	75	6	15	25	26	15	9	0	16	7	3752	5	83	1	3	946	1658
hsa-miR-1249-3p	1	10	1	5	4	2	0	1	1	4	4	0	0	6	1	0	1	2	3	2	29	6	6	3	0	14	9	3	0	0	1	1	0	0	0	0	0	0	0	0	0	0	5	0	0	0	0	6	2
hsa-miR-193b-3p	342	218	244	488	160	443	1742	159	89	176	100	252	286	818	531	93	78	1324	286	589	410	458	645	437	285	686	461	666	898	251	463	696	50	6	27	13	9	12	14	26	8	18	613	14	73	21	12	91	279
hsa-miR-628-3p	0	4	0	4	0	0	0	1	2	1	0	2	0	3	1	0	1	3	2	0	0	0	0	0	0	0	0	0	0	0	0	0	0	0	0	1	1	0	2	0	0	0	4	0	1	0	0	5	0
hsa-miR-28-5p	329	402	66	343	1029	241	294	69	95	167	165	123	243	310	205	94	35	284	541	599	306	207	689	349	245	231	121	252	422	288	301	608	150	44	47	164	63	41	122	4	76	33	882	31	75	24	40	344	165
hsa-miR-769-5p	26	46	10	98	64	10	49	12	23	19	5	24	32	29	59	28	3	28	53	76	54	32	82	17	30	33	15	67	65	22	54	35	8	2	4	7	5	2	5	2	5	4	32	4	6	2	1	19	18
hsa-miR-518b	0	0	0	3	0	0	0	2	0	0	0	0	0	0	0	0	0	1	0	0	17	0	0	0	0	0	0	0	0	2	0	0	0	0	0	0	0	0	0	0	0	0	1	0	0	0	0	0	4112
hsa-miR-664a-3p	56	94	9	97	125	121	48	26	29	28	28	14	30	16	25	17	21	35	7	62	67	26	106	184	124	91	55	151	103	140	103	139	9	1	2	10	19	1	3	0	1	0	102	3	21	1	1	111	16
hsa-miR-450b-5p	2	12	1	6	1	3	2	4	0	4	6	5	7	3	0	1	0	2	2	5	1	1	3	45	10	1	1	3	10	16	3	4	5	1	2	0	0	0	1	0	0	2	17	2	1	0	0	11	2
hsa-miR-423-3p	322	321	66	653	1275	386	807	341	115	150	151	286	267	87	530	105	101	437	710	769	550	300	702	550	399	413	212	433	866	495	474	541	134	42	61	252	100	38	85	4	22	30	827	66	117	26	22	502	259
hsa-miR-378d	1	3	1	1	6	3	3	2	1	1	1	0	3	4	2	0	1	2	0	1	2	2	2	0	0	0	1	2	1	1	4	4	0	0	0	2	0	0	1	0	0	0	2	0	0	0	0	5	7
hsa-miR-629-5p	80	125	33	360	131	81	121	81	46	118	81	22	74	98	63	54	77	61	141	78	21	53	127	155	62	55	61	183	54	143	184	174	197	88	65	132	60	42	164	40	103	43	132	96	34	61	23	75	97
hsa-miR-192-5p	721	589	126	549	1251	203	103	328	292	379	209	343	488	529	397	151	242	560	2382	437	245	471	279	229	193	203	294	211	632	3265	379	676	48	7069	75	297	64	7993	963	6	53	86	440	93	184	58	123	723	505
hsa-miR-517a-3p	0	0	0	0	0	0	0	2	0	0	0	0	0	0	0	0	0	0	0	0	7	0	2	0	0	0	1	0	0	4	0	0	0	0	0	0	0	0	0	0	0	0	0	0	0	0	0	0	2392
hsa-miR-655-3p	1	49	0	1	0	3	0	3	0	2	1	1	11	5	0	0	1	11	1	2	6	4	24	2	73	6	6	22	18	2	10	2	1	0	0	0	0	0	0	0	0	0	4	0	0	0	0	5	199
hsa-miR-369-3p	9	116	1	7	3	9	0	9	3	13	4	3	42	21	4	3	1	24	4	6	3	21	44	5	256	6	9	44	27	4	22	4	0	0	0	0	0	1	0	0	0	0	6	1	6	0	0	15	373
hsa-miR-493-5p	12	179	2	7	4	26	9	7	4	27	6	9	53	35	13	5	2	46	12	12	6	22	99	20	439	34	8	53	87	11	41	19	4	1	1	0	1	0	0	0	0	0	11	0	6	0	0	44	372
hsa-miR-543	1	16	0	1	0	1	1	1	0	0	0	1	1	0	2	1	2	7	1	1	2	5	6	1	8	0	1	3	3	0	2	1	1	0	0	0	0	2	0	0	0	0	0	0	0	0	0	7	92
hsa-miR-370-3p	5	55	1	5	3	9	1	4	2	9	3	3	23	22	6	2	0	34	12	12	2	15	33	10	84	4	1	18	27	2	12	4	3	1	0	0	0	1	1	0	0	0	2	1	2	1	2	11	267
hsa-miR-324-5p	156	293	25	267	1015	93	644	60	58	57	59	92	154	37	310	38	24	317	331	424	687	149	286	811	312	151	72	129	207	69	149	201	24	7	5	26	29	10	18	4	9	9	221	14	92	3	12	298	125
hsa-miR-139-3p	1	0	1	1	0	3	1	0	4	0	1	0	1	0	0	1	0	2	2	1	0	0	4	0	1	2	2	3	4	1	3	2	0	0	0	0	0	1	0	0	1	0	3	0	1	0	0	2	0
hsa-let-7c-3p	36	250	24	28	31	6	5	175	31	19	6	18	108	9	7	27	1	31	7	10	239	9	21	11	110	24	10	18	63	107	27	34	0	0	1	2	0	2	2	0	1	0	48	0	23	0	1	122	30
hsa-let-7e-5p	1929	3229	495	3681	371	1176	786	509	1033	1240	525	445	1566	668	603	349	268	2440	1186	14711	1513	711	2236	2201	1852	814	681	1844	3016	1481	1160	1453	350	123	155	745	276	157	320	25	459	160	3264	168	299	113	90	1594	717
hsa-miR-1268a	58	20	96	79	2	13	31	97	24	89	54	58	117	229	55	32	47	120	201	25	11	16	23	13	7	6	19	8	41	15	89	10	0	0	0	0	1	0	0	0	0	0	86	0	3	2	0	16	45
hsa-let-7c-5p	952	6757	364	1073	1474	570	364	4924	1076	646	171	712	7161	452	405	1617	32	1519	592	610	4647	607	5158	754	4616	1636	438	4185	4470	6534	5230	2832	317	170	106	273	717	132	206	7	369	74	2138	51	679	47	81	4470	512
hsa-miR-497-5p	81	119	52	99	83	73	66	44	65	162	30	13	245	117	97	22	27	159	99	106	86	109	164	48	132	112	87	161	371	68	161	199	122	86	49	70	105	63	105	5	135	57	386	31	133	18	48	308	68
hsa-miR-455-3p	631	615	506	206	455	419	63	445	415	528	150	90	487	1757	790	72	34	1078	1230	233	668	721	363	423	432	353	637	289	617	1259	610	352	427	312	306	557	612	262	255	56	376	376	1037	146	294	565	393	1159	702
hsa-miR-489-3p	2	1	0	7	4	2	1	1	0	0	7	0	1	1	0	0	0	0	0	0	0	1	8	17	0	3	0	2	1	0	0	2	0	0	0	1	0	0	0	0	1	2	8	0	3	1	0	20	3
hsa-miR-378a-3p	922	1456	354	951	4153	939	1297	1646	1773	502	535	328	907	813	2223	392	61	538	2978	1779	495	1138	4876	1180	550	1500	530	2562	1262	2067	3073	921	486	156	114	448	67	213	190	12	216	64	1171	86	177	91	62	526	1454
hsa-miR-181a-3p	182	480	86	459	142	789	165	133	104	1083	269	242	263	201	177	145	30	421	261	1506	380	241	1806	928	936	525	374	1430	878	621	585	817	10	3	8	3	3	2	5	0	0	6	1369	6	322	0	1	827	381
hsa-miR-3913-5p	0	1	0	4	1	0	3	0	0	0	0	0	2	1	1	0	1	0	0	10	0	0	6	1	1	2	0	8	1	1	0	3	1	0	0	2	4	1	0	0	0	0	2	0	0	0	0	1	2
hsa-miR-551a	0	1	5	3	7	0	2	0	0	51	2	0	0	1	2	3	1	1	4	9	12	1	2	12	12	0	8	0	1	2	0	1	0	0	0	0	5	0	2	0	1	1	52	16	10	2	0	70	7
hsa-miR-518a-3p	0	0	0	1	0	0	2	0	0	0	0	0	0	0	0	0	0	0	1	0	5	0	0	0	0	0	0	0	0	1	0	0	0	0	0	0	0	0	0	0	0	0	0	0	0	0	0	0	2710
hsa-miR-377-5p	1	14	0	5	3	2	3	1	3	4	0	2	6	2	1	1	0	4	2	0	0	3	17	8	42	7	2	14	10	1	16	2	3	0	3	0	0	1	1	1	1	0	0	0	1	1	0	2	100
hsa-miR-340-5p	25	46	7	37	26	21	19	22	13	12	19	10	27	7	22	8	3	21	29	57	20	19	47	50	27	15	7	43	33	17	21	44	3	0	0	5	1	1	0	0	0	2	63	0	3	0	0	25	28
hsa-miR-3607-3p	134	134	860	203	30	26	15	191	1115	192	384	227	223	164	153	12	89	148	264	40	10	126	39	39	23	25	14	38	77	27	24	63	1	0	1	0	0	0	1	1	2	4	300	0	178	1	0	232	217
hsa-miR-196b-5p	507	1142	64	15	1870	7	495	327	3	2	18	32	440	248	133	1	5	22	2083	2	692	295	359	36	1025	86	660	228	562	455	765	19	13	4	36	14	1	104	2	0	0	12	30	5	2	0	10	29	8
hsa-miR-211-5p	0	2	0	3	5	0	0	0	0	0	0	0	0	0	1	0	0	0	0	0	1	0	1	1	0	1	0	0	0	1	0	1	0	0	0	0	0	0	1	1	0	0	0	0	0	0	0	0	0
hsa-miR-212-5p	1	1	1	1	1	2	0	0	0	0	0	3	0	1	1	0	0	1	1	0	0	0	2	1	2	3	1	1	2	1	0	4	0	0	0	0	0	0	0	0	0	0	3	0	0	0	0	0	2
hsa-let-7d-5p	948	1453	136	1533	1845	406	937	432	428	414	197	482	607	307	972	162	65	571	1466	3437	823	780	1493	538	699	534	580	691	1500	591	369	624	178	47	65	283	212	51	72	6	188	56	1314	70	154	38	69	1245	466
hsa-miR-24-2-5p	1	3	2	2	3	2	0	0	1	0	1	1	1	1	0	0	0	4	1	3	0	0	2	2	2	1	0	2	1	0	2	4	7	4	0	5	7	5	4	3	1	1	4	4	0	2	4	0	0
hsa-miR-582-5p	15	15	2	28	26	10	9	7	2	7	19	18	4	5	8	28	0	20	29	42	10	7	78	12	36	19	34	28	29	15	24	7	1	0	0	1	0	0	0	0	0	0	46	0	12	0	0	11	8
hsa-miR-1306-5p	26	53	6	52	195	7	56	7	10	12	7	31	19	17	41	7	1	7	76	119	27	25	26	43	72	16	14	16	32	75	16	31	7	1	2	11	2	1	3	1	2	0	43	2	6	0	0	17	10
hsa-miR-374a-5p	76	105	4	171	128	44	41	31	19	53	24	40	53	32	107	21	11	58	53	113	134	54	187	126	114	82	34	182	156	131	94	107	23	7	13	17	13	6	17	1	9	8	193	8	5	2	4	82	84
hsa-miR-520c-3p	0	0	0	0	0	0	0	0	0	0	0	0	0	0	0	1	0	1	0	0	4	0	1	0	0	0	0	0	0	0	0	0	0	0	0	0	0	0	0	0	0	0	0	0	0	0	0	0	1911
hsa-miR-9-5p	7322	13515	892	2346	8019	857	80155	655	2358	533	185	4384	154	3176	2683	7362	699	1057	6400	17595	21694	24082	7703	17295	1865	2307	2079	6154	7373	18067	9290	4371	30	2	65	36	17	2	11	0	11	2	8221	60	213	0	17	2905	780
hsa-miR-106b-3p	23	75	14	162	598	14	167	38	19	17	6	40	46	28	137	5	2	28	167	136	106	85	300	95	149	61	26	97	94	157	72	43	68	9	24	59	40	22	13	2	25	11	61	3	3	0	5	16	18
hsa-miR-205-5p	95490	77865	79437	44	76279	666	9864	68259	42843	162	105	16852	112009	80491	98327	24664	3	75439	41602	19668	187981	51931	51812	293	103679	46219	55810	44748	84140	119245	92550	2992	1526	486	5897	216	29	604	49	874	138	672	2000	26	5	162	2290	394	3859
hsa-miR-33b-5p	37	38	5	129	73	4	69	57	3	58	17	8	69	142	169	9	17	67	229	25	68	60	6	5	14	9	32	5	20	3	10	18	11	4	6	9	11	6	10	15	9	6	83	16	17	67	80	199	29
hsa-miR-512-3p	0	0	0	1	0	0	0	0	0	0	0	0	0	2	1	0	0	0	0	1	40	0	0	0	0	1	3	0	0	6	2	0	0	0	0	0	0	0	0	0	0	0	4	0	0	0	0	0	8795
hsa-miR-1301-3p	7	13	0	31	24	8	58	8	3	0	3	7	8	3	8	0	0	2	28	63	47	4	24	28	24	7	3	5	25	25	8	7	1	2	5	6	6	0	4	0	2	1	10	2	1	1	0	2	4
hsa-miR-148b-3p	274	588	57	1130	782	164	455	220	91	198	85	196	200	136	445	52	34	540	515	504	336	218	1143	526	311	218	95	302	359	281	163	357	460	99	166	377	437	134	131	25	369	141	1039	228	75	110	86	476	174
hsa-miR-548k	0	1	0	0	4	2	3	0	0	0	0	3	1	0	3	0	0	0	0	3	0	0	2	0	0	1	0	0	0	0	1	0	0	0	0	0	0	0	0	0	0	0	0	0	0	0	0	0	0
hsa-miR-17-3p	311	633	129	1196	2589	988	1457	326	242	246	342	430	242	222	269	551	133	489	509	2364	743	421	4401	1233	715	909	557	1768	1620	1343	1291	1116	390	191	170	2132	294	99	412	59	218	52	527	21	220	90	93	433	699
hsa-miR-365b-3p	117	169	23	192	45	168	269	41	51	40	33	101	46	175	98	36	22	202	53	256	214	118	176	210	109	341	88	137	245	198	150	273	31	4	7	13	10	4	6	0	5	6	225	7	13	3	7	62	63
hsa-miR-877-5p	4	5	1	42	5	1	19	6	2	3	1	2	7	6	2	0	6	15	15	10	7	1	5	11	5	0	1	2	0	1	0	2	0	1	2	2	1	0	6	0	43	19	3	3	5	3	4	6	3
hsa-miR-33a-5p	114	124	23	339	369	18	164	170	53	98	56	33	274	198	294	58	45	119	398	105	149	136	45	57	52	64	62	81	137	51	117	67	12	7	11	10	7	6	10	5	28	8	140	10	97	5	12	682	74
hsa-miR-1197	0	1	1	0	0	0	0	0	0	0	0	0	0	0	0	0	0	1	0	0	0	0	0	0	9	0	0	0	0	0	0	0	0	0	0	0	0	0	0	0	0	0	0	0	0	0	0	0	5
hsa-miR-454-5p	0	2	0	5	19	0	7	0	0	5	1	3	1	3	2	1	0	0	6	9	7	0	4	3	6	2	0	2	2	0	0	0	0	0	1	0	2	1	0	0	1	1	1	1	1	1	1	0	3
hsa-miR-210-5p	2	3	1	14	5	3	4	1	0	4	0	2	3	6	4	2	1	8	3	7	11	2	5	8	5	3	8	12	5	4	8	1	16	3	3	16	6	1	2	2	0	1	5	3	3	4	3	4	3
hsa-miR-539-3p	0	5	0	1	0	1	0	1	0	0	0	0	3	1	1	0	0	2	0	2	0	0	8	1	8	1	0	1	4	0	1	0	1	0	0	0	0	0	0	0	0	0	0	0	0	0	0	1	26
hsa-miR-106b-5p	753	900	183	3620	5209	271	1151	769	252	543	403	776	961	379	1387	534	188	875	1988	1148	1328	1307	1218	869	797	367	321	810	838	969	633	1626	576	161	519	684	450	158	375	34	697	475	2450	435	265	71	322	630	667
hsa-miR-183-5p	5204	4468	765	25908	27840	4448	16794	3539	2533	1788	1616	5181	4429	1199	5328	1005	107	3065	4303	13633	8720	3219	15328	8559	10247	6310	1615	11131	12033	9883	3146	10096	9973	2580	4686	11508	12012	3046	5978	628	17007	7848	8714	3363	697	1446	2416	5919	2566
hsa-miR-126-3p	11408	36128	3520	15977	14122	15478	5553	9223	5072	15782	4622	5546	9337	4362	12830	4453	2906	25324	23057	17037	17349	17120	7698	15790	22994	14004	17167	11900	41908	19147	9860	28213	549	573	242	205	896	443	343	20	564	289	27683	299	3656	132	52	11327	18925
hsa-miR-152-5p	0	4	0	0	3	0	2	2	1	1	1	0	1	2	0	0	0	0	0	1	0	0	7	2	2	4	5	2	3	1	2	0	0	0	0	0	0	0	0	0	0	0	1	0	0	0	0	0	0
hsa-miR-101-5p	0	5	1	5	2	1	2	2	1	1	0	0	1	1	2	0	0	0	1	0	1	0	0	0	3	1	2	2	2	1	1	1	0	0	0	0	0	0	0	0	0	0	3	0	2	0	0	9	6
hsa-miR-342-3p	174	242	55	176	301	308	191	59	94	78	111	49	139	62	241	74	24	544	135	412	486	324	678	646	467	252	237	436	476	267	539	681	454	100	191	443	271	171	189	27	225	191	393	157	69	105	86	183	438
hsa-miR-153-3p	2	4	3	38	3	1	0	4	1	3	4	1	7	4	4	0	0	8	5	7	47	2	5	7	8	5	14	3	10	2	8	10	1	2	0	5	10	0	0	0	0	0	8	0	7	0	0	4	10
hsa-miR-146a-5p	314	468	52	656	210	618	559	172	85	331	293	57	387	399	345	129	72	1004	632	267	1154	468	477	810	660	455	323	819	886	2167	1644	1466	700	108	68	437	278	219	320	4	77	93	1619	139	385	58	327	856	1060
hsa-miR-542-5p	2	3	1	16	5	0	0	2	1	4	2	0	3	2	4	1	1	2	2	1	2	1	6	19	2	2	4	2	6	6	1	10	0	0	0	0	0	0	0	0	0	0	5	0	3	0	0	20	5
hsa-miR-181b-5p	107	402	22	368	43	100	67	101	34	325	97	124	94	33	66	13	16	362	138	2354	85	170	340	167	92	59	84	207	206	67	98	273	605	256	76	709	625	483	168	7	103	60	688	90	128	39	50	669	123
hsa-miR-146b-5p	369	524	98	1001	199	1862	288	165	117	1017	377	212	395	181	654	202	80	876	468	899	1035	748	1393	1243	677	581	641	1231	1341	1221	791	2381	3129	338	594	1930	273	943	1164	78	3709	2420	2049	4434	130	475	345	1203	1130
hsa-miR-589-5p	18	31	3	41	19	41	74	10	4	23	9	12	6	11	7	7	6	16	11	9	29	39	64	64	36	18	11	44	45	32	25	52	135	13	78	89	61	18	123	6	50	20	79	33	9	13	6	38	13
hsa-miR-31-5p	24	36	5	4	1	25	83	53	17	4	17	56	57	182	0	55	1	4	3	28	3	68	396	3	46	8	34	46	19	13	19	9	32	1	43	118	69	3	0	12	5	95	2	1	39	4	161	9	39
hsa-miR-455-5p	55	57	53	40	121	100	29	25	45	43	42	5	58	220	58	67	4	162	59	92	407	79	638	122	184	148	113	299	156	332	327	135	15	17	6	18	40	1	6	0	2	1	165	1	48	2	0	170	78
hsa-miR-483-3p	1	1	0	1	14	0	0	0	0	4	0	0	2	1	0	0	0	0	14	385	0	0	6	0	0	0	0	0	0	0	2	0	0	0	0	0	1	0	0	0	1	0	1	1	0	0	0	1	0
hsa-miR-93-3p	42	57	16	179	222	25	74	31	29	24	28	54	29	25	31	27	16	61	84	74	63	62	63	58	54	36	29	24	68	82	55	81	73	29	67	77	102	24	41	7	41	36	107	17	13	21	18	47	46
hsa-miR-106a-5p	46	23	0	0	20	9	45	12	1	1	5	43	28	0	9	85	4	6	4	94	14	13	29	16	40	32	6	11	51	3	11	77	1	0	1	1	0	0	0	0	1	0	10	0	7	0	2	6	38
hsa-miR-134-5p	185	2111	65	188	38	153	63	206	58	300	114	201	792	517	87	40	48	883	169	167	37	427	863	124	1419	173	164	605	594	42	416	98	63	8	22	21	5	30	18	35	13	16	149	1	65	28	11	221	3403
hsa-miR-1269a	462	5160	132	2977	10	0	297	1942	20	2	0	207	2165	12	50	27	0	1064	1	0	107	511	666	707	1769	47	431	1913	0	1754	1	1	0	0	53	744	0	0	0	2	1	1	0	0	44	0	0	0	2
hsa-miR-95-3p	2	2	0	131	1	0	0	1	5	2	1	2	1	3	2	4	5	2	1	3	5	9	13	5	2	2	6	3	1	17	8	1	2	1	2	0	3	2	4	1	10	2	16	0	6	1	1	12	3
hsa-miR-656-3p	0	13	0	1	1	3	0	1	1	3	0	0	3	4	0	0	0	4	2	1	0	1	4	0	13	2	2	9	4	0	4	1	0	0	0	0	0	0	0	0	0	0	1	0	0	0	0	6	20
hsa-miR-486-3p	3	3	1	3	1	0	0	2	0	8	0	2	2	28	2	0	0	3	3	12	2	0	5	1	0	1	1	1	6	1	2	5	1	5	1	0	0	0	5	0	0	1	2	0	1	0	0	3	13
hsa-miR-125b-2-3p	3	8	1	4	3	1	1	6	1	3	0	0	9	3	0	4	0	2	0	0	18	1	5	1	7	6	0	7	9	14	7	2	2	0	0	0	2	0	2	0	3	0	3	1	1	0	0	5	0
hsa-miR-1277-3p	22	16	4	47	28	6	10	13	0	14	3	1	19	15	33	7	1	26	14	16	17	16	4	14	32	11	12	10	13	8	3	12	0	0	0	0	0	0	0	0	0	0	41	0	3	0	0	21	24
hsa-miR-500a-3p	131	225	49	292	473	188	392	47	130	89	121	70	141	55	125	75	20	90	147	291	204	89	385	450	279	151	101	292	304	201	162	281	1362	474	351	1747	2160	395	1023	31	1315	768	566	210	142	271	87	292	132
hsa-miR-221-3p	102	382	69	48	781	283	118	175	135	115	116	91	324	249	1074	16	3	356	366	543	304	116	1682	862	543	266	204	287	361	269	486	56	80	11	26	96	46	17	21	0	14	6	449	2	116	1	5	209	314
hsa-miR-574-3p	702	1845	277	6120	1122	830	1002	447	228	736	602	140	887	585	559	149	163	1088	457	807	419	650	2129	2416	1101	781	943	1191	2203	855	801	1044	64	23	34	72	60	14	28	4	30	19	1655	30	221	9	13	1491	453
hsa-miR-98-5p	118	263	10	568	292	39	251	67	35	62	27	57	134	41	312	12	9	124	108	388	207	99	106	91	206	67	25	79	135	77	66	83	267	22	34	218	135	24	67	2	199	33	698	16	40	23	24	233	70
hsa-miR-34a-5p	324	541	170	739	416	957	467	230	244	1051	279	146	558	349	683	132	396	815	569	312	470	437	1113	912	382	373	280	889	773	293	897	1162	1644	530	360	2521	963	421	1543	40	1402	805	3468	1035	989	93	234	2020	688
hsa-miR-199b-5p	325	307	133	218	123	585	116	99	130	400	135	84	426	143	326	74	18	526	246	641	176	354	2680	692	1015	1129	359	2016	2503	412	1106	788	47	5	13	12	6	6	10	5	10	9	663	1	41	1	4	234	492
hsa-miR-941	8	18	4	71	49	18	14	5	2	6	7	8	8	7	10	2	1	33	36	16	55	24	22	42	46	12	13	20	34	18	44	10	1	0	3	0	0	0	0	0	0	0	10	0	2	0	1	2	14
hsa-miR-101-3p	918	2747	464	1907	1414	1730	760	749	965	1089	548	557	1616	713	1364	884	219	864	1240	1276	1267	1187	3897	1622	2139	1677	1325	5078	4328	3627	2367	5549	19976	8003	4127	14929	14292	4304	9495	164	15415	2963	2796	2468	353	488	2535	2056	775
hsa-miR-500a-5p	26	29	1	44	61	16	32	2	2	10	11	6	12	4	22	7	5	15	18	59	44	19	43	52	51	18	17	23	48	27	15	35	10	2	1	8	6	3	9	0	1	0	55	0	18	0	1	37	11
hsa-miR-769-3p	4	10	0	25	10	1	20	1	1	0	0	7	1	7	3	0	4	7	4	5	17	2	6	3	4	4	2	0	2	1	0	2	0	1	0	0	0	1	0	0	0	1	4	0	1	0	0	1	0
hsa-miR-188-5p	3	7	0	19	15	1	2	2	2	2	0	0	5	2	7	0	0	3	21	3	6	4	6	2	7	1	0	3	2	4	4	4	13	4	6	8	10	3	11	1	8	10	11	6	6	2	3	5	2
hsa-miR-2355-5p	15	7	12	27	55	30	8	3	9	57	7	8	3	40	13	4	0	23	11	11	5	22	43	49	10	21	16	21	23	11	16	40	191	74	275	594	32	100	100	36	296	40	83	130	2	38	33	27	9
hsa-miR-19a-3p	56	127	6	235	462	36	73	42	20	24	40	61	28	30	52	21	17	112	104	401	155	86	110	74	97	51	75	43	93	142	73	54	1	0	0	0	0	0	0	0	0	0	67	1	24	0	0	73	177
hsa-miR-214-5p	132	163	66	163	124	295	113	38	36	307	42	40	403	242	145	30	4	433	129	360	134	309	774	268	399	325	241	574	851	146	349	383	12	4	3	8	2	0	3	0	1	2	355	1	115	2	3	214	167
hsa-miR-212-3p	3	2	3	11	3	6	2	4	1	5	7	4	3	3	8	1	3	12	4	1	6	5	24	8	6	2	6	17	8	6	16	18	10	1	8	9	4	6	9	0	5	1	7	1	3	2	2	0	10
hsa-miR-181a-2-3p	855	2676	497	2347	1724	2380	2752	1008	469	1896	500	829	772	335	755	310	58	1282	925	6903	1011	654	7425	4485	1961	2477	1110	3364	3113	1402	1654	1772	73	52	57	58	109	49	36	3	69	17	5472	24	350	19	6	3242	401
hsa-miR-326	31	79	39	599	10	28	54	35	39	62	65	53	33	62	26	8	36	83	41	18	83	13	14	102	9	15	26	23	46	37	19	204	917	331	573	1189	1172	284	1311	883	7190	2452	712	768	148	641	1028	452	56
hsa-miR-522-3p	0	0	0	0	1	0	0	0	0	0	0	0	0	0	0	0	0	0	2	0	0	0	0	0	0	0	0	1	1	0	0	0	0	0	0	0	0	0	0	0	0	0	2	0	0	0	0	0	216
hsa-miR-4662a-5p	19	110	85	435	41	23	31	122	7	20	7	111	128	119	61	34	0	130	34	43	83	34	345	240	94	92	359	164	70	271	176	49	4	5	1	5	3	0	8	0	7	2	47	0	2	1	0	36	11
hsa-miR-452-5p	58	1165	43	11	2	35	118	23	40	7	28	2	23	101	144	17	2	68	13	19	82	153	40	475	18	47	25	83	86	109	56	11	181	56	55	272	44	13	50	3	113	37	300	34	15	16	17	135	15
hsa-miR-708-5p	294	898	155	322	1604	177	107	497	344	61	41	14	499	125	587	224	7	297	736	2007	613	195	1412	200	338	311	100	700	522	226	1063	1044	47	6	20	16	1	16	10	5	1	2	107	12	18	6	3	61	192
hsa-miR-484	281	214	53	896	589	308	488	368	138	183	180	194	421	250	380	257	66	704	443	365	230	157	590	414	333	236	186	171	462	227	463	471	190	85	95	149	254	101	219	9	230	203	355	44	92	50	38	237	522
hsa-miR-767-5p	38	333	8	702	273	0	444	1	0	0	0	1	85	59	1	0	0	169	103	1	4	32	1455	1910	19	4	48	0	11	15	28	98	1	0	16	0	0	0	1	0	1	0	3	0	0	0	0	0	3
hsa-miR-891a-5p	196	2	2	12	2	303	32	4	65	5	1	1	0	1	7	3	0	1	7	3	276	1	58	40	3	8	0	21	254	58	4	9	1	0	0	3	0	0	0	0	0	0	4	0	1	0	0	0	18
hsa-miR-628-5p	8	30	4	42	10	6	39	7	4	7	5	20	12	5	8	3	3	11	18	19	18	5	30	49	20	15	5	14	19	19	8	15	2	0	4	4	4	2	1	0	9	1	47	2	6	0	0	37	10
hsa-miR-29b-2-5p	26	28	11	66	25	119	113	12	16	15	25	18	28	17	32	8	22	43	45	31	42	19	38	62	39	35	41	42	100	32	24	100	216	127	58	154	882	103	190	30	320	221	157	81	114	47	33	305	17
hsa-miR-139-5p	25	30	5	30	21	106	31	4	47	10	15	12	38	15	20	6	6	44	22	35	15	21	90	62	67	51	23	88	121	45	49	84	2	1	0	0	1	2	1	0	0	0	74	0	7	1	1	20	13
hsa-miR-20b-5p	247	108	2	6	62	34	159	99	7	5	4	240	134	4	27	322	19	46	23	397	44	58	55	56	196	100	20	36	209	27	28	359	5	4	10	14	0	1	0	1	3	1	49	1	22	0	12	14	126
hsa-miR-1266-5p	28	21	1	138	146	12	138	6	5	31	22	51	3	3	3	17	18	9	60	95	34	8	166	128	19	23	9	36	39	14	10	76	24	48	25	10	23	8	12	3	13	4	78	24	12	1	5	38	13
hsa-miR-145-3p	30	56	4	33	28	54	13	21	34	69	9	6	45	14	34	8	6	63	41	28	18	19	90	31	59	70	38	58	137	22	36	51	7	4	0	2	7	1	3	0	4	3	153	1	2	2	1	85	22
hsa-miR-100-5p	1178	749	702	2466	252	3106	856	386	1215	1300	15696	585	972	496	997	274	1484	1107	817	1128	1008	1552	5963	1551	3712	1608	1363	8289	4451	1872	3164	3707	22567	8361	8761	13396	11576	6071	13882	1571	14934	6806	2438	1684	334	3759	2083	420	854
hsa-miR-15b-5p	2119	3392	162	2385	2999	738	957	1049	1009	673	464	1327	865	943	2079	450	384	1403	2598	1833	2255	1269	3837	1663	1775	1465	506	1492	2499	2506	1161	1176	63	22	20	149	75	13	26	0	105	47	2229	69	195	3	25	680	1292
hsa-miR-664b-3p	7	32	4	17	18	23	13	4	11	5	8	5	12	5	6	3	4	11	6	21	16	12	26	43	19	13	5	22	42	23	18	28	7	1	2	2	4	2	1	0	10	2	37	1	20	0	1	46	10
hsa-miR-34b-3p	5	10	2	1	0	4	3	0	15	0	4	0	3	2	0	0	0	2	8	1	0	1	6	2	2	3	1	7	2	1	4	1	13	20	2	21	5	39	9	2	12	2	2	2	0	0	1	0	1
hsa-miR-141-5p	518	1104	81	946	885	500	828	782	129	616	49	602	362	429	324	249	1	482	953	938	413	210	1555	816	498	455	676	1029	772	1089	2585	247	38	8	21	38	24	12	17	1	8	1	716	12	69	0	0	217	747
hsa-miR-942-5p	14	14	4	33	11	5	18	19	9	4	3	37	10	12	16	1	3	7	50	5	12	14	15	8	10	6	4	14	8	17	14	7	1	2	4	5	2	0	4	0	1	0	9	0	0	0	0	6	18
hsa-miR-340-3p	18	34	5	59	35	35	38	12	7	11	5	8	12	10	26	9	3	26	21	55	45	24	16	43	17	14	9	28	53	10	16	37	39	5	9	42	15	13	9	3	21	7	62	8	4	3	8	31	24
hsa-miR-1247-5p	17	6	5	2	8	5	5	11	29	7	4	3	95	29	0	6	0	50	5	3	9	15	163	6	11	21	79	68	94	4	51	18	9	4	4	5	16	10	8	0	1	2	13	2	49	8	3	8	8
hsa-miR-766-3p	21	103	13	40	48	80	96	18	29	33	20	29	18	39	34	10	3	67	69	123	56	38	76	90	45	30	46	66	49	21	35	44	6	3	1	8	4	7	3	0	3	1	147	2	27	2	1	43	161
hsa-miR-181b-3p	18	40	8	69	8	20	16	11	4	113	28	16	21	23	7	9	0	33	20	69	73	14	23	43	52	15	16	14	36	25	10	32	10	5	23	4	9	6	2	0	8	8	120	23	9	5	4	71	22
hsa-miR-130a-3p	337	886	153	213	574	230	59	201	116	268	143	66	254	209	289	83	147	684	569	2589	643	322	645	378	509	198	177	376	899	85	224	290	166	92	108	120	146	71	109	10	141	80	688	62	164	63	60	395	743
hsa-miR-147b	1	0	1	2	0	0	17	1	0	8	1	3	2	0	3	0	0	8	1	1	2	4	3	7	5	0	0	1	0	1	3	3	2	0	1	0	1	1	1	0	0	1	4	1	1	1	1	1	2
hsa-miR-302d-3p	0	0	0	0	0	0	0	0	0	0	0	0	0	0	0	0	0	1	0	0	0	0	0	0	0	0	0	0	0	0	0	0	0	0	0	0	0	0	0	0	0	0	1	0	0	0	0	0	1729
hsa-miR-135b-3p	0	0	0	3	3	3	0	0	0	5	0	0	0	0	0	3	0	3	0	15	8	1	2	3	0	1	1	3	0	18	2	3	6	1	1	11	2	1	7	1	7	3	12	2	2	0	0	4	6
hsa-miR-382-5p	12	130	3	9	5	18	6	11	5	30	9	13	54	55	6	2	3	74	7	11	4	28	154	19	205	18	18	80	54	6	71	6	5	1	3	2	0	0	0	1	3	1	20	0	4	2	2	15	191
hsa-miR-337-5p	0	1	0	1	0	0	0	0	0	0	0	0	0	1	1	0	0	3	0	0	0	0	1	0	0	0	0	0	0	0	0	1	0	0	0	0	0	0	0	0	0	0	0	0	0	0	0	0	11
hsa-miR-105-5p	45	413	5	1111	328	0	442	1	0	0	0	0	81	29	3	0	0	177	145	1	4	30	961	1562	12	1	26	0	6	8	15	106	0	0	3	0	0	0	0	0	0	0	6	0	0	0	0	0	2
hsa-miR-3909	0	3	1	6	4	0	2	0	2	2	0	0	4	2	4	1	0	3	5	4	3	3	1	5	1	2	7	3	2	4	1	3	1	0	0	0	0	0	0	0	0	1	10	0	3	0	0	6	0
hsa-miR-625-5p	2	11	0	5	5	3	1	9	1	9	11	1	18	2	5	0	2	13	9	3	1	4	23	8	3	1	0	8	7	3	5	13	4	1	3	5	3	4	3	1	2	1	18	5	3	2	1	20	11
hsa-miR-590-3p	16	18	6	24	42	5	0	4	2	22	4	13	8	10	8	1	3	10	13	10	12	23	7	17	11	12	4	12	19	9	6	15	3	0	3	0	2	1	0	0	2	2	26	5	1	0	1	7	11
hsa-miR-196a-5p	49	54	30	2	642	3	5	15	77	3	1	621	8	6	3	5	0	5	977	95	654	105	409	29	1	5	261	7	270	17	182	101	13	0	0	47	0	155	407	0	4	386	42	0	1	8	24	0	1
hsa-miR-337-3p	27	132	8	21	11	42	8	14	10	15	14	12	53	21	14	6	1	54	16	22	8	37	119	29	579	43	11	113	170	14	64	12	1	0	1	1	0	2	0	0	0	0	27	0	5	0	2	39	579
hsa-miR-589-3p	1	1	1	2	1	0	2	0	0	3	1	1	0	2	1	0	0	3	2	0	8	2	8	0	3	4	1	0	1	3	0	1	0	0	0	0	0	0	0	0	0	0	2	0	0	0	0	0	1
hsa-miR-30c-1-3p	1	6	1	1	5	0	3	2	1	0	1	1	1	1	3	2	1	2	5	2	5	3	1	4	4	0	2	6	3	4	4	0	0	0	1	0	2	0	1	0	0	0	6	0	7	0	0	4	7
hsa-miR-141-3p	2499	6696	380	5239	39	11	51	3309	416	1984	314	1916	1690	1998	1640	2	3	2362	2487	3020	28	1103	14	9	12	8	9	23	40	11	22	14	6378	2559	6	6842	4868	3255	2428	517	2363	1663	3199	1187	541	562	2383	3225	2118
hsa-miR-135a-5p	2	3	0	71	0	0	0	2	0	12	0	0	0	0	0	1	0	1	1	8	0	1	22	0	2	1	0	1	2	3	4	0	0	0	0	0	2	0	0	0	0	0	7	0	6	0	0	3	7
hsa-miR-758-3p	3	71	2	5	0	14	2	4	6	10	1	7	17	21	4	5	1	27	5	8	2	15	111	12	209	15	13	69	35	6	36	4	2	0	0	0	0	0	0	1	0	0	5	0	2	0	0	13	286
hsa-miR-744-5p	50	99	18	257	149	40	124	23	23	34	23	48	35	21	109	17	11	79	75	91	61	26	119	156	59	62	9	41	64	37	38	42	11	3	2	12	13	4	11	0	10	1	69	9	11	6	5	86	35
hsa-miR-140-3p	60	69	35	76	22	54	25	38	75	60	65	28	100	56	59	19	41	63	70	30	29	54	451	74	83	54	55	229	224	156	184	258	541	267	176	547	215	251	557	24	536	294	169	58	40	80	89	75	74
hsa-miR-30e-5p	1172	4481	566	3942	1527	1737	1066	1707	799	1313	1108	848	1588	1020	1551	1027	697	2107	1993	2501	2386	1622	5806	5431	4085	2213	1852	5675	4940	4985	4242	6510	5897	2347	2255	6713	8356	2600	4071	148	7384	6232	4983	3054	1400	254	1463	5934	2358
hsa-miR-92b-3p	113	512	113	177	92	237	346	53	206	194	117	53	273	158	374	42	68	487	766	186	296	158	409	716	281	188	281	342	520	251	268	387	116	19	31	246	115	76	64	9	24	30	434	7	136	8	25	238	186
hsa-miR-130b-5p	19	39	8	97	179	12	30	13	2	22	23	15	16	21	61	0	0	20	47	106	51	43	24	14	84	11	11	16	23	16	12	17	130	3	70	102	18	25	6	14	34	24	17	39	2	41	52	12	36
hsa-let-7a-2-3p	24	20	45	50	6	25	8	9	15	34	145	6	15	10	22	4	8	25	16	24	24	25	19	33	51	22	14	50	52	14	29	31	6	1	2	0	2	2	1	0	2	0	41	0	18	0	0	16	35
hsa-miR-222-3p	160	212	56	61	104	624	70	77	112	168	180	34	163	287	159	58	100	267	76	81	143	57	739	195	137	98	112	201	233	111	137	200	195	141	75	325	161	136	71	4	120	88	657	97	343	15	40	255	196
hsa-miR-191-5p	2418	4438	220	6421	2328	2369	3502	1605	710	1419	1001	1215	1001	385	2113	233	1114	2229	4867	5448	3264	1105	2580	3224	1999	1182	1078	1163	3576	2300	1047	2482	421	60	102	513	192	141	133	24	84	104	2766	158	495	81	133	1843	1743
hsa-miR-576-5p	10	31	2	39	13	10	8	5	3	14	8	11	14	11	7	2	4	9	11	13	26	18	28	27	21	11	20	13	29	14	5	21	13	4	4	29	5	10	2	0	6	2	23	5	1	3	3	24	16
hsa-miR-513c-5p	3	0	1	0	0	5	0	0	0	16	1	0	0	0	0	0	0	1	1	0	17	0	0	1	0	1	1	0	1	0	1	1	0	0	0	0	0	0	0	0	0	0	2	0	0	0	0	0	1
hsa-miR-29b-3p	2957	3316	742	11350	10663	14693	3527	1671	610	12759	7150	603	3631	3610	5835	3440	955	13356	4299	3657	10618	5050	4313	16133	8973	4346	3841	4717	7681	3705	4859	9102	43	17	7	27	53	12	11	4	11	8	26077	229	9814	2	6	13646	6165
hsa-miR-1180-3p	9	16	2	35	0	0	0	8	8	1	4	11	9	5	19	0	0	7	9	27	0	5	0	0	0	0	0	0	0	0	0	0	2	1	0	7	3	0	1	0	0	0	8	0	0	0	0	0	2
hsa-miR-23b-3p	1845	2606	1231	8352	2298	1691	650	2157	2539	1538	436	768	2211	1783	2159	975	107	1876	3155	1818	907	2094	7410	2114	1662	2713	1275	4226	5625	3436	1821	2616	2377	588	661	1928	1366	450	906	148	1488	351	3836	1002	536	331	449	3292	532
hsa-miR-874-3p	189	141	77	70	242	85	30	132	61	64	67	27	114	38	44	23	19	181	100	112	143	112	152	129	109	98	78	86	163	46	155	145	230	388	176	60	189	124	119	77	108	278	130	37	168	160	54	120	143
hsa-miR-193a-5p	103	446	186	327	77	219	388	106	218	144	180	349	215	288	164	56	77	330	253	1235	172	217	745	205	165	149	221	659	463	902	538	558	41	10	8	96	22	8	4	2	12	2	410	5	108	18	9	180	207
hsa-miR-155-5p	317	482	96	895	290	909	332	256	188	410	730	356	508	366	543	233	80	1781	301	716	1299	564	354	866	883	471	608	883	906	1346	793	1759	464	202	240	379	156	333	395	13	88	282	1207	184	81	157	141	231	1220
hsa-miR-125a-3p	9	24	3	17	3	8	14	2	4	6	5	1	7	7	3	4	1	9	5	68	27	4	21	14	23	6	9	13	15	7	19	5	3	3	2	1	1	1	2	0	0	0	27	0	8	2	0	17	15
hsa-miR-125b-1-3p	4	2	2	9	1	0	1	0	0	14	22	0	5	6	12	0	5	15	2	3	6	4	3	0	2	1	4	4	6	0	6	5	2	0	0	0	0	1	0	0	0	1	18	0	16	0	0	6	20
hsa-let-7b-5p	6710	21359	7254	6688	7552	7143	18585	4691	6524	7994	3465	7981	14497	7303	5128	6698	2215	9776	10441	23348	4389	9746	20702	6828	10941	9648	12387	38324	22570	21388	16965	12047	9363	3742	2251	6184	4107	3086	3149	519	4227	1545	13000	2630	3319	1706	1177	4540	4749
hsa-miR-20a-5p	481	952	80	1907	4553	950	726	650	239	249	448	682	285	139	563	303	118	978	746	4532	1042	772	2458	1441	905	912	606	1593	1694	2648	1418	1145	111	35	62	743	56	28	68	4	41	27	463	18	277	1	34	484	1065
hsa-miR-125b-5p	2137	3474	733	2405	938	2181	881	1716	1371	1759	5582	718	4710	1357	1692	832	548	2333	1032	1448	6177	1656	8119	1720	4295	1990	1549	4197	5759	2736	3944	3861	214	119	145	104	287	68	219	31	201	103	4103	63	1223	143	74	4108	2024
hsa-miR-424-5p	296	775	28	689	109	223	59	263	19	210	275	128	575	180	144	25	36	343	153	209	124	113	224	728	485	109	115	128	444	251	165	476	137	3	21	34	17	7	29	4	6	23	239	37	50	20	36	436	593
hsa-miR-331-3p	224	261	24	446	76	57	102	65	29	138	64	110	292	97	74	50	36	252	169	78	195	111	56	195	172	43	48	46	97	68	135	160	88	68	110	68	142	43	123	32	150	56	416	162	107	77	76	166	84
hsa-miR-421	7	6	0	17	11	0	10	0	1	2	1	4	1	0	12	0	0	2	4	20	7	3	48	10	7	5	0	8	6	2	1	6	1	0	1	2	0	2	0	0	0	0	12	0	0	0	0	4	3
hsa-miR-615-3p	7	23	0	2	45	1	10	4	2	2	0	23	8	0	4	0	0	38	44	1	243	8	18	4	0	6	17	0	8	14	15	4	1	0	0	0	0	0	17	0	0	8	4	0	2	1	1	1	0
hsa-miR-511-3p	0	0	2	2	0	1	0	1	0	1	3	0	3	1	3	0	0	1	1	0	0	1	1	3	1	1	1	1	5	0	1	1	1	0	0	2	0	0	2	0	2	0	9	4	1	1	0	2	3
hsa-let-7i-3p	445	517	231	469	316	429	258	217	144	194	487	159	1013	402	311	74	209	1022	250	422	527	400	366	310	682	270	398	332	639	299	887	682	14	6	9	10	6	5	10	5	15	6	645	4	1114	7	4	564	535
hsa-miR-204-5p	705	51	3	242	1798	3	0	91	2	4	2	1	14	1	2	2	1	12	351	6	50	5	38	6	16	346	1	19	594	3	13	10	2	2	2	3	3	1	13	1	6	0	3	0	20	0	1	5	10
hsa-miR-199b-3p	641	608	293	587	322	1357	518	241	272	1098	333	269	1558	695	650	188	57	1838	430	1268	434	976	5108	1230	1924	1388	976	3330	3022	687	1906	2085	1568	232	365	598	264	217	390	33	443	115	1376	85	142	126	113	541	1031
hsa-miR-339-3p	10	16	5	29	11	8	25	7	3	10	9	7	10	9	11	4	7	32	31	18	13	18	20	40	7	9	17	16	19	9	25	8	5	3	3	7	6	2	2	0	0	3	40	0	7	2	0	31	4
hsa-miR-7705	0	1	0	0	0	0	0	0	0	0	0	0	1	0	0	0	0	0	0	0	0	0	0	1	2	0	0	0	0	0	0	0	0	0	1	3	0	0	0	0	0	0	0	0	0	0	0	0	0
hsa-miR-27a-3p	4164	5940	3389	3045	5755	2934	1519	4518	3939	4049	3110	4349	10107	6320	8460	1135	667	11105	8013	6689	8145	7954	12078	3864	6579	3950	4534	8659	8382	7266	13555	3646	1394	537	382	591	433	457	366	45	583	212	10410	658	1902	96	404	6949	3782
hsa-miR-1285-3p	12	5	4	10	10	1	3	7	1	3	1	8	4	5	8	1	2	5	17	5	0	5	1	6	1	5	2	7	4	0	6	2	2	1	2	2	1	0	0	0	0	0	4	2	0	0	2	4	5
hsa-miR-330-3p	0	4	1	13	3	1	4	0	1	0	1	2	0	2	1	1	0	0	2	9	18	3	17	4	11	3	1	1	1	2	0	3	1	0	0	0	1	0	0	0	0	0	6	0	2	0	0	3	1
hsa-miR-27b-3p	5645	10614	5476	19205	9064	4472	2675	6664	9193	5468	2336	4566	8356	6193	9052	1730	249	6795	15162	7406	3697	12161	27194	4355	5389	8474	3435	12039	14027	9092	9714	5652	3529	1150	886	1968	2004	964	1392	322	1519	504	12695	2793	2089	321	445	11245	3205
hsa-miR-6510-3p	99	568	1	2	19	3	0	200	64	0	0	1	101	7	10	9	1	6	36	1	116	3	139	5	51	42	4	11	28	62	11	2	16	8	65	53	2	2	4	0	4	0	3	2	0	11	3	3	0
hsa-miR-126-5p	351	736	318	490	531	441	92	512	329	1037	203	288	440	199	456	174	244	1080	1105	479	715	584	416	529	686	667	568	930	2419	639	399	1460	106	71	46	21	104	72	35	4	167	53	935	42	124	5	8	386	751
hsa-miR-526b-5p	0	0	0	0	0	0	0	0	0	1	0	2	0	1	0	0	0	0	0	2	4	0	0	0	0	0	0	0	0	5	0	0	0	0	0	0	0	0	0	0	0	0	2	0	0	0	0	0	4198
hsa-miR-548e-3p	1	0	0	1	2	0	0	0	0	2	0	1	0	0	1	0	0	1	0	4	0	0	4	3	0	0	1	1	0	2	1	1	0	0	0	0	0	0	0	0	0	0	2	0	0	0	0	2	1
hsa-let-7i-5p	718	1202	80	1384	849	909	908	460	181	883	411	396	1176	458	733	138	180	1469	805	1355	717	687	1422	431	1002	484	471	909	1545	765	873	828	3600	1182	1000	5242	2543	932	1423	183	1488	627	1947	525	508	722	562	708	628
hsa-miR-376b-3p	4	40	0	1	3	4	1	4	0	1	1	2	4	0	1	2	0	9	1	2	4	4	25	2	37	4	3	21	12	1	14	3	1	0	0	0	0	0	0	2	0	0	1	0	0	0	0	10	226
hsa-miR-10b-5p	2660	5486	60	918	501	1109	393	1208	1099	85	231	16800	1357	640	1700	261	390	1635	2819	19773	607	459	12572	356	2627	1193	2251	2851	10986	3167	6196	1239	353	67	149	597	53	88	514	29	275	1119	596	6	1091	79	50	834	286
hsa-miR-1-3p	3	12	4	3	10	4	1	3	47	9	1	1	5	6	0	0	0	7	4	6	2	5	15	7	19	8	3	12	27	3	10	65	4	1	0	0	5	1	3	0	1	2	111	0	1	0	0	71	44
hsa-miR-493-3p	4	92	4	5	4	3	2	6	4	12	3	4	15	9	6	4	1	27	5	5	1	6	105	4	210	7	10	63	26	2	52	3	7	1	1	9	1	0	2	1	2	0	6	1	0	1	1	12	151
hsa-miR-339-5p	352	448	84	1051	693	285	765	123	108	264	355	186	316	252	358	179	97	855	527	500	1204	631	499	942	415	294	378	468	793	297	690	425	41	13	60	41	54	21	37	11	8	33	1195	49	696	22	24	950	263
hsa-miR-224-5p	126	1690	25	11	0	114	52	71	65	6	17	2	15	133	104	79	3	137	10	71	35	203	0	323	2	68	8	44	381	9	9	4	753	139	223	703	192	10	75	9	148	127	89	126	4	124	233	109	5
hsa-miR-551b-3p	282	236	12	2	22	7	7	60	7	19	45	4	3	6	16	2	0	44	67	74	66	7	27	6	85	8	5	10	81	1	7	20	27	55	24	17	250	23	112	4	39	35	61	15	22	8	11	171	19
hsa-miR-505-5p	12	36	3	46	14	8	48	7	1	12	8	20	4	8	15	1	3	12	19	24	33	3	8	22	9	7	3	7	34	12	5	16	44	7	9	30	29	6	12	1	24	16	47	24	10	12	25	26	8
hsa-miR-138-5p	1	3	2	2	25	5	2	1	2	0	3	1	2	0	2	0	0	89	5	3	1	1	41	7	1	7	2	9	18	17	17	0	6	5	11	8	15	3	1	0	1	1	3	1	0	5	1	4	2
hsa-miR-501-5p	5	9	0	27	9	3	18	3	0	3	1	1	5	1	9	3	1	3	9	15	5	4	12	13	10	2	4	6	7	5	5	16	4	3	1	9	22	3	11	0	10	4	34	3	16	5	0	16	5
hsa-miR-1271-5p	5	18	3	9	50	9	5	4	8	7	4	1	6	10	11	6	0	16	14	11	10	17	17	12	15	7	6	11	24	4	6	3	0	1	0	1	0	0	1	0	0	0	10	0	1	0	0	5	3
hsa-miR-151b	18	11	15	21	11	4	2	23	13	26	4	7	35	31	17	6	8	12	22	12	5	10	8	3	9	2	3	5	10	4	7	12	4	7	2	8	9	3	4	4	20	7	29	16	27	3	9	47	12
hsa-miR-301b-3p	31	37	2	248	263	7	38	5	0	3	3	7	11	8	90	2	1	17	57	225	91	14	14	59	242	7	1	6	19	6	1	13	1	0	0	0	0	0	0	0	0	0	23	0	3	0	0	13	12
hsa-miR-218-5p	319	181	52	845	672	128	86	68	45	217	46	22	188	178	168	40	17	149	160	172	158	182	570	146	230	251	122	334	567	324	293	318	194	69	99	86	192	78	115	5	141	77	496	39	63	36	98	498	236
hsa-miR-99a-3p	4	29	0	4	8	6	0	33	3	2	0	3	52	2	2	19	0	10	3	4	58	4	14	1	24	1	4	13	22	25	27	4	5	4	3	1	8	2	11	1	9	3	5	0	2	0	0	22	2
hsa-miR-491-5p	7	16	3	18	2	14	34	4	6	7	11	7	8	3	5	5	4	8	2	21	13	8	13	20	15	7	12	7	18	6	7	13	0	0	0	1	5	1	1	0	5	2	37	1	5	4	0	23	9
hsa-miR-187-3p	220	19	164	34	1	1	19	422	79	56	50	182	838	28	78	4	2	240	273	59	2	20	58	2	3	5	5	82	7	18	39	12	173	40	23	455	19	171	877	45	97	135	55	94	48	15	223	157	44
hsa-miR-214-3p	15	25	42	12	8	29	21	10	8	25	10	5	75	33	9	8	0	42	21	39	20	44	590	25	37	25	19	91	87	10	56	27	35	7	11	7	3	3	8	8	49	2	85	2	17	10	5	24	40
hsa-miR-423-5p	137	195	20	236	418	107	236	124	52	49	87	112	86	19	160	26	15	114	193	380	235	107	789	189	151	124	59	172	264	97	143	173	30	8	15	47	8	6	17	4	9	19	390	14	40	17	6	107	109
hsa-miR-582-3p	275	243	55	420	423	146	299	238	114	117	284	566	95	243	109	261	7	283	475	442	118	200	1574	107	300	405	1044	732	463	184	358	138	27	68	72	111	51	38	65	4	75	32	873	6	269	6	10	124	154
hsa-miR-590-5p	151	156	23	391	560	71	150	65	33	62	90	148	124	56	177	36	28	111	219	222	219	251	125	296	199	124	117	133	133	70	107	204	0	1	4	0	1	1	0	0	0	0	323	4	30	0	2	159	178
hsa-miR-338-3p	248	865	151	207	276	516	137	93	121	626	202	78	117	159	182	230	51	270	678	990	738	200	746	346	765	898	357	1241	1899	620	402	699	683	2934	724	1339	839	3175	354	219	4617	270	468	145	63	368	38	132	316
hsa-miR-3065-3p	23	10	2	18	24	27	7	3	7	20	10	2	1	4	4	8	0	54	33	117	9	110	28	34	34	17	7	41	119	102	42	29	31	43	21	59	40	10	27	0	19	6	41	12	6	0	2	40	5
hsa-miR-24-3p	6426	7696	3241	15868	8303	4684	4677	4581	6790	3646	3033	5899	6486	6076	8605	3868	1864	15284	14568	7081	13173	8792	24356	7868	9361	5840	3721	12123	10921	7793	11359	11799	15371	8923	6622	9973	12902	4783	10114	2993	11633	4774	17920	10100	2658	4311	4790	10476	3343
hsa-miR-1246	1024	2	8	1080	211	11	353	345	99	20	3	1102	4	244	831	34	5	18	1155	243	5	169	3	15	11	312	25	99	40	10	6	9	0	3	2	5	0	1	4	2	1	0	14	8	5	0	5	5	168
hsa-let-7e-3p	17	80	19	62	11	32	21	2	29	26	9	9	30	12	9	1	2	27	15	277	57	13	48	48	61	27	24	46	57	54	28	43	7	3	3	3	3	2	1	1	4	2	69	0	16	0	2	47	12
hsa-miR-142-5p	133	172	14	298	58	125	35	90	25	160	52	33	210	108	283	79	29	345	182	61	372	171	66	146	245	94	194	274	254	296	195	612	18	3	2	3	2	8	4	0	3	5	349	10	14	0	3	53	633
hsa-miR-454-3p	7	27	1	42	48	16	19	8	6	27	7	9	14	4	6	4	2	14	11	95	32	8	25	27	29	21	3	15	37	12	10	22	10	0	12	19	12	4	4	0	1	8	28	9	11	0	2	10	16
hsa-miR-190a-5p	0	3	0	1	7	1	1	1	0	0	0	0	1	2	2	0	0	1	0	4	2	0	6	0	2	1	1	0	3	0	1	1	2	4	2	3	4	3	0	0	2	2	0	0	0	0	0	0	0
hsa-miR-369-5p	3	21	0	1	0	3	1	1	1	4	3	2	18	6	2	2	1	10	3	5	2	12	33	5	87	6	3	35	17	0	18	1	6	2	2	1	0	1	2	0	2	0	3	0	0	0	0	7	142
hsa-miR-182-5p	12311	9761	1670	32753	81418	12537	52601	7086	4649	3916	4775	11513	5110	1370	11101	2218	339	6797	6496	36553	26066	8305	40224	18765	35707	26475	7041	29623	27825	35129	10339	13331	3568	1171	2372	5144	4426	2062	2420	285	1350	1628	11868	1072	1386	386	925	7987	8816
hsa-miR-186-5p	540	1680	121	2518	500	429	863	212	179	368	395	394	410	361	443	200	302	520	709	761	1242	445	1233	1323	956	595	489	759	1076	724	455	1289	941	216	306	530	703	218	326	36	788	123	1688	346	154	115	120	2103	531
hsa-miR-154-5p	6	51	5	16	7	7	10	6	1	10	6	3	30	17	11	4	2	44	12	15	3	9	77	12	145	11	11	40	30	2	30	8	1	0	1	0	1	1	0	0	2	0	15	1	2	0	1	36	176
hsa-miR-30b-3p	3	11	1	16	7	4	1	4	7	6	0	2	3	1	5	2	0	3	10	15	3	5	12	4	5	6	4	2	15	7	0	1	0	0	0	1	3	0	1	0	4	0	13	1	7	0	1	12	10
hsa-miR-200a-3p	190	639	62	1334	222	25	99	224	127	248	22	139	232	149	412	56	2	261	268	808	253	349	455	112	153	102	45	120	81	121	52	102	1730	2360	177	3439	3987	3778	2672	207	1587	1407	886	1122	244	262	2409	2320	25
hsa-miR-181d-5p	3	11	1	33	2	6	5	0	2	3	0	8	11	1	4	1	3	8	3	120	13	0	33	5	3	3	3	17	23	15	13	9	14	0	2	28	19	8	18	1	9	1	18	1	3	1	4	13	0
hsa-miR-7-5p	0	1	1	33	2	3	18	0	1	1	0	1	0	5	0	0	0	2	8	1	15	1	15	0	2	2	1	1	3	0	1	0	1	3	1	9	6	4	3	0	3	0	1	0	1	1	3	2	14
hsa-miR-744-3p	3	8	2	7	30	0	10	2	1	3	3	2	5	2	12	0	0	6	6	2	7	7	6	18	7	14	10	6	6	6	2	4	2	0	0	0	1	0	1	0	0	0	6	0	1	0	0	24	1
hsa-miR-1287-3p	18	19	1	69	23	18	6	1	8	13	5	9	7	1	8	1	10	18	12	16	3	2	16	35	14	3	5	12	12	12	2	9	6	4	0	2	2	0	4	0	3	3	27	2	7	0	3	63	16
hsa-miR-499a-5p	1	2	2	18	0	0	0	2	0	1	0	1	1	1	1	0	0	1	1	3	2	1	0	1	0	0	0	0	3	1	1	1	0	0	0	0	3	0	0	0	0	0	5	2	1	1	0	3	9
hsa-miR-376a-3p	3	64	2	1	0	3	2	3	4	3	2	2	5	5	0	0	0	13	1	2	1	2	10	3	132	5	0	14	1	0	21	1	0	0	0	0	0	1	0	0	0	0	4	0	0	0	0	10	934
hsa-miR-7-1-3p	341	285	12	925	313	105	207	121	47	129	37	231	85	90	90	21	18	107	268	290	185	64	260	107	272	143	303	121	384	308	65	111	14	3	6	25	18	4	5	1	2	2	126	3	8	2	4	115	184
hsa-miR-374b-5p	152	199	11	482	213	106	183	68	30	97	39	44	128	72	276	48	16	148	99	376	312	120	147	347	264	161	93	174	252	248	192	272	103	19	33	73	73	27	29	2	11	10	468	34	21	8	12	187	173
hsa-miR-652-3p	49	100	17	182	163	54	403	51	52	62	33	126	42	45	97	47	45	37	108	179	102	59	161	67	77	26	35	97	103	141	93	149	397	186	115	490	792	125	265	18	334	188	194	80	129	60	79	162	38
hsa-miR-335-5p	20	35	2	158	91	11	16	21	2	15	10	6	13	4	26	1	3	17	26	36	24	27	24	26	34	14	14	17	19	12	7	13	0	1	1	0	0	0	0	1	0	0	45	0	11	1	0	36	16
hsa-miR-561-5p	3	2	0	4	0	0	3	2	0	0	1	0	0	0	5	0	1	0	4	1	0	0	3	3	4	2	0	2	3	1	1	3	0	0	0	0	0	0	0	0	0	0	1	0	0	0	0	0	0
hsa-miR-519c-5p	0	0	0	0	0	0	0	0	0	0	0	0	0	0	0	0	0	1	0	0	5	0	0	0	0	1	0	0	0	4	0	0	0	0	0	0	0	0	0	0	0	0	2	0	2	0	0	1	6905
hsa-miR-1307-5p	1379	1559	503	4897	1440	980	917	2356	404	2912	1099	1349	1973	1650	1514	330	957	2160	4995	1289	1062	364	1872	1308	806	386	422	860	2044	768	940	1991	204	72	68	225	84	140	107	14	291	117	3276	162	625	32	85	2486	1848
hsa-miR-100-3p	1	0	2	1	0	1	0	0	0	0	9	0	1	0	0	0	0	1	0	1	6	1	2	1	3	2	0	2	4	0	1	2	0	0	0	0	0	0	0	0	0	0	3	0	0	1	0	1	1
hsa-miR-203b-3p	22	11	7	3	218	195	2	30	43	5	0	26	1	9	42	30	0	61	230	887	138	37	77	33	12	34	16	94	59	32	39	40	1	3	1	0	1	5	3	1	3	0	14	1	20	0	0	27	14
hsa-let-7g-5p	2471	3963	330	5513	3396	1809	1986	1608	647	2428	924	763	3406	1770	3567	673	660	4194	4290	6203	3274	3881	1828	2841	3238	1850	2099	2353	5291	2450	1654	3611	335	147	117	386	297	132	191	15	163	68	7690	305	1215	123	130	4562	2953
hsa-miR-548o-3p	0	3	0	3	3	0	1	0	1	0	0	0	0	0	0	2	0	1	2	0	4	1	7	2	2	1	2	1	0	0	0	1	0	0	0	0	0	0	0	0	0	0	1	0	0	0	1	1	3
hsa-miR-4732-3p	1	1	0	0	0	0	0	0	0	0	0	0	0	0	0	0	0	0	0	0	0	0	1	0	0	1	1	1	2	2	1	3	0	0	0	0	0	0	1	0	0	0	0	0	0	0	0	1	0
hsa-miR-99a-5p	178	1068	94	134	269	92	62	755	202	95	30	80	1371	92	59	473	10	308	103	123	1594	128	1360	118	869	266	69	611	641	873	1559	449	866	532	297	701	2185	413	933	33	979	255	353	62	189	84	194	760	133
hsa-miR-1287-5p	7	10	1	33	31	8	13	3	3	9	0	4	7	5	10	3	0	5	13	39	10	1	106	43	9	6	3	22	16	11	12	15	8	0	4	8	3	1	7	1	4	2	15	2	1	5	3	22	2
hsa-miR-1185-1-3p	0	3	0	0	0	1	0	1	0	0	0	0	1	0	0	0	0	0	0	1	0	0	0	0	5	0	0	0	1	0	0	0	0	0	0	0	0	0	0	0	0	0	0	0	0	0	0	0	4
hsa-miR-30b-5p	1737	3707	375	7025	4262	1399	1208	879	1224	1896	695	587	2052	379	1593	756	198	1764	2489	4669	2678	2096	6277	4541	3021	2385	1515	4166	4538	2067	1449	2635	71	49	39	144	235	30	64	7	465	77	9056	73	2915	13	16	7465	1790
hsa-miR-301a-3p	67	172	1	440	297	27	119	37	11	42	18	46	20	25	136	5	4	84	88	583	292	61	91	125	234	24	14	33	77	23	22	60	5	1	6	11	1	1	1	0	4	4	83	0	26	0	1	25	41
hsa-miR-375	1706	4377	802	925493	43	1384	275	730	1651	18068	8316	622	90	982	733	42	281	1625	3218	19345	368	1784	128	2123	128	146	92	226	498	50	12	448	1003	2157	20	2471	7692	948	4120	108	3852	904	11215	12	3428	41	363	25953	865
hsa-miR-708-3p	30	109	30	44	160	22	10	58	45	15	12	2	76	19	64	30	0	25	66	134	30	9	177	39	26	37	9	160	72	40	78	108	145	13	59	58	14	30	29	7	16	7	9	7	2	11	17	7	13
hsa-miR-502-3p	6	16	2	15	23	6	20	1	6	3	4	1	5	3	6	4	3	6	7	14	11	8	30	15	15	11	8	24	16	22	7	20	21	5	4	21	36	4	18	0	8	4	48	6	18	11	0	26	10
hsa-miR-21-5p	254179	311165	79284	372254	139776	1107499	246843	162959	145132	526824	196116	221979	399435	254725	238919	164878	91146	361878	141288	407918	180810	232453	2523761	943483	723071	667288	334206	1950446	1010892	638476	622961	1310468	278373	31759	68960	459882	21498	50910	37407	3648	43966	25394	650407	55651	29151	7074	48046	101240	173976
hsa-miR-93-5p	11798	12098	1822	56051	148304	7787	41793	8961	4927	4706	4119	17872	5947	2833	16507	12014	1895	11072	21493	23584	24116	19439	41530	37320	27747	18076	6038	27495	27617	54648	20661	27909	1653	428	1017	4455	1752	613	791	36	453	411	15783	170	1233	76	479	3617	3819
hsa-miR-143-3p	15688	14017	9993	6848	11409	21085	3639	8690	53746	21869	8863	3998	20940	8688	7261	5243	3315	16448	14766	14968	3499	14445	87197	14206	29139	23909	10059	51045	63704	8564	30572	34372	183288	108709	35830	104782	133832	52012	145028	5933	107162	41249	47536	6996	4559	15874	12823	25491	6611
hsa-miR-1296-5p	13	57	17	29	57	12	36	20	16	13	9	62	70	31	98	4	1	24	156	199	60	21	98	46	41	43	41	45	42	66	90	18	12	4	3	4	14	1	4	5	8	2	47	4	18	2	4	23	45
hsa-miR-374b-3p	7	10	2	22	13	12	9	10	0	4	3	2	11	6	18	3	3	8	4	9	15	2	11	12	6	7	3	6	6	13	1	4	0	0	1	1	0	0	0	0	0	0	16	1	3	0	0	2	5
hsa-miR-21-3p	2934	2784	1848	3259	1001	7292	3614	3197	1326	10120	2941	2375	4589	4481	2400	1491	1849	6873	2125	2195	2372	2354	10611	4450	3959	3017	5558	8358	6480	1651	4041	7009	16436	5634	13147	10974	1345	5729	3923	1622	3910	6061	7325	5309	1548	2937	4946	1511	2277
hsa-miR-194-5p	158	165	20	144	707	149	77	56	73	59	26	92	117	79	93	85	31	105	300	492	179	132	516	209	196	226	145	289	396	3698	328	466	17	1591	14	69	27	1749	376	1	6	10	154	17	77	2	4	192	84
hsa-miR-184	3	9	1	2	0	0	0	1	2	1	0	4	36	2	4	0	0	4	5	9	10	6	0	1	0	1	0	1	4	141	26	1	0	0	0	1	13	24	0	0	1	2	3	0	22	0	0	5	11
hsa-miR-598-3p	185	98	10	58	35	71	20	98	12	41	14	13	30	15	46	128	4	131	379	743	759	37	56	58	77	61	72	315	351	161	70	109	12	6	5	7	70	7	0	0	3	1	82	0	32	2	2	28	68
hsa-miR-361-5p	139	846	154	694	1406	518	701	290	104	241	220	189	325	220	498	93	13	243	307	1345	1854	247	1574	1518	558	511	264	1002	965	467	385	615	463	105	120	458	360	58	134	2	167	47	848	43	186	11	29	376	206
hsa-miR-9-3p	4	4	0	9	2	1	186	1	1	2	0	15	0	10	8	8	1	1	5	18	13	12	3	18	0	1	0	2	1	1	7	5	0	0	1	0	0	0	0	0	0	0	23	3	0	0	1	1	7
hsa-miR-516a-5p	0	0	0	1	4	1	0	1	0	0	0	0	0	0	0	0	0	9	3	17	20	0	0	0	1	0	3	0	0	0	1	0	0	0	1	0	1	0	0	0	0	0	7	0	1	0	0	0	4389
hsa-miR-425-5p	299	434	52	1323	548	435	1125	140	183	176	202	216	316	73	226	150	205	739	817	1172	1109	378	1927	1056	505	329	262	661	720	492	830	2335	182	53	57	268	99	110	130	12	37	59	1108	54	189	21	19	523	323
hsa-miR-193a-3p	12	23	12	30	7	17	48	11	2	8	6	13	17	31	11	10	7	27	22	124	69	14	46	25	17	20	19	50	26	41	51	39	7	2	0	10	1	0	0	0	0	2	28	0	25	2	1	23	24
hsa-miR-548i	0	0	0	0	0	0	0	0	0	0	0	0	0	0	0	0	0	0	0	0	0	0	1	0	0	0	0	0	0	0	0	0	0	0	0	0	0	0	0	0	0	0	0	0	0	0	0	0	0
hsa-miR-150-5p	1144	2794	229	1442	356	1342	559	589	1300	832	740	681	1076	306	2141	263	533	1704	1239	343	2160	1239	583	3235	2808	1054	1625	2479	3971	5110	3485	10781	397	266	247	159	301	415	790	7	185	463	5099	137	335	159	78	721	3270
hsa-miR-301a-5p	22	75	4	234	62	11	36	28	10	44	13	35	20	12	38	5	4	29	59	67	47	24	16	39	43	10	4	7	18	9	5	36	2	0	0	0	1	0	0	0	0	0	35	0	12	0	0	10	16
hsa-miR-508-3p	127	33	2	4	8	497	7	1	19	524	7	5	0	0	1	7	0	5	31	10	511	16	7	159	15	95	13	53	258	29	10	4	0	0	0	0	0	0	0	0	0	0	87	0	0	0	0	0	24
hsa-miR-99b-5p	56278	92773	10140	148416	10892	40234	44290	9065	29315	29579	14626	15043	42188	17581	15436	8040	7221	55121	44538	292008	44214	18631	65270	84281	72556	22254	21833	45381	88873	38085	25714	59950	7366	3254	5076	10692	7392	2907	6815	1060	10940	3904	110083	2676	10236	2683	1657	48429	17301
hsa-miR-654-3p	4	31	2	8	0	9	2	4	0	6	4	1	23	12	4	0	0	28	6	7	1	17	52	2	44	16	4	25	33	1	24	3	7	1	2	4	1	1	0	0	0	1	7	0	0	0	1	10	163
hsa-miR-195-3p	6	8	6	1	0	2	3	0	0	11	2	1	11	5	6	1	0	9	4	13	2	4	10	1	1	3	6	6	9	2	8	2	22	3	0	7	5	2	8	0	8	2	10	1	0	0	4	7	3
hsa-miR-671-3p	13	19	8	28	66	7	19	11	11	20	6	15	18	29	16	2	0	33	46	11	10	13	27	14	12	13	9	13	35	17	13	7	2	1	3	2	1	0	1	0	2	0	38	4	8	1	0	19	13
hsa-miR-342-5p	3	5	0	5	2	2	1	1	0	2	0	0	4	1	5	1	0	0	4	4	3	4	1	0	0	0	3	1	4	1	2	13	18	5	3	32	14	7	12	0	16	15	8	5	3	12	5	8	7
hsa-miR-376c-3p	13	174	9	10	5	18	7	11	6	14	5	10	50	16	5	5	0	34	10	15	0	23	140	11	298	20	17	109	64	6	59	15	4	0	2	1	1	1	1	1	0	0	15	0	2	0	2	69	911
hsa-let-7d-3p	1554	2593	177	2829	4216	974	2103	559	620	890	305	966	1226	743	1927	259	105	741	2037	4272	1616	1325	1497	1117	1547	1293	1570	1228	2622	1929	689	1073	17	4	7	18	17	6	11	0	10	5	1856	10	279	6	5	1359	359
hsa-miR-345-5p	71	208	65	390	210	79	526	120	108	83	48	123	304	100	124	16	10	259	426	702	316	135	212	182	159	56	58	108	163	121	142	90	42	21	54	59	118	20	24	13	19	32	420	37	127	29	32	536	117
hsa-miR-29a-5p	5	9	3	11	25	30	10	6	9	53	46	4	12	10	20	6	4	28	19	7	6	13	23	63	22	14	18	22	29	14	10	27	36	6	8	31	44	5	21	2	15	6	74	23	9	3	4	48	31
hsa-miR-411-5p	10	38	3	4	2	1	0	4	1	16	0	1	44	25	1	1	0	29	3	2	3	16	40	4	69	9	7	16	10	1	27	2	2	0	0	0	0	0	0	0	0	0	8	0	1	0	0	15	176
hsa-miR-26a-5p	4455	7013	2106	6282	4277	3039	2757	1988	2022	2892	13939	1409	6505	2280	4306	733	518	6962	3650	5542	4304	5298	14437	8941	6498	3763	2793	6448	7254	4766	5615	8617	772	480	443	604	959	277	503	80	1018	434	13870	676	16304	321	229	12389	5482
hsa-miR-3065-5p	8	1	1	6	8	3	5	1	2	8	5	1	1	2	2	2	0	27	8	50	0	48	4	3	8	2	2	7	33	20	10	3	0	15	1	3	3	0	2	0	2	2	9	0	2	0	0	23	3
hsa-let-7a-3p	103	208	30	240	99	63	52	88	23	155	20	19	203	143	76	62	45	234	133	161	151	106	108	68	173	89	329	188	185	125	76	121	330	91	135	143	134	114	54	3	85	41	142	108	21	32	94	91	73
hsa-miR-144-5p	202	201	9	55	85	31	15	33	18	19	124	63	16	41	47	61	6	101	87	23	36	161	75	349	429	283	219	220	686	541	101	2191	1	9	2	4	1	3	6	0	13	3	108	0	5	1	0	306	128
hsa-miR-887-3p	8	101	3	702	4	12	7	115	9	5	12	2	91	7	7	6	6	51	12	8	57	6	25	5	24	8	8	28	34	8	20	25	11	9	8	4	25	5	5	3	15	11	18	4	20	10	4	14	16
hsa-miR-379-5p	491	3936	223	463	220	800	282	497	167	855	227	228	2287	2374	300	206	91	2350	484	663	188	847	5021	629	10138	961	564	4640	2772	236	2605	459	392	53	108	230	24	77	60	17	33	17	365	24	85	24	63	786	10836
hsa-miR-143-5p	17	26	8	27	28	36	9	10	14	47	8	3	46	19	17	9	6	89	30	20	27	36	41	23	54	27	25	17	52	19	53	29	31	22	19	18	38	17	21	2	9	1	87	8	30	6	4	55	15
hsa-miR-625-3p	174	697	35	212	495	189	119	235	114	357	208	67	535	124	272	73	34	390	285	157	119	163	1265	369	417	149	101	714	340	327	523	845	61	33	40	110	41	28	48	3	31	11	567	34	35	8	8	616	387
hsa-let-7a-5p	21266	44394	10584	28054	24761	16779	23336	14324	16444	19161	13538	17135	25870	13457	17008	8540	4799	30338	27442	46004	11131	29123	37410	22079	27013	23023	23605	62508	57524	44115	27853	33649	4978	1658	1214	5926	3353	1404	1728	156	2744	989	35164	1340	5150	742	837	20462	13100
hsa-miR-377-3p	4	11	0	3	3	0	1	2	0	7	1	1	1	3	1	1	0	4	0	1	0	0	21	0	14	4	1	8	10	0	6	0	0	0	0	0	0	0	0	0	0	0	1	0	2	0	0	5	73
hsa-miR-431-5p	1	23	2	0	0	1	0	2	0	1	0	1	1	8	0	1	2	3	3	0	2	1	21	1	44	0	2	3	5	1	3	2	4	0	2	1	0	0	0	1	0	1	0	0	1	0	3	5	154
hsa-miR-302b-3p	0	0	0	0	0	0	0	0	0	0	0	0	0	0	0	0	0	1	0	0	0	0	0	0	0	0	0	0	0	0	0	0	0	0	0	0	0	0	0	0	0	0	0	0	0	0	0	0	3663
hsa-miR-10a-5p	447	397	105	847	259	749	1013	137	286	268	177	1410	493	300	293	204	67	986	257	16665	602	475	4003	639	791	693	560	2142	1281	375	1293	1396	3405	815	1493	1812	837	1333	1906	51	813	887	831	129	73	1028	444	250	370
hsa-miR-548ad-5p	4	2	0	13	2	0	4	0	5	4	1	2	3	6	0	0	4	1	2	1	0	3	0	3	0	1	2	0	0	2	3	3	3	0	0	0	0	0	1	0	0	1	7	0	0	0	0	1	9
hsa-miR-92a-1-5p	4	18	0	26	30	5	6	11	2	8	1	10	2	2	4	1	2	10	17	45	4	3	18	7	6	7	19	7	16	10	11	13	0	0	0	1	0	0	0	0	0	0	11	0	4	0	0	10	148
hsa-miR-23a-5p	13	11	1	4	4	0	3	15	7	8	2	8	3	4	8	0	3	8	10	1	11	4	2	10	6	0	5	4	9	7	8	6	1	0	0	0	0	0	0	0	0	0	6	1	0	0	0	4	5
hsa-miR-32-5p	14	11	2	25	35	4	4	9	0	7	3	4	5	2	10	3	5	9	32	15	14	10	9	18	7	5	3	11	13	9	5	16	3	1	1	2	1	1	0	0	0	0	43	3	1	0	0	17	16
hsa-miR-210-3p	18442	3195	6674	41460	7251	3665	10973	8616	9884	3190	7574	8405	9005	10307	15158	3483	451	19815	22089	10492	8588	7732	1904	7581	4341	2053	7551	7513	4205	4180	4489	7355	3228	2344	285	7877	1502	1106	465	784	698	207	7012	668	4980	1786	1787	10673	6415
hsa-miR-185-5p	171	294	35	222	226	135	388	101	89	107	122	220	133	134	263	70	19	151	228	355	157	195	556	302	274	161	113	362	370	375	330	311	60	13	27	144	22	24	55	8	25	16	366	22	78	23	11	144	145
hsa-miR-889-3p	7	56	2	6	4	15	2	4	0	9	2	4	24	8	2	2	3	13	9	11	0	11	94	14	366	17	8	89	40	7	43	14	8	1	3	3	1	0	0	0	1	0	7	0	0	0	0	16	232
hsa-miR-532-5p	1437	2290	396	3229	5060	1399	3474	608	1104	610	758	587	1117	449	2051	846	374	670	1517	1911	1615	1132	4369	4402	2514	1357	1231	2536	3026	2256	1808	3040	587	277	146	1200	857	175	481	8	409	172	2891	82	1917	57	63	2172	773
hsa-miR-28-3p	10295	16988	1950	7702	33992	13627	10902	2211	3713	4924	5149	4077	6961	7028	5004	3533	983	5853	10484	16255	6095	5336	30685	16274	9966	11138	6507	19006	20043	14963	11358	13955	6963	2854	2676	8970	3010	2283	3805	275	3674	1744	20408	1268	1727	1198	1117	7112	2524
hsa-miR-627-5p	5	9	0	18	15	2	11	7	3	9	5	6	5	7	7	1	0	8	14	5	14	20	13	14	6	7	6	12	10	2	7	4	0	0	0	0	1	0	0	0	0	0	15	2	4	2	0	11	11
hsa-miR-99b-3p	96	129	14	278	12	45	96	16	52	60	7	22	51	40	19	31	7	73	86	689	81	17	155	131	144	47	34	156	152	144	66	104	230	83	109	245	176	79	261	20	206	83	130	53	9	17	22	63	13
hsa-miR-15a-5p	98	227	23	321	247	102	105	92	43	129	89	68	165	86	80	51	23	250	100	91	221	78	141	126	153	81	116	108	194	213	144	148	419	99	144	701	251	107	177	6	142	55	252	52	42	12	82	148	181
hsa-miR-127-3p	260	2618	166	301	100	522	286	181	223	506	226	225	1359	712	222	133	80	1023	237	438	113	533	8209	487	3952	645	274	2757	2128	229	2164	344	432	66	102	232	24	65	75	23	63	30	256	15	84	41	36	386	6520
hsa-miR-520a-5p	0	0	0	0	0	0	0	0	0	0	0	0	0	0	0	0	0	0	0	0	3	0	0	0	0	0	0	0	0	2	0	0	0	0	0	0	0	0	0	0	0	0	0	0	0	0	0	0	2246
hsa-miR-548b-3p	4	9	2	40	3	1	28	1	1	3	1	13	0	0	0	6	1	1	16	21	19	4	18	21	5	2	1	2	8	1	2	2	0	0	0	0	0	0	0	0	0	0	32	0	7	0	0	44	4
hsa-miR-485-5p	0	1	0	0	0	0	0	0	0	0	0	0	0	0	0	0	0	0	0	0	0	0	0	0	0	0	0	0	0	0	0	0	0	0	0	0	0	1	0	0	0	0	0	0	0	0	0	0	0
hsa-miR-200c-3p	23510	44880	2311	45814	35984	11627	32041	16361	4944	10698	2024	26536	12645	9802	12173	3943	12	23082	21410	45741	21130	12665	31258	37706	16434	15184	7815	27626	21842	33591	41743	11600	1044	545	340	1626	1132	571	715	61	401	119	29575	273	2976	52	187	11137	5582
hsa-miR-29a-3p	2396	3019	1601	3731	7496	9354	1935	1421	2315	6574	11012	1152	3142	1665	2704	2781	697	5117	1879	4000	6840	3464	14224	13024	9091	5404	3691	11466	7692	2834	7601	11405	4855	2392	1448	5035	9682	1138	2251	97	2010	1033	14690	3005	3139	78	309	8059	3388
hsa-miR-29b-1-5p	4	3	0	9	5	14	3	5	1	10	20	2	2	0	5	4	2	6	0	4	4	0	6	14	3	5	5	8	13	6	2	6	0	1	1	0	0	0	0	0	2	0	22	0	0	0	0	3	6
hsa-miR-145-5p	5685	6000	1569	1989	3728	8716	2037	1430	5441	4947	1614	679	4439	1720	2305	1604	843	6444	2351	3156	1719	4556	20025	4591	8763	9979	4350	7503	13743	2740	8273	5405	685	274	193	208	438	195	339	45	150	116	14620	88	1795	148	69	9321	2078
hsa-miR-19b-3p	374	667	47	1054	2267	387	620	309	71	176	231	351	214	110	294	223	99	801	392	2043	815	500	637	509	557	423	362	351	621	940	584	420	5	1	0	3	2	1	0	0	0	0	505	3	439	0	0	514	943
hsa-miR-34c-5p	223	197	83	7	11	59	195	8	254	38	47	3	33	32	15	56	0	175	247	47	43	53	2550	177	183	174	58	263	248	13	375	39	1	5	0	5	1	11	1	0	1	0	142	0	13	0	0	13	21
hsa-miR-199a-5p	1883	2299	799	1588	1300	5415	1019	503	790	2969	674	566	2743	947	1340	529	69	2645	1204	4108	932	2632	13615	4147	4638	5420	2646	9997	12623	2542	3753	4581	236	35	75	67	26	22	32	8	49	19	3576	22	402	16	34	1723	1727
hsa-miR-133a-3p	0	0	1	1	3	0	0	1	11	2	0	0	2	1	1	0	0	2	3	1	0	0	14	2	5	8	5	2	14	3	6	43	21	23	8	23	73	10	58	0	14	5	29	1	3	3	4	27	16
hsa-miR-29c-5p	3	3	2	15	1	16	6	2	9	8	3	11	9	14	4	1	1	11	16	19	5	5	2	3	4	3	2	3	10	2	2	4	13	4	1	9	41	4	9	0	27	8	35	8	9	0	0	32	4
hsa-miR-30c-2-3p	39	48	42	18	38	49	14	15	50	29	21	13	11	20	15	19	3	38	38	45	113	17	476	73	89	110	44	178	231	682	87	97	15	13	2	15	20	8	8	0	22	3	167	0	24	3	2	31	24
hsa-miR-127-5p	172	1327	159	184	39	257	101	131	87	348	127	126	689	359	180	40	50	762	132	90	48	239	601	160	1272	185	154	296	758	56	285	153	77	24	49	33	5	28	19	27	22	13	82	11	40	21	31	367	3036
hsa-miR-125a-5p	252	383	33	335	60	371	291	38	98	148	56	42	134	56	65	82	53	317	108	1691	280	90	578	585	456	168	183	302	463	408	259	253	3	2	4	3	2	1	3	1	1	0	414	6	67	0	2	163	126
hsa-miR-449b-5p	0	6	0	0	0	0	1	0	0	0	0	0	0	0	0	0	0	2	0	0	3	0	1	0	0	0	0	0	1	0	0	8	0	0	0	0	0	0	1	0	0	2	2	0	0	0	0	0	0
hsa-miR-140-5p	154	262	29	344	144	201	95	91	67	192	113	60	269	144	242	73	49	419	244	267	258	276	427	290	386	221	212	299	516	231	271	442	59	19	21	22	27	25	30	0	8	12	730	24	91	6	8	370	393
hsa-let-7g-3p	245	391	106	388	144	126	92	176	94	254	137	92	359	177	229	43	106	311	434	260	110	180	85	244	162	56	142	132	304	103	95	309	198	88	66	135	156	88	103	32	114	54	383	160	342	38	90	410	217
hsa-miR-432-5p	0	66	0	2	0	7	1	0	0	2	0	5	5	2	2	1	0	10	1	6	0	7	54	6	184	7	1	33	21	7	36	3	1	0	2	1	0	0	0	0	2	0	0	0	2	0	0	1	114
hsa-miR-151a-3p	4460	5578	1050	8346	7913	2592	4115	4191	2962	5552	1367	3667	4507	3865	3988	1711	692	3171	6485	6011	2250	2222	12085	6504	3943	2524	1644	8257	5438	6565	3691	4443	3309	2235	1475	5260	3961	1342	2476	462	4644	1087	8359	1347	1497	926	837	4071	2035
hsa-miR-410-3p	9	198	2	8	6	25	1	16	3	13	2	10	34	7	4	3	2	17	9	6	3	18	290	14	576	25	6	154	56	10	45	8	3	0	1	1	0	1	1	0	1	0	6	0	1	0	0	25	315
hsa-miR-373-3p	0	1	0	0	0	0	0	0	0	0	0	0	0	0	0	0	0	0	3	0	0	0	2	0	0	0	0	0	0	0	0	0	0	0	0	0	0	0	0	0	0	0	2	0	0	0	0	0	7311
hsa-miR-642a-5p	21	7	4	12	2	16	6	2	9	20	22	11	5	5	5	0	3	13	20	11	28	13	29	10	6	8	12	7	7	14	7	15	1	8	1	2	2	2	4	0	1	2	31	3	7	0	1	56	7
hsa-miR-154-3p	3	37	0	2	0	4	0	2	1	2	1	3	4	1	0	1	1	4	2	0	1	3	13	1	36	2	2	19	5	0	15	0	0	0	0	0	0	0	0	0	0	0	0	0	0	0	0	3	314
hsa-miR-18a-3p	4	2	0	16	30	0	11	0	1	2	2	6	1	0	3	2	0	7	10	24	8	5	8	7	7	7	4	1	5	7	6	5	1	1	2	5	2	1	1	0	0	0	1	0	4	0	2	2	21
hsa-miR-518f-5p	0	0	0	0	0	0	0	0	0	0	0	0	0	0	0	0	0	1	0	0	3	0	1	0	0	0	0	0	0	1	0	0	0	0	0	0	0	0	0	0	0	0	1	0	0	0	0	0	2474
hsa-miR-223-3p	315	240	76	455	219	885	338	353	80	252	210	67	280	400	405	146	134	1011	248	281	849	425	469	709	575	283	641	2639	788	652	3177	1525	378	165	206	236	124	762	237	3	194	131	740	293	36	71	58	84	972
hsa-miR-223-5p	4	1	1	3	0	1	1	1	1	0	3	1	1	1	0	0	1	2	0	1	2	1	0	1	1	0	0	1	0	1	2	5	1	2	0	0	0	4	0	0	0	1	3	0	0	1	0	0	8
hsa-miR-103a-3p	23846	56068	7241	60762	139118	61763	101422	19157	30021	12350	15434	27719	14721	10586	31000	18613	3552	26255	27138	82819	50889	33001	250931	110069	64674	57054	22503	121077	89897	94946	62093	88351	1195	425	379	3277	935	374	977	16	347	166	43560	159	7384	31	105	18765	17839
hsa-miR-1537-3p	0	0	0	0	0	0	2	0	0	0	0	0	0	1	0	0	0	0	0	0	0	0	0	0	0	1	0	1	0	1	0	1	0	0	0	0	0	0	0	0	0	0	1	0	0	0	0	0	0
hsa-miR-505-3p	101	312	10	472	142	57	566	55	21	98	49	146	59	107	141	15	17	102	230	206	417	49	100	122	115	48	39	85	198	68	62	90	83	22	21	45	28	20	16	2	22	8	294	27	54	8	16	206	74
hsa-miR-382-3p	2	4	1	2	1	2	0	1	2	0	1	2	9	4	0	1	1	8	0	1	0	3	18	7	8	1	2	9	6	0	0	0	3	0	2	0	0	1	2	0	0	3	1	0	0	0	2	0	15
hsa-miR-149-5p	701	76	49	24	3048	54	158	156	195	75	10	74	234	811	211	31	2	131	738	510	10537	936	823	66	181	1000	338	286	1096	1545	920	161	8	3	32	2	8	1	8	4	7	8	198	2	22	2	2	92	74
hsa-miR-27b-5p	36	70	10	185	57	45	23	76	38	39	11	26	21	16	58	46	0	36	195	73	30	41	110	27	39	57	86	83	114	57	69	41	16	10	8	12	8	12	7	0	5	7	65	27	10	8	2	41	25
hsa-miR-940	20	10	9	39	31	8	27	27	17	10	2	16	39	17	34	7	6	47	153	68	30	10	19	33	38	13	1	7	21	15	15	13	40	17	18	17	13	12	21	2	28	19	55	5	3	25	5	43	15
hsa-miR-30a-3p	3355	4432	1275	1220	3124	2165	623	1333	3327	1979	1287	886	900	1374	1141	641	146	3214	2794	4847	6904	1642	14150	3419	3722	4966	2768	8784	12953	17167	2490	3161	552	1016	334	863	1921	537	307	12	1026	263	10408	86	2264	203	37	1691	1929
hsa-miR-323a-3p	3	110	2	3	0	1	0	2	1	8	0	2	12	9	0	0	3	14	7	1	0	1	3	1	31	0	3	4	6	0	5	0	0	0	0	0	0	0	0	0	0	1	2	0	0	0	0	23	367
hsa-miR-584-5p	9	14	2	2	0	3	3	2	3	4	3	1	7	45	10	0	7	69	3	13	2	41	10	5	3	2	3	3	11	13	6	9	13	62	5	2	5	42	4	1	20	6	8	0	0	3	1	7	11
hsa-miR-449c-5p	0	7	0	0	0	0	0	0	1	0	0	0	0	0	0	0	0	8	0	0	0	0	0	0	0	0	0	0	0	0	0	1	0	0	0	0	0	0	0	0	0	0	0	0	0	0	0	0	0
hsa-miR-450a-5p	26	72	7	59	24	19	8	27	0	25	18	33	80	16	9	0	4	27	20	27	23	11	43	196	67	22	17	18	57	136	17	63	2	1	2	0	0	0	0	0	0	1	89	4	7	1	3	104	43
hsa-miR-27a-5p	54	35	8	16	59	15	17	42	27	38	12	44	20	29	40	27	10	54	47	32	93	15	94	22	72	35	97	40	133	111	81	45	0	1	0	1	0	0	1	0	0	0	58	0	1	0	0	17	20
hsa-miR-6511a-3p	7	13	4	33	13	13	17	8	12	4	2	2	14	4	5	5	0	6	20	9	6	3	14	28	18	6	2	5	20	11	8	13	19	5	2	17	30	4	17	3	50	8	28	2	1	3	2	28	4
hsa-miR-378a-5p	126	293	67	194	607	136	208	221	401	69	102	72	196	147	351	53	30	111	344	212	89	227	460	227	85	258	148	214	250	252	458	216	17	10	5	12	0	20	5	0	10	4	195	4	35	6	3	143	233
hsa-miR-132-5p	5	5	1	16	5	8	3	3	2	6	11	7	3	4	1	2	0	9	7	7	5	5	19	5	9	2	1	5	13	10	10	11	0	0	0	0	0	0	0	0	0	0	12	0	1	0	0	4	20
hsa-miR-381-3p	16	82	6	9	9	32	2	12	3	27	12	4	50	30	9	13	2	45	16	23	6	21	274	28	508	43	13	243	80	8	98	13	2	0	1	2	0	0	0	0	0	0	13	0	2	0	0	25	1299
hsa-miR-200c-5p	174	354	15	469	254	34	457	220	32	112	8	158	47	68	81	53	1	124	271	207	141	40	208	186	100	107	151	225	200	274	220	51	10	5	8	6	10	3	6	2	1	2	303	4	17	4	2	90	206
hsa-miR-495-3p	3	142	0	5	2	8	1	6	4	4	2	2	12	7	5	1	1	15	1	5	7	10	25	7	158	13	3	19	32	1	15	8	19	3	7	6	1	11	4	0	2	2	6	0	2	2	4	33	460
hsa-miR-142-3p	332	440	68	718	140	524	175	189	81	300	316	149	309	196	581	151	74	986	290	310	1107	449	147	661	808	380	465	628	829	879	889	1419	21	5	7	14	8	18	14	0	6	7	1185	17	38	2	7	162	1528
hsa-miR-30c-5p	380	2368	156	1014	972	670	791	628	433	431	264	276	441	237	597	157	63	822	910	1901	1174	749	3740	2711	1726	1069	743	1943	3010	2438	945	1272	1704	649	708	2581	3268	875	1011	38	1768	1413	3029	229	487	157	274	2624	571
hsa-miR-574-5p	53	70	15	717	226	37	131	29	27	65	36	22	47	20	59	8	20	91	46	62	47	48	222	311	72	68	38	144	272	73	97	111	40	59	34	84	47	41	32	5	17	18	177	40	26	14	8	100	38
hsa-miR-181c-5p	23	64	16	156	37	36	50	14	15	18	12	17	78	8	31	14	12	39	21	291	58	18	375	40	68	52	19	133	163	148	84	132	15	5	10	36	31	6	30	2	22	2	167	5	42	2	16	129	18
hsa-miR-130b-3p	209	393	59	503	762	49	252	88	25	85	102	65	99	80	278	21	14	147	360	966	269	141	268	236	370	65	35	103	191	66	157	130	25	3	3	34	2	4	6	5	7	2	224	13	49	7	5	113	288
hsa-miR-509-3p	39	9	2	0	1	132	1	1	9	138	1	1	0	0	0	0	0	1	8	9	99	1	1	42	3	12	1	10	57	3	1	1	22	1	0	12	0	3	2	0	1	0	32	0	0	0	0	0	8
hsa-miR-148a-5p	22	50	13	223	60	19	71	22	17	11	15	17	48	36	14	10	1	26	63	55	143	22	96	22	59	24	21	149	68	179	98	35	0	0	0	0	0	0	1	0	0	0	26	0	27	0	0	246	25
hsa-miR-4772-3p	9	4	3	3	1	9	7	3	3	7	2	5	10	6	11	10	5	17	8	2	9	6	6	4	15	5	11	27	22	34	46	3	0	0	0	0	0	0	0	0	0	0	7	0	1	0	0	1	13
hsa-miR-136-3p	11	30	2	9	2	16	1	9	2	8	0	3	21	13	1	4	0	23	2	5	3	6	42	8	76	18	3	28	26	1	19	3	0	0	0	0	0	0	0	0	0	0	6	0	0	0	0	12	155
hsa-miR-152-3p	1777	1348	786	426	798	497	200	507	904	772	541	225	1193	1049	1319	610	49	1073	950	821	864	821	8512	597	894	1137	689	3848	2738	466	1471	1040	807	114	232	333	152	134	354	117	1241	193	857	89	88	263	150	344	339
hsa-miR-31-3p	4	7	0	0	0	10	30	5	1	0	2	17	9	25	1	10	1	0	0	9	0	24	51	1	29	6	13	16	2	4	12	1	68	2	69	150	112	6	1	0	0	19	1	0	1	1	44	5	11
hsa-miR-485-3p	3	135	2	9	0	0	0	0	0	13	4	0	23	13	0	3	1	32	4	1	1	2	2	9	9	7	3	8	34	1	27	0	0	0	0	0	0	0	0	0	0	0	6	0	0	0	0	29	475
[truncated: 346 more columns]
