# Supplementary material for: Improved lung cancer classification by employing diverse molecular features of microRNAs
Source: Heliyon. 2024 Feb 10;10(4):e26081. doi: 10.1016/j.heliyon.2024.e26081 (PMC10878959; doi:10.1016/j.heliyon.2024.e26081)
Supplement: MMC 5 — The abundances (raw counts) of 957 mutated and/or edited miRNAs in the 395 samples selected. [file mmc5.xlsx]

## Sheet: TableS5
Table S5. The abundances (raw counts) of 957 mutated and/or edited miRNAs in the 395 samples selected.
miRNAs	SRR3703167	SRR3703168	SRR3703170	SRR3703174	SRR3703147	SRR3703151	SRR3703152	SRR3703176	SRR3703166	SRR3703169	SRR3703171	SRR3703173	SRR3703175	SRR3703177	SRR3703178	SRR3703182	SRR3703165	SRR3703172	SRR3703179	SRR3703149	SRR3703181	SRR3703164	SRR3703156	SRR3703155	SRR3703158	SRR3703159	SRR3703160	SRR3703161	SRR3703162	SRR3703163	SRR3703154	SRR3703157	SRR1608121	SRR1608122	SRR1608123	SRR1608124	SRR1608125	SRR1608126	SRR1608127	SRR1608131	SRR1608134	SRR1608135	SRR1608137	SRR1608138	SRR1608139	SRR1608140	SRR1608141	SRR1608142	SRR1608144
hsa-mir-142_51u	0	0	0	0	0	0	0	0	0	0	0	0	0	0	0	0	0	0	0	0	0	0	0	0	0	0	0	0	0	0	0	0	0	0	0	0	0	0	0	0	0	0	0	0	0	0	0	0	0
hsa-mir-130a_77g	0	0	0	1	0	1	1	0	0	0	0	1	0	0	1	0	0	1	0	3	0	0	1	0	1	0	0	0	0	0	0	1	0	0	0	0	0	0	0	0	0	0	4	0	0	0	0	0	1
hsa-let-7b_29u	67	150	53	56	84	106	176	24	38	81	30	30	64	34	62	31	13	112	36	104	31	112	277	154	149	168	257	368	257	235	213	139	31	7	18	31	13	8	8	1	11	2	193	10	34	6	12	65	69
hsa-mir-130a_77a	11	84	4	7	28	18	4	6	6	10	19	5	10	9	7	8	6	33	13	69	65	23	42	19	47	7	16	25	54	5	18	16	2	2	0	4	2	1	8	0	4	3	49	1	12	1	1	16	30
hsa-mir-16-1_38u	1	0	0	0	0	0	0	0	0	0	0	0	0	0	3	0	0	1	0	0	0	0	0	1	0	2	1	1	1	0	1	2	0	0	0	0	0	0	0	0	0	0	3	0	0	0	0	0	3
hsa-let-7b_29g	3	2	1	2	1	3	11	0	2	3	0	1	2	1	1	1	0	4	0	4	1	4	12	9	5	11	4	10	11	7	4	11	13	2	5	12	2	3	3	0	2	0	5	1	0	1	1	1	2
hsa-let-7b_29a	12	54	13	20	26	30	46	11	11	17	9	14	11	15	15	6	3	25	12	33	18	21	76	36	49	48	38	76	72	71	47	31	15	5	6	28	3	11	4	0	4	2	38	12	5	1	5	12	18
hsa-mir-181c_49a	0	0	0	0	0	0	0	0	0	0	1	0	0	0	0	0	0	0	0	2	1	0	1	0	0	0	1	2	0	0	1	2	2	1	0	0	0	0	0	0	0	0	2	0	0	0	0	1	0
hsa-mir-125b-2_40a	0	0	0	2	0	0	0	0	1	0	0	0	0	0	1	0	0	0	0	2	2	0	3	0	0	1	0	2	5	0	0	2	0	0	0	0	0	0	0	0	0	0	4	0	1	0	0	3	0
hsa-mir-140_85g	3	9	2	12	11	24	10	3	7	5	6	5	3	3	6	1	1	7	7	9	3	7	196	26	31	21	6	62	35	24	43	44	13	1	0	3	2	2	5	0	2	1	19	0	5	0	0	10	4
hsa-mir-140_85u	5	11	1	15	19	19	10	4	7	5	5	7	10	3	11	2	1	10	9	21	5	5	325	40	32	24	15	83	60	27	87	44	1	2	0	4	2	0	2	0	1	1	19	0	3	0	0	10	12
hsa-mir-203a_86a	5	5	16	0	48	36	0	18	41	4	1	0	2	10	35	15	0	27	23	46	26	182	18	2	2	11	5	42	14	4	7	10	2	3	0	1	2	5	2	0	3	3	7	1	3	0	1	18	2
hsa-mir-328_69a	10	21	10	27	19	19	19	4	12	21	5	5	16	11	9	0	7	29	13	5	32	11	25	34	12	12	7	15	43	8	12	47	20	7	3	15	13	4	15	4	6	11	88	10	10	13	1	83	7
hsa-mir-92a-1_69a	84	239	12	247	293	194	97	91	48	49	75	69	58	38	54	50	107	134	61	400	147	158	207	147	166	97	106	166	333	285	171	501	99	86	55	654	78	64	125	10	46	29	129	23	121	10	52	123	218
hsa-mir-1247_62a	1	0	0	0	2	1	0	0	2	1	0	0	2	4	0	0	0	5	0	1	4	0	26	3	2	4	3	2	14	0	4	1	1	0	0	0	1	1	2	0	0	0	1	0	4	1	0	0	0
hsa-mir-34c_68a	1	1	3	0	1	1	3	0	2	1	0	0	1	0	0	2	0	1	2	0	0	1	19	3	2	1	1	0	3	0	6	0	0	1	0	0	0	0	0	0	0	0	1	0	0	0	0	0	0
hsa-mir-195_35a	1	3	2	5	1	4	1	0	1	3	0	0	5	2	0	0	0	3	3	1	2	2	6	0	5	2	1	4	9	0	2	3	1	1	1	2	5	0	7	0	8	2	7	0	1	0	1	3	0
hsa-mir-186_37a	2	39	1	27	13	8	13	3	5	8	6	7	3	1	4	5	4	9	8	9	27	5	18	21	18	18	6	11	16	19	5	30	5	4	0	5	5	0	1	0	1	1	24	1	5	0	1	49	6
hsa-mir-374a_34a	6	11	0	29	16	6	5	1	2	5	4	1	1	2	4	1	1	12	2	12	17	4	16	14	10	4	2	11	11	13	11	22	0	0	0	0	0	0	0	0	0	0	22	0	1	0	0	16	11
hsa-mir-30a_28a	262	920	130	196	467	426	136	104	221	163	113	68	100	91	181	153	23	316	261	714	1416	294	4103	817	1022	1278	570	1746	2540	1729	460	1133	22	105	12	63	113	24	24	0	21	4	2295	20	439	0	0	566	216
hsa-mir-339_73u	0	2	0	0	3	2	1	0	0	0	0	0	0	0	2	0	0	0	0	2	0	0	1	11	0	0	0	1	1	1	1	1	1	0	0	0	0	0	0	0	0	0	7	0	0	0	0	0	0
hsa-mir-218-1_47u	16	8	2	64	133	9	10	1	3	10	5	1	8	4	6	4	2	16	12	23	18	16	74	23	22	30	10	50	61	24	40	28	0	0	0	0	0	0	0	0	0	0	27	0	4	0	1	46	26
hsa-mir-135b_38u	4	8	2	6	18	23	0	0	0	15	5	0	1	0	3	3	0	5	2	107	18	11	65	39	4	4	4	16	11	60	10	2	0	0	0	2	0	1	0	0	0	0	120	0	8	0	0	104	7
hsa-mir-218-1_47a	48	35	2	94	205	46	31	12	8	38	16	12	23	12	30	15	5	38	23	50	63	32	221	61	75	99	40	145	170	107	113	80	3	0	0	1	3	4	0	0	1	0	86	0	9	0	0	78	27
hsa-mir-17_36u	9	44	2	87	166	28	27	26	5	8	12	6	3	2	23	0	5	36	27	143	37	32	58	42	22	16	13	12	42	18	28	23	1	0	1	4	0	1	0	0	0	1	15	0	13	0	0	26	30
hsa-mir-107_72u	1	3	0	7	5	1	4	1	1	1	0	1	0	1	3	1	0	0	1	2	5	6	31	15	0	0	0	2	3	2	2	2	1	0	1	0	1	0	0	0	1	0	5	0	0	0	0	0	0
hsa-mir-222_91a	16	21	3	3	21	68	3	12	10	9	21	2	18	19	6	3	3	30	6	10	21	7	89	43	22	14	17	23	39	7	10	14	5	3	2	26	10	5	2	1	4	2	46	4	11	0	0	25	19
hsa-mir-10a_21c	0	0	0	0	0	0	0	0	0	0	0	0	0	0	0	0	0	0	0	4	0	0	1	0	0	0	0	0	1	0	0	0	0	0	0	0	0	0	0	0	0	0	0	0	0	0	0	0	0
hsa-mir-125b-1_25u	3	5	1	5	1	8	2	1	6	2	3	0	7	3	3	1	0	2	2	1	3	1	43	6	8	5	1	23	20	8	11	11	2	0	0	1	0	0	1	0	1	1	9	0	0	0	0	7	0
hsa-mir-23a_68a	15	16	6	14	17	33	12	14	8	7	10	21	14	8	25	12	3	83	6	18	89	23	83	47	47	19	25	24	43	46	67	23	0	2	2	0	0	0	3	0	0	1	32	3	2	2	0	10	21
hsa-mir-125a_37u	2	5	1	2	1	2	1	0	4	1	1	0	6	0	2	1	0	3	6	15	0	1	8	10	5	2	2	7	6	1	3	8	2	0	0	0	0	0	0	0	0	0	15	1	2	0	0	11	1
hsa-mir-107_71-	5	32	4	13	31	36	25	4	14	3	2	3	4	3	9	5	3	11	3	12	20	11	99	35	32	25	8	48	45	42	28	51	12	8	6	80	14	10	15	0	8	1	28	3	0	0	0	15	5
hsa-mir-23a_68g	10	8	2	11	15	33	13	5	9	13	9	13	8	7	14	2	0	42	9	10	21	14	29	40	28	14	11	28	45	36	19	38	4	0	1	1	1	0	0	0	0	1	16	0	1	0	0	1	13
hsa-mir-125a_37a	4	37	0	9	5	15	7	1	5	3	0	0	7	1	4	0	1	8	2	27	10	5	18	16	21	9	5	14	32	12	10	23	7	3	3	12	3	2	4	0	3	0	35	3	9	1	0	19	1
hsa-mir-135a-1_27c	43	84	18	92	198	151	10	13	7	65	34	37	1	9	4	34	0	120	36	1216	620	120	220	118	94	41	35	94	86	632	92	15	4	1	0	15	6	5	3	0	1	3	472	4	86	1	2	426	80
hsa-mir-769_52u	1	4	1	6	6	1	6	1	1	0	0	2	0	1	3	1	0	2	2	4	5	6	5	0	2	4	0	1	5	1	2	1	1	2	3	2	2	0	2	0	0	0	0	1	1	0	0	2	0
hsa-mir-135b_38g	0	0	0	0	0	0	0	0	0	0	0	0	0	0	0	0	0	0	0	0	2	0	0	0	0	0	0	0	0	0	0	0	0	0	0	0	0	0	0	0	1	0	0	0	0	0	0	1	1
hsa-mir-301b_64g	0	0	0	2	0	1	0	0	0	1	0	0	0	0	1	0	0	0	0	7	4	1	1	2	1	0	0	0	2	0	1	0	0	0	0	0	0	0	0	0	0	0	0	0	1	0	0	0	0
hsa-mir-221_88u	3	21	6	1	53	13	4	12	6	6	6	6	6	5	51	0	0	11	17	29	12	11	81	89	32	27	23	16	15	28	41	7	0	0	0	1	0	0	0	0	0	0	31	0	5	0	0	13	18
hsa-mir-194-1_37a	9	12	0	8	58	13	7	2	10	0	7	6	3	5	10	9	4	15	12	39	27	7	44	9	14	17	7	22	39	201	46	26	0	78	1	6	1	77	29	0	0	0	6	3	10	0	0	14	9
hsa-mir-23a_68u	149	185	51	66	287	234	65	143	78	145	95	155	134	86	201	120	60	403	179	185	185	164	623	348	364	265	487	272	417	786	546	127	4	1	1	2	0	3	0	0	0	2	170	2	13	3	1	53	124
hsa-mir-221_88g	1	2	0	0	3	2	0	1	0	1	1	1	1	2	3	0	1	2	1	4	2	2	13	9	2	3	0	1	1	3	1	2	0	0	0	0	0	0	0	0	0	0	3	0	0	0	0	0	2
hsa-mir-769_52a	2	1	0	7	4	2	3	0	1	2	2	1	1	1	6	1	0	1	2	3	5	2	5	2	2	2	0	2	4	2	1	6	0	0	1	2	2	0	0	0	0	0	2	0	1	0	1	0	2
hsa-mir-194-1_37u	0	0	0	0	1	0	0	0	0	0	0	0	1	0	0	0	0	0	0	0	0	0	0	0	0	1	1	1	0	5	1	1	0	0	0	0	0	1	1	0	0	0	0	0	0	0	0	0	0
hsa-mir-148a_65a	13331	14331	2176	37671	6755	13639	5225	5615	7718	6833	12229	5485	20315	3178	8960	2269	411	14209	15576	6531	12838	5923	25675	7059	31973	9152	9875	48877	32452	23243	22105	24219	314	104	155	214	958	73	136	25	390	124	21301	95	3710	40	65	91999	3246
hsa-mir-26b_35a	0	0	0	4	3	2	1	1	1	1	2	1	0	0	0	0	0	1	0	4	2	4	3	3	2	4	2	4	1	4	3	6	0	0	0	0	0	0	0	0	0	0	3	0	0	0	0	3	2
hsa-mir-30c-1_40a	3	31	3	7	26	11	13	5	7	4	8	4	0	1	2	2	1	12	2	24	17	12	44	24	26	16	11	25	27	30	10	20	0	1	1	3	3	0	0	0	2	0	44	2	5	0	1	28	11
hsa-mir-486-1_26u	46	27	8	52	33	4	23	3	8	49	23	15	5	79	8	3	1	28	15	183	17	22	126	56	24	31	48	26	117	63	45	184	2	7	1	1	0	1	1	0	0	0	15	0	5	0	0	31	37
hsa-mir-370_70a	1	1	0	0	0	1	2	0	0	0	0	0	0	0	0	0	0	1	0	1	1	1	3	1	6	1	0	0	4	1	1	0	0	0	0	0	0	0	0	0	0	0	0	0	0	0	0	0	7
hsa-mir-146b_33-	23	7	2	15	4	34	6	5	3	22	24	3	5	10	13	1	3	37	3	13	6	16	14	37	12	11	11	16	23	8	6	16	5	0	2	2	0	0	0	0	0	3	0	0	0	1	1	0	0
hsa-mir-486-1_26a	89	95	7	32	81	12	22	14	6	25	94	24	10	68	19	18	9	43	40	99	41	92	116	180	122	126	91	82	323	181	76	491	1	18	1	0	0	1	3	0	0	0	30	0	10	2	0	104	51
hsa-mir-455_38a	1	0	0	0	1	1	0	0	1	1	0	0	0	0	1	0	1	2	0	4	4	1	13	0	2	0	1	7	0	2	3	3	0	0	0	0	0	0	0	0	0	0	1	0	0	0	0	3	2
hsa-mir-330_39a	39	95	8	309	25	60	36	21	32	39	23	17	32	50	42	22	15	58	35	80	75	42	414	76	132	37	28	105	117	95	36	108	1	1	1	2	5	2	4	1	7	2	102	0	11	1	1	75	38
hsa-mir-660_39a	0	1	1	1	6	0	0	0	0	0	0	0	0	0	0	0	0	0	0	0	1	0	6	3	1	3	0	4	4	3	1	2	0	0	0	0	0	0	0	0	0	0	0	0	0	0	0	0	1
hsa-mir-149_36a	58	8	2	2	155	13	5	8	30	9	2	4	12	98	5	4	0	15	5	24	1115	101	64	4	11	49	9	18	58	27	20	19	3	1	3	0	1	0	1	0	0	1	46	0	1	0	1	19	2
hsa-mir-34c_36a	1	2	1	0	0	0	1	0	2	0	0	0	0	0	0	1	0	2	1	0	0	0	16	0	1	1	0	1	0	0	3	3	0	0	0	1	0	2	0	0	0	0	1	0	0	0	0	0	0
hsa-mir-7977_6g	45	23	34	41	34	122	12	29	47	28	42	19	59	77	26	13	63	33	25	14	22	31	14	33	12	23	7	7	18	24	17	14	1	1	0	3	2	0	2	0	14	3	14	2	40	3	3	28	30
hsa-mir-128-1_70a	7	22	0	15	17	6	10	10	5	12	9	9	12	12	16	4	5	7	13	12	28	7	23	8	12	9	3	9	30	21	14	14	72	19	19	105	35	23	37	2	30	20	16	11	5	5	14	6	14
hsa-mir-484_29-	6	23	1	19	32	20	32	13	5	9	11	11	8	6	5	10	5	32	4	10	13	9	15	14	15	18	11	10	29	14	23	33	5	0	1	5	3	0	2	0	2	4	13	1	4	0	0	18	18
hsa-mir-23b_77a	21	46	12	133	4	27	6	16	22	24	12	5	35	47	27	28	26	48	21	10	21	14	81	12	16	14	20	24	59	32	27	72	40	58	17	141	73	27	45	10	41	9	58	39	14	16	34	52	24
hsa-mir-16-2_32-	48	67	13	65	32	79	28	27	40	24	63	24	46	28	48	7	15	101	30	20	57	42	23	72	51	49	25	34	88	62	40	133	1	0	0	0	0	0	0	0	0	0	83	1	10	0	0	28	85
hsa-mir-143_79a	3144	4199	3864	3144	1282	2680	1477	2956	9410	4263	1585	987	14909	8170	2151	521	2953	5889	3816	1012	2580	2213	11109	1542	5604	3619	3186	5313	9819	1892	3453	9044	1783	1459	672	785	1551	363	1083	451	4287	1146	18343	394	2214	2326	667	6475	1174
hsa-mir-23c_79g	715	708	409	4123	403	366	158	903	783	561	143	176	842	815	579	393	83	751	857	311	194	537	1268	408	355	453	313	767	1291	565	325	809	5222	1090	1232	3704	2627	904	1691	413	4312	955	977	1985	196	994	1580	948	174
hsa-mir-142_75a	7	18	7	28	3	13	4	5	3	10	7	2	7	8	22	2	3	33	6	9	38	9	3	19	23	14	19	15	25	28	39	38	0	0	0	0	0	0	1	0	0	0	35	2	1	0	0	5	70
hsa-let-7e_30u	76	158	16	161	16	68	44	18	35	63	19	14	46	26	35	8	4	93	39	451	48	32	140	182	94	44	36	79	158	74	63	68	4	2	2	14	7	3	4	1	3	1	211	0	16	1	0	81	28
hsa-mir-132_81u	28	24	9	71	50	90	30	21	11	36	26	23	20	5	27	15	6	35	31	57	20	24	158	92	80	119	63	185	154	118	121	153	12	2	2	29	3	7	2	0	4	1	45	0	3	1	0	12	43
hsa-mir-200a_38a	8	46	9	109	71	15	33	31	15	16	0	14	12	6	23	22	0	10	31	107	45	40	325	48	74	24	18	83	31	55	34	23	3	5	2	10	19	8	6	0	7	1	22	0	6	0	1	84	0
hsa-mir-221_84a	24	166	38	22	50	253	20	26	45	60	31	9	45	75	47	13	30	17	30	29	44	10	458	50	56	35	40	93	174	109	73	186	24	52	9	87	16	10	14	0	16	9	147	5	238	1	3	100	13
hsa-mir-24-2_73u	29	73	26	86	24	34	9	13	31	31	12	19	29	10	22	15	5	13	63	13	8	71	36	20	16	36	17	26	48	23	22	21	1	3	2	2	1	0	0	1	1	0	60	4	11	0	2	73	10
hsa-mir-224_31a	2	47	0	0	0	2	0	2	0	0	0	0	0	1	2	0	0	1	0	1	1	4	0	7	0	1	0	1	4	0	3	0	0	0	0	0	1	0	0	0	0	0	3	0	0	0	0	3	0
hsa-mir-484_31u	4	1	0	10	11	3	3	2	1	1	1	0	4	3	5	1	0	3	3	1	3	2	7	2	5	8	3	0	5	1	5	1	0	0	0	1	0	0	0	0	0	1	2	0	0	0	0	3	5
hsa-mir-29c_76g	8	11	2	18	10	87	29	2	11	5	7	4	8	11	8	3	5	10	4	14	20	8	48	44	39	31	16	81	57	51	40	99	39	17	11	41	84	11	31	1	20	11	43	3	6	2	4	25	4
hsa-mir-140_45u	6	12	1	17	9	9	4	4	2	14	8	2	15	5	17	7	2	19	21	20	16	11	26	23	37	14	24	14	38	9	17	24	0	0	0	0	1	0	0	0	0	0	41	0	3	0	0	18	25
hsa-mir-374a_62a	30	40	8	54	23	22	8	15	12	19	8	8	26	7	25	7	4	11	18	13	21	14	23	26	42	18	28	72	81	39	11	92	7	1	3	6	7	3	4	1	5	1	60	0	4	1	0	37	20
hsa-let-7a-1_26ahsa-let-7a-3_24a	484	1550	379	933	377	923	580	382	941	601	385	246	1108	479	721	170	331	568	657	537	468	491	1909	764	1247	997	770	3058	3632	1894	1146	4271	160	196	33	392	217	75	143	11	179	55	2345	46	554	30	24	1312	432
hsa-mir-29c_76a	19	39	9	44	63	164	98	6	36	12	19	9	20	24	24	16	9	14	24	58	138	31	184	92	105	124	49	134	138	45	156	230	33	23	5	17	103	9	20	0	10	18	199	11	88	2	0	260	24
hsa-mir-29c_76c	0	1	0	2	0	7	7	1	3	0	1	1	1	7	2	1	0	2	1	6	5	0	4	2	7	4	1	9	2	2	6	6	5	5	1	1	13	1	5	0	1	1	4	3	2	0	1	6	1
hsa-mir-379_27a	31	348	15	45	23	110	20	26	21	35	11	7	144	80	26	24	3	151	21	55	18	66	679	71	622	90	38	411	283	21	260	66	24	0	8	20	2	2	5	1	5	2	38	2	12	2	2	90	335
hsa-mir-140_45a	5	12	0	13	7	6	1	4	1	8	3	1	6	4	10	2	2	8	5	7	9	13	21	11	19	15	13	11	19	6	7	17	0	1	0	2	0	1	0	0	1	0	26	1	3	0	0	20	13
hsa-mir-181b-1_57a	14	224	19	113	24	111	73	20	13	59	13	17	17	9	20	8	7	32	28	283	42	21	407	103	87	52	28	80	180	89	48	236	27	17	15	62	45	10	15	0	21	9	364	9	89	0	1	310	9
hsa-mir-132_81a	4	10	2	33	12	18	9	4	1	3	4	1	7	3	11	7	2	18	9	19	20	15	41	40	42	23	15	52	56	49	28	47	3	0	0	1	0	0	2	0	0	0	12	0	1	0	0	6	9
hsa-mir-375_56u	1	0	0	23	0	6	0	0	0	0	0	0	0	0	0	0	0	0	2	0	0	0	0	6	0	0	0	0	1	0	0	2	10	20	7	11	40	11	36	2	53	6	0	17	0	0	2	3	0
hsa-mir-1260a_22g	7	18	12	17	21	1	8	4	14	11	8	5	13	13	6	2	3	10	4	8	20	14	8	16	6	5	6	9	18	3	6	15	15	8	7	13	25	9	25	0	33	16	28	1	40	3	6	227	8
hsa-mir-551b_82u	362	285	24	11	82	13	4	42	12	11	82	18	4	13	17	2	1	49	71	106	279	8	30	21	129	43	12	19	95	7	4	12	2	0	1	0	4	0	0	0	0	1	121	0	36	0	1	228	39
hsa-let-7c_29a	7520	14789	6438	10817	6982	7524	7504	6102	9155	8560	5746	4895	12946	7416	6440	4924	3459	9067	9000	11673	3442	9222	18370	8222	9945	8668	8086	30079	27349	17491	11575	23317	51742	22796	13745	59330	29524	19249	20269	2660	43854	14040	15752	18858	3466	12035	12839	9012	4659
hsa-mir-181d_47c	111	678	50	517	128	486	325	148	68	457	158	217	112	72	93	49	30	299	154	1734	218	134	1732	825	506	230	181	683	590	476	257	1201	2617	1223	930	3152	2695	1434	770	21	1771	461	1079	661	264	150	180	762	87
hsa-mir-92b_84u	0	0	0	0	1	0	0	0	0	0	0	0	0	0	0	0	0	0	0	0	0	0	3	1	0	0	0	1	0	1	1	0	0	0	0	1	1	0	2	0	1	0	0	0	0	0	0	2	0
hsa-mir-197_69u	37	96	21	129	61	59	96	10	12	34	46	19	25	29	55	7	19	54	45	26	51	29	85	153	37	51	38	42	59	42	71	181	3	0	2	4	1	1	2	1	0	0	188	1	18	2	0	64	37
hsa-mir-379_27u	26	206	8	39	7	38	10	16	8	29	9	11	89	57	15	10	1	86	14	40	9	43	312	27	323	52	22	249	142	20	166	30	1	0	0	1	0	0	0	0	0	0	14	0	6	0	0	37	167
hsa-mir-186_39u	2	2	0	3	4	0	5	0	2	1	1	0	0	1	1	0	1	2	2	1	1	0	2	4	2	2	1	1	1	1	2	0	1	0	0	0	0	0	0	0	0	0	3	1	0	0	0	6	2
hsa-mir-204_55u	22	2	0	3	88	0	0	5	0	0	0	0	0	0	0	0	0	2	14	0	1	1	4	1	0	23	0	1	27	0	1	3	0	0	0	0	0	0	0	0	0	0	0	1	1	1	0	0	0
hsa-mir-127_80u	1	13	1	2	2	4	3	1	1	0	1	0	5	4	1	0	1	2	1	5	2	3	49	5	30	10	3	22	20	3	14	2	0	0	0	0	0	0	0	0	0	0	0	0	3	0	0	3	12
hsa-mir-181a-1_46a	494	2504	237	1236	623	3617	1156	404	271	1146	463	359	651	257	487	416	93	764	678	3835	963	704	14431	4028	2810	2339	1273	6049	6446	4073	1485	5681	23	16	7	51	35	2	4	1	18	1	3975	18	1126	1	4	4560	533
hsa-mir-132_80a	5	3	0	24	3	14	3	4	2	7	4	1	3	2	8	4	0	5	2	12	12	7	37	11	21	15	14	20	52	25	20	53	2	1	0	4	3	0	1	0	2	0	15	2	0	0	0	6	6
hsa-mir-223_92a	1	1	0	0	0	3	0	1	0	0	0	0	1	0	0	0	0	0	0	0	2	0	2	3	4	1	1	4	2	3	7	1	0	0	0	0	0	0	0	0	0	0	0	0	0	0	0	1	1
hsa-mir-891a_33a	2	0	1	0	0	7	1	0	1	0	0	0	0	0	0	0	0	0	0	0	7	0	2	0	0	0	1	1	3	0	1	0	0	0	0	1	0	0	0	0	0	0	0	0	0	0	0	0	1
hsa-mir-197_70u	4	31	0	34	38	17	32	5	5	11	11	17	18	4	19	0	2	16	31	23	27	18	32	40	17	28	19	13	29	25	31	36	1	0	1	6	0	1	0	0	0	0	18	0	6	2	1	18	11
hsa-mir-127_80a	2	21	0	0	0	4	1	2	0	0	1	1	4	2	1	2	0	5	4	3	0	3	40	6	22	4	3	10	10	0	11	0	0	0	0	0	0	0	0	0	0	0	1	0	1	0	0	2	12
hsa-mir-197_69a	35	167	15	136	57	58	107	18	30	45	48	23	51	39	36	13	12	93	29	38	117	46	112	116	73	54	35	57	92	69	61	287	6	6	1	17	4	2	4	2	6	1	251	3	20	1	1	173	59
hsa-mir-29b-2_73a	88	111	9	130	37	162	32	48	54	40	55	14	77	17	88	9	19	59	54	36	204	42	82	58	189	47	50	169	197	179	283	441	12	20	5	7	22	1	19	0	3	4	170	19	42	0	1	90	78
hsa-mir-127_77a	101	1181	50	114	18	116	66	68	71	136	48	50	631	463	135	15	38	427	83	59	71	131	1088	97	984	166	120	339	619	38	255	94	64	16	28	26	6	7	18	25	22	18	153	11	35	29	32	378	2390
hsa-mir-497_45u	0	4	0	2	0	0	1	0	0	2	0	0	4	0	1	0	0	4	0	0	2	4	1	4	0	3	0	2	6	0	5	2	1	0	0	0	0	0	0	0	1	0	3	0	0	0	0	5	0
hsa-mir-96_31a	0	2	0	0	4	0	0	1	0	0	0	1	1	0	0	0	0	0	0	2	1	0	2	0	2	1	0	0	1	0	0	1	0	0	0	0	0	0	0	0	0	0	1	0	0	0	0	5	1
hsa-mir-320a_70u	206	384	150	354	1603	364	264	105	124	101	110	56	181	74	236	178	68	220	219	897	319	139	3182	579	345	242	242	862	836	383	305	375	117	85	36	172	174	57	80	4	64	33	397	25	50	38	26	273	174
hsa-mir-484_28u	37	20	5	108	53	17	48	32	11	12	19	28	36	18	46	39	8	84	83	48	18	13	64	38	29	11	24	24	59	26	57	82	13	5	5	13	12	8	20	0	11	8	36	4	17	3	3	27	71
hsa-mir-199a-1_28u	61	88	21	90	32	120	85	17	8	66	42	16	191	104	74	19	8	264	24	112	97	112	653	102	253	109	148	256	264	59	156	205	7	0	1	3	0	0	0	1	1	0	84	0	8	0	1	39	84
hsa-mir-127_77u	35	341	25	43	19	58	22	32	24	73	25	19	208	180	43	12	6	157	28	38	7	53	699	60	615	80	35	257	273	22	202	39	35	7	11	21	6	9	6	7	9	6	32	6	12	2	17	35	968
hsa-mir-1247_62u	2	1	0	0	0	1	2	1	1	0	1	0	9	0	0	2	0	9	0	1	1	7	16	2	2	10	14	7	17	2	7	5	0	0	0	1	1	2	0	0	0	0	2	0	2	1	0	2	1
hsa-let-7e_30a	83	243	20	125	22	76	38	16	84	61	25	28	53	24	30	16	3	123	43	593	88	39	149	147	137	48	40	104	186	80	89	114	24	14	13	104	18	4	22	1	36	12	153	12	13	9	2	122	42
hsa-mir-92b_84a	0	1	0	0	0	1	0	0	1	0	0	0	0	0	0	0	0	0	2	0	2	0	0	0	1	0	0	0	0	0	1	0	1	0	0	1	1	0	0	0	0	0	1	0	0	0	0	0	0
hsa-mir-320a_70g	12	9	10	11	53	24	18	3	7	4	6	4	8	6	5	7	2	13	9	32	30	4	127	32	18	12	9	48	45	16	19	24	61	56	20	112	81	31	37	2	30	11	15	10	5	10	10	7	6
hsa-mir-99b_65u	2	5	0	21	0	3	4	1	1	2	0	0	6	3	4	2	5	3	3	21	5	2	9	3	2	3	2	4	6	1	3	15	1	0	1	1	2	1	3	0	2	0	13	2	5	0	1	8	1
hsa-let-7i_82a	21	42	9	33	7	31	7	9	20	17	18	7	53	12	39	2	17	31	6	3	57	12	14	17	33	14	26	11	80	52	31	111	0	4	1	1	0	2	1	1	2	3	60	2	23	4	2	19	33
hsa-mir-21_67u	190	217	123	335	113	945	356	192	78	1067	293	177	310	228	225	131	196	444	177	217	255	176	1080	710	367	480	790	737	812	190	366	806	229	73	189	395	13	40	37	30	68	52	856	88	120	21	108	121	207
hsa-mir-181a-2_64a	0	1	0	0	0	0	1	1	0	0	0	0	0	0	0	0	0	1	0	0	0	0	0	0	0	0	0	0	1	1	0	0	0	0	0	0	0	0	0	0	0	0	0	0	0	0	0	0	0
hsa-mir-218-1_48a	2	2	0	11	3	2	4	1	2	4	0	0	4	0	2	0	0	2	3	1	2	3	32	8	7	11	8	18	22	14	3	6	0	0	1	0	0	0	0	0	0	0	8	0	1	0	0	1	1
hsa-mir-25_73u	1366	3304	438	3308	21950	1597	3817	1539	705	1138	854	1583	1693	925	2571	990	654	1033	3965	3017	3494	4328	5604	3508	3683	3347	2086	2993	7979	5531	2036	4302	160	122	134	436	243	98	121	5	175	109	6689	74	617	30	54	1319	1308
hsa-mir-30e_80u	3434	16156	1576	7326	6202	4336	4739	6631	4054	2912	2053	2717	4861	2938	4987	996	1033	3883	7519	7560	3867	5919	8122	12589	8878	7001	5881	11662	14217	8982	4375	11884	625	380	392	755	1090	478	444	24	712	348	12777	243	3268	108	179	17337	3489
hsa-mir-181a-1_49u	1	8	0	3	1	6	2	1	0	5	3	2	0	2	1	0	0	5	3	19	0	2	18	18	12	9	2	7	3	5	6	5	0	0	0	1	0	1	0	0	0	0	0	0	0	0	0	0	0
hsa-mir-660_38a	3	11	0	13	16	4	3	2	1	0	2	2	2	0	6	0	0	4	1	9	8	2	17	16	11	9	2	18	12	6	9	22	1	0	0	0	1	0	0	0	0	0	12	0	7	0	0	15	2
hsa-mir-30e_80a	135	551	42	273	151	185	125	192	120	121	84	63	204	123	209	46	28	182	141	251	325	195	590	365	393	243	209	502	608	257	172	606	21	16	15	23	64	11	21	2	43	11	777	9	161	4	1	1329	158
hsa-mir-183_88u	0	0	1	4	2	0	1	0	0	0	0	1	1	0	1	0	0	1	0	0	0	0	0	1	0	1	1	0	0	3	0	0	0	0	0	0	0	0	0	0	0	0	1	0	0	0	0	0	1
hsa-mir-375_56c	0	1	0	47	0	2	0	0	0	1	1	0	0	0	0	0	0	1	1	0	0	1	0	2	0	0	1	0	1	0	0	1	5	16	6	9	49	7	37	2	97	13	1	13	1	0	2	6	0
hsa-mir-204_56u	29	3	0	15	213	0	0	4	0	1	0	0	0	0	0	0	0	0	14	0	4	0	4	0	2	50	1	6	36	0	1	0	0	0	0	0	0	0	1	0	0	0	0	0	0	0	0	0	2
hsa-mir-16-1_35a	16	40	8	37	22	16	7	12	12	12	14	3	26	11	20	9	5	24	21	9	25	24	94	20	27	9	6	26	45	15	30	44	27	13	4	29	22	11	19	3	130	18	77	17	17	4	7	53	38
hsa-mir-423_40a	3	8	0	2	10	3	2	1	2	1	2	0	1	0	2	0	0	2	0	10	9	4	19	2	2	2	0	4	5	2	3	2	0	0	0	2	1	0	0	0	0	2	5	1	1	0	0	2	3
hsa-mir-95_71a	0	0	1	30	0	2	0	0	1	0	0	1	0	0	0	0	0	0	1	2	1	2	4	5	0	0	0	0	1	0	1	0	0	0	0	0	0	0	0	0	0	0	7	0	0	0	0	4	1
hsa-mir-29c_75u	15	17	4	22	21	95	43	7	13	8	8	8	19	15	20	12	8	14	6	16	40	15	52	22	59	41	33	71	69	20	100	100	21	20	2	14	98	9	24	1	12	13	78	12	52	0	3	149	16
hsa-mir-29c_38u	0	1	0	2	0	2	0	2	1	0	0	0	0	0	0	0	1	4	2	1	0	1	1	0	2	0	0	2	2	0	2	0	0	0	0	0	0	0	0	0	0	0	6	0	1	0	0	11	1
hsa-mir-486-1_27a	0	0	0	0	0	0	0	0	0	0	0	0	0	0	0	0	0	0	0	1	0	0	0	2	0	0	0	0	0	1	0	0	0	0	0	0	0	0	0	0	0	0	0	0	0	0	0	0	0
hsa-mir-374a_64a	8	33	4	29	9	16	3	4	3	14	7	1	8	9	8	4	2	6	4	18	19	9	37	34	33	27	14	75	48	50	10	36	2	0	0	0	0	1	0	0	0	0	38	1	1	0	0	13	9
hsa-mir-381_71a	0	0	0	0	0	2	0	0	0	0	1	0	0	0	0	0	0	1	0	0	0	0	1	0	5	1	1	3	1	0	0	0	0	0	0	0	0	0	0	0	0	0	0	0	0	0	0	0	3
hsa-mir-1269b_31a	62	1	5	0	0	0	0	0	0	0	0	0	0	0	0	0	0	50	0	0	0	24	0	59	0	0	20	0	85	0	1	130	0	0	0	0	0	0	0	0	0	0	0	0	3	0	0	0	0
hsa-mir-1269b_30u	55	0	18	1	0	0	0	0	0	0	0	0	0	1	0	0	0	16	0	0	0	7	0	38	0	0	56	0	127	0	2	141	0	0	0	0	0	0	0	0	0	0	0	0	5	0	0	0	0
hsa-mir-151b_80u	1563	1912	322	3836	2580	922	1005	1297	663	2316	541	655	2349	1114	1683	401	276	1339	2201	1884	951	971	2196	1444	1047	692	695	1121	1631	1274	818	1478	643	374	278	822	799	282	405	75	787	309	4574	559	966	289	352	4616	872
hsa-mir-10a_45a	230	306	79	532	236	768	751	99	200	132	83	448	208	142	162	87	27	400	134	18203	498	156	3291	733	806	743	390	2045	1359	471	812	1129	15	8	5	14	4	7	15	0	8	12	675	2	33	1	1	183	195
hsa-mir-455_32g	0	0	0	0	0	0	0	0	0	0	0	0	0	0	0	0	0	1	0	0	0	0	2	1	0	1	1	0	2	3	0	0	0	0	0	0	1	0	0	0	0	0	1	0	0	0	0	0	0
hsa-mir-106b_74a	12	44	5	54	280	14	99	17	7	6	9	22	11	8	31	2	0	4	24	55	42	23	116	49	48	32	8	27	37	57	34	22	11	1	4	21	4	4	9	0	2	1	12	1	1	0	2	6	6
hsa-let-7f-1_28a	54	91	13	63	35	34	25	25	50	44	29	15	34	18	41	10	7	35	20	38	29	52	74	57	53	44	13	125	136	60	55	139	55	44	15	185	138	20	54	5	71	20	158	11	12	17	18	167	28
hsa-mir-10a_45g	0	0	1	0	0	1	0	0	1	0	0	1	1	1	0	0	0	0	1	16	2	0	2	1	0	1	1	1	3	0	1	2	1	1	1	0	0	1	0	0	0	2	0	0	0	0	0	0	0
hsa-mir-103a-1_72a	1	4	0	5	17	6	10	4	5	1	3	2	0	1	10	2	0	5	1	13	9	2	42	26	17	5	6	6	17	14	9	9	2	0	0	1	0	0	1	0	1	0	54	0	15	0	0	39	25
hsa-mir-532_39a	2	5	2	6	3	2	6	0	2	2	6	0	4	5	0	2	2	4	3	2	1	2	2	1	4	1	3	2	11	4	3	15	0	1	0	1	1	2	0	0	0	0	2	1	4	0	1	5	1
hsa-mir-26b_32a	21	63	20	57	20	31	24	16	41	31	15	12	55	13	55	4	8	39	26	28	84	34	44	31	74	42	32	70	101	73	46	174	7	14	3	8	12	3	11	4	38	12	187	9	46	5	3	273	37
hsa-mir-26a-1_30a	40	146	17	135	45	67	23	37	47	54	33	24	116	39	91	10	14	67	43	64	88	44	325	112	164	103	60	266	316	242	151	440	63	135	31	72	131	30	95	6	151	68	340	30	279	10	15	279	67
hsa-mir-486-1_27u	0	0	0	0	0	0	0	0	0	0	0	0	0	0	0	0	0	0	0	0	0	0	1	0	0	0	0	0	0	0	1	3	0	0	0	0	0	0	0	0	0	0	0	0	0	0	0	0	1
hsa-mir-99b_68u	2	13	1	8	1	2	13	0	0	7	1	0	0	0	2	0	0	4	6	52	1	1	17	22	12	2	1	11	6	4	1	12	1	1	1	2	0	0	2	1	1	0	7	3	1	0	1	6	1
hsa-mir-196a-1_29u	4	4	3	1	52	0	0	1	2	1	0	19	0	1	0	0	0	0	57	2	36	8	35	10	1	1	56	0	26	1	6	6	0	0	0	0	0	2	3	0	0	3	3	0	1	0	0	1	0
hsa-mir-450b_33a	0	2	0	3	0	0	0	0	0	0	0	0	1	0	0	0	0	0	0	0	0	0	0	6	3	0	0	0	1	1	1	0	1	0	0	0	0	0	0	0	0	0	2	0	0	0	1	2	2
hsa-mir-424_33a	34	71	1	88	15	23	3	13	2	14	25	12	39	12	17	1	3	25	19	22	19	13	28	89	52	15	14	15	58	24	18	51	2	0	1	0	0	0	0	0	0	2	30	3	7	0	0	55	50
hsa-mir-27b_79c	4521	4243	1800	3350	2043	2988	966	5511	3469	5664	2702	2481	9182	9502	3887	2674	2619	10530	4325	3700	4295	3830	6459	2188	4179	1817	3757	5079	6066	3679	3857	5351	9135	2718	3592	3986	2668	2310	2720	1244	8004	2847	6623	4902	1194	1727	4443	4737	2873
hsa-mir-5010_102u	9	8	0	7	43	9	2	0	1	1	4	3	0	1	7	2	0	6	13	8	14	7	16	16	5	4	6	3	18	6	3	13	0	0	0	4	1	0	0	0	1	0	11	0	7	0	0	11	2
hsa-mir-196a-1_29a	6	16	2	1	225	1	3	6	13	0	1	63	4	2	5	1	0	1	131	8	204	29	89	9	0	0	28	2	29	2	31	14	1	0	0	3	0	9	19	0	0	14	12	0	0	0	2	0	0
hsa-mir-30a_30u	9	13	0	3	16	5	2	2	8	10	2	2	2	0	0	3	0	8	3	21	24	5	80	36	18	27	9	36	45	384	24	6	3	4	1	6	1	3	0	0	0	0	19	0	3	0	0	1	10
hsa-mir-148a_43c	0	0	0	1	0	0	0	0	0	0	0	0	0	0	0	0	0	1	0	0	1	0	0	0	1	0	0	1	0	2	0	0	0	0	0	0	1	0	0	0	0	0	0	0	0	0	0	0	0
hsa-mir-374a_64u	1	5	3	6	4	4	0	0	1	3	1	2	1	2	3	0	0	2	0	2	1	2	3	5	9	4	12	10	10	5	4	8	0	0	0	0	0	0	0	0	0	0	11	0	0	0	0	2	5
hsa-mir-99a_13g	0	4	0	1	0	2	0	2	11	2	0	1	8	1	2	2	0	2	0	2	5	1	15	2	2	6	1	6	17	6	3	5	28	34	7	20	135	4	77	0	135	21	21	1	5	5	6	8	0
hsa-mir-1269b_30a	94	0	17	0	0	0	0	0	0	0	0	0	0	0	0	0	0	66	0	0	0	57	0	76	0	0	69	0	149	0	3	371	0	0	0	0	0	0	0	0	0	0	5	0	10	0	0	0	0
hsa-mir-26b_69u	7	11	2	7	21	9	6	2	4	7	5	1	2	1	9	0	0	4	3	12	9	7	4	26	13	19	5	22	14	6	11	21	2	0	0	0	2	1	0	0	0	0	14	0	4	0	0	23	4
hsa-mir-27a_72u	245	316	162	351	433	351	90	223	148	327	199	169	540	358	537	205	133	686	449	523	461	335	1017	415	711	461	1057	920	854	903	919	693	17	12	4	8	12	5	9	2	7	4	673	20	72	1	1	372	374
hsa-mir-30a_17c	7003	16287	2053	21845	12120	8900	3429	2291	8570	8245	1819	2053	4431	1323	4523	4789	1090	3451	1953	4686	3799	4187	35060	16275	14029	9522	3471	17027	24381	19382	5359	15256	3492	4282	1428	12432	12285	1800	6587	219	31747	6013	18454	2532	4968	488	864	9381	1940
hsa-mir-30d_17u	15756	31403	6030	8137	16939	17507	3815	7197	12191	10893	6508	3616	5340	7493	7430	7517	1366	17235	13429	25369	41921	9914	105347	28920	32230	36089	19513	56965	88885	91118	16817	40444	11617	16108	5157	20798	21328	5766	6445	58	10211	2444	69684	1192	11323	446	376	14158	8485
hsa-mir-200b_61g	6	5	1	29	4	34	13	3	3	9	0	0	5	0	7	10	0	17	3	29	26	46	5	18	3	1	15	7	26	18	3	2	47	10	20	132	103	10	15	6	13	23	13	11	20	2	40	19	0
hsa-mir-30d_27a	65	177	23	230	112	58	28	20	90	62	29	13	42	16	59	58	10	36	45	73	70	49	237	123	114	94	39	139	207	115	69	250	7	8	2	10	80	3	24	0	83	15	355	8	315	2	6	369	42
hsa-mir-30a_27a	48	190	39	55	80	94	28	20	99	40	34	26	26	20	35	35	5	40	76	123	110	41	612	154	172	216	103	367	524	479	129	332	17	34	3	14	65	6	19	0	13	5	350	3	75	2	0	107	43
hsa-mir-26b_34a	51	94	25	138	177	58	83	30	42	38	52	31	35	34	63	6	8	96	48	100	226	97	91	172	137	95	42	110	164	92	88	192	10	13	9	17	17	6	4	1	12	2	169	26	46	0	3	288	85
hsa-mir-449b_40u	0	3	0	0	0	0	0	0	0	0	0	0	0	0	0	0	0	5	0	0	0	0	0	0	0	0	0	0	0	0	0	0	0	0	0	0	0	0	0	0	0	0	0	0	0	0	0	0	0
hsa-mir-139_65a	0	1	0	0	1	0	0	1	0	0	0	0	0	0	0	0	0	0	2	0	1	0	7	1	0	2	0	1	2	0	1	2	0	0	0	0	1	0	0	0	0	0	1	0	0	0	0	0	1
hsa-mir-26b_34u	78	78	22	189	255	80	103	35	40	41	46	42	64	42	113	11	12	96	95	131	152	121	67	257	108	97	90	95	162	99	112	158	3	4	5	8	8	4	3	1	2	0	176	5	31	2	4	263	73
hsa-mir-509-1_77uhsa-mir-509-3_66u	0	0	0	0	0	13	1	0	1	10	0	0	0	0	0	0	0	0	0	0	2	0	0	5	0	0	0	0	5	0	0	0	0	0	0	0	0	0	0	0	0	0	8	0	0	0	1	0	1
hsa-mir-423_75a	27	83	9	55	69	64	73	14	16	32	30	14	28	7	25	5	12	43	19	63	52	27	111	52	60	37	30	38	100	36	52	80	7	3	4	12	5	3	7	0	1	1	138	3	30	0	2	155	37
hsa-mir-193b_72c	32	16	26	12	5	48	39	15	15	27	3	9	58	105	18	24	2	82	18	25	11	31	92	15	40	29	51	73	38	12	48	21	21	5	6	5	1	3	2	4	0	1	30	1	5	2	2	5	36
hsa-mir-146b_67a	0	0	0	3	0	13	2	0	0	2	0	0	4	0	3	0	0	2	0	7	2	4	7	4	2	3	8	5	14	5	2	22	1	0	0	0	0	2	1	0	1	0	12	0	1	0	0	7	0
hsa-mir-26b_33a	63	123	31	146	78	62	67	31	77	56	55	33	69	32	89	15	25	100	71	81	238	99	86	108	137	88	62	126	252	96	92	341	369	354	174	459	499	164	348	18	670	153	338	104	103	71	41	644	102
hsa-mir-28_35a	5	28	2	11	30	11	18	5	5	5	7	2	11	8	4	2	0	4	10	15	9	3	29	20	10	7	4	17	23	15	17	22	15	3	4	26	9	2	18	1	4	4	33	1	0	0	1	13	0
hsa-mir-30e_41-	0	0	0	0	1	0	0	0	0	0	0	0	0	0	1	0	0	0	0	0	0	0	0	0	0	0	0	0	0	0	0	0	0	0	0	0	0	0	0	0	0	0	0	0	0	0	0	0	0
hsa-mir-106a_13c	96	235	12	522	638	78	179	144	41	47	66	97	64	55	97	49	39	252	156	790	283	174	313	127	112	112	88	95	250	104	150	204	1392	657	1117	6244	748	504	1059	118	1447	704	160	338	108	160	642	211	186
hsa-mir-27b_83g	81	195	33	165	124	249	65	35	163	77	39	40	74	40	105	29	1	55	72	176	82	135	745	280	212	318	101	669	480	282	184	378	32	6	11	53	29	14	11	0	25	6	166	7	9	1	7	97	32
hsa-mir-27b_83u	43	73	28	123	99	60	19	22	39	25	19	24	39	13	75	9	1	31	52	94	30	86	243	69	55	129	56	125	174	106	80	57	6	2	6	9	5	1	6	0	0	2	104	3	11	0	1	100	14
hsa-mir-193b_72a	3	3	1	4	0	9	21	2	3	0	3	0	5	7	5	2	1	12	1	12	8	4	10	2	5	10	13	7	12	4	5	14	5	0	4	3	0	1	1	4	0	2	13	2	0	1	0	2	1
hsa-mir-424_33u	9	55	0	24	2	13	1	10	1	8	15	3	24	4	6	0	0	21	10	9	8	2	10	44	26	7	9	3	16	25	11	12	0	0	0	1	0	0	0	0	0	0	10	0	1	0	0	19	37
hsa-mir-3613_38a	0	0	0	0	0	0	0	1	0	0	0	0	0	0	0	0	0	0	0	1	1	0	1	0	0	0	0	0	2	1	2	0	0	0	0	0	0	0	0	0	0	0	0	0	0	0	0	0	0
hsa-mir-103a-1_72u	2	8	0	8	30	13	35	2	5	1	6	3	1	2	13	1	2	14	4	13	17	10	50	44	23	14	2	23	19	20	14	22	1	0	0	1	0	0	0	0	0	0	23	2	5	0	0	8	15
hsa-mir-874_70a	11	10	2	7	38	11	3	13	5	7	4	5	5	3	1	6	0	21	11	24	22	5	21	15	16	14	13	7	22	4	20	25	0	0	0	1	0	1	0	0	0	0	12	0	12	0	0	7	9
hsa-mir-664a_71u	0	1	0	3	0	9	1	0	1	1	0	0	1	0	1	0	3	1	0	2	1	0	4	2	4	0	2	3	2	3	2	2	0	0	0	0	0	0	0	0	0	0	3	0	1	0	0	5	0
hsa-mir-192_48u	0	1	0	1	1	0	0	0	2	1	0	0	0	0	0	1	0	1	0	1	0	0	1	0	1	1	4	0	0	13	2	0	0	0	0	0	0	0	0	0	0	0	0	0	0	0	0	0	0
hsa-mir-3065_73u	3	2	1	0	26	11	3	0	2	15	5	1	0	2	1	1	1	13	12	34	3	42	3	13	4	3	2	11	91	41	17	7	0	0	0	0	0	0	0	0	0	0	5	0	1	0	0	7	5
hsa-mir-21_32-	1	0	0	0	0	0	0	0	0	1	0	1	0	0	0	0	0	0	0	0	0	0	0	1	0	0	0	0	0	0	0	0	0	0	0	0	0	0	0	0	0	0	0	0	0	0	0	0	0
hsa-mir-181a-1_84a	13	32	7	29	7	47	8	15	4	30	15	8	22	16	6	7	5	29	14	19	46	13	74	15	25	21	30	48	70	44	19	94	8	4	2	10	15	4	4	0	5	6	76	8	22	1	1	73	15
hsa-mir-4662a_8g	0	0	0	0	0	1	0	0	0	0	0	0	0	0	0	0	0	0	0	1	2	0	2	0	1	2	1	1	2	4	1	0	0	0	0	0	0	0	0	0	0	0	3	0	0	0	0	1	0
hsa-mir-203a_88a	6	2	5	2	71	71	1	23	15	1	0	4	1	4	26	12	0	21	10	79	18	101	35	5	2	25	1	40	6	10	19	10	0	0	0	1	0	3	1	1	0	0	3	0	3	0	0	9	1
hsa-mir-16-2_34u	0	1	0	0	0	0	0	0	0	0	1	0	0	0	0	0	0	0	0	0	0	2	0	0	1	0	0	0	0	0	1	0	0	0	0	0	0	0	0	0	0	0	0	0	0	0	0	0	0
hsa-mir-26a-1_31a	106	301	105	225	123	109	107	53	139	89	311	34	231	53	187	33	19	165	101	184	173	160	944	238	226	168	97	255	437	142	220	611	102	128	58	128	239	43	112	19	419	83	858	76	1319	81	31	1086	163
hsa-let-7b_80u	10	29	3	10	3	3	0	8	15	14	10	4	21	9	6	22	27	5	9	10	12	6	8	5	22	2	20	36	24	20	4	26	17	12	10	13	2	8	4	2	15	10	7	14	10	6	9	2	9
hsa-mir-320a_72u	8	7	3	3	20	5	6	3	3	0	2	1	2	0	4	2	1	6	2	11	10	0	41	10	5	11	2	4	6	5	7	4	0	0	0	0	0	0	0	0	0	0	4	0	1	0	0	4	7
hsa-mir-145_40u	19	10	6	4	11	29	8	7	6	10	5	5	22	14	11	6	2	37	1	14	4	15	68	18	67	34	10	22	28	4	35	3	6	1	4	2	2	1	2	1	0	0	30	0	5	1	0	8	14
hsa-mir-16-2_9u	0	0	0	0	0	0	0	0	0	0	0	0	0	0	0	0	0	0	0	0	0	0	0	0	0	0	0	0	0	0	0	0	0	0	0	0	0	0	0	0	0	0	0	0	0	0	0	0	0
hsa-mir-1307_103a	103	219	38	276	207	94	166	138	87	77	48	184	56	75	155	30	16	101	284	816	159	57	355	173	160	52	40	102	172	106	135	106	53	22	7	85	28	21	30	2	14	9	162	4	26	6	6	73	52
hsa-mir-181a-1_23u	0	0	0	0	0	0	0	0	0	0	0	0	0	0	0	0	0	0	0	0	0	0	0	1	0	0	0	0	0	0	0	0	0	0	0	0	0	0	0	0	0	0	0	0	0	0	0	0	0
hsa-mir-10a_45-	1	2	1	6	2	7	8	1	3	0	1	3	3	2	2	0	0	2	1	217	8	2	38	9	6	7	2	20	15	6	8	8	1	1	1	2	1	0	1	0	0	1	12	1	2	0	0	2	3
hsa-let-7c_30a	38	238	45	59	29	37	22	65	120	43	24	16	217	55	35	19	6	32	42	17	79	32	138	45	109	85	50	132	265	81	58	264	17	14	9	16	54	6	10	0	27	10	212	1	136	4	8	435	22
hsa-mir-27b_83a	40	129	19	125	90	96	26	14	87	33	21	34	37	20	79	11	3	51	35	127	89	81	443	79	124	178	38	233	297	107	106	178	21	6	7	21	16	4	11	0	3	0	174	11	17	3	3	146	21
hsa-mir-1269a_89u	65	770	19	435	6	0	33	180	2	0	0	15	291	2	10	4	0	120	0	0	10	71	50	167	139	6	92	139	0	242	0	0	0	0	1	16	0	0	0	0	0	0	0	0	4	0	0	0	0
hsa-mir-27a_73a	0	0	0	0	0	1	0	0	0	0	0	0	0	2	0	0	0	3	0	2	0	0	0	1	1	0	2	2	0	1	0	1	0	0	0	0	0	0	0	0	0	0	2	0	0	0	1	1	1
hsa-mir-324_38a	6	29	1	17	26	3	22	0	2	1	1	6	8	3	8	7	2	18	11	13	55	12	15	34	12	6	13	11	23	3	10	27	3	0	1	3	3	2	1	1	1	1	19	2	7	0	0	28	3
hsa-mir-326_80u	230	745	336	6402	146	515	1054	151	446	403	732	1058	213	477	281	63	131	464	437	230	1369	290	331	1763	218	282	240	307	694	412	229	1958	373	150	145	679	390	100	435	99	1572	476	7399	157	943	98	219	3287	401
hsa-mir-1269a_89a	58	1281	7	501	0	0	61	165	0	0	0	26	235	2	3	4	0	210	0	0	21	83	107	132	379	5	33	181	0	360	0	0	0	0	5	64	0	0	0	0	0	0	0	0	2	0	0	0	0
hsa-mir-326_80a	28	64	32	139	9	72	37	17	53	49	79	31	49	35	23	11	12	41	35	10	77	21	7	71	33	30	26	31	85	41	15	207	2	6	5	12	3	2	5	0	5	7	396	2	51	1	4	312	43
hsa-mir-181d_57a	0	1	0	13	0	2	6	1	0	1	0	0	1	1	3	0	1	3	0	23	3	0	20	3	0	1	1	4	6	8	1	8	0	1	2	2	1	0	1	0	0	0	11	1	5	0	0	3	0
hsa-mir-27a_73u	0	0	0	0	0	1	0	0	0	0	0	0	1	0	0	0	0	0	0	0	0	1	1	1	2	0	0	3	0	1	0	0	0	0	0	0	0	0	0	0	0	0	1	0	0	0	0	0	0
hsa-mir-34c_67u	9	3	2	1	0	1	10	0	7	4	2	0	0	0	0	4	0	3	11	0	0	0	18	0	3	1	3	4	6	1	11	0	0	1	0	1	0	0	0	0	0	0	4	0	0	0	0	0	0
hsa-let-7c_32a	16	151	4	25	25	10	11	49	37	23	4	7	78	11	8	30	2	23	25	18	61	17	229	29	106	45	27	119	184	122	106	130	63	38	21	46	163	16	63	3	71	21	92	6	15	6	7	203	10
hsa-mir-141_81u	123	371	28	294	1	0	0	143	5	102	12	74	67	35	67	0	0	84	164	151	0	45	0	0	0	0	1	1	2	2	2	0	1	1	0	0	0	0	0	0	0	0	230	0	17	0	0	169	102
hsa-mir-152_76a	217	259	46	77	136	97	46	41	102	93	92	26	123	47	159	67	9	171	91	157	187	142	1107	147	240	249	103	520	434	99	195	197	9	1	3	10	5	0	6	1	8	1	156	2	24	2	1	62	63
hsa-mir-141_81a	110	798	19	356	7	4	4	148	19	93	19	59	63	62	76	0	1	82	84	209	6	66	0	2	2	0	0	1	1	4	3	2	0	1	0	3	4	0	1	0	0	0	186	4	32	0	1	258	78
hsa-mir-151b_81a	0	2	0	3	0	1	0	0	0	0	0	0	0	0	0	0	0	0	0	0	1	0	0	0	1	1	0	0	2	1	0	1	0	0	0	0	3	1	1	0	1	0	0	0	0	0	0	3	1
hsa-mir-93_34a	440	1028	87	1722	5885	654	1853	467	247	271	264	763	194	106	575	454	151	529	364	875	1520	1081	1733	2495	2153	931	340	1320	1262	2401	988	1344	14	2	8	30	15	6	10	0	2	6	827	14	44	0	6	175	309
hsa-mir-210_89u	219	28	58	281	5	2	12	40	107	33	90	34	61	45	176	2	0	146	112	107	5	82	2	3	0	1	14	5	5	1	3	5	4	4	0	16	2	2	0	1	1	0	99	1	35	5	3	159	57
hsa-mir-181a-1_85u	7	10	1	5	5	11	4	0	1	21	8	2	8	3	7	2	1	8	1	12	3	2	50	11	13	16	8	27	11	14	12	14	0	0	0	0	0	0	0	0	0	0	21	0	6	0	0	16	5
hsa-mir-30a_30c	1	0	1	0	1	0	0	0	2	0	0	0	0	0	1	0	0	0	0	0	0	1	3	3	0	0	0	3	2	16	1	1	0	0	0	0	1	0	0	0	0	1	0	0	0	0	0	0	0
hsa-mir-455_74a	30	36	11	19	12	24	8	23	22	23	10	4	21	86	24	6	5	76	36	18	41	35	31	23	35	13	18	21	35	24	20	51	0	0	1	10	1	2	0	0	0	0	69	0	22	2	0	123	22
hsa-mir-30a_30a	0	0	0	0	1	0	0	0	0	0	0	1	0	0	0	0	0	5	0	1	2	1	7	0	1	3	0	3	4	11	1	1	0	2	0	0	0	0	0	0	0	0	3	0	1	0	0	0	1
hsa-mir-210_89a	52	17	18	95	5	5	2	21	34	11	23	18	27	23	56	0	2	72	34	50	9	45	0	2	4	3	8	5	6	1	2	4	17	6	0	60	11	3	3	1	2	1	29	1	13	2	6	50	29
hsa-mir-16-2_33u	12	11	3	6	14	12	5	4	2	4	8	1	10	4	28	5	1	14	7	4	14	15	19	14	9	9	14	12	11	17	15	11	1	0	0	2	2	3	1	0	0	0	22	3	5	0	2	6	24
hsa-let-7e_29a	31	44	10	42	2	24	5	11	25	24	15	7	18	4	7	8	2	16	19	121	15	12	44	23	26	15	9	24	66	18	22	47	62	33	15	158	62	31	76	3	79	16	63	29	9	16	14	40	9
hsa-mir-30a_5a	1	3	0	1	3	3	2	1	2	3	1	1	0	2	0	3	0	5	1	7	9	1	20	5	8	7	3	11	13	15	2	8	1	3	1	3	3	0	2	0	3	0	14	0	0	0	0	1	1
hsa-mir-132_43a	0	0	1	0	0	0	0	0	0	0	0	0	0	0	1	0	0	0	0	0	0	1	1	0	0	0	0	2	0	1	0	1	0	0	0	0	0	0	0	0	0	0	0	0	0	0	0	0	0
hsa-mir-378a_64a	167	404	43	324	405	153	201	205	244	90	71	47	159	168	286	73	30	131	159	322	111	254	1311	158	109	228	83	287	274	276	225	317	40	28	8	34	10	19	16	0	8	3	217	5	64	10	5	247	327
hsa-mir-181a-1_85a	2	3	0	2	1	7	2	0	0	1	0	0	0	0	1	1	1	4	2	7	4	2	27	2	5	9	0	20	15	4	3	7	1	0	0	2	1	0	0	0	2	0	13	0	4	0	0	7	1
hsa-mir-200c_43u	0	0	0	0	1	0	0	0	0	0	0	0	0	0	0	0	0	0	0	0	0	0	2	1	0	0	0	0	0	2	1	0	0	0	0	0	0	0	0	0	0	0	1	0	0	0	0	0	0
hsa-mir-451a_41u	0	0	0	0	0	0	0	0	0	0	0	0	0	0	0	0	0	0	0	0	0	0	0	0	0	0	0	0	0	0	0	0	0	0	0	0	0	0	0	0	0	0	0	0	0	0	0	0	0
hsa-mir-152_76u	68	45	21	19	36	27	12	9	19	18	32	10	26	12	32	28	3	32	33	39	27	45	616	26	67	77	64	157	143	19	93	46	6	2	3	0	3	0	5	1	3	0	26	0	9	0	0	10	20
hsa-mir-181b-1_59a	3	15	0	8	1	5	1	2	2	6	3	2	1	0	6	1	1	4	2	48	11	3	15	9	2	1	2	8	10	3	7	11	24	12	2	33	20	6	6	2	5	4	14	2	3	0	4	19	4
hsa-mir-941-1_70uhsa-mir-941-3_70u+	0	1	0	2	2	1	0	1	1	0	0	0	0	0	1	0	0	1	0	0	1	0	1	2	2	0	0	2	1	4	2	0	0	0	0	0	0	0	0	0	0	0	0	0	0	0	0	1	2
hsa-mir-378a_64u	22	38	8	49	70	15	23	34	30	11	11	8	24	18	57	12	6	11	42	31	11	39	142	25	13	43	18	44	41	50	52	34	13	1	0	10	2	1	6	0	2	3	31	1	7	1	1	20	47
hsa-mir-205_57a	117	221	43	0	234	4	27	106	39	0	1	19	66	35	174	42	0	129	27	45	262	168	160	2	224	152	158	58	145	333	233	1	11	2	29	0	0	2	0	1	0	1	9	0	0	0	7	0	7
hsa-let-7b_5u	0	0	0	0	0	0	0	0	0	0	1	0	0	0	0	0	0	0	0	1	0	0	0	0	0	0	0	0	0	0	0	1	0	0	0	0	0	1	0	0	0	0	0	0	0	0	0	0	0
hsa-mir-205_57u	444	394	168	2	785	3	48	173	91	1	0	54	165	52	563	130	0	241	169	81	364	379	312	1	432	637	1022	166	394	801	442	15	0	0	11	0	0	3	0	0	0	0	14	0	0	0	7	2	14
hsa-mir-138-1_48u	0	0	0	0	0	0	0	0	0	0	0	0	0	0	0	0	0	2	0	0	0	0	0	0	0	1	0	0	0	0	0	0	0	0	0	0	1	0	0	0	0	0	0	0	0	0	0	0	0
hsa-mir-141_40u	8	15	3	12	29	4	7	10	0	10	1	4	6	0	4	3	0	6	10	11	3	4	27	21	7	20	25	17	15	23	56	3	0	0	0	0	0	0	0	0	0	0	6	0	0	0	0	1	18
hsa-mir-182_48a	69	45	8	88	220	104	186	78	41	29	40	95	43	10	73	7	9	99	29	71	94	75	30	106	114	70	24	46	72	74	35	62	5	0	1	4	3	0	0	3	1	0	0	5	0	1	1	0	0
hsa-let-7f-1_29u	111	172	25	173	179	69	67	41	47	98	41	37	70	71	123	22	11	103	72	108	46	163	150	128	139	95	177	209	206	170	107	114	0	1	1	2	4	0	1	0	0	0	220	2	14	1	0	225	54
hsa-mir-449a_37a	0	7	0	0	0	0	1	0	0	0	0	0	0	0	0	0	0	2	0	0	0	0	2	0	0	1	0	0	0	0	0	1	0	1	1	1	1	1	0	0	0	0	0	0	0	0	1	1	0
hsa-mir-182_48u	361	204	30	682	1753	240	882	276	99	139	93	260	140	25	573	20	13	154	262	495	209	216	303	613	440	543	163	267	498	435	184	148	2	1	4	2	5	2	1	0	1	1	0	4	0	1	1	0	0
hsa-let-7f-1_29a	324	656	79	456	499	214	239	176	327	194	155	192	188	105	340	62	37	225	176	472	205	371	484	365	339	256	147	552	676	407	335	528	20	5	5	45	39	5	16	1	16	3	589	30	57	3	7	610	234
hsa-mir-200b_43a	3	13	0	23	15	0	5	2	2	5	0	0	2	1	4	5	0	8	4	20	14	8	17	5	9	4	5	7	3	1	3	2	2	0	0	0	2	0	2	0	0	1	7	0	2	0	1	27	0
hsa-mir-140_84a	17	26	2	16	15	23	16	6	11	12	10	7	14	3	10	9	3	15	6	18	24	14	249	54	58	37	28	98	127	123	90	150	33	24	8	24	11	9	39	0	10	2	32	0	10	1	2	10	19
hsa-mir-140_84u	8	13	2	13	4	7	6	1	8	5	12	4	8	1	8	7	4	6	7	2	2	7	89	15	34	12	14	67	46	73	46	56	1	1	0	8	1	2	2	0	1	2	21	0	2	1	0	3	9
hsa-mir-532_43u	0	0	1	3	6	3	6	0	0	0	0	0	1	1	2	0	0	0	2	1	3	0	10	7	2	1	0	0	1	4	1	1	0	0	0	0	0	0	0	0	0	0	2	0	2	0	0	4	2
hsa-mir-196b_36a	53	351	14	4	132	2	35	38	0	1	1	1	29	18	11	1	5	5	67	0	45	55	66	4	90	11	25	11	46	21	79	3	0	0	1	0	0	1	0	0	0	1	4	0	0	0	0	9	9
hsa-mir-374b_33a	13	17	1	47	23	13	23	6	1	5	0	2	9	6	21	4	0	10	9	40	24	16	17	32	27	13	4	21	31	20	14	30	0	0	0	2	0	0	0	0	0	0	32	0	0	0	0	25	9
hsa-let-7a-2_4g	17	36	10	43	13	20	30	12	24	15	6	18	31	18	9	6	10	38	32	18	7	15	45	36	14	13	15	59	43	24	13	47	112	24	38	82	46	34	42	15	255	79	37	43	3	47	25	22	7
hsa-mir-378c_31g	627	813	218	753	1242	297	497	1090	1048	466	259	157	769	763	943	276	114	475	1169	601	297	724	1996	430	251	559	296	1038	666	673	896	663	1237	532	306	1164	247	727	583	82	630	279	599	340	115	526	247	459	1080
hsa-mir-200c_67u	242	373	17	563	557	141	345	197	52	110	18	237	81	70	162	59	0	182	254	365	173	167	208	654	141	224	145	226	239	370	515	89	10	1	3	12	7	3	0	0	3	0	286	4	28	1	1	75	69
hsa-mir-30b_39u	12	30	4	47	50	16	14	7	9	23	4	4	12	0	12	6	2	11	21	51	13	29	59	67	23	31	16	36	53	12	11	20	1	1	1	11	3	4	1	0	8	5	81	1	18	0	1	51	12
hsa-mir-582_73a	10	5	5	14	7	9	4	10	2	8	10	13	2	9	10	30	1	11	13	5	10	12	62	4	15	3	16	27	20	9	21	27	0	4	0	3	3	0	3	2	0	2	44	0	27	0	0	4	4
hsa-mir-23b_76u	4385	3662	1334	3814	1735	2548	1004	4513	2133	5152	1354	1214	6826	9563	4243	1902	2212	7974	4458	2773	2401	2519	4816	2193	3231	1554	3553	3184	6763	4569	2075	4734	14542	2802	3704	8321	3682	2910	3403	906	8377	1899	4702	3050	1135	3531	6407	3648	1766
hsa-mir-200c_67a	408	857	55	1161	1419	378	869	630	104	157	39	563	215	247	436	147	1	580	536	1298	741	244	577	1064	397	321	127	421	407	647	1165	309	68	12	17	72	57	19	45	1	21	8	453	23	61	1	4	215	143
hsa-mir-98_44a	5	33	0	52	43	13	37	4	3	3	1	8	8	3	32	1	0	8	7	37	24	9	11	21	32	5	4	8	23	19	14	13	8	1	1	8	2	0	0	0	2	0	39	0	7	2	2	20	8
hsa-mir-125b-2_76a	1	4	0	0	2	2	1	7	1	1	1	0	7	1	2	7	0	0	0	0	5	1	15	0	5	0	0	5	12	4	5	7	0	1	1	0	0	0	0	0	0	0	0	0	3	0	0	0	0
hsa-mir-139_28a	1	1	0	1	2	1	0	1	0	0	0	0	2	0	2	0	0	1	2	1	0	0	2	0	3	1	2	1	5	1	2	1	0	2	0	1	0	0	1	0	1	0	3	0	0	0	0	2	0
hsa-mir-452_39a	0	8	0	0	0	1	0	0	1	0	0	0	0	1	1	0	0	0	1	0	1	3	0	3	0	0	0	1	0	3	3	0	0	0	0	0	0	0	0	0	0	0	2	0	0	0	0	1	1
hsa-mir-374a_33a	0	1	1	4	4	0	0	0	0	0	0	0	0	2	0	0	0	0	0	0	0	0	1	0	0	0	1	4	1	0	0	1	0	2	0	1	0	0	1	0	0	0	1	0	0	0	0	3	0
hsa-mir-1307_102a	34	63	7	109	45	39	51	31	34	25	10	42	30	14	42	11	12	35	57	187	50	30	158	42	41	16	8	36	83	33	49	69	4	4	2	28	7	5	8	0	5	2	43	0	10	1	0	17	26
hsa-mir-9-1_38uhsa-mir-9-3_38u	184	486	34	113	433	36	3386	27	61	14	7	76	4	84	108	199	34	15	180	369	266	765	364	927	28	149	75	157	267	405	241	146	3	0	4	4	1	0	0	0	0	0	297	0	8	0	0	162	27
hsa-mir-92b_83u	7	39	8	12	9	45	17	6	18	19	16	4	29	11	24	12	13	34	36	24	27	14	50	72	24	24	66	34	63	32	40	42	21	6	2	35	20	12	13	0	1	5	35	1	13	0	1	19	10
hsa-mir-30b_39a	8	62	5	26	35	29	11	4	15	10	12	8	9	1	17	5	1	12	13	54	37	15	57	43	50	32	11	47	50	19	20	26	6	5	1	13	15	3	6	0	9	2	93	10	32	1	2	92	14
hsa-mir-1307_102u	71	126	21	256	99	77	88	79	78	119	48	111	70	31	103	33	32	82	277	324	54	77	364	107	58	33	31	106	180	94	111	102	2	2	0	5	1	1	2	0	1	2	135	1	24	0	0	57	47
hsa-mir-92b_83a	7	30	4	3	12	21	24	7	17	13	12	3	15	7	8	2	3	29	14	12	33	10	35	48	22	17	13	36	38	17	18	24	33	13	15	90	44	16	25	3	11	4	28	4	12	1	11	27	9
hsa-mir-340_37a	0	1	0	0	0	1	0	2	0	1	0	0	0	0	1	0	0	0	0	1	1	2	1	0	0	0	0	1	0	1	0	5	3	0	0	5	6	0	0	0	0	1	3	0	0	0	0	1	1
hsa-let-7a-1_5g	19	87	6	96	46	14	157	14	24	17	14	55	40	11	27	4	8	80	105	61	37	37	41	48	75	26	13	60	52	25	23	47	0	0	2	0	0	0	0	0	1	1	49	0	10	1	1	11	16
hsa-mir-98_44u	8	17	0	32	19	13	15	7	3	3	1	2	10	3	25	0	1	6	2	14	10	5	8	7	17	11	4	8	12	4	3	2	1	1	0	2	0	0	1	0	0	0	38	0	1	1	0	9	3
hsa-let-7d_29a	4	15	2	13	11	8	6	5	10	5	1	3	3	1	4	0	2	7	6	14	12	9	30	3	11	5	5	12	19	6	8	11	36	16	13	153	69	11	22	2	38	4	22	12	3	5	14	43	7
hsa-mir-125b-2_76u	4	1	0	1	2	2	0	11	3	0	0	1	7	1	0	7	1	1	0	0	2	1	19	0	4	2	1	9	10	17	9	1	1	0	0	0	0	0	0	0	0	0	5	0	1	0	0	4	0
hsa-mir-28_77u	209	279	39	117	1005	196	205	26	64	70	96	58	117	101	100	55	16	79	316	277	82	72	306	331	173	179	112	282	277	151	167	195	15	6	9	22	10	2	9	0	13	3	374	3	26	4	3	146	46
hsa-mir-106b_73u	53	43	3	266	335	29	88	30	17	24	27	37	29	22	74	34	12	26	74	62	26	69	139	94	47	68	50	83	106	68	51	59	4	0	0	6	3	0	4	0	2	1	77	0	9	1	1	18	19
hsa-mir-143_84a	6	5	9	7	15	29	7	3	21	12	4	4	3	10	2	4	3	15	8	27	7	12	118	26	50	35	21	76	50	11	30	42	0	2	0	0	1	0	1	0	0	0	30	1	4	0	0	3	2
hsa-mir-106b_73a	475	952	115	1509	2563	459	882	366	312	250	239	280	397	313	531	234	81	434	503	457	908	878	1083	705	845	550	292	655	1038	469	378	942	70	15	33	112	80	20	58	3	44	28	1505	13	72	3	11	381	316
hsa-mir-1260b_18g	7	9	2	54	23	6	10	4	4	5	12	4	12	13	16	0	15	10	24	1	4	7	7	22	4	5	5	5	4	4	8	3	1	0	1	1	1	0	2	0	4	1	18	0	13	2	1	100	1
hsa-mir-23b_81a	11	27	9	28	39	30	10	5	29	6	8	12	5	8	12	17	1	17	13	12	22	25	88	38	29	40	12	27	44	65	59	22	1	0	1	0	2	1	0	0	0	1	31	0	0	0	0	11	8
hsa-mir-23b_81c	11	8	5	8	4	16	4	4	16	11	1	3	5	10	2	3	1	13	6	12	2	5	58	13	23	30	10	31	35	37	19	20	2	0	1	2	0	1	0	0	0	0	16	1	0	0	0	4	6
hsa-mir-339_36a	13	41	7	80	30	26	40	7	7	20	20	2	12	33	26	3	2	60	18	22	124	86	33	50	20	13	13	18	38	7	26	22	21	10	25	13	20	4	11	4	4	14	137	48	42	12	14	116	14
hsa-mir-143_84u	0	2	1	0	1	4	3	1	6	0	0	0	0	2	1	1	2	0	1	3	0	1	22	2	5	8	1	9	2	2	7	4	0	0	0	0	0	0	0	0	0	0	2	0	0	0	0	1	1
hsa-mir-23b_81u	432	608	338	465	910	497	178	294	494	285	154	249	215	145	351	338	15	380	311	576	218	605	2331	813	762	1555	821	1324	1658	2532	942	580	8	2	2	4	2	3	1	1	1	0	590	2	81	0	2	304	266
hsa-mir-148b_84a	311	1045	58	1117	235	436	281	224	163	239	224	141	289	101	254	121	108	437	299	255	248	236	1800	616	518	306	242	756	860	598	284	1562	6	4	1	44	31	3	10	1	10	0	1609	5	93	1	1	1197	342
hsa-mir-542_74u	5	24	3	10	8	12	4	2	1	6	2	3	15	1	1	0	0	6	4	6	0	1	35	80	20	7	6	15	11	26	18	29	3	0	1	0	0	0	0	0	0	1	31	0	3	1	0	19	8
hsa-mir-423_36a	2	5	0	12	2	1	2	3	1	0	1	2	3	4	5	0	0	7	3	1	6	2	9	0	2	2	3	2	10	0	3	13	9	3	0	25	5	1	10	2	8	3	9	8	4	9	5	1	4
hsa-mir-222_93a	1	2	0	1	2	7	1	2	3	2	0	2	0	1	3	1	0	6	1	2	1	0	10	7	9	4	2	2	3	5	10	1	1	0	2	0	1	0	0	0	0	0	1	1	0	0	1	1	9
hsa-mir-99a_35u	24	170	10	17	43	9	11	82	14	13	6	6	162	18	7	59	0	29	15	30	138	16	259	29	121	75	12	111	100	184	303	44	0	0	0	0	2	0	0	0	1	0	33	0	22	0	1	93	12
hsa-mir-26a-2_36-	17	33	5	23	50	32	19	12	7	8	45	4	14	3	30	4	0	23	22	31	9	26	43	150	37	41	29	35	42	34	33	29	1	1	2	2	0	1	0	0	3	1	43	3	25	1	2	31	19
hsa-mir-222_93c	1	0	0	0	2	2	0	0	0	0	0	2	1	3	0	0	0	2	1	2	0	1	5	0	4	0	0	0	1	1	4	0	0	0	0	0	0	0	0	0	0	0	3	0	0	0	0	0	7
hsa-mir-222_93g	0	0	0	0	1	5	0	0	0	0	0	0	1	0	0	2	1	0	1	0	2	0	1	4	1	2	0	0	0	3	1	0	0	0	0	0	0	0	0	0	0	0	0	0	0	0	0	0	0
hsa-mir-22_75g	19	33	11	32	18	82	106	10	17	15	20	18	37	26	20	21	3	51	15	34	35	20	171	100	90	69	43	113	84	40	87	110	28	9	9	26	16	11	8	5	25	10	57	6	10	5	2	24	28
hsa-mir-21_7a	12	24	5	23	18	130	30	11	11	24	18	19	16	5	19	19	0	35	12	53	12	25	422	121	97	70	29	247	138	86	90	193	41	3	16	47	2	4	3	1	3	2	48	6	0	1	0	7	12
hsa-mir-1269a_88u	80	1085	40	639	6	0	44	284	8	0	0	28	352	8	13	5	0	121	0	0	7	114	97	145	285	13	76	154	0	270	1	0	0	0	0	41	0	0	0	0	0	0	0	0	18	0	0	0	0
hsa-mir-744_33a	1	1	0	11	16	2	2	1	1	2	1	2	0	0	2	0	0	4	1	3	3	0	4	6	4	1	2	1	1	3	3	0	3	0	0	0	2	2	0	0	0	0	0	1	0	1	0	7	3
hsa-mir-375_62u	11	24	4	3983	0	1	1	3	5	60	37	3	0	1	5	0	2	2	5	76	0	7	0	0	0	0	0	0	0	0	0	0	3	3	0	15	31	8	12	1	20	1	7	0	3	0	3	15	0
hsa-mir-542_75u	3	4	1	3	5	4	1	1	0	1	1	1	6	0	0	1	0	1	2	3	0	3	16	28	8	5	0	7	7	22	13	5	0	0	0	0	0	0	0	0	0	1	6	0	0	1	0	3	3
hsa-mir-424_70a	0	1	0	3	0	0	0	0	0	1	0	0	0	0	0	0	0	0	0	2	0	0	2	0	1	0	0	3	1	0	1	1	1	0	0	0	0	0	0	0	0	0	0	0	0	0	0	1	1
hsa-mir-375_63u	0	0	0	6	0	0	0	0	0	0	0	0	0	0	0	0	0	0	0	0	0	0	0	0	0	0	0	0	0	0	0	0	0	0	0	0	0	0	0	0	0	0	0	0	0	0	0	0	0
hsa-mir-375_62a	33	135	21	20793	1	74	8	21	32	312	158	13	1	15	17	1	3	39	85	452	21	34	9	128	6	11	4	14	21	3	0	17	103	149	5	393	1026	80	392	7	340	60	301	8	105	3	60	731	26
hsa-mir-32_26a	2	1	0	3	1	3	0	0	1	1	1	0	1	1	1	0	1	1	1	0	5	1	4	0	3	0	3	6	2	3	0	9	0	0	0	0	0	0	0	0	0	0	4	0	1	0	0	9	2
hsa-mir-99a_35a	127	1373	92	172	353	154	77	575	336	94	62	60	662	55	62	305	0	131	85	178	1440	73	2677	219	1199	446	103	916	1009	1262	1219	615	7	2	2	9	18	2	7	0	8	0	357	1	178	0	1	677	63
hsa-mir-542_75a	3	7	0	5	3	7	0	1	0	2	2	0	2	1	0	0	0	3	2	4	5	2	30	51	10	5	0	9	8	16	4	23	2	0	0	0	0	0	1	0	0	0	17	1	1	0	0	14	4
hsa-mir-375_63a	0	3	0	138	0	1	0	0	0	3	2	0	0	1	0	0	1	0	1	4	0	0	0	0	0	0	0	0	0	0	0	0	0	0	0	0	2	0	0	0	1	0	1	0	1	0	0	16	0
hsa-mir-192_45u	3	5	1	6	25	3	2	5	1	2	1	2	2	2	2	0	1	10	13	6	3	3	5	4	2	2	8	0	8	57	4	7	0	8	0	1	1	8	2	0	0	0	7	0	1	0	0	3	7
hsa-mir-151a_68u	623	1009	276	1306	2016	746	643	508	363	1003	361	387	621	337	737	398	134	404	931	1060	291	406	3159	1702	742	880	744	1808	1266	1697	944	751	227	118	79	410	326	50	147	14	183	43	1572	84	221	26	37	632	456
hsa-mir-224_32a	3	10	0	0	0	5	0	1	0	0	0	0	0	0	2	1	0	2	0	2	0	3	0	4	0	3	0	1	8	2	5	0	0	0	0	0	0	0	0	0	0	0	2	0	0	0	0	0	0
hsa-mir-181a-1_47a	0	2	0	3	2	6	1	0	1	3	3	0	1	0	2	1	0	3	2	13	3	1	28	14	4	3	0	6	3	4	4	4	6	2	5	7	4	3	4	0	3	0	9	6	1	1	1	13	7
hsa-mir-411_20g	5	1	0	3	0	0	1	1	0	0	0	0	7	2	0	0	0	4	0	0	0	1	0	0	0	0	1	0	1	0	0	0	0	0	0	0	0	0	0	0	0	0	0	0	0	0	0	1	4
hsa-mir-145_39a	20	14	7	9	22	43	10	6	14	12	11	1	14	13	8	12	2	38	5	15	16	15	115	23	65	39	23	30	52	7	47	24	10	3	7	2	4	5	2	0	1	0	34	4	3	1	1	29	11
hsa-mir-940_81u	16	16	3	22	26	6	36	13	12	11	3	9	19	19	23	11	5	50	76	51	28	17	27	22	20	16	13	11	16	16	24	25	10	3	9	2	2	3	9	1	3	4	54	0	4	6	6	31	14
hsa-mir-744_33u	5	8	2	17	19	4	4	1	2	4	0	5	0	1	13	1	2	3	7	6	5	2	9	17	5	6	2	2	4	1	1	3	0	0	0	0	0	0	0	0	0	0	2	0	0	1	0	8	3
hsa-mir-141_82a	145	391	16	176	2	2	0	242	21	37	9	116	35	29	81	0	0	103	185	285	0	32	0	0	0	0	0	0	0	0	2	0	5	2	0	15	18	6	5	1	3	1	56	5	10	2	5	50	76
hsa-mir-542_38u	0	0	0	0	0	0	0	0	0	0	0	0	1	0	0	0	0	0	0	0	0	0	0	0	0	0	0	0	0	0	0	0	0	0	0	0	0	0	0	0	0	0	0	0	0	0	0	1	0
hsa-mir-146a_42a	6	10	0	14	1	5	5	2	2	7	2	5	6	1	4	1	1	18	4	2	18	7	10	15	17	14	5	20	18	32	37	45	12	3	5	14	9	7	23	0	2	8	32	6	2	3	7	7	11
hsa-mir-30e_39a	61	362	29	179	116	169	75	60	43	60	18	18	58	40	89	62	22	81	61	171	208	84	681	432	411	205	139	582	447	479	432	609	2	1	2	3	6	1	4	1	3	1	332	3	84	0	0	401	94
hsa-mir-106b_32a	12	22	5	63	98	6	29	18	6	8	12	5	14	4	34	10	5	14	22	30	29	31	41	13	18	9	6	19	18	14	13	43	10	8	5	26	21	8	16	1	25	5	46	10	14	1	9	24	18
hsa-mir-27a_72a	130	218	77	159	194	187	67	101	116	111	162	119	292	146	267	53	16	371	163	286	461	270	555	214	315	209	173	326	333	213	480	248	153	54	47	85	70	29	68	7	99	35	383	78	64	7	26	330	153
hsa-mir-27a_72g	8	10	6	12	6	12	1	5	6	7	6	6	13	15	14	1	2	11	7	13	20	5	25	13	20	17	10	27	20	15	27	12	23	9	5	10	9	0	7	1	8	3	20	4	2	1	2	9	4
hsa-mir-320b-1_59u	2	6	0	3	12	4	1	1	3	0	3	1	0	2	2	2	0	3	1	5	3	1	11	1	2	0	0	5	5	2	0	2	2	0	2	1	3	0	0	0	0	0	2	1	1	0	1	3	1
hsa-mir-135b_39a	0	0	0	0	1	1	0	0	0	0	0	0	0	0	0	1	0	3	0	12	5	0	1	0	0	2	0	0	0	6	2	0	0	0	0	0	0	0	0	0	0	0	4	0	0	0	0	8	0
hsa-mir-96_30u	1	1	0	15	1	2	3	0	0	1	0	0	0	1	0	0	2	1	0	4	0	1	4	2	0	1	1	2	1	2	0	2	0	0	0	0	0	0	0	0	0	0	4	0	2	1	0	2	0
hsa-mir-20a_31a	30	98	7	80	253	101	51	40	22	25	23	44	11	5	29	15	15	73	15	206	109	62	126	131	94	63	37	93	98	180	144	106	2	0	0	5	0	1	0	0	0	0	47	0	11	0	1	27	58
hsa-mir-96_30a	0	1	0	5	2	3	0	0	0	1	0	0	0	0	1	0	0	1	0	3	0	0	6	3	0	2	0	0	0	0	1	4	0	1	0	1	0	0	0	0	0	0	7	0	0	0	0	12	1
hsa-mir-192_46a	1	0	0	0	3	1	0	0	0	1	1	0	0	1	0	0	0	1	2	3	4	1	0	0	0	1	0	0	2	10	1	3	1	38	0	1	0	26	3	0	0	1	2	1	0	0	1	5	1
hsa-mir-134_29a	43	637	13	50	10	32	14	24	13	70	27	30	177	90	31	12	11	210	41	39	7	92	168	24	227	38	30	123	199	3	99	26	40	12	15	17	4	17	8	20	13	7	54	2	12	19	9	105	646
hsa-mir-320b-1_58-	2	11	1	8	23	9	7	4	3	0	0	2	3	5	2	1	3	6	1	10	4	2	18	6	5	2	1	6	10	3	2	3	8	18	5	21	13	3	15	1	15	11	10	5	4	8	6	14	2
hsa-mir-138-2_33u	0	0	1	0	10	3	0	1	1	0	0	0	0	0	0	0	0	24	1	0	1	1	16	0	1	0	0	1	2	2	1	2	0	1	4	1	6	2	0	1	0	0	1	0	0	5	0	2	0
hsa-mir-210_88a	660	246	229	1717	232	149	288	295	512	130	424	309	355	427	753	93	21	1196	464	730	424	443	61	265	163	57	176	212	146	87	128	308	1385	660	233	4722	745	339	194	243	284	64	423	295	266	508	768	786	348
hsa-mir-10b_50a	174	538	6	79	73	101	53	93	122	7	34	728	90	67	164	5	32	130	119	2219	51	37	1321	39	278	134	92	279	971	243	518	110	3	1	0	9	1	2	2	0	4	5	65	1	145	1	0	65	11
hsa-mir-181b-1_58a	53	584	31	208	59	304	145	65	48	220	64	72	58	23	69	23	12	128	77	1178	85	94	1135	418	238	176	88	399	507	218	148	556	58	33	10	98	57	20	16	1	21	6	756	5	150	1	4	699	46
hsa-mir-210_88g	45	14	18	142	7	5	10	19	38	7	21	17	30	45	38	6	1	69	39	63	16	28	5	8	2	4	6	12	8	2	9	12	206	86	12	508	66	38	25	39	22	9	32	15	8	62	72	38	18
hsa-mir-30d_30-	0	0	0	0	0	0	0	0	0	0	0	0	0	0	0	0	0	0	0	0	0	1	0	0	0	0	0	0	1	0	0	0	0	0	0	0	0	0	0	0	0	0	0	0	0	0	0	0	0
hsa-mir-1269a_88a	84	3159	26	710	8	0	131	234	14	0	0	50	416	7	8	5	0	227	0	0	53	176	395	210	1057	28	46	298	0	351	1	1	0	0	0	136	0	0	0	0	0	0	0	0	26	0	0	0	0
hsa-mir-10b_50g	0	4	0	1	1	1	0	0	3	0	0	5	1	0	1	0	1	1	2	31	0	0	27	0	1	2	1	6	16	1	6	1	0	0	0	0	0	0	1	1	0	0	0	0	1	0	0	1	0
hsa-mir-17_37a	80	236	22	268	507	166	154	92	39	50	88	163	39	9	72	23	33	236	52	274	198	125	177	281	117	117	54	102	150	214	130	131	2	1	1	10	3	1	1	0	0	0	79	2	22	0	0	69	154
hsa-mir-200b_80a	72	141	8	241	419	26	88	39	36	41	1	48	19	23	113	39	0	68	102	310	313	112	327	125	260	142	49	145	62	205	121	37	1	0	1	2	1	1	1	0	0	0	93	0	26	0	0	217	6
hsa-mir-199a-1_70a	4	5	2	4	2	16	9	0	4	6	0	0	4	4	4	2	0	7	4	25	1	2	77	19	26	19	2	60	25	18	18	25	0	0	0	0	0	0	0	0	0	0	10	0	0	0	0	1	4
hsa-mir-328_70a	11	33	6	16	23	14	15	4	9	5	8	6	5	2	14	2	2	14	5	10	25	5	29	60	32	20	8	16	33	11	15	40	14	5	1	16	18	3	7	0	7	5	46	0	16	5	3	69	15
hsa-mir-103a-1_71g	20	68	17	50	127	119	154	22	39	26	36	27	26	22	45	20	10	42	23	85	100	42	302	158	103	97	42	195	132	126	93	158	13	8	1	13	3	3	2	1	2	1	93	3	8	0	2	20	32
hsa-mir-708_34u	10	46	8	9	87	7	6	25	14	1	2	1	23	4	26	8	0	9	27	73	19	4	63	8	9	12	1	33	20	7	57	26	0	0	0	1	0	0	0	0	0	0	7	1	0	0	0	1	9
hsa-mir-181c_87u	14	36	7	34	9	25	40	3	10	24	3	13	49	14	11	11	8	31	16	60	24	8	108	22	46	20	26	79	68	79	40	78	0	0	0	0	1	0	0	0	0	0	45	0	31	0	0	61	19
hsa-mir-1307_63u	5	18	3	15	30	12	19	11	4	18	5	16	13	6	13	3	1	24	56	25	10	11	37	24	13	9	3	17	15	12	37	12	0	0	0	3	0	0	2	1	0	0	22	1	2	0	0	18	10
hsa-mir-708_34a	21	92	6	17	155	10	4	39	26	5	5	1	10	8	38	22	1	18	53	177	59	9	95	17	22	27	4	37	25	16	41	56	1	0	0	1	0	2	0	0	0	0	1	0	1	0	1	4	16
hsa-mir-221_87u	41	63	19	26	59	248	19	16	15	33	66	7	50	55	82	10	5	73	29	80	24	31	327	158	66	92	66	103	108	33	67	45	18	9	7	62	23	3	8	0	6	2	164	1	56	0	5	82	42
hsa-mir-181c_87a	2	8	0	32	7	7	11	6	3	9	3	4	16	5	5	0	0	13	5	53	14	3	77	14	9	14	6	35	31	29	25	36	3	0	2	3	7	0	3	1	0	1	31	0	16	0	0	35	1
hsa-mir-103a-1_71u	36	67	9	76	239	106	170	27	28	22	19	31	18	16	61	30	10	39	31	93	63	39	466	287	108	129	53	132	134	182	113	127	7	1	0	8	1	1	2	0	2	0	54	1	11	0	0	28	31
hsa-mir-221_87a	12	22	1	2	21	91	7	5	12	8	19	6	9	15	17	6	1	18	7	23	34	9	131	62	37	21	12	32	36	11	17	16	27	6	8	91	26	6	6	0	8	2	63	8	10	2	2	29	19
hsa-let-7a-1_78a	2	16	0	11	11	6	2	3	2	5	4	0	18	3	7	3	1	19	5	11	14	10	8	6	15	8	13	16	19	11	6	12	0	0	0	1	0	0	0	0	0	0	9	0	0	0	0	6	4
hsa-mir-98_43a	4	12	0	20	10	12	10	2	4	3	0	1	6	2	4	0	0	6	2	9	3	3	14	14	13	8	0	19	14	9	9	17	38	1	6	57	39	2	15	1	43	10	34	2	0	1	1	22	2
hsa-mir-221_87g	0	0	0	0	2	9	2	0	0	2	3	0	0	2	1	1	0	2	1	2	0	0	13	6	5	2	3	11	4	2	1	6	8	2	0	15	7	3	5	0	0	2	6	1	1	0	1	4	0
hsa-mir-183_49a	1	2	1	4	13	1	2	0	0	0	0	2	2	0	2	0	0	0	0	0	2	3	2	4	2	1	0	0	0	2	1	0	0	0	0	0	0	0	0	0	0	0	5	0	3	0	0	1	2
hsa-mir-339_38a	2	7	5	19	17	22	26	6	4	16	10	1	6	4	5	10	1	34	6	10	33	31	14	45	14	12	10	20	19	10	26	20	4	0	3	1	1	1	1	0	0	2	31	2	9	1	1	23	10
hsa-mir-149_38a	14	2	2	0	137	2	4	5	5	1	0	1	5	18	2	0	0	8	7	16	691	50	25	2	7	39	7	8	26	49	31	3	0	0	1	0	2	1	0	0	0	1	8	0	1	0	0	1	6
hsa-mir-574_82u	17	45	23	140	40	51	27	13	11	39	21	3	59	16	26	2	3	55	29	30	13	31	96	52	71	29	60	55	100	51	57	39	4	1	1	2	0	0	0	0	0	1	74	1	6	0	0	64	23
hsa-mir-26a-1_32a	111	260	44	115	150	102	97	38	62	63	302	37	89	34	127	20	7	162	69	167	147	123	375	339	209	147	66	222	251	140	191	312	59	38	57	92	103	28	35	5	40	28	374	57	317	21	22	340	131
hsa-mir-149_38u	50	4	2	1	266	3	10	2	9	6	1	1	9	20	7	3	0	6	22	28	398	50	55	4	5	71	22	14	53	92	45	8	0	0	1	1	0	0	1	0	0	0	11	1	0	0	1	5	4
hsa-mir-376c_48g	0	6	1	0	1	2	1	3	0	0	3	0	7	6	1	1	0	5	1	1	2	1	17	4	13	2	1	14	15	1	4	3	0	0	0	1	0	0	0	0	0	0	2	0	1	1	1	8	17
hsa-mir-182_45a	250	469	25	2519	1068	525	840	105	100	94	95	100	171	49	223	36	8	117	41	913	614	265	1076	490	592	320	63	415	530	426	85	565	15	10	6	53	71	9	19	2	24	6	922	52	102	1	4	1048	166
hsa-let-7a-1_78u	97	201	16	183	201	67	54	64	31	141	14	30	152	77	88	35	21	137	141	196	115	120	126	95	186	143	349	220	240	192	82	109	0	0	2	0	1	1	0	0	0	0	135	0	16	0	0	109	84
hsa-mir-199b_48u	2	3	2	2	1	3	2	1	0	1	0	0	4	6	3	1	0	8	1	0	3	5	25	2	7	3	6	7	10	0	8	5	0	0	1	0	0	0	1	0	0	0	3	0	0	0	0	1	9
hsa-mir-199b_48a	3	11	4	6	5	8	2	1	1	7	4	1	10	4	6	1	4	18	2	6	11	6	66	11	26	21	16	34	49	17	20	28	2	0	0	0	1	0	0	0	0	0	12	1	0	0	0	3	5
hsa-mir-363_72g	46	30	1	9	13	22	48	12	5	6	9	36	26	0	5	29	3	13	3	91	7	22	37	33	74	36	2	24	65	15	6	113	1	0	3	0	0	1	1	0	1	0	20	0	8	1	2	1	10
hsa-mir-200b_80u	88	154	43	160	360	51	69	35	33	96	10	58	31	21	87	63	0	78	89	249	130	261	413	105	176	367	477	209	112	575	185	24	0	0	1	1	2	1	0	0	0	1	128	1	47	0	0	221	10
hsa-mir-363_72u	9	6	0	0	0	2	1	1	0	0	0	4	2	0	1	4	1	0	0	6	0	4	3	5	11	6	0	1	5	1	2	7	0	0	0	0	0	0	0	0	0	0	3	0	1	0	0	0	1
hsa-mir-26a-1_32u	195	291	92	272	452	268	169	78	89	127	516	55	222	60	285	30	11	284	198	518	127	265	652	831	383	323	189	476	501	355	356	412	51	20	28	53	57	13	15	4	21	9	587	32	426	12	12	532	214
hsa-mir-34a_43a	13	42	6	20	9	60	28	14	17	41	8	6	28	12	10	9	35	20	10	12	35	15	94	49	21	19	18	58	67	17	62	126	14	21	6	64	29	6	31	1	18	12	196	32	59	1	5	176	20
hsa-mir-146a_44a	3	4	1	4	3	3	3	0	0	0	2	1	1	0	0	0	0	6	1	5	7	1	4	12	3	5	0	4	4	10	16	7	2	0	0	1	0	0	1	0	0	0	15	0	1	0	0	2	8
hsa-mir-101-1_67c	46	84	21	96	34	115	14	32	44	77	15	10	91	28	44	18	10	25	87	59	24	25	193	66	84	82	74	334	281	156	86	336	1401	554	204	884	704	248	599	5	917	152	100	82	35	21	108	109	43
hsa-mir-92b_76c	0	0	0	0	0	0	0	0	0	0	0	0	0	0	0	0	0	0	0	0	0	0	0	0	0	0	0	1	0	0	0	0	0	0	0	0	0	0	0	0	0	0	0	0	0	0	0	0	0
hsa-mir-221_86a	12	36	6	11	20	125	3	6	13	23	35	5	20	13	15	18	10	22	6	21	30	5	142	34	29	19	15	46	31	23	28	30	130	59	29	388	99	38	32	0	12	10	70	15	32	4	6	35	25
hsa-mir-941-1_69ahsa-mir-941-3_69a+	1	10	4	27	11	11	1	5	1	1	6	0	3	2	4	3	7	10	3	2	21	4	27	10	7	8	5	16	9	16	11	33	0	0	0	0	0	1	2	0	0	0	7	1	4	0	0	4	8
hsa-mir-183_50a	176	396	17	518	1198	294	783	125	86	43	94	225	108	31	163	24	7	177	66	395	956	259	244	418	676	283	47	179	333	251	111	237	4	3	5	6	7	3	4	0	3	8	358	7	18	1	1	222	129
hsa-mir-221_86g	1	6	0	4	1	14	2	2	2	0	3	1	2	3	1	3	1	2	1	2	6	1	19	4	5	2	5	9	11	8	7	11	17	11	0	72	15	11	8	0	3	0	7	1	3	0	2	3	2
hsa-mir-126_74u	93	216	39	169	154	129	48	73	44	174	51	32	76	47	156	36	17	310	206	175	109	193	75	146	247	182	168	181	460	118	168	274	5	2	5	1	12	6	1	0	1	1	260	1	61	3	0	164	135
hsa-mir-181b-1_60u	9	22	2	32	0	0	0	8	0	27	6	5	3	5	6	0	1	51	7	193	0	11	0	1	0	0	0	1	0	0	0	0	15	7	0	23	13	5	1	0	0	3	49	1	13	1	4	38	14
hsa-mir-941-1_69uhsa-mir-941-3_69u+	1	2	0	15	4	5	2	1	1	1	3	0	4	2	1	2	3	4	0	1	9	5	6	6	6	5	2	4	6	4	12	9	0	0	0	0	0	0	0	0	0	0	6	0	1	0	0	0	6
hsa-mir-15b_80u	42	70	1	193	148	21	40	19	4	17	9	9	19	28	109	9	2	53	74	161	99	67	52	85	62	126	49	59	79	57	24	37	0	0	3	3	0	0	0	0	0	0	47	0	3	0	2	11	26
hsa-mir-584_36u	10	7	11	5	1	3	3	12	11	13	4	5	6	65	34	0	5	74	3	13	3	41	17	7	6	6	2	8	19	13	1	10	4	9	0	1	1	10	1	0	3	2	18	0	0	0	0	7	8
hsa-mir-455_40a	1	0	0	0	1	1	1	1	0	1	1	0	1	1	0	0	0	2	1	0	4	0	11	3	1	2	2	2	4	4	4	4	0	0	0	0	1	0	0	0	0	0	0	0	2	0	0	0	2
hsa-mir-126_74g	0	1	0	1	2	1	0	0	1	0	0	0	0	1	0	0	0	1	2	0	1	1	3	0	0	1	2	1	1	1	1	2	0	0	0	0	0	0	0	0	0	2	3	0	0	0	0	2	4
hsa-mir-144_70g	4	0	1	1	0	0	0	1	0	0	2	2	0	3	1	0	1	4	1	0	0	0	0	1	3	3	6	1	8	3	1	39	0	0	0	2	0	0	0	0	1	0	0	0	0	0	0	7	0
hsa-mir-191_40a	1	0	0	1	2	1	0	0	0	1	2	0	0	0	1	0	2	0	0	1	2	0	1	1	0	1	0	0	1	0	2	4	10	0	0	5	2	2	0	2	0	0	1	0	0	0	0	0	3
hsa-mir-126_74a	209	878	108	259	310	287	109	179	170	256	115	115	116	38	297	74	37	347	533	338	217	325	227	417	442	339	277	353	1007	407	199	537	0	0	0	0	0	1	0	0	1	0	540	25	99	0	0	240	229
hsa-mir-214_51a	0	7	1	3	0	5	3	3	2	5	1	1	10	9	8	1	0	9	3	5	3	8	57	6	9	10	2	10	22	6	4	21	0	0	1	0	0	0	0	0	0	0	8	0	5	0	0	6	3
hsa-mir-181a-2_98u	38	93	15	37	45	159	61	14	19	121	26	22	45	23	28	25	12	32	29	87	39	23	234	95	71	113	78	129	160	81	92	85	0	0	0	0	2	0	0	0	0	3	164	2	22	0	0	138	27
hsa-mir-215_46c	0	0	1	0	2	0	0	0	0	0	0	1	0	0	0	0	0	0	0	0	0	0	1	1	1	0	0	0	1	8	0	1	0	3	1	0	0	3	0	0	0	0	0	0	0	0	0	0	1
hsa-mir-181a-2_98a	6	36	3	17	17	26	25	8	12	12	3	3	8	2	9	8	0	9	8	51	14	11	159	49	32	27	14	55	72	24	16	41	1	1	0	4	4	2	1	0	1	0	75	1	5	1	0	56	4
hsa-mir-326_79u	1	5	3	78	0	5	7	1	2	5	1	4	2	0	1	2	0	5	5	0	4	3	1	4	2	2	1	1	3	4	0	10	26	10	19	77	64	7	70	52	357	127	70	14	12	26	34	47	4
hsa-mir-21_32u	1	1	1	1	1	2	2	0	0	1	3	0	0	1	1	0	0	6	0	2	3	1	8	4	4	3	14	1	3	0	8	3	0	0	1	0	0	2	0	0	0	0	0	0	0	0	0	3	1
hsa-mir-30d_30u	8	12	0	25	25	10	5	6	7	12	2	3	7	0	12	2	3	3	4	13	3	10	13	26	14	13	7	7	19	28	10	5	2	0	4	1	3	0	3	1	2	3	25	1	6	1	1	13	6
hsa-mir-708_33u	8	40	4	20	49	4	3	11	3	0	0	1	18	4	26	7	0	5	14	44	8	11	58	11	21	16	3	31	25	9	36	50	3	0	0	0	0	0	1	0	0	0	9	0	1	0	0	8	1
hsa-let-7f-1_6c	0	0	0	0	0	0	0	0	0	0	0	1	0	0	0	0	0	0	0	0	0	0	1	0	0	0	0	0	0	0	0	0	0	0	0	0	0	0	0	0	0	0	0	0	0	0	0	0	0
hsa-let-7d_28a	15	33	8	24	19	19	18	6	17	18	9	7	26	11	23	7	4	16	11	19	21	17	127	13	23	19	9	49	52	47	34	82	1	5	2	11	15	4	3	0	4	0	48	2	13	1	1	41	15
hsa-mir-452_35u	1	10	2	0	0	1	0	0	0	0	0	0	1	1	4	0	0	0	0	0	1	1	0	9	0	1	0	0	0	1	1	0	0	1	0	0	0	0	0	0	0	0	11	0	0	0	0	7	0
hsa-mir-21_32c	0	0	0	0	0	0	0	0	2	0	1	0	0	1	0	0	0	0	0	0	0	0	1	0	0	0	3	1	0	0	0	1	0	0	0	1	1	1	0	0	1	1	0	2	0	0	0	0	0
hsa-mir-19a_71u	0	2	0	14	18	1	3	1	0	0	0	3	0	0	0	1	0	1	2	6	2	4	6	4	4	3	2	2	5	3	6	3	0	0	1	0	0	0	0	0	0	0	1	0	2	0	0	3	13
hsa-mir-30d_29a	5	16	1	18	28	12	6	3	11	3	4	3	2	1	9	1	0	2	3	11	10	6	25	23	20	21	4	23	20	35	9	21	0	0	0	1	1	0	1	0	1	0	18	3	9	0	0	18	1
hsa-mir-21_32a	0	0	1	1	1	0	0	1	2	1	2	4	0	0	0	0	0	4	0	1	0	0	1	1	3	1	1	1	2	1	1	1	0	0	0	1	0	0	0	0	0	0	8	5	0	0	0	0	2
hsa-mir-4662b_26c	19	110	85	435	41	23	31	122	7	20	7	111	128	119	61	34	0	130	34	43	83	34	345	240	94	92	359	164	70	271	176	49	4	5	1	5	3	0	8	0	7	2	47	0	2	1	0	36	11
hsa-mir-30d_30a	0	0	0	0	1	0	3	1	1	2	0	0	2	0	2	1	0	1	1	0	1	1	2	4	4	1	2	1	6	1	2	1	4	0	0	1	4	0	1	0	3	0	9	0	0	1	2	2	1
hsa-mir-218-2_49u	1	2	0	3	2	2	0	0	0	0	1	1	1	1	0	1	0	2	2	0	0	0	6	1	2	2	0	1	3	2	1	0	1	0	0	0	0	0	0	0	0	0	1	0	1	0	0	0	5
hsa-mir-708_33a	18	176	10	31	94	14	13	25	23	4	2	2	43	10	36	18	0	24	8	142	56	24	188	21	34	27	12	58	55	18	96	122	1	0	0	0	0	0	2	0	0	0	25	1	4	0	0	14	16
hsa-mir-214_51u	1	1	0	3	0	3	3	3	1	3	0	1	5	1	2	0	0	5	1	1	3	1	10	0	1	1	2	5	10	0	0	5	1	0	0	0	0	0	0	0	1	0	2	0	1	0	0	1	0
hsa-mir-134_30-	1	33	0	4	0	2	0	2	3	11	2	2	8	3	2	0	0	17	0	7	0	6	12	1	11	4	3	3	10	0	9	2	6	2	0	2	0	4	0	2	0	1	4	1	3	4	0	8	30
hsa-mir-199a-1_69uhsa-mir-199b_87u	24	22	14	26	21	78	23	10	6	49	12	15	67	30	31	10	0	92	15	77	22	49	270	54	113	83	59	181	145	33	91	99	12	1	1	1	1	0	0	0	1	0	51	0	6	0	1	21	44
hsa-mir-148b_85u	414	646	30	859	1013	269	299	116	60	233	114	208	163	111	263	56	28	460	480	430	382	228	661	448	300	373	164	309	441	354	140	246	21	3	7	23	11	7	5	0	8	2	783	9	35	5	6	358	179
hsa-mir-181a-2_97u	38	57	5	37	10	86	20	30	14	100	19	14	24	16	19	20	40	37	23	46	41	25	70	39	29	38	46	46	106	60	32	73	17	26	8	32	22	44	11	0	9	9	77	9	4	6	0	42	26
hsa-mir-148b_85a	9	43	1	23	23	17	12	3	8	9	10	10	9	6	11	9	1	37	8	16	15	8	36	23	15	15	5	15	26	11	9	25	7	0	3	3	7	0	3	0	3	0	27	3	0	0	1	17	8
hsa-mir-339_71u	1	1	0	2	1	0	2	0	0	0	0	1	1	0	0	1	0	0	2	0	0	2	1	0	1	0	1	2	1	1	2	3	1	0	1	0	0	0	0	0	0	0	1	0	0	0	0	4	0
hsa-mir-196b_37u	69	229	9	1	357	0	80	43	0	1	2	2	60	12	18	0	3	5	346	0	79	62	61	4	135	29	191	29	89	54	98	2	1	0	2	0	0	3	0	0	0	0	6	0	0	0	0	6	3
hsa-mir-205_56a	4780	11749	2576	7	6291	115	1149	3714	2553	15	7	1070	4592	2617	5080	1644	0	5247	1009	1562	20653	5632	3259	21	8944	2669	2398	1943	2976	9266	5932	276	18	4	45	0	0	3	0	7	0	4	228	1	2	1	19	64	290
hsa-mir-139_29a	2	2	0	2	0	15	2	0	8	1	1	1	2	0	3	0	2	3	3	2	3	1	10	8	5	8	3	5	12	8	5	11	0	0	0	0	0	0	0	0	0	0	11	0	0	0	0	4	3
hsa-mir-24-1_66a	902	2137	471	1649	1169	1793	1016	466	1277	687	731	575	937	784	1157	560	224	1997	917	1360	3368	1596	7932	2130	3027	1936	871	3174	2745	2022	2756	3433	84	43	35	92	78	27	55	12	34	20	4731	59	566	14	27	2974	663
hsa-mir-497_25g	1	6	1	4	2	0	0	1	12	6	1	1	5	1	3	0	0	2	6	2	1	1	1	4	1	5	3	6	15	2	0	11	3	2	0	0	10	1	10	0	20	2	46	1	9	1	0	23	3
hsa-let-7i_82u	31	27	12	41	7	36	16	13	10	9	22	9	52	17	12	9	21	51	15	15	62	18	27	23	49	11	26	23	50	25	27	42	2	2	2	0	1	0	1	1	2	0	46	0	35	1	2	16	32
hsa-mir-361_65a	2	4	0	5	1	8	0	1	3	3	2	1	3	2	6	1	1	2	2	0	3	4	3	2	7	0	1	11	12	13	8	19	17	19	2	18	20	6	21	0	7	10	7	3	1	0	2	2	0
hsa-mir-342_84a	3	3	0	3	2	1	3	0	1	1	1	1	0	1	2	4	0	12	0	3	13	5	11	6	12	3	5	13	6	8	6	17	18	3	4	17	5	11	3	0	1	6	4	1	0	2	6	4	10
hsa-mir-99a_28a	1178	749	702	2466	252	3106	856	386	1215	1300	15696	585	972	496	997	274	1484	1107	817	1128	1008	1552	5963	1551	3712	1608	1363	8289	4451	1872	3164	3707	22567	8361	8761	13396	11576	6071	13882	1571	14934	6806	2438	1684	334	3759	2083	420	854
hsa-mir-29b-1_71u	9	6	1	23	8	20	2	13	6	8	8	6	16	6	4	0	8	8	6	4	6	6	11	3	22	3	8	17	30	18	19	45	27	11	1	4	12	0	10	2	0	3	14	3	4	0	1	19	4
hsa-mir-7706_67u	0	1	0	0	4	2	3	1	0	0	1	1	0	0	1	1	0	0	0	3	0	1	5	4	2	1	0	1	3	3	0	0	0	0	0	0	0	0	0	0	0	0	0	0	0	0	1	0	0
hsa-mir-30d_67u	1	4	0	9	6	10	0	2	6	4	2	0	0	0	2	1	0	4	0	5	1	4	6	6	8	5	4	6	10	3	4	3	3	5	0	8	14	0	5	0	6	2	6	3	6	0	5	7	1
hsa-mir-24-1_66u	4581	6586	3645	5519	6656	4537	2910	1739	3873	2860	2781	2543	4767	3537	4704	3237	1378	7883	5905	5260	6213	8468	20955	5642	7432	8318	5903	12469	10464	8221	13223	9676	341	221	160	276	282	112	176	38	122	99	15113	217	2646	56	102	10232	2951
hsa-mir-28_36a	49	76	7	49	180	34	43	4	20	14	19	12	25	16	39	15	6	44	54	91	37	25	106	81	61	34	17	40	98	46	40	69	1	0	2	4	0	1	1	1	0	1	76	1	6	0	1	39	24
hsa-mir-143_49a	6	2	0	1	3	5	0	0	1	3	0	1	3	0	1	2	0	14	1	4	2	1	5	1	9	5	2	4	10	2	4	7	19	7	4	12	7	7	15	2	2	0	11	3	1	0	1	5	4
hsa-mir-375_52a	0	0	0	43	0	0	0	0	0	1	0	0	0	0	0	0	0	0	0	2	0	0	0	0	0	0	0	1	1	0	0	0	5	10	3	3	15	5	20	3	38	6	0	21	0	1	3	2	0
hsa-mir-26a-1_33a	3	4	1	0	2	1	1	2	1	0	3	0	3	1	1	2	1	0	0	3	1	2	13	11	10	3	3	12	5	9	3	6	0	0	1	0	0	0	0	1	0	2	6	1	2	0	0	1	3
hsa-mir-16-1_36a	58	175	23	108	88	62	39	36	42	55	62	28	81	49	79	14	18	109	82	59	105	79	181	83	79	54	35	96	123	69	118	116	86	48	47	144	63	44	41	5	79	59	224	63	57	3	39	134	81
hsa-mir-181a-2_97a	38	110	13	72	16	96	33	30	22	68	23	10	46	17	21	36	18	34	26	76	64	25	173	79	77	41	58	72	216	54	32	149	10	16	10	13	30	11	10	0	7	9	226	3	15	5	6	166	12
hsa-mir-20b_29a	17	14	0	0	3	3	12	7	0	0	1	24	7	0	3	19	2	4	0	13	2	4	7	13	14	6	1	2	7	7	2	28	0	0	0	0	0	0	0	0	0	0	5	0	0	0	0	0	9
hsa-mir-16-2_32g	3	2	9	2	0	1	0	1	0	2	0	3	6	2	9	0	1	3	4	6	0	6	1	0	0	0	0	0	1	0	1	1	0	0	0	0	1	0	0	0	0	1	3	0	0	0	0	1	1
hsa-mir-181b-1_60a	1	5	0	3	0	0	0	1	0	2	0	3	0	1	0	0	0	9	1	10	0	0	0	0	0	0	0	0	0	0	0	0	4	0	0	9	3	3	0	1	0	0	3	2	1	0	0	2	0
hsa-mir-342_84u	2	5	1	4	7	4	5	3	2	4	3	1	3	1	4	4	1	15	5	8	24	7	17	12	13	5	11	9	7	12	16	16	1	0	0	0	0	0	0	0	0	0	12	0	2	0	0	2	13
hsa-mir-320b-2_91a	9	29	8	31	66	3	13	15	5	10	1	2	8	12	5	3	6	14	6	14	9	5	40	2	6	8	4	17	21	1	14	12	15	14	7	12	24	5	9	1	14	8	25	3	16	10	8	24	7
hsa-mir-199a-1_69ahsa-mir-199b_87a	134	165	42	103	62	313	120	38	65	170	69	53	201	76	114	27	6	297	70	262	104	136	1194	350	418	304	221	761	811	233	379	523	21	3	7	13	3	2	10	0	3	2	299	1	22	3	0	137	129
hsa-mir-143_82u	39453	40585	17402	19115	36281	83614	15026	17054	117132	43041	21939	10549	44019	15852	17784	20097	7052	46151	32683	51666	12337	39251	358063	52632	116508	103074	36111	204200	203062	42309	115871	114580	20002	11134	3535	10557	14184	5159	12790	478	8622	3305	123424	898	9669	1113	937	51603	17427
hsa-mir-143_60u	0	0	0	0	0	0	0	0	0	0	0	0	0	0	0	0	0	0	0	0	0	0	3	0	2	1	0	0	0	1	3	0	0	0	1	1	0	0	2	0	1	1	2	0	0	0	1	1	0
hsa-mir-891a_32u	7	0	0	0	0	24	0	0	1	1	0	0	0	0	0	0	0	0	0	0	5	0	5	2	0	0	1	1	31	0	0	1	0	0	0	0	0	0	0	0	0	0	3	0	0	0	0	0	1
hsa-mir-1-2_75a	0	0	0	0	0	0	0	0	0	0	0	0	0	0	0	0	0	0	0	0	0	0	0	0	0	0	0	0	0	0	0	0	0	0	0	0	0	0	0	0	0	0	0	0	0	0	0	0	0
hsa-mir-766_86a	10	7	2	5	3	18	9	2	4	6	9	5	8	2	9	3	1	17	9	4	12	6	18	8	9	10	10	9	9	11	15	17	1	1	0	4	1	2	2	0	0	0	20	1	2	0	1	6	3
hsa-mir-106b_34a	10	55	3	90	177	12	40	13	5	5	9	16	15	4	27	3	1	20	11	32	77	39	71	39	63	5	5	34	31	25	24	27	1	0	1	1	1	0	0	0	1	0	54	2	6	0	0	18	35
hsa-mir-130a_76c	1	8	2	0	1	4	0	1	0	3	0	0	2	2	0	0	0	1	2	6	2	3	4	0	1	2	2	5	5	2	4	1	7	0	2	2	2	4	0	0	0	0	5	1	0	0	1	5	2
hsa-mir-484_30u	53	34	12	161	145	55	96	73	16	41	22	29	55	37	80	66	8	122	78	62	39	45	129	94	73	85	45	21	124	40	118	81	3	1	3	7	9	10	3	0	7	4	39	1	9	1	4	42	86
hsa-mir-130a_76a	6	18	0	1	4	0	2	1	1	4	1	1	5	0	4	0	5	10	4	12	8	4	10	4	5	2	4	7	16	0	2	7	1	1	2	4	7	1	1	0	3	3	16	1	5	0	0	10	5
hsa-mir-140_86a	4	4	2	2	7	6	2	1	4	2	6	0	1	1	2	2	0	4	0	12	4	2	95	22	18	9	9	37	32	18	17	18	10	6	2	10	4	1	1	0	1	1	13	1	1	0	0	5	3
hsa-mir-766_86u	9	16	3	5	6	12	16	2	4	10	10	2	5	5	3	2	8	7	9	10	7	6	12	17	10	5	7	11	12	19	12	15	0	0	0	1	1	1	1	0	0	1	27	0	0	0	0	4	24
hsa-mir-125b-1_37a	73	160	23	95	51	57	36	54	64	51	129	17	146	51	62	21	13	99	28	77	309	65	436	89	210	109	82	187	366	101	158	187	27	17	12	10	52	14	21	3	22	12	230	5	78	12	4	225	46
hsa-mir-331_80-	8	5	2	6	4	4	0	7	6	4	3	1	17	14	2	1	1	8	13	6	1	7	4	8	8	7	2	4	18	2	6	13	2	1	1	1	1	0	0	0	1	0	10	0	15	1	0	7	13
hsa-mir-887_70a	1	13	0	23	1	0	2	3	1	1	0	1	4	0	1	1	2	3	0	0	6	3	3	1	2	1	1	1	3	0	4	1	0	0	0	0	0	0	0	0	0	0	4	1	3	0	0	3	3
hsa-mir-181b-1_96u	9	16	2	14	5	7	6	5	4	43	12	8	9	5	5	2	0	16	7	24	16	4	15	19	20	18	13	7	19	7	6	10	2	2	3	0	1	1	0	0	6	1	53	12	7	1	0	29	11
hsa-mir-23c_84u	0	2	0	0	0	1	0	2	1	1	1	0	1	0	2	0	0	2	2	1	4	7	2	1	3	1	2	4	2	5	2	1	1	0	0	1	1	0	1	0	2	1	0	0	2	0	0	2	0
hsa-mir-22_52c	0	1	0	0	0	2	2	0	0	0	0	0	1	0	0	0	0	1	0	2	0	0	17	6	0	0	1	5	1	1	8	3	0	0	0	0	0	0	0	0	0	0	0	0	2	0	0	1	0
hsa-mir-30a_69c	5	15	4	4	5	4	3	3	3	7	0	4	5	9	3	2	0	11	10	11	2	1	20	2	4	5	6	11	32	14	4	5	6	6	0	0	8	2	1	0	4	1	13	1	4	1	0	10	4
hsa-mir-7-1_48ahsa-mir-7-3_55a	0	0	0	0	0	0	0	0	0	0	0	0	0	0	0	0	0	0	0	0	0	0	0	0	0	0	0	0	0	0	0	0	0	0	0	0	0	0	0	0	0	0	0	0	0	0	0	0	0
hsa-mir-451a_42a	0	1	0	0	0	0	0	0	0	0	0	1	0	0	0	0	0	0	0	0	0	1	0	1	0	0	0	0	1	1	0	0	0	0	0	0	0	0	0	0	0	0	0	0	0	0	0	0	0
hsa-mir-149_35a	27	7	0	1	21	2	4	4	21	6	0	0	4	50	0	5	3	7	1	4	260	20	23	1	4	14	1	3	16	2	4	8	1	1	4	0	1	0	4	2	3	3	17	1	2	0	6	8	2
hsa-mir-151a_33a	117	193	11	288	289	68	71	56	57	95	27	57	60	28	160	22	9	90	91	173	95	92	164	167	151	120	51	68	171	110	63	67	5	2	5	13	13	1	5	0	5	3	186	1	34	2	3	221	48
hsa-mir-331_82u	116	164	8	127	42	60	41	25	10	56	30	42	116	36	52	24	6	104	79	36	63	63	34	134	85	45	32	19	59	37	84	49	2	2	8	1	4	4	2	1	2	0	242	10	54	2	3	114	42
hsa-mir-324_73u	40	63	18	41	165	17	88	20	23	10	14	22	62	28	60	17	10	24	106	46	52	26	92	92	44	31	16	54	72	28	71	60	17	11	18	26	43	11	32	6	11	6	66	11	56	12	3	73	38
hsa-mir-151a_33g	10	20	1	19	34	8	12	2	10	10	8	10	4	2	7	5	0	10	9	17	9	9	46	27	18	17	8	25	22	10	12	13	2	0	4	8	1	1	4	1	1	0	29	0	2	0	0	12	1
hsa-mir-493_79u	2	14	0	0	0	1	1	2	0	1	0	1	1	0	0	0	2	4	0	3	0	2	17	1	30	0	1	5	4	0	8	1	0	0	0	0	0	0	0	0	0	0	3	0	0	0	0	0	29
hsa-mir-328_70u	20	73	22	95	117	58	50	25	22	40	26	17	32	24	63	13	18	71	31	45	82	34	124	209	76	64	29	88	150	64	48	125	32	16	11	25	42	12	33	3	20	8	169	8	46	14	5	167	30
hsa-mir-331_82a	46	82	4	136	16	35	22	19	18	22	16	23	57	17	27	14	6	59	34	37	98	34	26	67	74	30	20	22	36	21	45	61	3	3	6	5	9	1	6	2	9	4	194	10	54	4	3	96	31
hsa-mir-324_73a	4	10	2	3	15	9	10	3	11	4	6	6	7	3	7	1	1	3	10	3	7	8	14	9	6	6	2	12	20	5	17	16	8	3	3	11	19	3	7	4	2	1	4	2	2	2	2	10	3
hsa-mir-501_74u	6	10	4	25	31	12	33	0	3	1	7	9	3	3	3	0	1	3	10	9	6	5	17	44	16	16	4	24	19	13	8	27	0	0	0	0	0	0	0	0	0	0	23	0	4	0	0	8	7
hsa-mir-301a_76u	2	1	0	2	7	0	1	1	0	0	0	1	1	0	1	1	0	2	1	9	2	1	1	1	1	0	0	1	1	1	1	1	0	0	0	0	0	0	0	0	0	0	0	0	0	0	0	0	0
hsa-mir-193b_73a	3	4	1	9	3	13	49	3	4	4	0	3	2	10	7	6	2	20	2	11	24	14	21	20	9	12	7	8	19	3	15	11	1	1	1	1	0	0	2	2	0	0	10	1	0	0	1	2	2
hsa-mir-218-1_50u	0	0	0	0	1	0	1	0	0	0	0	0	0	0	0	0	0	0	0	0	0	0	0	0	1	0	1	0	0	0	1	0	0	0	0	0	0	0	0	0	0	0	0	0	0	0	0	0	0
hsa-mir-429_72a	1	9	2	21	0	0	0	0	2	2	1	0	3	1	1	0	0	4	1	8	0	6	0	0	0	0	0	0	0	0	0	0	0	1	0	0	2	0	0	1	0	1	25	2	2	0	1	93	0
hsa-mir-7-2_56u	0	0	0	1	0	0	1	0	0	0	1	0	0	0	0	0	0	0	0	0	0	1	0	0	0	0	0	0	0	0	0	0	0	0	0	0	0	0	0	0	0	0	0	0	0	0	0	0	0
hsa-mir-21_7u	0	0	0	2	0	2	1	0	0	1	1	1	0	0	0	0	0	0	1	2	0	2	12	4	6	2	0	8	3	3	5	2	0	0	1	1	0	0	0	0	0	0	1	0	0	1	0	0	2
hsa-mir-155_28a	3	3	1	14	1	12	0	3	2	4	4	1	2	4	6	2	1	26	2	8	11	7	3	10	8	8	4	1	2	19	5	15	3	3	5	6	1	4	0	0	1	6	6	2	0	1	2	1	23
hsa-mir-141_39a	1	4	2	6	6	4	6	6	0	2	0	1	0	2	0	3	0	2	1	8	9	1	18	0	4	4	4	6	1	7	22	3	1	1	1	1	1	0	1	0	0	1	7	0	1	0	0	4	4
hsa-mir-342_85u	12	13	3	9	45	14	13	6	9	10	15	9	2	5	15	3	4	31	13	25	8	17	39	62	45	17	6	17	21	14	30	20	0	0	0	0	0	0	0	0	0	0	17	0	4	0	0	6	26
hsa-mir-30b_38a	2	13	1	15	6	4	3	0	5	3	2	0	1	1	5	0	1	4	5	13	5	6	23	11	5	5	5	12	21	7	12	12	2	1	1	4	6	0	1	0	5	1	25	1	9	1	0	24	3
hsa-mir-92b_82u	20	64	16	43	17	100	53	6	34	59	29	5	27	32	27	17	15	59	65	20	47	19	70	163	23	38	59	44	95	30	31	75	8	5	5	52	24	8	9	3	7	1	89	3	22	1	6	40	19
hsa-mir-381_52g	26	86	5	25	11	45	2	14	7	24	8	9	59	23	14	11	0	39	10	21	4	16	344	32	294	51	27	225	137	28	91	15	2	0	1	2	0	0	0	0	0	0	7	0	2	0	0	26	622
hsa-mir-455_75a	63	64	38	31	27	83	12	30	55	54	23	15	46	128	51	19	1	165	43	20	90	79	75	51	77	48	120	38	70	89	56	73	0	1	1	4	5	0	3	0	0	1	100	0	11	2	2	126	116
hsa-mir-455_75c	392	387	214	232	125	425	71	189	191	446	125	102	254	1481	268	77	24	784	357	210	244	446	463	254	658	255	479	367	621	545	440	429	38	11	17	35	38	18	12	2	18	12	582	3	134	10	15	491	508
hsa-mir-1301_72u	0	3	0	2	2	1	4	2	0	0	0	0	1	0	3	0	0	1	2	3	1	0	5	3	3	4	1	0	5	4	0	0	0	0	0	0	0	0	0	0	0	0	3	0	0	0	0	0	0
hsa-mir-155_25a	2	7	0	6	3	3	0	1	1	2	3	4	4	1	2	0	0	7	2	1	9	1	1	4	15	2	7	8	9	9	5	16	0	1	0	0	0	0	0	0	0	1	14	0	0	0	0	0	4
hsa-mir-144_37a	3	3	0	1	1	0	1	1	1	1	1	0	0	0	1	0	0	2	0	0	0	2	0	7	5	3	2	3	6	15	0	33	0	0	0	0	0	0	0	0	0	0	1	0	0	0	0	1	3
hsa-mir-187_93u	79	10	73	13	0	0	0	90	25	23	17	37	206	4	35	0	0	68	66	21	0	8	1	0	1	0	0	3	0	0	3	2	29	9	1	96	4	28	129	3	10	10	34	13	18	4	38	103	27
hsa-mir-320b-1_59g	1069	2057	544	1827	7532	1212	1236	744	758	500	467	335	899	607	1056	710	315	1438	1319	4910	1949	653	9601	1901	1417	893	914	3956	3298	1385	1254	1694	1130	1101	502	1642	1629	614	857	152	979	435	2021	343	357	446	312	1434	1055
hsa-mir-196a-1_28a	0	5	2	0	23	0	0	0	2	0	0	4	3	0	1	0	0	0	4	1	30	8	51	5	0	0	1	1	3	0	24	6	0	0	0	1	0	3	10	0	0	8	6	0	0	0	0	0	0
hsa-mir-141_80a	23	85	3	72	0	0	1	16	8	27	2	8	12	13	7	0	0	19	20	20	0	12	0	0	0	0	0	1	1	0	0	0	0	0	0	5	5	1	0	0	1	1	132	3	16	0	1	152	24
hsa-mir-128-1_69a	1	1	1	2	2	6	3	4	3	0	1	0	6	4	0	2	3	1	0	3	4	0	6	1	4	0	0	2	6	4	2	7	16	10	11	71	10	12	14	4	15	13	4	9	0	3	12	2	3
hsa-mir-222_90a	6	10	1	2	1	20	2	3	4	1	6	2	6	6	4	2	0	8	2	2	8	2	22	4	6	5	3	5	8	3	6	18	20	17	4	45	20	9	8	0	7	3	26	4	9	1	3	6	3
hsa-mir-135a-1_39u	0	0	0	6	0	0	0	0	0	2	0	0	0	0	0	0	0	0	0	1	0	1	10	0	0	0	0	0	0	0	0	0	0	0	0	0	1	0	0	0	0	0	2	0	1	0	0	1	1
hsa-mir-652_83u	0	3	1	3	4	0	9	0	0	1	3	0	1	0	0	5	2	4	5	7	3	4	8	0	2	3	1	4	5	3	4	3	0	0	0	0	0	0	0	0	0	0	5	0	9	0	0	12	5
hsa-mir-744_32u	1	0	0	4	2	0	0	2	0	0	0	0	0	0	2	0	0	3	2	4	1	0	2	4	0	1	0	0	3	2	4	2	0	0	0	0	0	0	0	0	0	0	2	0	1	1	0	2	0
hsa-mir-141_80u	9	27	2	31	0	0	0	3	2	14	2	0	4	4	9	0	0	6	11	8	0	5	0	0	0	0	0	0	0	0	0	0	1	3	0	2	1	2	2	1	3	0	44	3	4	0	4	47	10
hsa-mir-92b_82a	14	65	7	19	7	56	35	5	30	25	30	3	17	13	21	9	11	34	14	19	62	13	44	83	23	18	23	26	59	14	24	58	37	9	13	204	78	18	24	0	17	13	70	7	20	4	10	32	10
hsa-mir-758_73u	1	11	0	2	2	3	0	1	0	6	2	3	4	5	2	1	0	8	1	1	3	4	28	5	36	6	1	10	7	2	19	1	0	0	0	0	0	0	0	0	0	0	0	0	1	0	0	5	64
hsa-mir-30a_18u	1172	4481	566	3942	1527	1737	1066	1707	799	1313	1108	848	1588	1020	1551	1027	697	2107	1993	2501	2386	1622	5806	5431	4085	2213	1852	5675	4940	4985	4242	6510	5897	2347	2255	6713	8356	2600	4071	148	7384	6232	4983	3054	1400	254	1463	5934	2358
hsa-mir-135b_77a	0	0	0	1	1	2	0	0	0	1	0	0	0	0	0	0	0	1	0	3	3	2	0	0	0	0	0	0	0	0	0	0	0	0	0	1	1	0	0	0	0	0	0	0	0	0	0	1	0
hsa-mir-191_39a	37	85	6	57	44	62	57	24	14	30	27	21	15	4	39	6	38	47	53	80	90	25	41	64	48	27	34	15	45	45	22	42	0	0	0	2	1	1	0	0	0	0	55	3	7	0	0	26	63
hsa-mir-222_90u	7	5	2	1	3	18	4	1	3	6	6	1	3	2	2	2	5	3	1	2	5	1	10	1	1	2	3	3	4	1	5	11	2	2	0	9	2	3	0	0	1	0	19	0	8	0	2	6	4
hsa-mir-125a_39u	0	1	0	2	0	1	0	0	0	0	0	0	0	1	0	0	0	0	0	3	2	1	0	1	0	1	0	0	2	0	3	1	0	0	0	0	0	0	0	0	0	0	2	0	0	0	0	1	0
hsa-mir-135b_77u	0	0	0	1	0	0	0	0	0	0	0	0	0	0	0	0	0	0	1	4	1	0	2	1	0	0	0	0	0	2	0	0	0	0	0	0	0	0	0	0	0	0	5	0	0	0	0	2	0
hsa-mir-92a-2_71a	53	230	22	110	259	302	97	43	52	37	41	43	36	17	42	21	19	109	38	770	164	120	307	231	231	203	108	254	338	320	153	230	7	4	8	79	1	3	15	0	4	2	97	1	32	0	0	91	100
hsa-let-7f-2_79u	11	34	2	33	37	7	12	2	1	8	3	2	20	16	23	3	1	6	7	33	32	18	26	9	21	9	24	23	21	11	16	10	1	0	0	0	0	0	0	0	0	0	46	1	7	0	0	46	6
hsa-mir-191_38u	32	73	7	82	40	38	65	14	10	20	11	13	8	5	45	4	23	23	53	75	32	30	41	88	41	24	18	17	69	38	20	58	5	0	2	4	5	2	4	0	1	4	49	1	14	2	2	75	25
hsa-mir-155_26a	65	103	6	149	50	208	65	44	32	87	77	48	74	72	111	37	12	337	55	107	199	71	76	196	223	111	126	224	250	406	119	458	18	7	5	19	14	12	23	0	7	13	218	11	17	3	8	28	149
hsa-mir-222_89a	13	50	4	11	0	144	6	12	17	22	20	9	15	22	38	4	13	24	18	8	18	5	117	19	17	20	7	30	44	42	16	45	2	6	1	10	7	0	2	1	5	0	85	1	51	1	0	41	15
hsa-let-7e_28a	68	57	22	77	12	49	21	19	41	57	26	12	43	11	19	8	9	45	20	102	18	14	104	49	43	30	27	87	92	46	40	116	20	9	5	79	17	4	34	5	36	10	159	14	26	6	7	66	22
hsa-mir-191_38a	38	79	2	72	27	35	40	22	16	20	10	8	20	11	29	1	17	29	32	53	56	24	50	60	44	17	12	10	78	48	9	54	15	1	0	15	7	1	7	1	1	6	54	5	14	0	3	45	37
hsa-mir-125a_39a	2	1	0	1	0	0	1	0	0	0	0	0	0	0	1	0	1	2	1	6	3	2	0	2	3	1	1	0	3	3	1	6	0	0	0	0	0	0	0	0	0	0	9	0	1	0	0	7	0
hsa-mir-10a_84u	0	0	0	1	0	0	0	0	0	0	0	0	0	0	0	1	0	0	0	2	2	0	0	0	0	1	0	0	0	0	0	0	1	0	0	0	0	0	0	0	0	0	0	0	0	0	0	0	0
hsa-mir-429_73a	2	11	0	10	0	0	0	4	1	2	2	2	0	1	6	0	0	4	0	6	0	8	0	0	1	0	0	0	0	0	0	0	1	0	0	5	3	1	1	0	2	1	5	2	1	0	0	36	0
hsa-mir-143_50u	1	2	0	1	1	1	0	0	2	1	0	0	0	0	0	0	1	4	1	0	1	1	3	0	3	0	3	2	3	1	2	1	1	1	0	0	5	1	0	0	0	0	4	0	3	0	0	1	1
hsa-mir-26a-1_8g	0	0	0	0	0	0	0	0	0	0	0	0	0	0	0	0	0	0	0	0	0	0	0	0	0	0	0	0	0	0	0	0	0	0	0	0	0	0	0	0	0	0	0	0	0	0	0	0	0
hsa-mir-100_36a	3	7	1	12	2	10	6	1	6	3	21	1	4	0	3	2	6	1	2	12	8	5	18	9	22	10	16	32	28	12	8	27	0	0	0	0	0	0	0	0	0	0	22	0	5	0	0	1	4
hsa-mir-1304_65a	15	56	6	118	154	14	53	25	35	29	18	84	26	22	53	2	2	30	119	46	15	18	129	74	41	20	11	49	26	35	58	11	3	0	0	1	0	6	2	0	0	1	34	1	7	1	1	5	49
hsa-mir-146b_33a	11	2	4	6	5	40	4	1	1	7	15	3	4	3	9	4	0	18	4	18	8	7	19	27	6	10	5	20	11	18	13	19	69	5	26	37	5	21	10	1	11	26	17	21	0	2	15	4	18
hsa-mir-429_73u	3	5	0	23	0	0	0	0	1	2	0	5	1	1	7	0	0	2	2	4	0	4	0	0	0	0	0	0	0	0	0	0	0	0	0	0	3	0	0	0	0	0	8	0	0	0	0	28	0
hsa-mir-320a_69u	74	108	43	171	459	72	97	54	47	25	44	17	57	32	59	32	30	79	126	270	70	42	514	90	76	37	48	186	203	60	64	113	54	59	15	54	46	27	47	6	55	18	113	30	30	22	7	84	95
hsa-mir-27b_82g	13	15	6	21	20	21	8	7	16	11	4	11	24	9	6	11	1	12	4	29	16	22	82	17	14	24	3	57	45	22	23	35	45	10	7	14	11	3	16	1	20	3	37	4	2	1	6	25	8
hsa-mir-125b-1_77u	1	0	0	0	0	0	0	0	0	0	0	0	0	0	0	0	0	0	0	0	0	0	0	0	0	0	0	0	0	0	0	0	0	0	0	0	0	0	0	0	0	0	0	0	0	0	0	0	0
hsa-mir-193a_42u	2	4	2	9	1	6	13	5	2	3	3	2	5	7	5	3	4	11	9	17	1	0	30	9	10	7	10	16	11	15	9	10	2	0	0	5	1	0	0	0	1	0	15	0	3	0	0	7	4
hsa-mir-27b_82u	252	413	100	613	497	491	148	188	224	274	122	117	300	213	214	301	22	267	437	493	270	506	1447	363	513	886	391	945	1185	685	659	400	88	24	28	26	54	17	43	8	33	12	586	90	69	5	8	477	162
hsa-let-7c_31a	10	129	18	8	12	12	14	10	33	12	5	9	80	20	13	16	0	15	14	11	28	19	163	15	68	34	6	82	140	90	52	134	15	6	2	18	59	3	23	0	30	4	77	0	45	1	2	138	3
hsa-mir-29b-1_73a	14	26	5	21	20	93	11	8	6	12	26	3	8	9	15	7	2	17	22	9	43	8	39	43	49	27	21	33	43	33	32	74	6	2	3	16	9	5	6	0	3	1	51	5	23	1	2	39	28
hsa-mir-106b_33u	23	37	7	131	236	18	41	14	3	22	9	18	34	9	68	13	4	25	65	38	43	71	71	48	17	27	29	32	45	45	27	61	2	1	0	2	2	1	0	1	2	1	127	1	4	2	0	25	25
hsa-mir-93_72u	5	7	0	28	82	3	25	4	1	3	9	6	2	1	5	0	1	4	6	8	8	14	8	18	5	8	5	6	13	12	16	9	3	0	2	2	4	0	4	0	2	0	21	1	1	1	0	7	8
hsa-let-7a-1_5chsa-let-7a-3_3c	2	0	1	0	0	0	2	0	1	1	0	1	0	0	1	0	0	0	0	0	0	0	2	1	1	0	0	2	3	1	0	0	0	0	0	0	0	0	0	0	0	0	0	0	1	0	0	0	0
hsa-mir-106b_33g	1	9	0	16	28	6	8	1	1	2	1	0	2	0	4	2	0	4	3	9	10	4	22	3	3	3	2	14	5	4	10	10	1	0	0	3	1	0	2	1	5	1	6	1	6	1	0	4	7
hsa-mir-92a-2_71u	8	29	3	17	62	34	10	5	4	3	6	3	5	0	5	1	0	12	9	95	11	15	57	55	23	30	14	41	51	44	38	21	3	0	3	17	4	2	4	0	0	1	12	0	6	0	0	12	10
hsa-mir-146b_33u	7	3	2	5	3	26	2	1	1	12	13	0	5	2	5	2	1	19	3	14	5	6	16	37	14	14	3	14	10	11	8	15	3	1	2	4	0	0	0	0	3	2	21	1	0	1	2	6	20
hsa-mir-186_38a	4	11	1	7	11	2	6	1	0	1	6	6	3	4	7	1	3	5	5	6	24	1	2	19	14	7	2	4	10	4	4	10	1	0	1	0	2	1	0	0	1	1	11	2	2	0	0	10	8
hsa-mir-30d_28a	312	1171	78	1144	741	488	198	98	347	254	88	74	154	54	223	172	34	164	87	311	361	236	2705	983	1049	706	186	1352	1733	1088	387	960	6	13	0	92	45	5	20	0	30	6	1307	19	363	0	2	796	96
hsa-let-7e_31u	6	14	1	11	0	3	3	0	2	0	3	1	3	1	2	1	1	6	0	37	8	2	8	17	8	1	3	5	8	4	3	3	0	0	0	0	0	0	0	0	0	0	10	0	3	0	0	5	1
hsa-mir-31_30a	7	6	0	0	0	10	22	2	3	0	14	18	3	30	1	4	0	1	0	11	0	25	231	2	31	3	5	9	3	2	9	0	1	0	0	3	0	0	0	0	0	0	0	0	2	0	1	4	16
hsa-mir-155_25u	8	28	2	35	10	36	14	10	18	17	32	19	36	19	36	13	3	75	12	13	60	22	14	39	51	15	35	53	92	74	38	92	5	2	3	3	3	6	8	0	2	6	67	0	1	3	4	15	40
hsa-let-7c_27g	6710	21359	7254	6688	7552	7143	18585	4691	6524	7994	3465	7981	14497	7303	5128	6698	2215	9776	10441	23348	4389	9746	20702	6828	10941	9648	12387	38324	22570	21388	16965	12047	9363	3742	2251	6184	4107	3086	3149	519	4227	1545	13000	2630	3319	1706	1177	4540	4749
hsa-mir-125b-1_36g	2	2	0	2	0	0	1	1	1	1	1	1	2	0	3	1	1	2	2	3	4	3	9	3	6	2	1	3	6	2	3	5	1	2	0	2	0	1	5	0	0	0	13	0	1	0	0	8	0
hsa-mir-23a_66u	11	20	5	8	16	21	12	4	7	21	5	8	20	12	31	8	1	17	19	23	16	18	89	17	20	20	12	41	63	40	29	16	7	1	4	4	8	1	1	2	3	1	19	0	3	1	0	14	3
hsa-mir-25_74a	504	1288	83	1490	6347	612	1655	447	200	234	248	787	381	222	799	313	123	449	499	1375	1912	1086	2392	1341	2424	967	449	1383	1663	3646	1075	1558	294	97	178	437	280	89	147	6	80	60	1484	45	111	23	64	238	348
hsa-let-7g_83u	79	140	38	103	117	79	62	46	28	89	46	31	152	71	86	49	37	109	91	152	113	77	65	122	99	79	120	102	222	107	126	126	6	2	2	6	7	0	2	1	3	2	163	5	139	0	0	208	107
hsa-mir-331_81c	19	24	7	42	4	27	6	18	9	31	13	7	69	30	12	6	2	19	42	9	14	13	7	11	15	11	11	7	19	4	14	17	34	28	26	28	32	14	21	14	16	17	39	43	31	26	10	42	15
hsa-mir-421_70a	1	1	0	10	3	3	7	0	1	0	2	0	0	1	3	2	0	1	0	5	6	0	15	2	2	0	0	2	2	6	1	2	0	0	0	3	0	0	0	0	0	0	4	0	0	0	0	6	0
hsa-mir-25_74g	49	99	7	96	404	70	135	38	33	39	34	58	39	23	33	23	33	66	62	102	193	117	168	175	230	121	58	166	228	280	84	154	5	1	6	17	13	9	2	0	2	6	145	3	8	0	2	27	47
hsa-mir-125b-1_36u	32	57	12	54	10	33	16	28	19	18	57	3	87	34	33	14	12	21	9	24	58	27	163	34	75	40	27	74	109	33	62	88	2	0	1	2	5	0	1	0	0	2	87	1	32	1	1	118	21
hsa-mir-25_74u	321	565	48	820	3303	377	826	209	99	182	148	447	203	84	518	239	110	215	595	526	666	785	1179	954	1057	724	503	788	1185	2837	572	838	47	18	41	79	53	20	28	1	20	11	761	3	50	4	8	108	179
hsa-mir-27a_71u	337	394	155	362	368	390	145	346	232	444	249	283	755	480	520	222	161	938	507	447	437	459	856	349	437	272	372	517	642	445	594	558	404	185	124	276	115	145	167	37	193	84	687	163	138	83	163	572	221
hsa-mir-339_72a	1	1	0	1	1	2	2	1	0	1	1	1	0	1	0	1	0	0	2	2	3	4	1	7	1	3	1	5	2	1	0	0	1	2	0	1	1	0	2	0	0	1	7	0	0	0	0	2	0
hsa-mir-218-1_51u	0	0	0	0	0	0	0	0	0	0	0	0	0	0	0	0	0	0	0	0	1	0	0	0	0	0	0	0	0	0	0	0	0	0	0	0	0	0	0	0	0	0	0	0	0	0	0	0	0
hsa-mir-204_54a	13	1	0	6	28	0	0	2	1	0	0	0	0	0	0	0	0	0	3	0	0	1	6	0	1	6	0	1	16	1	1	1	0	0	0	0	0	0	0	0	0	0	1	0	2	0	0	0	0
hsa-mir-339_72u	0	1	0	1	1	0	0	0	0	2	0	0	0	0	0	0	0	1	1	1	0	1	2	0	0	0	1	0	0	0	1	1	0	0	0	0	0	0	0	0	0	0	0	0	1	0	0	3	1
hsa-let-7i_83a	18	20	9	18	8	29	10	15	8	10	35	3	44	21	16	7	11	67	14	22	51	24	15	16	43	13	24	16	21	15	69	39	3	1	1	0	1	0	2	1	0	1	27	0	32	0	1	34	53
hsa-mir-27a_71g	64	83	27	81	28	93	30	72	94	91	46	47	149	130	72	35	27	123	61	68	49	76	311	76	126	67	73	222	139	106	117	239	47	23	10	39	13	15	9	7	28	6	138	15	11	8	1	65	52
hsa-mir-27a_71a	227	454	91	322	140	314	107	167	235	317	215	136	564	437	304	124	104	649	213	281	394	277	638	234	391	229	227	324	489	240	288	503	146	97	52	125	58	43	50	28	72	33	618	73	67	31	58	545	203
hsa-mir-92a-1_71u	60	134	17	110	489	186	82	50	34	54	50	57	27	10	63	28	14	75	63	394	32	110	281	302	113	204	202	143	236	322	125	73	28	13	10	114	20	12	11	0	12	3	92	2	33	1	23	70	104
hsa-let-7i_27a	97	218	31	182	99	335	200	55	74	91	68	63	201	70	144	29	27	162	69	127	110	94	726	166	315	171	140	520	567	330	388	577	1424	852	405	3137	1160	465	751	79	631	295	350	179	112	167	158	141	82
hsa-mir-199a-1_68uhsa-mir-199b_86u	112	128	39	120	46	209	104	38	27	190	34	25	340	158	132	23	7	341	47	232	79	200	918	194	369	246	185	618	523	102	345	395	42	4	9	12	9	5	8	2	9	4	189	4	28	6	4	92	235
hsa-mir-92a-1_71a	23	127	13	60	218	111	50	30	15	17	30	40	15	15	26	13	14	53	21	236	55	77	160	158	86	117	65	85	163	174	76	69	22	6	11	136	20	11	15	1	7	3	61	3	13	1	11	47	65
hsa-mir-92a-1_71c	0	2	0	1	6	0	1	1	0	0	1	0	0	0	2	0	0	1	1	1	0	2	3	2	0	0	5	1	3	9	3	0	2	1	1	4	0	0	0	0	0	0	1	0	0	0	0	0	5
hsa-mir-30d_28u	37	99	15	210	111	124	41	20	36	113	20	3	31	6	42	45	12	30	18	83	40	42	299	327	120	131	44	150	193	143	70	132	1	2	1	18	14	1	3	0	4	0	589	7	62	0	0	159	20
hsa-mir-27b_81a	339	886	161	1213	317	966	161	345	842	507	196	173	562	420	343	321	45	439	376	370	254	557	2251	478	450	641	291	1257	1362	796	581	1273	145	65	32	266	127	38	91	11	72	14	999	156	84	15	25	1069	191
hsa-mir-520c_20u	0	0	0	0	0	0	0	0	0	1	0	2	0	1	0	0	0	0	0	2	4	0	0	0	0	0	0	0	0	5	0	0	0	0	0	0	0	0	0	0	0	0	2	0	0	0	0	0	4198
hsa-mir-31_29a	0	3	0	0	0	7	5	0	1	0	0	2	1	6	0	0	0	0	0	0	1	4	64	0	9	1	3	2	0	3	4	3	0	0	1	4	2	1	0	0	0	2	0	0	2	0	4	3	1
hsa-let-7f-2_31a	0	0	0	0	2	0	1	0	0	0	0	0	0	0	1	0	0	0	0	0	1	0	0	1	0	1	0	0	0	1	2	0	0	0	0	0	0	0	0	0	0	0	1	0	0	0	0	0	0
hsa-mir-185_37g	0	1	1	2	0	0	3	0	0	2	0	0	1	1	1	0	0	0	1	1	1	3	1	0	1	1	1	3	1	1	3	2	0	0	1	2	2	0	1	0	1	1	5	0	0	0	0	1	3
hsa-mir-30c-2_69a	0	4	2	1	2	3	0	0	1	1	0	0	0	1	1	2	1	2	2	2	4	0	1	0	1	2	0	12	7	22	1	2	1	0	0	1	0	0	0	0	1	0	7	0	1	0	0	0	1
hsa-mir-92a-1_72u	1	6	0	1	17	5	5	2	1	1	1	1	0	1	1	1	1	1	3	5	2	4	2	6	3	3	2	5	6	9	0	3	1	0	0	1	0	0	0	0	0	0	5	0	1	0	1	3	2
hsa-mir-16-2_30a	4	24	2	26	4	8	3	9	3	12	4	3	18	7	14	1	6	12	9	4	28	11	14	6	14	6	12	21	17	20	14	35	4	8	3	3	4	3	2	1	3	6	38	2	3	0	3	24	17
hsa-mir-10b_49a	50	264	2	31	25	41	14	45	42	3	13	254	46	24	67	4	8	28	38	590	18	19	417	21	95	46	53	99	368	74	163	51	16	1	7	22	1	1	12	1	8	25	23	2	40	2	1	24	8
hsa-mir-185_37a	12	23	1	16	19	16	25	1	3	6	4	4	7	11	16	1	3	8	9	13	8	8	35	19	18	10	7	16	30	13	29	14	25	12	4	69	16	15	17	1	7	1	23	7	6	5	6	8	7
hsa-mir-27b_81u	282	346	109	1556	279	586	96	223	333	320	110	81	305	233	234	249	46	199	413	222	102	303	831	318	197	378	169	524	747	326	250	455	127	49	14	162	118	29	52	16	39	11	528	116	90	6	24	638	80
hsa-mir-222_94a	0	0	0	0	1	2	0	1	1	0	0	0	0	0	1	0	0	0	0	0	0	0	0	2	0	0	0	0	0	1	1	0	0	0	0	1	2	0	0	0	0	0	0	0	0	0	0	0	0
hsa-mir-30e_41a	429	894	324	314	412	566	117	228	510	402	176	123	259	289	275	379	39	377	544	709	703	315	3287	843	904	1035	651	2081	2617	4007	738	1669	40688	130020	23926	69856	97457	35947	24485	463	68975	15083	2289	5319	594	3467	3636	592	275
hsa-mir-1-1_67c	0	1	0	0	0	0	0	0	1	0	0	0	1	0	0	1	0	0	0	0	0	0	0	0	0	0	0	0	0	0	0	0	2	1	0	1	1	0	0	0	0	0	1	0	0	0	0	2	0
hsa-mir-379_10g	0	3	0	6	0	3	2	0	1	7	4	0	17	17	1	0	0	7	0	3	1	3	30	2	9	7	1	23	22	3	4	2	50	8	12	16	7	7	13	3	29	7	8	4	0	6	12	7	5
hsa-mir-21_31a	1728	2007	696	2644	1332	5802	1843	890	913	2307	1668	1897	1101	1099	1571	1052	386	2834	924	3398	1326	1578	16091	6401	5648	4491	1796	8643	5746	3913	4367	4706	36	4	14	84	5	7	3	3	2	8	3263	79	295	0	4	589	2185
hsa-mir-421_70u	0	0	0	12	2	0	2	0	0	0	0	2	0	0	0	0	0	0	0	4	0	0	17	8	0	1	0	0	1	0	0	4	0	0	0	3	0	0	0	0	0	0	6	0	0	0	0	2	1
hsa-mir-21_31c	1828	1229	945	1119	382	3575	474	1492	562	4742	2084	1262	1611	2265	1104	407	200	4984	978	1593	357	1811	2096	1934	3584	1471	1873	2014	2263	983	1417	1385	71	11	32	90	6	19	3	9	33	34	1249	16	172	4	34	207	2615
hsa-mir-200a_77u	31	63	14	56	29	2	2	21	4	27	2	19	13	8	29	3	0	18	14	80	13	55	9	4	6	10	7	6	3	8	7	2	0	0	0	0	1	0	0	0	0	0	46	0	12	0	1	98	0
hsa-let-7b_28g	15	95	31	32	35	64	104	9	33	37	17	21	37	21	34	17	6	55	28	66	26	28	108	30	62	55	38	193	125	103	100	68	126	51	38	103	59	61	62	4	21	15	68	33	11	16	11	20	14
hsa-mir-339_37a	11	42	8	44	51	23	54	8	11	6	21	9	15	8	20	3	1	57	16	16	122	84	27	55	23	18	12	17	30	7	44	17	3	0	8	0	3	0	1	0	0	0	81	2	23	0	0	76	13
hsa-let-7b_28a	545	2855	432	629	840	987	1652	300	717	654	384	694	873	485	485	413	176	953	536	1487	619	1029	2394	903	1473	1233	953	3254	2606	2394	1760	1590	834	372	215	868	394	342	196	36	299	156	1229	323	197	98	148	420	447
hsa-mir-200a_77a	6	48	3	68	24	1	6	18	10	11	2	10	6	2	22	1	0	14	18	77	33	15	9	1	11	6	4	2	2	5	3	4	0	0	0	0	0	0	0	0	0	0	24	3	10	0	0	62	1
hsa-mir-21_31g	73	76	32	108	52	240	88	48	50	127	110	77	77	47	66	39	19	147	44	178	58	93	658	206	218	173	69	364	191	138	165	231	2	0	0	2	0	2	0	1	4	1	175	4	11	0	0	27	128
hsa-mir-222_94u	0	0	1	0	2	3	0	2	0	1	0	0	0	0	3	0	0	0	1	2	1	1	4	5	0	1	0	2	2	0	5	0	0	1	0	1	0	0	0	0	0	0	0	0	0	0	0	0	0
hsa-mir-331_81u	12	12	4	29	13	6	5	3	2	6	4	3	16	3	3	4	2	6	12	4	3	4	2	11	7	1	3	5	4	2	4	16	7	4	10	3	8	2	6	3	11	2	35	16	3	3	2	13	5
hsa-mir-378a_65u	36	39	15	34	162	37	42	72	33	18	14	9	30	21	78	23	2	18	56	43	8	59	267	45	27	101	67	86	66	121	147	54	4	0	2	3	1	3	2	0	2	0	40	0	0	1	0	19	54
hsa-let-7b_25a	666	3205	1371	1204	506	914	1467	434	1231	1263	389	383	2107	1420	776	316	778	676	756	619	447	1023	1477	752	1193	1108	1070	2375	3909	2034	1344	4156	286	994	74	315	304	355	230	56	369	108	2740	115	5145	67	132	1160	505
hsa-mir-625_74a	1	39	2	8	21	33	6	10	7	20	25	2	18	4	4	1	1	29	5	6	9	9	31	45	19	9	4	21	18	15	22	29	15	6	4	20	5	10	11	2	4	1	45	4	0	2	1	53	9
hsa-mir-363_71u	1	1	0	0	0	0	1	1	0	0	0	3	2	0	0	1	0	1	0	1	0	0	0	0	1	0	0	0	3	0	0	2	0	0	1	0	0	0	0	0	0	0	0	0	1	0	0	0	0
hsa-mir-6510_53u	101	560	1	2	30	1	1	186	62	0	1	1	143	4	12	10	0	10	70	0	329	3	165	5	68	84	12	53	61	105	22	2	2	1	4	3	0	0	1	0	0	0	8	0	0	0	0	5	0
hsa-mir-1307_63a	23	34	6	28	35	30	26	25	8	30	14	34	18	13	23	5	2	38	33	31	34	7	46	52	40	21	7	23	43	15	26	30	1	0	0	1	0	0	0	0	0	0	57	1	8	1	0	54	18
hsa-mir-378a_65a	161	420	69	239	1046	286	244	355	419	125	140	81	123	132	418	91	9	135	386	364	142	247	1386	370	211	347	107	495	329	466	539	310	90	30	26	73	21	42	33	1	21	15	274	15	34	8	7	188	269
hsa-mir-181a-1_48a	0	0	0	1	1	1	0	0	0	0	1	0	0	1	0	0	0	1	0	2	0	0	3	2	5	1	0	2	1	4	0	0	3	1	0	0	0	0	0	0	0	0	0	0	0	0	0	1	1
hsa-mir-339_37u	5	17	2	32	42	3	23	3	2	4	6	3	5	1	23	1	1	11	26	18	25	22	13	25	10	10	13	9	17	5	21	6	0	0	0	0	1	0	0	1	0	0	26	3	13	0	0	30	14
hsa-mir-425_38a	6	1	0	4	6	2	4	1	1	3	2	0	1	0	0	1	2	6	4	3	5	1	5	7	5	3	5	5	0	3	8	14	0	0	0	0	0	0	0	0	0	0	6	0	0	0	0	2	4
hsa-mir-182_50u	10	1	1	5	29	2	8	9	2	1	4	6	4	1	16	1	0	0	6	6	2	6	4	7	1	11	2	10	7	4	3	0	0	1	0	0	3	0	0	0	0	0	0	5	0	0	0	0	0
hsa-mir-142_38u	2	4	0	6	0	0	0	0	1	5	5	1	2	1	4	5	0	4	4	0	4	0	2	4	2	0	4	2	4	1	5	9	0	0	0	1	0	0	0	0	0	0	6	0	0	0	0	0	11
hsa-mir-199a-1_29u	25	24	4	21	15	71	15	4	3	43	8	9	32	15	10	15	1	39	11	71	13	37	252	64	84	72	52	171	127	30	77	43	1	0	1	0	0	0	0	0	0	0	48	1	5	0	0	13	48
hsa-mir-199b_46a	2	3	0	2	1	6	4	1	2	1	0	0	22	9	13	1	1	5	3	4	6	2	66	4	18	5	5	46	31	6	18	37	1	1	0	0	0	0	0	0	0	0	13	0	0	0	1	2	0
hsa-mir-214_92a	15	12	8	5	4	11	10	3	5	9	5	2	29	7	9	0	0	10	12	21	13	11	290	13	23	19	5	45	37	5	22	15	7	6	7	6	3	5	4	3	12	7	59	1	14	12	1	12	3
hsa-mir-28_68u	0	1	0	0	1	0	1	0	0	0	0	0	0	0	0	0	0	0	0	0	0	0	0	0	0	1	0	1	0	0	0	0	2	0	1	2	0	1	1	0	4	0	1	1	0	0	0	0	0
hsa-mir-1-1_68u	0	0	0	1	0	2	0	0	3	0	0	0	0	2	0	0	0	0	0	0	0	0	0	0	2	2	0	0	2	0	0	1	1	0	0	0	0	0	0	0	0	0	9	0	0	0	0	7	4
hsa-let-7a-1_28ahsa-let-7a-3_26a	679	2247	269	1097	1206	932	1067	430	611	545	503	591	646	363	641	229	103	1167	711	1460	641	1058	1842	1196	1449	1265	774	2659	2603	1982	1413	1725	111	58	37	197	106	42	48	1	42	16	1516	64	233	23	22	958	505
hsa-mir-224_30u	8	173	1	1	1	11	6	6	3	0	1	0	0	9	24	1	0	6	3	5	6	30	0	64	1	18	1	0	56	1	0	0	0	0	2	1	0	0	0	0	1	0	8	0	0	0	1	18	0
hsa-let-7a-2_27g	35	107	10	79	84	52	97	21	25	33	19	16	43	27	37	25	7	53	47	93	29	62	139	99	71	91	43	216	200	146	86	173	35	13	8	37	20	8	8	0	9	1	93	9	12	8	2	50	25
hsa-mir-148a_66u	2084	2043	324	5824	1273	1636	1045	861	884	873	1692	1402	2401	432	1419	331	62	2370	1853	1112	1092	994	2334	1068	3397	1049	1046	4160	3406	7830	2725	2572	222	16	44	45	105	39	19	3	45	25	1172	12	299	5	16	5191	736
hsa-mir-187_92u	11	0	15	1	1	0	2	15	5	2	1	5	22	0	2	1	0	3	5	3	0	1	4	0	0	1	0	3	2	0	3	0	10	1	1	21	1	5	21	0	3	0	5	8	2	0	8	12	2
hsa-mir-148a_66a	611	1800	146	2519	453	1020	409	400	343	399	391	314	915	238	455	124	13	1048	789	521	961	485	1059	601	1631	810	508	1318	1898	2941	912	982	255	19	47	64	335	40	43	9	149	46	658	28	203	4	19	5034	296
hsa-mir-338_63a	4	15	4	5	1	2	0	2	4	7	2	2	2	4	0	3	1	2	4	4	10	2	13	6	8	4	6	11	16	4	3	10	2	11	5	3	6	0	1	1	24	0	6	2	0	1	0	3	7
hsa-mir-34a_45u	27	32	19	36	30	110	34	12	30	75	30	9	21	14	55	6	12	44	20	41	19	37	129	110	47	53	27	83	94	23	77	73	14	7	9	14	7	2	10	1	2	1	266	8	53	0	2	159	38
hsa-mir-335_73a	3	16	0	26	132	29	5	31	1	13	2	1	1	1	8	3	0	6	9	11	10	9	17	12	17	7	2	7	12	8	3	13	0	0	1	0	1	0	0	0	0	0	14	0	1	0	0	11	49
hsa-mir-181a-1_50u	0	0	0	0	0	0	0	0	0	0	0	0	0	0	0	0	0	0	0	0	0	1	0	0	0	0	0	0	0	0	0	0	0	0	0	0	0	0	0	0	0	0	0	0	0	0	0	0	0
hsa-mir-34a_45a	2	15	3	12	17	38	4	2	5	17	11	2	7	8	4	2	3	16	11	14	19	15	41	49	16	16	10	15	38	7	28	33	25	6	7	41	7	3	10	0	3	7	79	6	15	0	1	40	10
hsa-mir-493_78u	0	6	0	1	0	1	1	0	0	0	0	0	7	1	0	0	0	6	1	1	0	1	20	2	16	1	1	5	5	1	5	2	1	0	0	0	0	0	0	1	1	0	0	0	0	0	0	1	22
hsa-mir-3200_76u	6	19	2	5	36	7	46	3	4	0	1	1	4	2	9	1	0	0	10	30	11	3	12	43	2	5	1	5	30	2	0	24	2	0	0	13	3	0	4	0	0	1	20	0	2	1	2	4	0
hsa-mir-335_73u	2	14	4	12	77	12	0	9	3	14	1	5	6	3	7	1	4	6	7	6	8	11	15	5	11	7	11	6	14	8	3	9	0	0	0	1	2	0	0	0	0	0	7	0	1	0	0	6	11
hsa-mir-218-1_46a	3	1	0	7	6	0	1	1	1	1	0	0	1	1	4	1	1	4	2	4	3	1	12	5	3	2	3	4	7	7	7	3	1	6	3	8	12	5	13	0	7	2	10	1	1	3	2	11	2
hsa-mir-338_26a	0	2	0	0	0	1	0	0	1	3	0	2	1	1	3	0	0	0	3	0	2	1	2	0	3	0	2	2	3	2	1	2	0	0	0	0	0	0	0	0	0	0	4	0	1	0	0	0	2
hsa-mir-378a_58g	0	1	2	1	3	0	4	4	3	0	0	0	4	2	1	5	0	0	5	4	2	0	4	3	2	1	2	3	3	2	2	4	40	18	6	16	32	8	21	2	14	8	6	4	2	3	1	1	2
hsa-mir-26a-1_9c	0	1	0	0	0	1	0	0	0	0	0	0	0	0	0	0	0	0	0	0	0	0	0	0	0	0	0	0	0	0	1	0	0	0	0	0	0	0	0	0	0	0	0	0	0	0	0	0	0
hsa-let-7b_81a	5	39	13	4	3	23	4	10	12	8	13	3	12	6	5	2	2	5	7	16	8	6	16	12	16	10	17	21	30	15	6	17	3	0	1	2	0	0	0	0	2	2	16	1	0	0	0	8	1
hsa-mir-423_39a	5	7	1	8	5	6	2	4	2	2	2	1	3	1	3	0	0	0	2	7	6	2	35	4	3	2	2	3	18	1	3	3	1	0	1	6	2	0	0	0	2	0	13	0	1	1	0	3	2
hsa-let-7b_81u	69	365	176	54	68	96	95	59	93	108	38	62	135	69	35	19	9	66	68	150	66	112	178	69	143	113	315	256	272	276	137	136	13	2	7	7	2	3	3	0	6	2	131	0	18	2	1	51	52
hsa-mir-145_34a	147	216	116	162	25	66	48	190	423	199	81	39	1151	529	159	17	277	501	131	15	88	101	306	36	169	62	122	69	263	52	118	273	8	6	4	1	4	2	13	3	15	12	484	2	153	16	7	404	95
hsa-mir-134_30u	2	18	1	4	0	0	1	1	1	3	2	3	11	3	2	0	0	3	2	1	0	4	2	0	0	0	0	2	1	0	2	1	6	0	1	0	0	0	0	2	0	0	5	0	1	2	0	3	42
hsa-mir-101-2_72u	0	0	0	0	0	0	0	0	0	1	0	0	0	0	0	0	0	0	0	0	0	0	0	0	0	0	0	0	0	0	0	0	0	0	0	0	0	0	0	0	1	0	0	0	0	0	0	1	2
hsa-mir-134_30a	10	216	6	23	4	15	3	17	10	13	11	23	55	19	7	1	3	64	7	17	7	36	70	14	84	12	13	50	50	5	39	9	20	4	8	15	0	14	8	13	4	2	16	0	4	2	0	31	269
hsa-mir-199b_49c	1	1	0	0	0	1	0	0	1	1	0	0	0	0	1	0	0	4	1	3	0	2	17	4	5	2	2	15	6	0	4	3	0	0	0	0	0	0	0	0	0	0	1	0	0	0	0	1	3
hsa-mir-95_69a	0	0	0	12	0	0	1	0	0	1	0	0	0	0	0	0	0	0	0	0	2	2	0	0	1	0	0	0	0	0	0	1	0	0	0	0	0	0	0	0	0	0	2	0	3	0	0	3	0
hsa-mir-1269b_21g	434	5969	185	3321	17	0	172	2150	32	1	0	171	2187	32	45	22	0	669	0	0	67	389	441	402	1636	19	224	771	0	738	2	0	1	0	187	2641	0	0	0	2	4	4	0	2	52	1	0	0	6
hsa-mir-654_70u	3	26	7	6	1	6	0	3	1	14	1	2	32	38	1	2	1	21	4	2	0	5	11	4	36	4	1	16	11	2	7	3	0	1	0	1	0	0	0	1	1	1	7	0	1	0	2	8	252
hsa-let-7e_74u	16	30	5	18	4	18	2	2	7	11	6	0	15	3	2	1	3	6	5	25	10	3	15	6	16	3	16	9	26	11	8	7	0	0	0	0	0	0	0	0	0	0	29	0	5	0	0	12	4
hsa-mir-199b_49u	4	2	2	2	0	2	1	0	2	7	0	0	7	4	3	2	0	13	2	6	2	4	34	13	11	9	8	21	30	7	15	7	0	0	0	0	0	0	0	0	0	1	7	0	0	0	0	3	7
hsa-mir-21_68g	140	144	74	158	56	546	150	49	69	314	102	67	147	106	76	26	30	272	70	123	120	158	556	332	286	205	211	270	335	76	202	335	23	0	10	35	2	4	4	1	4	2	382	4	26	1	7	51	67
hsa-mir-150_38a	101	277	16	114	36	135	54	33	111	101	49	43	65	18	151	25	26	192	88	54	230	116	68	460	272	143	166	236	495	519	363	1042	3	2	3	2	4	2	4	0	2	3	471	7	19	2	2	70	238
hsa-mir-21_68a	287	478	195	316	231	1950	634	176	155	619	475	325	335	327	295	195	41	742	140	517	525	403	3239	1071	1064	950	758	1487	1227	273	998	973	284	46	140	299	35	48	41	15	57	39	1209	74	107	9	56	244	180
hsa-mir-1-1_68a	0	0	0	0	0	0	0	0	0	0	0	0	0	0	0	0	0	0	0	0	0	0	0	0	0	0	1	0	1	0	0	2	0	0	0	0	0	0	0	0	0	0	0	0	0	0	0	2	0
hsa-mir-146a_43u	29	60	5	63	15	59	47	12	9	34	18	5	25	26	35	12	6	83	37	32	53	26	68	115	72	72	25	126	66	221	164	154	35	5	1	22	16	4	11	0	2	4	137	6	32	5	15	55	72
hsa-mir-454_86a	0	5	0	5	5	1	0	1	0	4	2	1	2	3	1	3	0	1	1	12	6	2	5	3	4	2	0	3	5	2	3	3	0	0	0	1	0	0	0	0	0	0	7	0	3	0	0	8	3
hsa-mir-146a_43a	13	35	2	39	8	33	21	7	4	19	17	1	12	13	19	6	1	43	30	24	55	20	30	80	67	37	17	49	68	122	105	127	46	6	4	33	22	13	22	0	5	14	88	9	15	5	19	43	49
hsa-mir-501_59u	7	3	4	14	9	4	9	3	3	2	7	1	5	4	3	6	0	5	11	7	9	8	10	7	9	3	5	4	12	3	6	9	611	232	121	420	681	125	476	14	664	256	26	101	15	191	27	17	4
hsa-mir-376a-1_49g	0	4	1	0	1	1	0	2	0	2	1	0	1	2	3	0	1	3	0	0	3	2	6	0	2	0	0	6	3	0	0	0	10	2	7	6	1	2	2	2	7	1	2	2	1	5	5	3	6
hsa-mir-342_41a	0	1	0	3	3	3	0	2	1	0	1	0	0	1	1	0	1	4	2	2	2	2	4	5	4	4	4	8	0	11	3	14	0	0	0	0	0	0	0	0	0	0	7	0	0	0	0	0	1
hsa-mir-21_67a	47	94	21	79	29	438	71	36	23	239	75	28	78	55	64	31	39	119	30	52	56	69	278	218	141	157	115	137	200	32	98	170	19	6	23	65	4	9	3	2	3	4	404	11	19	3	16	56	30
hsa-mir-497_46a	5	10	0	7	11	6	4	3	7	10	3	2	11	8	6	2	4	17	7	17	22	10	23	15	19	18	12	19	39	13	22	17	1	0	1	1	2	0	1	0	0	0	20	0	4	0	1	15	9
hsa-mir-497_46g	31	29	10	32	36	56	28	9	27	36	10	11	39	20	11	16	4	43	20	61	49	31	112	81	73	56	45	154	181	51	94	107	13	9	5	14	12	7	9	1	8	1	62	0	10	0	2	16	14
hsa-mir-200a_75a	9	40	3	82	4	8	3	3	13	15	7	4	2	3	9	4	0	8	7	27	9	9	84	11	5	5	1	10	10	4	0	19	4	10	0	26	15	5	9	1	4	0	117	1	20	0	11	300	4
hsa-mir-26a-1_9u	0	0	0	0	0	0	0	0	0	0	0	0	0	0	0	0	0	0	0	0	0	0	0	0	1	0	0	0	0	0	1	0	0	0	0	0	0	0	0	0	0	0	0	0	0	0	0	0	0
hsa-mir-98_101u	5	40	1	48	38	6	17	11	1	4	4	14	10	3	22	2	0	2	11	28	18	2	6	7	21	4	7	11	6	8	3	6	6	0	1	4	2	0	0	0	2	0	28	0	1	2	0	7	1
hsa-mir-186_36a	26	82	8	87	21	19	24	8	11	15	12	8	13	12	16	6	13	21	16	25	55	18	87	42	37	26	26	37	61	32	25	95	16	10	2	21	29	2	23	0	26	3	111	6	18	2	2	163	24
hsa-mir-181b-1_61u	1	0	0	0	0	0	0	1	0	0	0	0	0	0	1	0	0	1	0	0	0	0	0	2	1	0	0	0	0	1	0	0	0	0	0	0	0	0	0	0	0	0	0	0	0	0	0	0	0
hsa-mir-150_38u	68	140	15	92	17	104	56	18	82	77	50	33	39	20	142	21	16	114	59	37	80	63	43	282	167	112	102	99	241	218	245	510	4	1	1	0	1	3	2	0	0	3	287	0	12	0	1	52	170
hsa-mir-497_46u	7	8	1	2	6	4	2	0	0	11	2	1	4	1	2	0	0	10	0	8	5	5	8	2	7	6	3	10	15	4	12	10	0	0	0	0	0	0	0	0	1	0	9	0	4	0	0	5	3
hsa-mir-125b-2_78u	0	3	0	1	4	1	0	2	2	1	0	2	5	0	0	4	0	0	0	0	14	1	3	0	0	5	0	5	4	6	17	1	0	1	0	1	3	1	1	0	0	0	1	0	2	0	0	2	1
hsa-mir-181d_58a	5	22	0	39	2	3	17	3	4	0	0	6	4	2	3	3	5	3	2	112	11	0	111	18	14	15	4	40	39	47	17	27	1	0	1	7	2	0	3	0	1	0	30	0	4	0	0	18	0
hsa-mir-30e_40a	6	46	1	16	17	11	7	12	5	9	9	4	7	3	7	2	0	15	7	16	22	13	24	45	34	15	9	9	22	28	24	22	0	0	0	1	1	0	0	0	0	0	22	5	14	0	2	39	19
hsa-mir-142_75g	8	19	2	28	4	15	5	6	3	8	8	3	13	2	17	4	2	29	14	7	27	7	2	31	28	12	13	17	50	36	23	55	11	1	3	1	0	5	5	0	1	2	16	4	1	0	2	4	36
hsa-mir-30b_16u	0	0	0	0	0	0	0	0	0	0	0	0	0	0	0	0	0	0	0	0	0	0	0	0	0	0	0	0	0	0	0	0	0	0	0	0	0	0	0	0	0	0	0	0	0	0	0	0	0
hsa-mir-34a_44a	17	33	8	31	20	70	17	9	10	34	12	4	19	6	21	9	5	43	16	27	46	13	75	51	35	28	12	50	74	32	34	77	817	353	158	1631	389	230	442	12	332	164	191	152	21	17	52	109	28
hsa-mir-199b_85a	8	7	1	10	2	15	7	4	5	10	3	4	25	2	14	1	1	21	3	12	1	4	84	9	13	16	10	37	65	8	19	73	7	3	4	5	3	1	6	0	5	0	18	0	1	0	0	9	3
hsa-mir-199a-1_66-hsa-mir-199b_84-	0	3	2	2	4	9	1	0	1	0	4	1	16	7	2	0	0	10	3	7	1	3	83	7	20	8	4	54	37	5	11	34	34	1	7	25	9	4	9	0	10	4	11	0	0	1	6	2	2
hsa-let-7f-1_6u	0	0	0	0	0	0	0	0	0	0	0	0	0	0	0	0	0	0	0	2	0	2	0	0	0	0	0	2	0	1	0	1	0	0	0	0	0	0	0	0	0	0	0	0	0	0	0	0	0
hsa-let-7f-1_30a	1	1	0	0	1	0	1	0	0	0	0	0	0	0	0	0	0	0	0	0	1	0	0	3	0	0	0	3	0	3	1	0	0	0	0	0	0	0	0	0	0	0	3	0	1	0	0	1	0
hsa-mir-628_45a	1	3	0	4	0	1	0	0	1	0	0	0	0	0	0	0	1	1	1	0	0	0	1	5	3	1	1	1	3	0	1	1	0	0	0	0	0	0	1	0	0	0	1	0	1	0	0	4	0
hsa-mir-192_23c	0	0	0	0	0	0	0	0	0	0	0	0	0	0	0	0	0	0	0	0	0	0	0	0	0	0	0	0	0	0	0	0	0	0	0	0	0	0	0	0	0	0	0	0	0	0	0	0	0
hsa-mir-98_21c	0	0	0	0	0	0	0	0	0	0	0	0	0	0	0	0	0	0	0	0	0	0	0	0	0	0	0	0	0	0	0	0	0	0	0	0	0	0	0	0	0	0	0	0	0	0	0	0	0
hsa-mir-425_76u	0	0	0	6	1	0	3	0	0	1	2	0	0	0	2	0	1	2	2	1	2	0	2	4	0	0	0	0	1	0	3	2	1	0	0	0	1	0	0	0	0	0	2	0	2	0	0	4	0
hsa-mir-652_81a	0	2	0	2	1	2	3	2	1	0	1	0	2	0	0	0	0	0	1	1	2	2	1	1	0	0	2	2	1	1	1	1	7	5	3	20	28	1	9	0	4	3	1	2	1	0	1	4	1
hsa-mir-518d_30g	0	0	0	0	0	0	0	0	0	0	0	0	0	0	0	0	0	1	0	0	5	0	0	0	0	1	0	0	0	4	0	0	0	0	0	0	0	0	0	0	0	0	2	0	2	0	0	1	6905
hsa-mir-335_38a	2	2	1	10	8	1	1	0	0	0	1	0	3	0	0	3	0	0	3	3	6	0	0	1	1	1	1	1	4	2	0	1	0	0	0	0	0	0	0	0	0	0	3	0	1	0	0	4	0
hsa-mir-143_83a	206	221	73	108	239	497	113	87	419	140	111	53	141	51	131	105	33	208	114	366	87	185	2531	330	736	697	194	1325	1147	355	642	818	115	47	34	69	83	24	75	2	32	19	694	5	51	10	8	310	76
hsa-mir-7-1_87u	45	26	5	79	69	41	27	21	10	40	10	24	21	14	13	6	10	35	71	39	30	10	43	24	33	29	117	31	82	55	24	33	1	0	0	3	1	1	0	0	1	0	25	2	2	1	0	32	68
hsa-mir-425_75u	0	4	1	10	0	1	1	0	0	1	1	2	1	1	2	0	7	2	3	3	0	1	3	1	0	0	2	1	1	1	0	2	0	0	0	0	0	0	0	0	0	0	1	0	2	0	0	1	0
hsa-mir-203a_87u	154	65	206	40	1788	920	12	307	473	90	11	111	31	57	961	407	8	249	723	1123	136	2037	693	211	46	1317	253	1464	509	227	491	288	0	0	1	3	0	2	0	0	1	1	76	2	42	0	0	110	20
hsa-mir-143_83u	115	128	36	65	140	257	42	39	202	87	32	23	105	36	61	57	15	126	66	188	33	100	1282	174	406	408	127	819	672	157	415	355	59	24	7	18	33	11	9	0	8	3	453	3	34	1	0	178	51
hsa-let-7g_26a	6	16	2	24	10	9	9	7	3	5	4	3	13	4	18	2	3	15	9	12	12	17	5	14	15	4	8	24	41	23	13	42	70	53	22	131	54	40	53	2	43	27	31	18	4	7	7	27	22
hsa-mir-203b_76u	9	2	3	2	123	79	0	14	9	5	0	11	0	1	24	10	0	18	209	537	36	12	54	16	2	19	3	51	30	9	7	49	0	2	0	0	3	1	0	0	4	1	12	0	6	0	0	6	8
hsa-mir-449a_38a	0	44	0	0	0	0	3	0	0	0	0	0	0	0	0	0	0	25	0	0	0	0	4	0	0	0	0	0	0	0	1	3	3	7	2	6	2	12	3	0	0	0	0	0	1	0	1	0	1
hsa-let-7a-3_27u	1	5	1	5	1	4	4	2	2	2	1	2	7	1	4	2	0	3	5	0	2	5	5	7	3	2	7	9	7	14	6	4	0	0	0	0	0	0	1	0	0	0	3	0	0	0	0	7	5
hsa-mir-944_76a	15	60	7	1	378	3	0	2	9	2	0	9	3	11	85	11	0	4	52	0	41	25	67	2	44	85	5	51	33	42	31	1	0	0	0	0	0	0	0	0	0	0	0	0	0	0	0	8	1
hsa-mir-324_39u	1	9	0	11	41	5	16	2	0	4	2	6	4	1	5	0	0	7	10	13	15	7	12	35	10	5	1	6	4	4	4	9	0	0	0	1	0	0	0	0	0	1	7	0	5	1	0	8	3
hsa-let-7a-3_27a	4	3	0	2	1	2	0	0	1	1	0	0	2	1	1	0	0	5	3	2	0	3	1	0	3	4	1	4	8	3	1	6	1	0	0	1	0	0	1	0	0	0	5	0	0	0	0	1	2
hsa-mir-345_40u	3	16	9	31	40	8	58	5	7	1	6	10	16	8	15	8	7	14	18	68	25	16	24	23	23	8	7	21	9	27	19	14	3	2	9	3	9	1	1	1	1	2	36	1	12	2	1	67	10
hsa-mir-101-1_68a	195	622	74	394	365	376	197	114	255	173	116	101	219	103	344	195	29	149	232	306	309	208	1189	503	624	569	329	1163	1407	894	574	1429	81	33	15	110	91	16	55	0	57	8	813	7	94	2	5	583	195
hsa-mir-28_77a	25	66	2	18	183	58	44	11	10	10	16	9	9	10	23	8	2	31	14	71	55	19	146	98	65	48	24	61	74	46	41	61	1	2	0	1	1	0	1	0	0	0	55	4	5	0	0	27	24
hsa-mir-345_40a	3	30	0	16	25	8	35	2	8	10	9	11	23	5	6	2	4	16	8	60	47	17	22	16	25	13	3	11	20	12	18	16	2	0	4	5	5	1	2	1	0	2	40	2	7	3	1	85	12
hsa-mir-708_79u	0	0	0	0	2	0	0	1	0	0	0	0	1	0	0	0	0	0	0	0	0	0	1	0	0	1	0	4	1	0	3	1	0	0	0	0	0	0	0	0	0	0	0	0	0	0	0	0	0
hsa-mir-101-1_68u	2181	7538	1016	3109	4697	5224	1576	1156	1874	2345	813	752	2658	1289	2522	1441	451	1609	2819	3331	2224	3239	12794	3937	6016	7277	4168	16077	14813	7543	5250	12279	382	134	82	258	228	87	168	0	124	35	8424	45	746	7	28	5525	2508
hsa-mir-181d_60u	0	0	0	0	0	0	0	0	0	0	0	0	1	0	1	0	0	0	0	2	0	0	0	0	0	0	0	0	0	0	0	0	0	0	0	0	0	0	0	0	0	0	0	0	1	1	0	0	0
hsa-mir-449c_43u	0	3	0	0	0	0	0	0	0	0	0	0	0	0	0	0	0	2	0	0	0	0	0	0	0	0	0	0	0	0	0	0	0	0	0	0	0	0	0	0	0	0	0	0	0	0	0	0	0
hsa-mir-1185-2_72u	0	3	0	0	0	1	0	1	0	0	0	0	1	0	0	0	0	0	0	1	0	0	0	0	5	0	0	0	1	0	0	0	0	0	0	0	0	0	0	0	0	0	0	0	0	0	0	0	4
hsa-mir-22_75a	47	59	11	42	37	112	99	21	20	26	48	23	53	36	39	24	8	80	22	33	77	40	145	117	167	100	93	97	149	45	66	106	8	1	2	4	4	4	2	8	27	13	82	1	8	4	2	21	46
hsa-mir-181a-2_99a	8	20	2	10	16	14	19	3	3	7	0	5	4	3	4	7	0	2	4	49	12	4	78	40	25	31	9	48	38	12	11	19	1	0	1	2	1	0	3	0	0	0	35	3	4	0	1	21	2
hsa-mir-101-1_68c	293	517	137	333	254	517	157	167	199	335	87	104	330	258	244	92	15	213	346	370	217	302	812	332	575	648	431	1232	1283	301	296	818	31	17	7	22	29	5	9	0	21	12	700	5	107	2	1	529	273
hsa-mir-375_61u	13	36	10	6679	0	14	1	7	20	131	49	4	0	2	11	0	7	7	19	124	1	16	2	11	1	3	0	2	1	0	0	2	7	34	0	33	71	6	34	0	43	5	77	0	28	0	1	186	3
hsa-mir-21_30a	2777	4275	822	4734	1581	11650	2752	1635	1612	4065	1997	1720	3645	1748	3099	1148	659	3800	1161	4575	2194	2471	27352	10012	8934	6731	3464	16427	11634	8132	6369	13217	809	122	159	1993	151	113	189	5	134	62	7598	563	516	24	117	1556	1858
hsa-mir-502_73u	2	1	1	1	1	1	4	0	1	0	0	0	4	0	0	1	0	0	0	1	1	1	3	2	1	2	0	2	1	0	1	1	50	11	6	32	36	6	26	0	26	4	2	3	3	8	4	3	1
hsa-mir-93_33u	24	44	3	230	521	22	79	25	7	13	7	12	14	10	75	34	11	28	46	98	70	63	136	139	79	100	28	39	114	164	41	93	4	2	4	12	6	3	1	0	0	1	89	1	10	0	3	34	12
hsa-mir-375_61g	0	1	1	272	0	0	0	0	1	5	3	0	0	0	0	0	1	0	1	6	0	2	0	0	0	0	0	0	0	0	0	0	0	7	0	2	7	1	7	2	13	1	2	0	0	0	2	2	0
hsa-mir-544b_27g	0	0	0	0	0	0	0	0	0	0	0	0	0	0	0	0	0	0	0	0	0	0	0	0	0	0	0	0	0	0	0	0	0	0	0	2	0	0	0	0	0	0	1	0	0	0	0	0	0
hsa-mir-500a_72a	6	16	2	15	23	6	20	1	6	3	4	1	5	3	6	4	3	6	7	14	11	8	30	15	15	11	8	24	16	22	7	20	21	5	4	21	36	4	18	0	8	4	48	6	18	11	0	26	10
hsa-mir-195_76u	0	1	0	2	0	0	1	0	0	1	0	0	0	0	2	0	0	2	1	3	0	1	3	0	1	1	1	3	2	1	0	1	1	0	0	0	0	0	0	0	1	0	0	0	0	0	0	0	0
hsa-let-7b_5c	0	0	0	0	0	1	0	0	0	0	0	0	0	0	0	0	0	0	1	0	0	1	2	1	0	0	0	1	0	1	0	0	0	0	0	0	0	0	0	0	0	0	1	0	0	0	0	0	0
hsa-mir-143_81u	580	598	170	493	313	558	262	501	814	541	375	260	1433	580	238	277	401	1467	446	354	515	576	3494	435	1797	629	577	1448	1700	542	1208	1671	118	83	41	100	56	31	99	4	59	33	820	16	72	15	22	359	316
hsa-mir-195_37a	7	17	5	7	13	4	1	2	9	9	2	1	15	3	10	3	1	10	8	12	6	8	55	6	23	15	5	34	40	2	10	14	1	2	1	1	2	0	4	0	8	0	34	1	3	0	0	20	3
hsa-mir-3615_73a	0	0	0	1	0	0	0	0	0	0	1	0	0	0	1	0	0	0	0	0	0	1	0	0	0	0	0	0	0	0	0	0	0	0	0	0	0	0	0	0	0	0	0	0	0	0	0	0	0
hsa-mir-196a-2_78u	3	0	0	0	0	0	0	0	0	0	0	21	0	0	0	0	0	0	60	0	13	4	0	0	0	0	0	1	0	0	16	2	0	0	0	0	0	1	0	0	0	0	1	0	0	0	0	0	0
hsa-mir-181b-2_41u	3	6	3	3	0	0	0	2	0	2	1	2	1	1	3	0	2	15	1	29	1	2	1	0	0	1	0	0	0	0	0	0	4	0	0	0	3	0	1	0	0	0	0	1	0	0	1	0	0
hsa-mir-148a_67g	9	37	4	55	12	38	20	11	7	11	8	4	16	4	6	3	0	35	16	34	36	16	60	26	38	26	11	52	49	88	30	19	1	1	0	0	1	0	0	1	1	0	13	0	7	0	0	71	11
hsa-mir-195_37g	11	20	21	20	2	15	3	4	8	19	9	11	21	8	16	2	1	35	6	13	13	16	51	16	27	9	9	22	41	4	16	54	0	0	0	0	0	0	0	0	0	0	34	0	9	0	0	29	13
hsa-let-7i_29a	18	40	4	51	36	150	57	7	15	12	21	10	18	17	23	4	6	41	16	54	35	27	112	81	116	60	36	117	136	87	74	153	0	1	1	2	1	0	1	0	0	1	69	1	11	0	0	19	29
hsa-mir-143_81a	2075	2740	1358	1850	1293	2525	840	1472	6800	1766	1408	789	3980	1682	1261	659	845	2897	1939	1763	1018	1541	18962	2069	6446	3141	1889	6798	10543	2199	4464	10082	894	798	247	731	702	294	814	44	656	196	5807	96	619	145	81	2490	875
hsa-mir-449b_27c	0	0	0	0	0	0	0	0	0	0	0	0	0	0	0	1	0	0	0	0	0	0	0	0	0	0	0	0	0	0	0	0	0	0	0	0	0	0	0	0	0	0	0	0	0	0	0	0	0
hsa-mir-877_23a	0	1	0	3	2	0	2	0	1	0	0	1	0	0	0	0	0	1	1	3	4	0	0	4	0	1	0	1	1	0	0	2	2	1	1	0	0	0	4	0	3	1	4	0	0	0	2	2	0
hsa-let-7i_29u	2	5	2	4	5	21	7	3	1	0	2	0	5	2	6	0	1	1	2	3	2	6	36	17	17	8	5	25	31	10	28	25	0	0	0	0	0	0	0	0	0	0	8	0	3	0	0	3	3
hsa-mir-15b_42a	42	77	2	72	74	27	28	10	22	10	10	13	17	12	55	7	2	25	22	37	66	21	141	35	56	34	4	37	44	50	24	21	1	0	0	2	0	1	1	0	3	0	68	4	7	0	0	30	23
hsa-let-7b_26a	442	2817	863	734	351	730	1443	250	734	753	271	251	1255	683	591	185	238	445	452	626	274	849	1829	634	970	1057	687	1805	3115	1304	1029	2405	899	1168	208	769	892	418	670	109	901	258	2441	226	2680	146	132	954	220
hsa-mir-340_38a	0	2	0	0	0	1	0	0	0	0	0	0	0	0	0	0	0	0	1	1	1	2	0	1	1	1	0	0	2	1	0	3	0	0	0	0	0	1	0	0	0	0	2	0	0	0	0	1	0
hsa-mir-874_69a	7	12	4	4	10	8	1	2	6	2	1	1	2	2	5	1	1	5	1	9	17	6	5	10	10	8	8	4	11	2	16	13	3	8	6	1	6	6	5	1	1	8	11	1	6	2	1	5	4
hsa-mir-195_37u	5	3	9	2	2	7	3	0	2	2	3	0	9	2	0	2	0	7	2	9	1	4	59	4	5	2	2	8	9	3	7	8	1	0	0	0	1	0	1	0	1	0	15	0	3	0	0	10	0
hsa-mir-183_51u	22	12	3	131	166	9	69	10	3	6	3	15	5	2	34	3	2	18	9	35	19	9	36	57	48	62	11	27	29	32	8	15	1	0	0	2	1	1	1	0	2	1	35	1	2	0	0	22	16
hsa-mir-874_69u	11	10	3	5	17	5	3	4	3	5	1	0	6	4	11	3	1	13	6	8	18	8	8	12	10	9	9	3	12	4	18	16	4	6	2	3	8	2	2	0	0	2	14	0	7	3	0	9	12
hsa-mir-148a_68a	0	0	0	1	0	0	0	0	0	0	0	0	0	1	0	0	0	1	1	0	0	0	1	0	0	0	0	0	1	2	0	0	1	0	0	0	0	0	1	0	0	0	1	0	0	0	0	2	0
hsa-mir-184_74a	0	2	0	0	0	0	0	0	0	0	2	0	0	0	0	0	0	0	0	1	0	0	1	0	0	0	0	0	0	20	1	0	0	0	0	0	17	8	0	0	0	1	2	0	3	2	0	2	0
hsa-mir-598_82u	5	1	0	1	1	0	0	0	0	0	2	1	2	2	0	3	0	2	3	2	6	0	0	0	2	3	1	1	5	1	0	0	0	0	0	0	0	0	0	0	0	0	0	0	0	0	0	0	1
hsa-mir-671_52u	1	1	0	1	0	0	0	1	0	0	2	2	0	0	3	0	0	0	3	0	0	1	0	0	0	0	0	0	0	0	0	0	0	0	0	0	0	0	0	0	0	0	1	0	2	0	0	1	0
hsa-mir-30e_81a	121	689	58	307	289	273	200	374	148	107	102	77	133	81	164	46	25	167	182	348	221	194	701	527	504	371	298	746	633	429	290	446	2	2	0	3	11	1	2	0	3	3	463	3	84	0	0	452	153
hsa-mir-29a_62a	20	74	8	42	21	45	12	8	37	21	28	11	22	9	45	18	6	20	16	23	71	18	82	67	129	44	40	129	165	116	132	375	38	30	8	36	48	9	29	0	23	8	143	14	39	0	0	98	35
hsa-mir-27a_69u	2030	2113	776	8033	1040	1455	490	2189	2602	1834	651	652	2126	2585	1068	1429	188	1955	2232	1021	690	1789	3269	949	937	1323	916	2374	2942	1376	1161	1963	17341	4215	5359	9881	8844	3279	5608	3362	15811	3992	2817	13153	512	3905	4607	2895	605
hsa-mir-361_27u	34	96	12	157	61	69	57	28	10	39	27	12	29	8	27	36	12	23	17	67	93	19	127	194	47	35	39	81	71	47	64	119	33	19	8	110	70	11	26	1	16	9	135	6	36	2	7	77	22
hsa-let-7g_28u	0	0	0	0	1	0	1	0	0	0	1	0	0	0	0	0	0	1	2	0	0	1	0	3	1	1	0	1	0	1	0	1	0	0	0	1	0	0	0	0	0	0	1	0	0	0	0	1	2
hsa-mir-652_82g	1	2	0	3	3	0	5	0	0	0	0	1	0	0	2	1	0	0	1	1	2	0	0	4	0	1	1	0	3	3	1	2	0	1	0	1	2	1	1	0	1	1	2	0	2	0	0	0	0
hsa-mir-100_35u	275	170	164	594	79	1117	205	98	295	275	3026	175	175	96	238	74	251	222	164	390	186	298	1504	554	1083	575	361	2557	1374	673	916	1033	4	3	2	5	1	1	2	0	2	2	387	0	66	1	0	67	163
hsa-mir-652_82a	15	31	9	42	58	25	124	14	13	19	21	34	11	14	39	17	8	14	26	65	34	23	85	38	28	27	20	39	42	79	45	88	9	5	0	14	17	3	10	0	6	1	69	0	27	2	1	99	27
hsa-mir-107_71a	97	264	39	290	414	209	263	93	82	59	61	103	69	61	126	43	13	137	123	179	233	147	443	298	177	127	81	280	304	199	153	288	685	518	235	1707	610	349	669	22	452	230	231	138	59	21	83	153	105
hsa-mir-652_82u	39	70	13	95	199	41	322	22	38	36	33	101	37	25	78	19	15	30	73	162	74	57	205	52	61	35	23	68	76	120	84	84	16	6	8	26	46	5	12	0	9	7	182	3	151	3	2	230	41
hsa-mir-500a_74u	17	32	4	32	97	47	61	6	25	16	15	8	12	3	20	11	2	10	31	37	13	17	121	133	33	27	23	67	66	56	42	59	8	2	2	17	6	3	2	0	3	1	91	0	30	2	0	61	16
hsa-mir-361_27a	32	171	10	112	80	133	91	20	40	47	37	11	36	26	23	41	17	58	19	115	192	29	205	171	73	69	55	136	180	117	81	224	122	90	38	310	179	24	59	2	37	19	206	19	67	2	15	108	26
hsa-mir-15a_36u	4	20	0	28	33	15	8	4	1	7	6	2	11	5	2	4	1	13	10	5	11	2	14	14	6	8	19	11	12	12	15	7	0	2	0	0	0	0	0	0	0	1	24	0	6	0	0	16	8
hsa-mir-148a_67a	108	381	42	626	240	341	183	118	77	61	33	52	129	58	83	30	3	254	194	245	426	104	404	204	436	246	101	363	425	900	317	141	11	0	1	3	6	0	1	0	2	2	109	2	58	0	0	691	98
hsa-mir-30e_81u	26	87	17	44	64	59	33	49	20	23	21	14	26	13	39	10	13	37	51	52	35	36	141	102	62	93	213	153	149	100	52	73	0	0	0	0	1	0	0	0	0	0	63	1	15	0	0	78	68
hsa-mir-301a_74u	0	1	1	2	3	0	0	1	0	1	0	0	0	0	1	0	0	0	0	3	0	0	0	1	0	0	0	0	1	0	1	0	0	0	0	0	0	0	0	0	0	0	0	0	0	0	0	0	0
hsa-mir-148a_68u	3	3	0	3	2	1	1	0	2	1	1	1	5	2	1	0	0	4	2	1	2	2	1	5	1	1	2	3	1	20	5	1	0	0	0	0	1	0	0	0	1	0	1	0	0	0	0	6	3
hsa-mir-100_35a	4147	3847	2453	9651	1396	15576	3787	1149	5526	3972	30835	2389	2485	1185	4166	806	2180	3268	2632	5903	4254	4690	23007	8444	18291	9651	7230	35449	28566	10215	10006	20373	113	58	50	55	85	33	103	6	51	29	8620	16	1204	10	11	1642	2133
hsa-mir-361_27g	128	362	44	382	178	353	193	75	99	146	74	40	156	89	85	63	53	144	65	223	429	112	281	323	257	165	170	357	470	178	138	663	182	180	77	380	241	75	89	3	80	61	467	58	84	6	28	273	93
hsa-mir-182_49a	29	21	1	29	85	25	49	23	10	19	20	19	20	7	26	0	2	22	10	30	24	22	10	12	26	21	4	17	23	19	12	17	2	1	1	2	4	3	3	0	3	0	0	0	0	1	5	0	0
hsa-mir-15a_36a	6	29	1	25	16	13	14	5	3	13	7	5	16	6	9	4	2	19	10	9	25	7	23	16	15	10	8	14	13	13	20	13	1	0	1	1	0	0	0	0	2	0	30	0	2	0	0	15	9
hsa-mir-101-1_69a	41	101	13	58	68	69	55	17	49	24	24	30	38	15	61	33	5	26	36	80	101	55	460	84	164	114	52	311	257	168	134	208	9	9	2	22	15	3	4	0	9	0	109	1	13	0	0	71	28
hsa-mir-500a_75a	3	18	0	21	31	14	36	0	2	0	8	1	3	2	10	1	0	4	1	19	16	6	21	28	15	12	6	13	15	18	9	15	6	1	3	11	9	1	5	0	5	0	14	0	4	0	0	13	4
hsa-mir-127_79a	11	167	7	18	7	22	14	8	9	7	7	11	32	12	11	3	5	42	4	17	7	20	296	15	195	20	16	87	70	11	85	12	53	6	14	26	3	6	8	4	2	1	3	0	1	5	7	14	174
hsa-mir-144_38a	1	1	0	0	0	0	0	0	0	0	0	0	0	0	0	0	0	1	0	0	0	0	0	0	0	0	0	1	0	0	1	0	0	0	0	0	0	0	0	0	0	0	1	0	0	0	0	0	0
hsa-mir-532_42a	60	205	25	117	464	155	333	24	62	42	71	37	61	31	85	48	18	60	45	116	237	81	411	396	303	164	93	321	290	195	136	325	68	43	29	177	79	26	45	1	30	20	192	13	66	6	11	151	57
hsa-mir-425_36u	10	8	0	33	16	11	25	1	1	4	4	2	6	1	14	3	3	13	9	31	15	16	61	37	14	7	6	11	30	11	22	58	0	0	0	0	0	0	0	0	0	0	31	0	0	0	1	10	5
hsa-mir-574_83u	8	29	6	80	31	11	23	7	1	13	5	2	11	4	15	1	4	17	2	8	8	15	43	49	23	29	21	23	38	27	12	27	2	1	1	2	0	1	0	0	0	1	23	1	2	0	0	16	5
hsa-mir-877_21a	1	2	0	19	7	0	4	3	2	2	1	0	3	1	0	0	1	2	1	5	5	3	3	10	2	0	1	0	2	1	0	9	0	0	1	1	2	0	1	0	14	3	6	0	2	0	1	12	1
hsa-let-7a-2_3u	0	0	0	0	0	0	0	0	0	0	0	0	0	0	0	0	0	0	0	0	0	0	0	0	0	0	0	0	0	0	0	0	0	0	0	0	0	0	0	0	0	0	0	0	0	0	0	0	0
hsa-mir-500a_75u	4	5	1	12	21	4	13	0	2	1	1	2	4	1	7	2	0	2	1	3	5	2	20	19	8	0	2	9	8	6	5	7	2	0	0	3	1	0	0	0	0	0	14	1	3	0	0	1	2
hsa-mir-193a_76a	0	3	0	0	0	1	2	0	1	0	2	0	0	2	0	1	0	2	0	4	2	0	4	2	2	0	0	2	0	2	6	5	1	0	0	1	1	0	0	0	0	0	1	0	1	0	0	1	1
hsa-mir-574_83a	9	40	6	91	20	18	22	5	2	10	8	2	13	7	5	1	3	17	3	21	10	9	55	43	16	12	14	23	35	20	23	23	3	2	6	4	4	0	2	0	0	0	29	3	4	1	0	25	2
hsa-mir-181c_51u	0	1	0	3	0	2	1	0	1	0	1	0	1	0	0	0	0	0	1	4	0	0	3	0	1	0	0	0	0	0	1	3	0	0	0	0	0	0	0	0	0	0	2	0	0	0	0	0	1
hsa-mir-532_42g	6	23	3	19	41	24	34	1	4	4	9	5	6	3	7	5	0	6	8	11	17	9	28	32	38	19	11	21	33	16	10	27	5	3	3	8	2	2	2	0	1	0	28	0	7	0	0	16	5
hsa-mir-590_77u	0	1	0	1	3	0	0	1	0	0	0	0	0	2	0	1	0	0	2	1	0	0	1	0	1	0	0	0	0	0	0	0	0	0	0	0	0	0	0	0	0	0	1	0	0	0	0	3	1
hsa-mir-101-1_69u	30	103	7	48	129	107	40	17	30	37	16	23	43	19	66	43	3	29	34	78	40	51	450	101	166	193	109	426	255	225	184	208	15	2	3	5	8	0	6	0	2	0	107	1	5	0	2	44	65
hsa-mir-15a_37u	0	2	0	2	0	2	1	0	1	1	0	0	0	0	0	1	1	1	2	1	1	0	2	4	0	1	1	2	0	0	0	0	0	0	0	0	0	0	0	0	0	0	1	0	0	0	0	0	0
hsa-mir-181a-1_23c	0	0	0	0	0	0	0	0	0	0	0	0	0	0	0	0	0	0	0	0	0	0	0	0	0	0	0	0	0	0	0	0	0	0	0	0	0	0	0	0	0	0	0	0	0	0	0	0	0
hsa-mir-99b_28a	200	577	49	613	100	268	219	60	184	127	76	62	212	68	92	49	28	188	159	2026	222	76	578	466	402	191	141	316	782	239	188	482	25	13	20	58	43	18	35	6	54	22	730	31	91	9	3	452	62
hsa-let-7d_83c	14	22	9	16	28	28	10	5	21	18	4	4	26	21	29	8	0	11	19	49	12	16	41	15	44	33	32	56	44	32	17	39	7	0	4	7	2	0	1	0	1	0	24	1	11	3	1	15	12
hsa-let-7d_83a	100	165	21	130	128	76	57	29	58	85	29	39	103	67	74	26	3	72	73	135	106	83	123	83	129	111	149	85	201	128	53	96	4	3	1	13	7	3	0	0	0	1	166	2	31	1	2	165	37
hsa-mir-149_37a	28	5	0	1	126	6	6	7	18	2	1	3	4	39	7	2	1	5	7	13	777	76	61	5	5	32	17	7	31	48	29	9	1	1	4	1	0	1	1	0	0	0	15	0	1	0	0	14	6
hsa-mir-671_88u	2	3	1	5	17	0	3	1	3	7	1	1	5	2	11	0	0	10	3	2	3	3	4	3	2	1	7	5	7	1	1	0	0	0	2	0	0	0	0	0	1	0	4	2	1	1	0	5	2
hsa-mir-29c_74a	3	2	1	10	5	7	10	2	9	1	4	0	3	0	5	2	1	2	5	4	18	2	15	7	35	10	6	23	24	20	32	72	3	12	3	6	34	0	11	0	2	1	29	1	10	3	0	20	6
hsa-mir-345_39u	7	5	6	52	21	0	38	5	8	13	5	5	21	7	11	4	7	34	12	31	14	11	13	11	11	0	2	4	10	1	13	12	3	2	12	28	23	3	10	5	4	3	33	8	15	8	11	68	8
hsa-mir-127_79u	32	264	16	27	16	81	33	26	24	58	27	31	109	67	33	17	4	106	28	67	15	66	1065	76	431	100	40	407	340	31	310	49	123	13	31	71	6	13	16	4	15	8	20	4	8	4	12	37	525
hsa-mir-497_83g	0	0	1	0	0	0	0	0	0	0	0	0	0	0	0	0	0	0	0	0	0	0	0	2	1	1	0	1	3	1	0	1	0	0	1	0	0	0	0	0	0	0	2	0	1	0	0	3	0
hsa-mir-375_53u	0	0	0	49	1	3	0	0	0	1	1	0	0	0	0	0	0	0	1	0	0	0	0	2	0	0	0	1	0	0	0	0	7	22	4	16	85	9	27	3	78	7	5	20	1	0	10	6	0
hsa-mir-182_47a	28	31	6	52	168	51	101	29	13	12	13	29	21	6	17	4	0	32	10	52	97	39	44	52	80	55	11	48	57	56	19	22	10	0	3	7	3	1	0	0	1	3	57	15	4	2	2	29	24
hsa-mir-151a_49g	60	59	12	86	56	142	170	42	38	48	24	24	61	55	55	38	16	58	50	115	75	71	127	246	43	36	19	125	160	56	27	84	153	69	46	560	612	39	123	14	167	69	166	60	130	30	75	137	30
hsa-mir-195_75u	0	0	0	0	0	0	0	0	0	0	0	0	0	0	0	0	0	0	0	1	0	0	0	0	0	1	0	0	0	0	0	0	0	0	0	0	1	0	2	0	0	0	0	0	0	0	0	0	0
hsa-mir-193a_43a	1	8	1	8	1	0	3	4	0	2	2	5	6	3	1	1	1	8	5	31	2	4	2	3	3	0	0	7	2	2	1	9	3	0	2	8	4	4	1	0	2	0	9	1	2	0	1	9	4
hsa-mir-127_78a	19	266	15	34	7	44	28	20	26	32	12	16	84	54	13	8	3	76	19	26	13	36	1018	53	314	57	16	256	240	21	157	45	197	12	45	107	21	23	31	18	64	18	28	5	5	23	27	56	402
hsa-mir-423_76u	18	15	4	22	67	30	33	11	6	8	7	8	11	4	22	7	3	24	16	38	16	15	53	34	19	35	16	27	47	22	37	25	1	3	2	12	4	2	3	0	0	0	44	3	6	2	3	27	14
hsa-mir-345_39a	3	13	4	16	6	2	22	3	2	5	2	7	9	8	4	2	3	11	5	27	29	3	12	8	12	4	2	5	9	5	7	8	10	7	10	54	45	7	18	5	6	9	42	17	11	6	17	54	11
hsa-mir-486-1_3c	0	0	0	0	0	0	0	0	0	0	0	0	0	0	0	0	0	0	0	0	0	0	0	0	0	0	0	0	0	0	0	0	0	0	0	0	0	0	0	0	0	0	0	0	0	0	0	0	0
hsa-mir-214_93a	5	3	5	3	2	5	5	1	2	6	3	0	2	4	1	1	0	9	3	9	3	7	117	0	6	7	6	13	25	2	7	9	46	6	5	16	5	4	7	12	99	4	13	1	1	4	4	4	7
hsa-mir-155_27a	9	10	0	7	7	31	9	3	0	7	15	4	12	7	13	4	5	51	10	10	43	14	8	29	28	11	23	24	37	58	17	49	27	11	12	38	10	16	17	0	1	14	36	3	2	4	5	0	28
hsa-mir-23a_67g	715	1080	337	643	1185	2155	761	427	799	679	692	715	808	665	1038	225	77	2032	607	1197	2788	1087	2626	2336	2494	1602	1067	2369	2789	1423	1443	2110	158	47	88	154	37	56	42	10	65	25	2198	40	207	20	51	755	446
hsa-mir-146b_32a	27	17	5	43	12	110	17	9	9	38	34	13	7	10	25	12	1	64	11	42	30	28	73	92	27	41	38	64	52	52	40	83	7	0	1	3	0	1	3	0	1	0	64	14	3	0	0	32	60
hsa-mir-223_91a	2	2	2	3	4	18	3	3	4	3	10	0	3	5	5	1	4	16	1	5	7	6	7	21	13	7	11	43	19	14	69	34	2	0	0	1	1	1	1	0	0	0	16	1	0	0	0	3	20
hsa-mir-214_93u	1	3	8	5	1	1	2	1	0	4	0	0	7	7	0	0	0	5	2	9	5	4	90	3	5	3	4	10	10	0	11	4	5	0	3	1	0	0	1	1	2	0	8	2	6	3	1	0	3
hsa-mir-146b_32g	14	14	5	29	2	34	3	3	5	17	16	7	11	1	20	0	0	32	16	18	4	22	6	24	7	8	7	12	24	2	13	23	1	0	0	0	0	0	0	0	0	0	37	2	7	0	0	23	38
hsa-mir-196a-1_18c	78	122	23	5	124	2	46	67	1	3	2	3	61	91	12	0	7	16	122	0	70	36	56	5	69	6	58	35	53	41	75	10	124	3	180	51	2	1437	7	2	10	103	6	11	2	4	84	4	4
hsa-let-7f-2_65a	103	208	30	240	99	63	52	88	23	155	20	19	203	143	76	62	45	234	133	161	151	106	108	68	173	89	329	188	185	125	76	121	330	91	135	143	134	114	54	3	85	41	142	108	21	32	94	91	73
hsa-mir-29c_76-	1	10	1	3	2	21	4	1	3	1	2	3	0	0	3	2	1	2	0	0	3	2	9	7	24	9	4	26	26	14	11	18	0	0	0	1	0	0	0	0	0	0	6	0	1	0	0	5	3
hsa-mir-21_7c	1	2	2	3	1	14	1	1	2	4	2	1	2	0	2	1	0	4	3	9	1	1	53	8	15	9	1	23	14	9	8	19	10	0	5	17	0	0	2	0	0	0	9	2	0	0	1	1	1
hsa-mir-138-1_47a	0	0	0	0	0	0	0	0	0	0	0	0	0	0	0	0	0	4	0	0	0	0	2	0	0	0	0	0	0	0	0	0	0	0	1	0	1	0	0	0	0	0	0	0	0	1	0	0	0
hsa-mir-423_76a	12	23	3	14	44	20	20	7	0	5	9	14	3	7	10	6	3	27	11	33	33	9	40	27	36	21	10	21	49	27	20	32	32	10	16	76	13	12	16	1	3	3	40	3	3	2	2	30	14
hsa-let-7a-1_79a	2	9	1	2	0	1	0	1	0	4	1	1	3	5	1	0	0	2	2	14	1	5	13	4	11	5	12	13	13	4	4	4	0	0	0	0	0	0	0	0	0	0	4	1	1	0	0	1	1
hsa-mir-423_76g	1	2	0	2	2	0	4	0	0	0	0	1	0	1	1	1	2	4	0	2	0	1	1	2	2	1	0	1	1	1	1	1	1	0	0	4	2	0	1	0	0	0	2	0	1	0	0	1	0
hsa-mir-143_48a	21	12	5	13	12	27	15	9	13	26	6	2	20	10	5	9	6	33	15	23	16	10	33	14	33	29	19	23	48	20	29	26	34	17	10	17	36	11	32	1	11	4	94	9	26	14	4	71	6
hsa-mir-193a_43u	0	3	2	5	2	4	6	2	2	6	2	3	3	7	1	2	1	4	3	23	3	3	12	3	6	5	3	9	6	19	7	10	5	0	1	2	1	1	0	0	1	0	8	0	4	0	0	4	7
hsa-mir-625_73u	35	293	12	92	71	36	22	40	34	112	34	12	185	27	34	13	13	86	122	17	12	13	177	97	49	41	37	133	76	62	141	102	3	0	1	13	1	1	3	1	1	0	186	1	4	0	0	90	90
hsa-let-7a-2_26a	144	524	83	261	172	266	165	91	223	149	127	89	231	111	186	52	51	196	183	288	99	187	687	283	341	329	204	861	1030	516	351	791	475	290	102	715	502	146	241	13	284	68	582	92	83	57	53	413	110
hsa-mir-92a-1_47u	0	0	0	0	0	1	0	0	0	0	0	0	0	0	0	0	0	0	0	0	0	0	0	0	0	0	0	1	0	0	0	0	0	0	0	1	0	0	0	0	0	0	0	0	0	0	0	0	0
hsa-mir-223_90u	41	23	13	79	32	132	86	59	20	33	38	10	45	56	57	19	16	153	21	52	113	67	104	108	125	61	85	460	174	73	641	263	10	8	8	3	7	29	8	0	4	4	114	4	6	3	2	11	121
hsa-mir-24-1_63a	276	507	261	914	176	236	160	356	346	297	156	94	568	532	392	196	358	533	369	215	367	302	723	234	272	195	169	364	666	262	405	1120	89	111	20	88	108	32	88	40	148	40	1415	99	495	32	88	1402	230
hsa-mir-223_90g	22	22	8	40	19	97	22	29	8	15	33	6	12	23	40	9	13	73	16	28	31	35	45	64	61	29	32	194	61	49	212	113	14	8	5	18	2	29	4	0	5	1	32	9	2	1	4	7	80
hsa-mir-30a_69a	162	420	64	105	202	160	52	54	201	100	77	53	39	48	73	29	8	131	152	316	417	78	926	277	354	424	218	598	959	773	127	343	8	30	6	15	49	10	12	0	11	4	650	1	104	7	1	148	99
hsa-mir-744_88u	24	57	7	87	42	11	9	7	5	14	19	17	30	29	16	3	6	22	19	9	27	11	9	28	13	15	16	8	29	4	11	13	0	0	1	0	0	0	1	0	0	0	32	0	3	0	0	39	9
hsa-mir-425_74u	0	0	0	8	0	0	2	0	3	2	2	2	1	1	4	0	8	7	2	1	1	0	3	0	0	0	1	7	3	3	2	2	1	2	0	3	0	1	0	0	0	0	1	0	4	0	0	3	4
hsa-mir-200b_79a	14	101	4	105	56	13	31	15	4	16	0	4	20	4	25	8	0	24	18	66	105	47	115	39	73	33	23	45	15	58	37	14	10	9	5	21	32	12	16	1	6	3	57	3	9	0	6	149	3
hsa-mir-17_73a	49	143	19	297	611	198	295	45	43	28	58	46	29	10	73	70	5	86	46	517	190	87	1009	217	162	172	84	372	257	189	218	201	6	4	1	46	6	3	6	0	2	0	89	1	46	1	2	145	105
hsa-let-7d_30a	33	112	6	53	137	36	45	22	26	24	13	28	17	16	57	6	2	41	43	156	76	47	106	43	53	42	29	47	95	47	26	40	15	3	4	23	14	4	4	0	6	5	86	3	13	3	5	75	29
hsa-let-7d_30g	4	3	0	2	6	2	7	1	1	0	1	0	1	0	2	0	0	1	1	10	6	2	10	4	4	3	1	2	6	5	4	4	3	0	0	5	0	0	2	0	0	0	1	0	0	0	0	4	0
hsa-mir-361_66a	13	17	1	11	1	17	8	2	4	7	6	3	8	5	9	6	5	5	3	5	13	1	37	19	21	9	6	39	49	56	25	70	13	11	3	13	15	2	12	0	2	4	25	2	0	0	1	5	3
hsa-mir-200b_78u	10	69	5	81	29	9	17	14	13	35	4	6	22	10	32	4	1	11	26	61	29	52	77	49	36	50	22	35	21	45	14	18	6	2	8	17	23	7	6	0	12	2	129	9	15	0	4	336	3
hsa-mir-223_91u	25	8	5	19	10	56	42	17	4	11	12	1	11	25	30	8	9	63	18	16	83	30	59	51	58	26	60	299	82	40	372	84	1	0	1	0	0	1	0	0	0	1	46	0	3	1	0	2	42
hsa-mir-30c-1_41u	5	25	2	5	14	8	13	18	3	3	7	0	1	2	16	1	1	10	20	19	9	9	17	61	23	7	7	12	25	38	17	5	3	0	3	3	2	2	2	0	2	1	27	0	0	0	2	14	15
hsa-mir-210_87u	591	92	209	1849	291	215	519	249	287	124	207	153	264	250	374	191	40	504	873	392	284	236	81	349	160	79	254	332	171	139	129	407	91	149	30	268	39	80	27	22	36	7	259	8	245	46	64	421	174
hsa-mir-10b_38u	447	397	105	847	259	749	1013	137	286	268	177	1410	493	300	293	204	67	986	257	16665	602	475	4003	639	791	693	560	2142	1281	375	1293	1396	3405	815	1493	1812	837	1333	1906	51	813	887	831	129	73	1028	444	250	370
hsa-mir-99b_29a	2355	7929	620	8496	962	3137	2916	511	1810	1169	856	686	1586	508	976	333	213	2442	1465	23499	4211	1181	5900	5888	5563	1985	1479	3685	6058	2337	1885	4139	39	21	36	75	40	19	50	6	29	22	5730	96	791	17	16	3199	871
hsa-mir-146b_68u	3	5	0	2	0	17	2	1	1	1	0	0	1	1	1	3	0	2	2	1	3	2	5	12	6	0	3	10	3	7	1	6	1	0	1	0	0	1	0	0	0	0	4	0	0	0	0	2	1
hsa-mir-10a_44a	75	120	15	149	49	243	155	25	73	46	38	96	100	37	74	19	11	100	49	2891	135	71	694	176	222	178	135	469	459	90	148	387	86	23	32	42	38	18	44	2	44	14	229	15	14	23	15	77	34
hsa-mir-146b_68a	3	4	3	2	1	23	4	2	0	3	2	1	1	1	1	2	0	4	0	4	1	3	8	11	6	3	3	11	14	7	6	16	1	0	0	2	0	0	1	0	0	0	10	1	0	0	0	1	5
hsa-mir-30c-1_41a	1	7	1	3	6	2	7	8	0	2	1	1	3	1	4	0	1	6	0	9	4	7	12	20	14	6	5	9	6	12	4	5	6	0	1	2	1	1	2	0	1	0	9	1	2	0	0	6	6
hsa-mir-99b_29u	1052	2467	208	3271	383	1253	1432	133	514	522	289	290	684	235	474	125	84	1055	916	8743	1113	443	2211	4302	2086	830	563	1602	2521	1162	1009	1175	32	13	25	41	16	19	13	4	23	2	2389	24	236	21	11	1032	337
hsa-mir-30e_41u	11	22	5	29	12	5	6	25	6	3	9	7	4	5	15	3	5	16	20	10	4	15	14	42	16	17	20	10	10	20	22	7	1	0	0	1	2	0	1	0	0	0	19	0	5	0	0	15	30
hsa-let-7f-1_84u	28	65	10	32	42	25	21	9	27	28	4	15	24	10	14	7	1	14	16	57	16	21	31	26	32	37	53	50	54	68	13	27	4	0	1	2	1	0	2	0	3	0	32	3	1	0	0	35	14
hsa-mir-23b_80u	76	154	51	328	162	127	31	60	80	64	35	49	64	42	86	69	11	94	135	106	40	91	426	184	133	222	82	192	351	287	134	100	87	34	21	71	30	33	35	3	19	8	147	47	24	6	8	113	30
hsa-mir-130b_73u	18	20	2	40	102	6	26	0	3	4	13	0	6	9	19	3	0	11	26	58	17	14	17	30	19	6	5	11	11	6	5	7	1	0	1	2	0	0	1	0	0	1	7	2	2	0	0	9	22
hsa-mir-185_36u	7	14	1	16	13	6	10	6	2	4	6	10	13	4	20	4	7	12	9	16	8	13	14	12	10	1	6	8	15	4	10	12	2	1	1	3	3	2	5	0	4	0	23	2	17	2	0	9	13
hsa-mir-22_76a	12	18	4	9	15	49	22	3	2	9	8	11	9	11	7	9	3	27	3	14	12	14	98	55	54	38	21	48	49	11	33	32	0	1	0	0	2	1	0	0	0	0	19	0	0	0	1	6	16
hsa-mir-23b_80g	123	197	53	407	181	331	79	72	226	137	43	67	112	81	123	42	8	173	83	126	170	213	517	291	295	344	113	322	440	148	128	276	24	4	12	23	13	10	2	4	4	4	305	8	28	1	3	207	45
hsa-mir-29a_64g	45	62	10	44	63	224	22	13	44	72	88	15	32	21	43	24	4	42	18	54	80	47	244	211	151	100	47	191	167	86	100	317	54	25	9	124	66	16	31	0	15	11	151	10	16	0	0	94	32
hsa-mir-33a_27a	3	12	1	17	24	0	7	5	1	3	2	1	3	6	28	2	1	3	16	4	9	8	4	1	0	2	0	0	11	1	5	4	0	0	1	0	0	0	0	0	1	0	6	0	9	0	0	56	3
hsa-mir-125b-1_75u	2	1	0	0	0	0	0	0	0	0	12	0	1	5	0	0	2	2	0	1	1	1	2	0	1	1	0	0	2	0	0	1	0	0	0	0	0	0	0	0	0	0	5	0	0	0	0	0	3
hsa-mir-29a_64a	235	393	115	298	675	1050	215	108	245	394	860	80	202	105	240	184	50	397	137	419	772	320	1550	1364	1156	730	335	1195	954	334	802	1532	90	48	31	138	250	22	44	4	32	24	1723	99	446	1	7	1125	328
hsa-mir-181b-1_56a	9	53	0	45	6	20	19	7	4	23	3	0	13	9	5	1	3	10	5	46	27	6	52	23	17	9	7	14	42	13	14	69	2	2	0	7	6	0	0	0	1	1	88	0	37	0	0	84	7
hsa-mir-30a_29a	12	14	8	4	29	17	5	2	8	3	3	2	2	6	6	7	0	15	11	44	48	5	203	51	57	63	14	76	103	393	40	41	3	1	0	0	1	0	0	0	1	0	52	4	12	0	0	7	11
hsa-mir-22_76u	22	25	5	8	15	80	52	4	11	16	8	7	27	25	17	24	3	44	6	27	10	14	178	68	72	73	124	81	64	34	85	43	2	0	0	1	0	0	0	0	0	2	16	1	3	0	1	3	17
hsa-mir-130b_73a	6	18	1	10	21	1	6	0	0	4	7	2	0	2	7	1	0	9	7	12	15	7	7	6	15	2	1	3	4	2	3	4	3	0	0	2	0	0	3	0	1	1	5	2	1	0	1	2	7
hsa-mir-99b_66u	2	1	0	1	0	0	0	0	0	3	1	0	1	0	0	2	0	2	1	12	0	0	6	3	1	1	0	4	2	3	2	3	1	2	0	0	2	1	2	0	1	0	2	1	1	0	2	2	0
hsa-mir-340_38u	0	0	0	1	0	0	0	0	0	0	0	0	0	0	0	0	0	1	0	1	0	1	0	2	0	0	0	2	0	0	0	0	0	0	0	0	0	0	0	0	0	0	1	0	1	0	0	0	0
hsa-mir-181b-2_62a	29	63	13	85	7	38	20	18	16	227	55	27	52	54	19	17	6	79	24	86	72	20	42	52	36	23	42	21	47	33	21	47	40	33	68	27	45	32	12	4	86	56	165	129	13	44	25	146	57
hsa-mir-338_64u	2	5	1	0	2	8	0	3	1	7	2	0	0	2	1	1	2	0	6	9	5	2	8	1	6	3	3	13	10	3	4	7	0	0	0	0	0	0	0	0	0	0	5	0	0	1	0	0	0
hsa-mir-199a-1_67a	17	35	16	26	8	44	11	15	22	35	9	9	128	29	42	6	5	58	12	23	16	14	210	41	64	48	42	121	156	37	63	126	93	18	25	48	15	7	44	1	36	8	43	5	5	8	10	19	12
hsa-mir-320a_71g	17	20	4	10	53	30	27	5	14	7	5	3	6	6	13	5	2	23	10	55	36	9	144	41	31	15	12	59	43	31	22	37	18	6	3	40	21	7	12	0	3	4	24	2	2	2	3	7	9
hsa-mir-139_64a	1	0	1	1	0	2	2	0	4	0	1	0	1	0	2	1	2	2	0	2	0	0	10	0	1	2	3	3	10	1	1	3	2	5	2	0	1	1	2	0	6	1	3	0	1	0	0	3	0
hsa-let-7g_27g	5	9	0	14	8	6	11	5	3	6	1	1	5	1	12	4	2	4	4	13	7	3	9	7	9	4	5	15	27	6	4	30	3	0	0	3	2	0	1	0	0	1	18	1	1	0	0	8	4
hsa-mir-23a_67u	270	453	107	168	843	422	226	190	156	254	126	236	259	144	825	80	25	398	417	556	399	330	1151	817	645	701	466	622	1107	1101	682	274	55	13	24	48	19	22	7	2	15	3	459	15	47	3	12	214	128
hsa-mir-320a_71u	71	123	30	90	596	115	101	29	49	33	34	24	30	25	82	34	17	135	51	271	132	38	837	345	132	78	66	214	218	108	75	94	3	1	2	22	8	0	5	2	1	2	118	3	18	2	5	63	72
hsa-mir-532_41a	26	122	22	92	165	78	153	15	41	25	42	23	38	20	58	29	26	31	23	60	86	54	135	102	115	46	50	84	141	95	42	231	6	12	6	27	11	7	7	0	7	4	127	4	67	0	1	86	42
hsa-mir-451a_16a	0	1	0	0	0	0	0	0	0	0	3	0	0	0	0	0	0	0	0	0	0	0	0	2	1	0	0	0	1	2	1	3	0	0	0	0	0	1	1	0	0	0	0	0	0	0	0	0	2
hsa-mir-15a_35a	0	8	1	5	4	3	2	0	1	2	5	1	6	3	2	0	0	7	5	2	4	2	6	3	4	2	3	5	3	7	2	7	51	18	15	94	33	17	15	3	25	4	12	5	4	0	13	7	4
hsa-let-7g_27a	52	176	5	127	120	80	97	27	12	68	22	28	72	39	106	20	11	110	64	160	110	102	70	142	138	75	55	105	220	103	62	207	8	2	12	28	6	6	3	0	4	1	215	15	29	3	10	139	80
hsa-mir-15a_35u	2	0	0	6	0	1	0	1	1	0	3	0	4	2	3	0	0	3	2	1	3	1	2	1	4	0	3	3	5	4	4	3	1	0	0	0	0	0	0	0	1	0	10	0	1	0	0	3	1
hsa-mir-193a_75u	0	1	1	0	0	0	1	0	0	0	2	0	2	0	1	0	0	3	1	4	1	0	1	1	0	1	0	4	1	1	4	1	1	0	0	7	3	0	0	0	0	0	0	3	0	1	2	0	1
hsa-mir-145_38a	93	114	37	40	74	185	57	32	86	105	31	8	77	28	51	34	16	115	40	92	42	85	941	118	204	226	107	190	362	63	207	160	18	21	7	13	20	6	16	1	8	9	337	8	50	5	2	213	33
hsa-let-7c_34u	0	3	0	1	1	0	0	4	0	0	0	0	2	0	0	0	0	0	1	0	2	0	1	3	1	2	0	1	7	5	5	1	0	0	0	0	0	0	0	0	0	0	0	0	0	0	0	3	0
hsa-mir-99b_67a	61	190	5	115	16	63	91	13	32	23	12	19	25	26	12	5	3	47	20	394	162	22	204	162	198	60	23	130	155	98	46	88	7	5	10	18	17	6	11	0	6	0	135	0	10	0	1	72	17
hsa-mir-361_28a	13	117	10	23	76	65	64	9	12	11	12	22	18	12	23	9	1	19	8	72	180	17	182	121	60	67	12	107	98	40	59	53	9	1	3	14	5	2	5	0	0	3	85	0	7	0	0	53	13
hsa-mir-29c_63c	2396	3019	1601	3731	7496	9354	1935	1421	2315	6574	11012	1152	3142	1665	2704	2781	697	5117	1879	4000	6840	3464	14224	13024	9091	5404	3691	11466	7692	2834	7601	11405	4855	2392	1448	5035	9682	1138	2251	97	2010	1033	14690	3005	3139	78	309	8059	3388
hsa-mir-29c_37u	0	0	1	7	1	0	1	4	2	3	2	0	1	0	3	0	0	1	0	0	0	4	1	1	0	0	0	2	1	1	0	3	0	0	0	0	0	0	0	0	1	0	8	0	1	0	0	6	3
hsa-mir-23a_44u	0	0	0	0	0	0	0	0	0	1	0	0	0	0	0	0	0	0	0	0	0	0	0	0	0	0	0	0	0	0	0	0	0	0	0	0	1	0	0	0	0	0	0	0	0	0	0	0	0
hsa-mir-19a_59c	374	667	47	1054	2267	387	620	309	71	176	231	351	214	110	294	223	99	801	392	2043	815	500	637	509	557	423	362	351	621	940	584	420	5	1	0	3	2	1	0	0	0	0	505	3	439	0	0	514	943
hsa-mir-374a_32a	1	2	0	1	0	1	0	2	0	0	0	0	0	1	0	0	0	0	0	1	0	0	2	0	0	1	1	3	2	4	0	3	0	0	0	0	0	0	0	0	0	0	3	0	0	0	0	1	0
hsa-mir-222_92u	5	10	3	4	6	54	3	3	7	8	13	1	8	9	15	0	0	11	4	12	6	3	67	38	14	14	15	9	17	6	15	8	8	4	6	11	3	3	3	0	0	0	28	2	11	0	1	18	21
hsa-mir-34c_35a	6	10	5	1	0	20	32	3	48	8	4	0	1	3	1	11	0	0	36	13	4	0	228	26	18	25	5	31	18	1	26	9	1	1	0	1	0	2	1	0	0	0	18	0	1	0	0	4	0
hsa-mir-18b_25a	7	14	1	31	33	6	2	17	2	3	5	3	13	9	6	2	7	18	21	40	15	10	10	7	5	4	1	9	19	7	8	22	6	2	6	23	2	4	4	0	6	9	5	8	5	1	11	20	41
hsa-mir-361_28g	2	8	1	4	4	10	6	0	2	2	2	4	1	3	1	1	0	3	3	10	25	1	20	18	8	6	2	33	21	10	14	20	16	1	3	23	12	2	4	0	2	0	7	0	0	0	1	4	0
hsa-mir-152_75a	184	396	90	94	123	120	42	62	131	108	114	39	202	72	199	58	9	175	90	130	130	153	1253	135	211	216	105	521	449	111	224	286	14	3	7	9	6	0	11	0	16	0	219	0	16	6	1	116	45
hsa-mir-19b-1_76u	4	26	2	46	75	16	19	14	6	10	5	4	6	6	5	11	0	14	14	64	22	16	29	31	26	29	14	17	30	46	28	24	0	0	0	2	0	1	0	0	0	0	31	0	20	0	0	44	75
hsa-mir-34c_35u	5	5	9	0	1	2	21	0	22	5	5	1	0	1	0	8	0	2	22	1	2	3	87	15	5	9	3	22	9	1	12	3	0	2	0	0	0	2	2	0	0	0	12	0	1	0	0	3	2
hsa-mir-200c_66u	499	997	102	1051	764	431	706	316	130	318	74	389	431	264	353	94	1	485	740	971	339	346	976	1098	315	462	240	537	832	497	1312	345	51	42	33	80	112	39	50	6	39	4	1713	28	137	7	9	596	233
hsa-mir-625_37u	0	0	0	0	1	0	0	0	0	0	0	0	0	0	0	0	0	0	0	0	0	1	1	0	0	0	0	0	0	1	0	0	0	0	0	0	0	0	0	0	0	0	0	0	1	0	0	1	1
hsa-mir-181d_59a	0	0	0	0	0	0	0	0	0	0	0	0	0	0	0	0	0	0	0	1	0	0	1	1	0	0	0	1	0	0	0	1	1	0	0	1	0	0	1	0	0	0	2	0	0	0	0	1	0
hsa-mir-199a-1_28a	33	39	12	29	22	72	19	3	14	24	19	8	49	31	26	8	1	73	10	45	37	29	390	63	118	83	70	172	173	51	99	158	6	2	2	4	1	0	0	1	4	0	56	1	9	0	2	24	29
hsa-let-7i_28a	440	1139	57	918	641	1202	621	286	199	639	293	358	642	259	596	113	111	1058	333	720	578	461	1982	592	1242	584	410	1049	1840	1050	992	1285	563	215	173	976	340	278	173	25	116	84	1314	70	278	79	77	616	374
hsa-mir-140_44a	34	55	5	83	24	38	13	20	17	35	15	2	76	39	57	11	12	70	33	43	87	53	73	41	97	51	53	51	143	34	41	142	11	2	2	0	3	1	5	1	1	0	223	3	52	1	1	161	66
hsa-mir-152_75u	36	39	44	15	20	22	7	7	20	24	25	1	42	24	42	16	2	40	24	44	21	40	567	18	54	46	27	115	81	18	67	29	13	1	7	9	1	6	3	0	6	5	52	3	7	3	1	13	17
hsa-mir-127_44a	26	171	9	20	8	34	11	13	14	12	10	7	59	26	17	4	3	66	6	2	7	23	91	16	100	24	27	49	99	9	34	17	28	6	18	10	4	5	5	10	11	6	14	4	17	14	8	67	147
hsa-mir-133b_87g	0	0	1	1	3	0	0	1	11	2	0	0	2	1	1	0	0	2	3	1	0	0	14	2	5	8	5	2	14	3	6	43	21	23	8	23	73	10	58	0	14	5	29	1	3	3	4	27	16
hsa-mir-449b_37u	0	0	0	0	0	0	0	0	0	0	0	0	0	0	0	0	0	0	0	0	0	0	0	0	0	0	0	0	0	0	0	0	0	0	0	0	0	0	0	0	0	0	0	0	0	0	0	0	0
hsa-mir-29c_37a	2	0	1	6	1	2	0	2	2	3	2	1	1	5	4	0	0	3	3	2	0	2	1	1	2	0	0	0	4	0	0	4	2	0	0	1	9	2	1	0	3	2	12	1	0	1	0	17	1
hsa-let-7i_28u	154	211	14	303	242	351	291	84	23	153	78	58	247	116	214	38	28	308	132	265	143	203	545	184	401	220	162	444	486	297	382	293	44	14	20	79	36	20	14	1	7	4	472	6	173	11	8	245	110
hsa-mir-151a_69u	77	115	14	201	245	157	132	53	47	127	39	64	79	49	97	51	15	64	83	170	56	71	470	342	139	120	82	277	161	243	136	154	12	8	12	77	35	13	11	1	5	2	223	11	20	1	8	77	51
hsa-mir-151a_69a	200	520	52	502	680	349	402	117	170	205	98	213	173	104	234	122	20	234	176	570	277	150	1667	778	498	317	147	736	538	646	419	553	187	117	78	698	385	66	172	8	192	40	631	45	96	22	29	341	165
hsa-mir-140_44u	5	8	0	5	4	2	0	5	0	5	4	0	7	6	1	1	5	10	7	1	3	6	5	6	7	3	6	4	13	1	5	12	0	0	0	0	0	0	1	0	0	0	13	1	5	0	0	3	7
hsa-mir-125a_38g	1	1	0	1	0	2	1	0	2	0	0	0	0	0	0	1	0	1	0	6	1	0	3	0	1	0	1	1	1	0	2	0	1	0	0	0	0	1	1	0	0	0	3	1	0	0	0	1	0
hsa-mir-517c_14u	0	0	0	0	0	0	0	0	0	0	0	0	0	0	0	0	0	1	0	0	0	0	0	0	0	0	0	0	0	0	0	0	0	0	0	0	0	0	0	0	0	0	0	0	0	0	0	0	2999
hsa-mir-125a_38u	38	130	10	98	17	80	86	7	17	38	15	3	26	14	15	8	12	45	23	242	66	17	95	197	89	35	47	72	121	62	51	55	1	0	0	0	3	1	1	0	0	0	151	0	28	0	0	75	34
hsa-mir-92a-1_70a	3266	13518	1111	7335	16104	10220	5366	3526	3377	2036	3208	3717	2196	1583	2667	1418	1309	5311	2367	30285	6780	6650	16416	11387	9303	8593	5665	10382	17766	12714	7399	10832	3780	2146	2292	18616	2733	1522	2974	107	1702	1112	5403	684	1709	206	1493	6249	8410
hsa-mir-125b-2_79u	0	5	0	0	1	0	0	1	1	0	0	0	2	0	0	0	0	0	0	0	7	0	3	0	3	1	1	0	2	4	1	0	0	0	0	0	0	0	0	0	0	0	0	0	0	0	0	2	0
hsa-mir-29b-2_33u	2	1	0	3	1	6	4	1	0	0	1	0	2	1	1	1	0	1	0	2	1	2	4	1	2	2	0	3	1	2	3	3	0	0	0	0	0	0	0	0	0	0	5	0	9	0	0	19	1
hsa-mir-125a_36a	4	35	3	10	5	15	2	11	8	13	1	2	16	4	13	5	2	10	13	11	10	11	41	14	13	16	10	13	49	19	6	39	1	0	0	1	2	1	0	0	2	0	60	0	7	0	1	71	6
hsa-mir-432_36a	1	6	0	0	0	0	0	0	0	0	0	0	2	0	0	0	0	1	0	1	2	0	8	0	10	0	0	2	1	0	3	0	0	0	0	1	0	0	0	0	0	0	1	0	0	0	0	1	10
hsa-mir-151a_67a	411	1101	132	1034	802	563	546	350	360	638	155	279	578	384	394	251	155	279	361	718	266	263	1705	710	616	388	224	869	1000	844	489	1243	133	146	41	431	275	60	200	14	264	49	1328	46	391	16	44	1142	207
hsa-mir-92a-2_70u	678	1278	182	1624	4172	1784	979	561	310	426	485	566	368	186	536	481	261	741	748	4171	597	940	2822	2033	1215	1497	1615	1803	2922	3130	1213	1552	304	163	172	1600	280	143	288	4	183	69	694	57	374	15	125	596	997
hsa-mir-584_37u	2	0	0	0	0	0	2	2	1	0	2	0	2	8	3	1	2	7	1	0	1	10	1	1	0	0	0	1	2	2	1	1	0	2	0	1	2	2	1	0	2	2	1	0	1	2	0	0	3
hsa-mir-30c-2_68a	1	0	0	0	0	0	0	0	0	0	1	0	0	0	0	0	0	0	0	2	0	0	4	0	0	0	0	3	1	4	0	0	0	1	0	0	0	0	0	0	0	0	1	0	0	0	0	0	2
hsa-mir-29c_40u	0	0	1	0	0	4	2	0	0	0	1	0	0	2	0	0	0	1	1	0	0	1	0	2	1	2	1	1	1	0	0	1	0	0	0	0	0	0	0	0	0	0	2	0	0	0	0	5	0
hsa-mir-151a_67u	255	410	109	680	675	397	284	218	213	619	90	129	345	242	256	163	92	145	362	395	98	181	916	613	244	322	229	611	589	591	347	540	31	30	13	92	48	12	33	4	46	11	731	25	160	6	17	446	185
hsa-mir-192_47a	3	3	0	2	12	4	1	1	1	5	3	1	0	1	5	2	0	4	1	4	1	1	6	1	5	2	1	3	3	35	9	9	1	5	0	1	0	7	1	0	1	0	4	0	0	0	0	5	5
hsa-mir-107_71u	7	17	4	16	97	49	74	11	21	11	2	13	2	2	10	31	2	3	11	67	34	16	367	154	86	117	35	112	100	173	62	103	9	4	5	40	4	3	6	1	3	3	11	2	6	0	1	9	4
hsa-mir-222_92a	0	1	0	0	1	8	1	3	0	3	1	2	1	1	1	0	0	1	0	0	4	1	11	8	5	1	2	1	3	2	3	0	3	3	1	9	2	0	0	0	0	0	8	0	0	0	0	4	2
hsa-mir-223_89u	3	1	0	4	4	4	2	4	0	3	0	0	1	5	5	0	1	9	1	3	5	4	2	4	6	3	4	23	6	2	20	12	0	1	0	1	0	5	1	0	0	1	12	3	1	0	0	2	8
hsa-mir-2110_30u	0	0	0	1	0	0	0	0	0	0	0	0	1	0	0	0	0	0	0	0	0	0	0	0	0	0	0	0	0	0	0	0	0	0	0	0	0	0	0	0	0	0	1	0	1	0	0	1	0
hsa-mir-192_46u	23	12	1	16	91	11	6	7	6	11	5	9	8	2	13	4	1	19	55	16	11	25	19	18	9	13	21	8	26	192	13	17	1	86	1	9	7	72	14	1	0	1	18	3	4	0	6	35	21
hsa-mir-215_27c	43	35	7	58	59	10	5	43	29	51	25	9	45	57	35	32	50	53	48	12	18	31	23	13	9	9	18	29	34	74	37	114	26	5163	28	141	23	5197	570	11	62	80	45	74	18	40	180	42	61
hsa-mir-128-1_71g	7	18	1	16	18	8	18	5	13	2	4	9	12	6	9	6	1	2	12	22	20	10	35	14	17	10	5	10	31	32	14	20	42	11	24	64	16	19	14	3	12	12	12	7	3	1	6	5	1
hsa-mir-518d_37chsa-mir-526a-1_36c+	0	0	0	0	0	0	0	0	0	0	0	0	0	0	0	0	0	1	0	0	3	0	1	0	0	0	0	0	0	1	0	0	0	0	0	0	0	0	0	0	0	0	1	0	0	0	0	0	2474
hsa-mir-128-1_71a	24	89	4	28	59	31	40	12	20	12	15	34	27	18	56	10	5	12	27	59	83	45	103	58	43	46	12	53	70	69	46	48	139	27	50	204	44	36	57	1	40	29	27	11	5	4	18	17	10
hsa-mir-128-2_73u	56	102	5	55	151	30	77	35	19	27	20	68	75	25	111	10	2	30	146	108	62	50	149	104	48	67	23	81	155	173	74	44	13	5	6	11	8	2	8	0	4	6	64	0	11	0	1	20	27
hsa-mir-324_37a	4	10	0	6	6	3	4	0	1	1	2	2	7	0	0	0	2	6	2	3	8	3	2	8	6	1	3	5	4	1	0	9	4	1	2	10	9	3	3	1	3	2	8	6	5	1	1	15	5
hsa-mir-181a-1_86u	0	0	0	1	0	2	0	0	0	1	1	0	0	2	0	0	0	1	0	4	2	1	4	1	1	2	1	4	4	2	2	1	0	0	1	0	0	0	0	0	0	0	1	0	0	0	0	1	1
hsa-let-7c_33a	29	380	9	36	76	33	22	124	55	19	15	16	123	13	22	44	2	55	22	29	274	21	277	52	254	72	31	166	248	270	212	143	12	4	1	12	34	6	13	0	9	6	98	2	15	1	6	199	16
hsa-mir-432_36u	1	26	0	1	0	1	2	1	1	2	0	0	2	2	2	1	0	4	0	2	0	1	32	4	42	6	1	10	13	0	12	1	0	0	0	0	0	0	0	0	0	0	2	0	1	0	1	6	22
hsa-let-7c_33g	2	14	2	1	10	1	1	7	3	0	1	1	8	0	0	1	0	2	0	2	13	2	21	8	13	4	0	12	14	14	13	13	3	2	2	1	9	0	4	0	2	3	10	1	0	0	1	6	3
hsa-mir-96_32a	0	0	0	1	5	1	1	0	0	0	0	0	0	1	0	0	0	0	0	0	0	0	0	0	0	1	0	0	1	0	0	0	0	0	0	0	0	0	0	0	0	0	2	2	0	0	0	0	0
hsa-mir-450a-1_39a	0	1	0	3	2	0	0	0	0	0	1	0	2	1	0	0	0	1	0	0	0	0	0	3	0	0	0	2	2	0	0	4	0	0	0	0	0	0	0	0	0	0	0	0	1	0	0	3	1
hsa-mir-103a-1_70g	14	49	9	48	115	87	97	23	43	8	15	16	21	12	13	12	11	30	24	35	59	28	258	118	66	59	29	131	110	62	68	128	30	24	14	57	20	20	33	2	16	11	70	8	14	4	2	43	20
hsa-mir-107_71g	23846	56068	7241	60762	139118	61763	101422	19157	30021	12350	15434	27719	14721	10586	31000	18613	3552	26255	27138	82819	50889	33001	250931	110069	64674	57054	22503	121077	89897	94946	62093	88351	1195	425	379	3277	935	374	977	16	347	166	43560	159	7384	31	105	18765	17839
hsa-mir-29b-1_74a	0	3	0	3	5	16	1	0	0	6	8	1	2	1	1	1	0	3	4	1	6	0	10	11	9	5	0	8	3	3	4	5	1	0	1	0	0	0	0	0	0	0	37	56	17	0	0	23	10
hsa-mir-27b_40a	1	2	0	4	1	1	0	0	0	0	0	0	0	0	1	1	0	0	2	4	0	2	5	2	3	2	2	2	7	0	4	9	3	0	0	1	0	0	0	0	0	0	9	3	0	1	0	12	2
hsa-mir-103a-1_70u	261	567	117	622	1757	955	1051	225	367	178	149	188	288	129	381	275	74	315	349	547	372	470	4424	1563	729	898	353	2019	1621	1259	999	1268	66	39	33	268	66	32	64	0	33	9	628	8	166	4	7	422	258
hsa-mir-518e_15ahsa-mir-519c_15a+	2	1	0	2	1	1	0	2	0	0	0	1	0	1	0	0	2	10	6	12	3	2	0	2	1	1	12	0	0	9	0	2	0	0	0	0	0	0	0	0	0	0	8	0	1	0	0	0	3900
hsa-mir-532_79a	4	21	0	29	41	10	18	2	4	0	7	2	6	4	14	2	1	6	8	12	16	6	6	15	10	4	7	5	14	10	6	17	3	0	1	2	3	0	1	0	0	2	29	2	16	1	0	40	8
hsa-mir-149_37u	27	2	0	0	106	2	9	3	3	3	0	1	2	23	10	1	0	5	16	11	182	35	35	2	5	51	17	5	45	23	19	3	2	0	1	0	0	0	0	1	0	0	7	0	0	0	1	3	6
hsa-mir-28_76a	1003	2494	195	791	5188	2266	1549	220	502	446	734	329	565	531	610	498	108	795	661	2107	1389	742	4650	2326	1703	1607	746	2788	2744	1690	1733	2119	635	261	276	970	349	205	327	17	224	124	2312	102	216	92	127	883	336
hsa-mir-196b_26a	61	71	58	3	560	1	11	29	183	10	4	476	14	5	4	2	1	6	657	46	491	143	482	63	6	5	222	22	301	23	444	208	36	0	2	95	0	460	778	0	9	1110	61	2	1	64	73	0	1
hsa-mir-30a_68a	107	413	61	81	113	103	52	70	107	83	62	45	49	63	110	30	22	119	151	181	316	95	650	191	198	317	172	378	614	293	79	298	43	160	38	65	199	36	42	1	70	27	1102	11	180	21	3	293	85
hsa-mir-22_52u	0	0	0	0	0	0	0	0	0	0	0	0	0	0	0	0	0	0	0	0	0	0	0	0	0	0	0	0	0	0	0	0	0	0	0	0	0	0	0	0	0	0	0	0	0	0	0	0	0
hsa-mir-1269a_79a	411	2	70	0	0	0	0	0	0	0	0	0	0	0	1	0	0	162	2	2	0	134	0	154	0	0	217	1	736	0	16	1126	0	0	0	1	0	0	0	0	0	1	7	0	28	0	26	0	0
hsa-mir-30a_68u	1163	1606	351	371	1113	623	252	425	865	552	409	281	261	437	397	187	61	1057	739	1871	3012	547	3870	1260	1265	1688	858	2538	3734	4212	666	1496	176	451	130	330	649	151	131	7	283	89	4311	34	1203	69	15	1188	577
hsa-mir-126_36u	9	24	8	18	24	19	2	15	17	47	4	11	15	4	22	6	8	55	34	30	8	29	40	30	56	42	30	75	163	27	15	70	1	1	0	1	0	3	0	0	0	1	48	0	2	0	0	24	23
hsa-mir-29b-1_74u	3	4	0	3	5	7	6	0	0	4	2	0	0	1	1	3	0	1	2	2	4	1	5	8	1	3	0	3	1	3	1	0	1	0	0	0	1	0	0	0	0	0	5	0	4	0	0	3	3
hsa-mir-29c_73a	77	81	29	112	23	72	29	43	117	35	40	25	91	26	56	7	29	23	35	32	83	31	103	51	155	35	52	333	262	267	241	554	14	27	11	18	43	11	28	1	23	14	184	6	49	3	3	98	21
hsa-mir-28_76u	355	543	70	359	2051	767	578	73	130	154	213	111	273	145	262	104	38	279	325	676	274	283	1505	1209	443	683	316	791	960	534	550	792	118	27	68	246	73	36	37	4	43	22	1210	32	73	19	21	370	111
hsa-mir-126_36g	3	1	0	0	0	0	0	2	3	2	1	1	1	0	1	0	1	1	2	3	1	0	0	0	1	4	1	3	6	2	2	6	0	0	0	0	0	0	0	0	4	1	4	0	2	0	0	1	1
hsa-mir-584_37a	2	3	2	1	0	0	0	2	2	2	1	2	0	10	12	0	0	17	4	4	5	7	11	6	2	0	0	4	1	6	1	2	22	32	0	7	11	9	3	0	12	7	7	2	0	1	1	4	4
hsa-mir-126_36a	14	46	7	22	15	12	5	9	23	29	7	13	10	1	18	2	4	20	38	22	21	25	32	26	32	40	26	42	147	30	16	55	1	2	0	0	2	0	1	0	1	0	54	1	9	0	0	25	13
hsa-mir-93_35u	0	1	0	3	8	0	0	0	0	1	0	0	0	0	1	0	0	0	0	0	1	1	0	5	1	1	0	0	1	2	0	1	0	0	0	0	1	0	0	0	0	0	1	0	0	0	0	1	0
hsa-mir-136_70a	0	1	0	0	0	0	0	1	0	0	0	0	1	2	0	0	0	0	0	0	0	0	2	0	1	0	0	0	0	0	0	0	0	0	0	0	0	0	0	0	0	0	0	0	0	0	0	0	0
hsa-mir-520c_30g	0	8	1	2	3	1	0	2	1	2	0	0	0	1	0	1	0	7	5	12	22	0	1	1	2	0	6	0	0	11	0	1	0	0	1	0	0	0	0	0	0	0	9	0	2	0	0	0	33584
hsa-mir-181c_48a	7	34	3	35	6	14	10	2	8	7	3	2	16	5	8	8	6	5	8	46	16	5	150	9	26	16	14	76	99	57	28	74	0	0	1	0	0	0	1	0	0	0	68	0	10	0	1	56	9
hsa-mir-30c-1_39a	11	69	6	23	27	26	12	3	17	16	7	2	8	8	15	6	4	22	12	17	37	20	81	52	40	35	15	56	86	38	30	68	1	4	1	5	4	1	1	0	0	0	164	0	13	0	1	128	17
hsa-mir-339_70a	0	0	1	4	0	1	0	2	0	0	0	1	1	0	1	1	2	1	0	0	1	1	0	0	1	1	0	2	2	3	0	6	0	0	0	0	0	0	2	0	0	0	6	0	1	0	0	4	0
hsa-mir-423_41u	1	0	0	0	0	0	0	0	0	1	0	0	1	0	0	0	0	0	0	1	1	1	5	2	0	0	0	0	0	0	0	0	0	0	0	0	0	0	0	0	0	0	1	0	0	0	0	0	3
hsa-mir-142_74u	58	86	9	163	30	67	14	28	41	69	73	52	54	33	129	35	11	134	86	27	102	85	9	98	129	35	84	72	155	155	89	405	9	3	3	6	4	4	15	0	2	6	148	8	11	1	5	40	204
hsa-mir-509-1_76uhsa-mir-509-3_65u	1	0	0	0	0	2	0	0	1	9	0	0	0	0	0	0	0	0	0	0	1	0	0	0	0	0	0	0	3	0	1	0	0	0	0	0	0	0	0	0	0	0	2	0	0	0	0	0	0
hsa-mir-130b_72a	9	21	2	19	30	6	16	6	4	5	5	2	4	4	6	2	2	4	5	21	8	12	11	6	20	3	2	6	11	2	8	7	1	0	0	3	1	0	0	1	1	2	6	1	1	1	1	9	9
hsa-mir-142_35a	7	14	2	14	0	3	0	6	7	14	7	7	15	8	21	0	3	17	9	7	8	9	4	5	3	2	4	4	15	16	3	34	3	0	0	4	1	0	5	0	4	8	18	1	1	1	3	5	19
hsa-mir-29a_63g	6	7	1	10	15	41	12	4	11	7	12	5	8	4	14	8	5	8	5	12	26	8	44	18	34	15	13	30	41	21	26	97	33	21	11	75	71	12	29	1	16	8	62	19	17	1	3	33	6
hsa-mir-9-1_39ahsa-mir-9-3_39a	17	66	8	13	34	2	487	5	11	1	1	8	0	19	19	13	5	3	14	70	114	92	28	83	6	12	5	18	21	84	53	8	0	0	2	0	0	0	2	0	0	0	46	11	3	0	1	3	9
hsa-mir-381_70a	31	209	5	26	8	49	6	27	12	31	15	8	65	50	26	11	6	113	20	37	12	30	255	32	437	60	37	161	151	19	65	27	0	0	0	0	0	2	0	0	0	0	30	0	4	0	0	95	862
hsa-mir-378a_26a	27	60	11	46	59	43	61	27	91	21	25	10	37	38	43	20	5	23	40	41	47	48	171	50	40	55	21	57	67	45	82	70	8	3	1	2	0	2	1	1	1	0	54	0	6	0	2	36	47
hsa-mir-193a_41u	1	7	4	5	0	4	5	5	3	2	1	1	14	11	3	1	2	8	1	8	0	2	15	5	6	3	3	15	8	7	4	16	2	0	1	1	0	0	0	0	0	0	11	0	3	0	0	11	4
hsa-mir-29a_63u	81	116	50	136	163	494	66	44	107	230	297	29	122	46	125	89	39	116	65	98	168	115	436	343	262	218	151	455	312	144	371	594	58	31	20	59	96	14	28	0	23	13	576	38	176	0	6	385	150
hsa-mir-34a_41a	1	6	1	3	0	3	0	0	1	4	1	0	6	1	2	1	5	0	1	4	1	5	7	2	4	4	1	6	17	0	4	22	32	126	4	95	36	19	45	1	67	20	14	11	11	1	0	20	0
[truncated: 346 more columns]
