# Supplementary material for: Improved lung cancer classification by employing diverse molecular features of microRNAs
Source: Heliyon. 2024 Feb 10;10(4):e26081. doi: 10.1016/j.heliyon.2024.e26081 (PMC10878959; doi:10.1016/j.heliyon.2024.e26081)
Supplement: MMC 6 — The values of 2178 editing features in the 395 samples selected. [file mmc6.xlsx]

## Sheet: Sheet1
Table S6. The values of 2178 editing features in the 395 samples selected.
miRNA M/E Features	SRR3703167	SRR3703168	SRR3703170	SRR3703174	SRR3703147	SRR3703151	SRR3703152	SRR3703176	SRR3703166	SRR3703169	SRR3703171	SRR3703173	SRR3703175	SRR3703177	SRR3703178	SRR3703182	SRR3703165	SRR3703172	SRR3703179	SRR3703149	SRR3703181	SRR3703164	SRR3703156	SRR3703155	SRR3703158	SRR3703159	SRR3703160	SRR3703161	SRR3703162	SRR3703163	SRR3703154	SRR3703157	SRR1608121	SRR1608122	SRR1608123	SRR1608124	SRR1608125	SRR1608126	SRR1608127	SRR1608131	SRR1608134	SRR1608135	SRR1608137	SRR1608138	SRR1608139	SRR1608140	SRR1608141	SRR1608142	SRR1608144
hsa-mir-934_37_U_a	0	100	0	0	0	0	0	0	100	100	0	0	0	0	0	0	0	100	0	100	0	0	92.4	87.5	75	0	100	100	0	100	100	75	100	100	100	0	0	0	0	0	0	0	83.3	0	0	0	0	0	0
hsa-mir-3653_42_C_u	0	0	0	11.1	0	0	11.1	0	0	40	7.7	0	0	0	0	0	0	0	11.1	7.7	0	0	6.7	0	0	0	0	33.3	3.4	0	0	13.2	6.9	23.1	0	10.5	0	0	9.1	0	0	0	0	0	0	7.1	9.1	0	0
hsa-mir-379_28_G_a	33.3	80	100	0	0	0	0	0	50	0	0	0	33.3	50	0	0	0	0	0	50	0	100	65	0	57.7	33.3	60	68.8	50	33.3	16.7	50	33.3	50	0	0	0	0	50	0	0	0	0	0	0	0	0	42.9	31.2
hsa-mir-450a-1_39_U_a	0	2.5	0	6.1	7.1	0	0	0	0	0	10	0	2.4	11.1	0	0	0	7.1	0	0	0	0	0	1.9	0	0	0	9.1	3	0	0	6.1	0	0	0	0	0	0	0	0	0	0	0	0	25	0	0	5.2	4.3
hsa-mir-151a_33_U_g	2.5	2.6	0	1.1	3.2	2.9	4	0	7.1	1.7	6.2	0	0	0	0	0	0	2.5	1.9	2	3.8	2.9	8	2.6	4.2	2.9	2.4	7.7	3.6	1.5	3.2	4.3	0	0	0	0	0	100	100	100	100	0	2.7	0	0	0	0	1.9	0
hsa-mir-542_39_U_a	0	0	0	0	0	0	0	0	0	0	0	0	0	0	0	0	0	0	0	0	0	0	0	0	0	0	0	0	0	0	0	0	0	0	0	0	0	0	0	0	0	0	0	0	0	0	0	0	0
hsa-mir-151a_33_U_a	20	22.1	12.5	17.6	24.5	14.7	16	9.7	50	10.2	12.5	16.7	8.3	7.1	15.9	16.7	50	15	11.5	22	26.9	20.6	26	15.4	29.2	29.4	9.5	19.2	29.1	11.8	16.1	21.7	0	100	0	0	0	100	100	0	100	0	23.3	0	60	0	0	46.2	11.1
hsa-mir-18a_70_C_u	0	42.9	0	22.7	25	0	50	20	0	0	0	0	0	0	50	50	100	0	20	5.6	0	0	22.2	20	100	0	66.7	0	16.7	44.4	60	0	0	0	0	0	0	0	0	100	0	0	100	0	100	0	0	0	32
hsa-mir-338_27_G_a	0	0	0	0	0	0	0	0	0	0	0	0	0	0	0	0	0	0	0	0	0	0	100	0	0	0	0	0	100	0	0	100	0	100	100	0	0	0	0	0	100	100	100	0	0	0	0	0	0
hsa-mir-148a_67_U_a	20.3	34.6	23.4	35.9	33.2	33.1	28.2	37.3	25.5	21.1	17.9	21.1	18.2	27.6	26	37.5	23.1	26.9	27.6	32.8	48.6	23.1	28.6	27.2	32.5	31.7	19.3	23.6	27.4	16.7	23.9	26.5	50	0	33.3	60	60	0	25	0	37.5	33.3	25.1	22.2	26.1	0	0	30.9	21.5
hsa-let-7e_74_C_u	47.1	22.9	20	20.7	22.2	34.5	8	50	23.1	25	37.5	0	32.6	17.6	15.4	66.7	42.9	16.7	23.8	7.9	13.7	15.8	20.3	11.5	17.8	8.3	36.4	13.6	26.8	15.1	20	12.5	0	0	0	0	0	0	0	0	0	0	26.6	0	21.7	100	0	17.9	25
hsa-mir-331_48_C_a	0	100	0	0	0	100	0	33.3	0	0	0	0	0	33.3	0	0	0	0	0	0	50	0	100	66.7	33.3	0	0	0	0	0	0	66.7	0	0	0	0	0	0	0	0	0	0	0	0	0	0	0	0	66.7
hsa-mir-10b_26_A_c	0	0	0	0	0	0	0	0	0	0	0	0	0	0	0	0	0	0	0	0	0	0	3.3	0	33.3	0	0	0	0	0	0	0	0	0	0	0	0	0	0	0	0	0	0	0	0	0	0	0	0
hsa-mir-92b_44_G_u	0	0	0	0	0	0	0	0	0	0	0	0	0	0	100	0	0	100	0	0	0	0	0	0	0	0	0	0	0	0	0	0	0	0	0	0	0	0	0	0	0	0	0	0	0	0	0	0	0
hsa-mir-139_30_G_u	100	100	0	0	0	0	100	0	100	0	100	0	0	0	0	0	0	0	50	100	0	0	66.7	0	66.7	50	100	0	0	100	100	0	0	0	0	0	0	100	0	0	0	100	0	0	0	0	0	100	0
hsa-mir-139_30_G_a	0	0	100	0	0	100	0	0	0	0	0	0	0	0	0	0	0	100	50	0	0	0	33.3	0	33.3	50	0	100	0	0	0	0	0	0	0	0	0	0	0	0	0	0	0	100	0	0	0	0	0
hsa-mir-106b_11_C_a	0	0	0	100	100	0	0	0	0	0	0	0	0	0	0	0	0	100	0	0	0	0	66.7	0	100	0	0	0	0	100	100	0	0	0	100	0	0	0	0	0	0	0	100	100	0	0	0	0	0
hsa-mir-145_15_G_a	5.3	2.6	4.2	4.2	4.8	5.9	14.3	0	1.4	0	3.8	0	2.4	2.8	6.7	0	14.3	7.7	0	0	12.5	0	27.8	0	14.3	4.8	0	23.5	7.1	0	11.8	10	10	33.3	18.2	38.5	21.1	18.2	31.2	0	2.2	0	9.8	0	4.5	0	0	6.1	0
hsa-mir-452_39_U_a	0	72.7	0	0	0	33.3	0	0	100	0	0	0	0	25	100	0	0	0	100	0	100	75	0	55.6	0	0	0	100	0	100	60	0	0	0	0	0	0	0	0	0	0	0	100	0	0	0	0	100	100
hsa-mir-101-2_71_A_u	22.9	25.9	13.5	23.5	38.4	35.6	23	30.6	24.1	37.9	23.9	28.6	29.1	31.4	30.5	35.9	33.3	30.4	28.2	26.3	14.8	27.6	29.7	29.4	30.5	36.8	38	35.1	25.5	32.7	33.9	27.2	26.5	8.3	28.6	12.1	13.8	20	30.8	0	7.1	0	22.4	25	14.7	0	100	15.8	40.9
hsa-mir-144_38_U_a	25	33.3	0	0	0	0	0	0	0	0	0	0	0	0	0	0	0	50	0	0	0	0	0	0	0	0	0	50	0	0	100	6.7	0	0	0	0	0	0	0	0	0	0	50	0	0	0	0	0	0
hsa-mir-210_89_C_u	71.3	45.5	60	62.8	42.9	16.7	60	43.8	51.9	58.1	68.1	46.2	58.6	38.3	60.7	100	0	52.4	57.1	55.8	23.1	49.4	50	33.3	0	16.7	43.8	25	37.5	16.7	33.3	37.5	15.8	22.2	0	15.8	18.2	14.3	0	28.6	33.3	0	68	66.7	54.5	42.9	28.6	60.6	50
hsa-mir-502_75_A_u	25	0	0	16.7	18.2	0	33.3	0	50	0	0	0	50	0	55.6	50	0	0	33.3	40	0	0	12.5	30.8	0	25	0	50	44.4	0	40	20	0	0	0	0	0	0	0	0	0	0	0	0	0	0	0	40	66.7
hsa-mir-28_77_G_u	63.6	53.4	65.1	59.8	62.2	49.4	52.7	50	52.9	60.6	57.7	53.3	57.6	56.3	57	56.3	64.4	43.2	76	54.3	31.5	52.1	50.8	58.6	48.2	57.1	59.9	53.5	53.8	54.7	55.2	47.4	30.8	28.6	45.8	27.9	34.2	31.2	40.5	0	25.5	21.1	55.3	36.4	48.2	36.4	33.3	50.9	42.9
hsa-mir-143_49_C_a	40	10.5	0	18.2	18.8	20	0	0	8.3	25	0	20	22.2	0	10	20	0	21.1	4.8	16	13.3	5	15.4	5.6	19.2	18.2	14.3	14.3	16.9	16.7	12.5	19.4	63.3	36.8	40	63.2	23.3	38.9	60	66.7	66.7	0	19.4	100	9.1	0	50	28.6	30.8
hsa-mir-210_89_C_a	17.5	30.3	22	21.2	42.9	50	10	27.1	16.7	19.4	17.4	25.6	24.1	21.7	19.3	0	100	27.6	18.4	25	38.5	28.7	0	16.7	28.6	33.3	25	25	37.5	16.7	16.7	25	52.6	33.3	0	59.6	54.5	42.9	50	14.3	33.3	100	21.3	33.3	21.2	14.3	42.9	20.5	28.3
hsa-mir-28_77_G_a	30.9	38.9	31.3	37.1	30.7	39.3	40.2	40	39.7	31.4	35.4	41	35.9	38.5	36	37.7	31.1	50.2	19.4	39	58.2	40	40.4	33.6	44	34.1	29.6	37.8	37.9	35.3	35.4	43.4	53.8	60.7	41.7	63.6	60.5	56.2	52.4	40	66.7	78.9	40	63.6	48.2	54.5	53.3	45.1	49.1
hsa-mir-497_83_A_g	0	100	25	57.1	0	0	0	0	50	0	100	0	62.5	0	40	0	0	0	100	0	0	0	0	75	25	66.7	25	54.5	66.7	66.7	66.7	66.7	0	40	80	66.7	100	0	100	0	50	75	88.9	0	71.4	100	0	88.9	0
hsa-mir-493_78_G_u	0	4.7	0	11.1	0	16.7	20	0	0	0	0	0	28	5.9	0	0	0	16.7	16.7	9.1	0	10	12.2	22.2	5.8	12.5	7.7	6	11.1	20	7.1	28.6	12.5	0	0	0	0	0	0	50	33.3	0	0	0	0	0	0	6.7	9.7
hsa-mir-518e_15_C_a	100	100	0	100	100	100	0	100	100	0	0	100	100	100	0	0	100	100	100	100	100	100	0	100	100	100	100	0	0	100	0	100	100	0	100	0	100	100	0	0	100	0	100	100	100	100	0	0	68.3
hsa-mir-183_88_A_u	0	0	100	50	22.2	0	22.2	0	0	0	0	33.3	33.3	0	37.5	0	0	66.7	0	0	0	0	0	50	20	33.3	100	0	16.7	60	0	0	0	0	0	0	0	0	0	0	0	0	20	0	0	0	0	20	16.7
hsa-mir-429_73_C_u	42.9	28.6	0	65.8	0	0	0	0	50	50	0	71.4	100	50	53.8	0	0	33.3	100	53.8	0	30.8	0	0	0	0	0	0	0	0	0	0	0	0	0	0	42.9	0	0	0	0	0	53.3	0	0	0	0	38.9	0
hsa-mir-429_73_C_a	28.6	57.1	0	31.6	0	0	0	100	50	50	100	28.6	0	50	46.2	0	0	66.7	0	46.2	0	61.5	0	0	100	0	0	0	0	0	0	0	100	0	0	100	57.1	100	50	0	50	100	33.3	100	100	0	0	50	0
hsa-mir-101-2_70_G_u	60.5	68.8	54.2	57	64.7	66.2	52.2	57.1	55.9	65.7	51.3	44.7	62.1	61.1	52.7	54.9	70.2	58.5	61.2	59.4	48.3	64.9	52.8	59.9	60.7	66.3	67.3	65	67.7	62.1	60.6	65.6	34.4	29.8	33.6	21.3	24.6	37	27.6	20	21.7	27.5	68.3	40	59.9	33.3	30.6	68.6	63.9
hsa-mir-191_14_-_u	0	0	0	0	0	0	0	0	0	0	0	0	0	0	0	0	0	0	0	0	0	0	0	0	0	0	0	0	0	0	0	0	0	0	0	0	0	0	0	0	0	0	0	0	0	0	0	0	0
hsa-mir-101-2_70_G_a	6.2	6.6	4.7	9.6	6.2	5.4	7.8	6.8	8.3	5.8	7.8	7.2	5.8	5.9	8.3	8.4	6.2	7.1	6.2	6.2	8.4	4.8	5.3	8.5	6.9	5.7	5.7	5.1	7.1	8	7.5	8.2	7.2	7.7	5.3	9.3	9.3	6.3	8	0	8.6	4.3	7.3	7.7	9.8	11.1	4.1	8.3	6.2
hsa-mir-214_93_C_u	37.5	40	42.4	63.6	20	30	33.3	33.3	40	47.4	33.3	0	59.1	64.3	33.3	0	0	24	25	34.6	62.5	23.8	38.1	55.6	47.6	18.8	36.4	33.3	23.8	0	54.2	33.3	8.5	0	33.3	5.6	0	0	10	11.8	4.1	9.1	29	66.7	75	42.9	14.3	0	27.3
hsa-let-7i_29_G_u	2.5	3.8	11.1	2.6	4.1	4.4	3.7	6.7	1.9	0	2.2	0	5	3	5.3	0	4.2	0.6	3.9	1.7	1.2	5.1	8.3	6.1	3.9	3.7	3.1	6.2	6.5	3.9	9.4	4.3	0	0	0	0	0	0	0	0	0	0	3.6	0	5.6	0	0	4.5	3.2
hsa-mir-214_93_C_a	62.5	60	51.5	36.4	80	70	66.7	66.7	60	52.6	66.7	0	36.4	28.6	66.7	100	0	72	75	65.4	37.5	76.2	58.6	33.3	47.6	68.8	63.6	64.6	76.2	100	37.5	66.7	91.5	100	66.7	94.4	100	100	70	88.2	94.3	90.9	71	33.3	12.5	57.1	85.7	85.7	72.7
hsa-let-7i_29_G_a	22.2	25.5	22.2	33.3	29.8	31.6	26.1	15.6	30.2	19	24.4	14.9	18.8	25.8	20.2	21.1	29.2	24	31.4	30.2	20.5	23.9	26	29.1	26.5	27.5	22.5	29.3	28.7	28.2	25.2	26.5	0	5.6	6.7	4.1	3.3	0	14.3	0	0	10	28	20	22.2	0	0	28.8	23.2
hsa-mir-376a-1_9_A_g	0	0	0	0	0	0	0	0	0	0	0	0	22.2	25	0	0	0	0	0	0	0	10	27.3	20	0.9	20	20	14.3	10.5	0	0	0	11.1	0	33.3	0	0	0	100	0	50	33.3	14.3	0	0	0	0	11.8	0
hsa-mir-30a_46_G_a	0	20	0	100	33.3	0	100	0	0	50	0	0	100	0	0	0	0	100	28.6	50	0	50	38.5	40	60	0	66.7	75	50	71.4	66.7	0	37.5	70	50	100	33.3	0	50	0	10.5	25	25	100	0	0	0	25	50
hsa-mir-145_40_A_u	79.2	100	100	57.1	91.7	83.3	100	53.3	53.8	76.9	100	71.4	88	78.9	78.6	85.7	100	66.1	33.3	77.8	80	93.8	72.3	69.2	85	69.4	76.9	81.5	76.9	57.1	79.5	100	60	33.3	100	66.7	50	33.3	66.7	100	0	0	46.3	0	41.7	50	0	33.3	56
hsa-mir-142_51_G_c	33.3	0	0	33.3	0	0	0	0	0	50	50	0	33.3	50	40	0	0	0	0	25	33.3	100	0	0	50	100	100	50	0	66.7	75	85.7	55.6	100	0	100	100	0	0	0	0	66.7	83.3	0	0	0	0	0	20
hsa-mir-142_51_G_a	0	100	100	33.3	0	0	0	0	0	0	0	0	66.7	0	0	0	0	100	0	75	66.7	0	0	100	0	0	0	50	0	33.3	25	14.3	33.3	0	0	0	0	0	100	0	50	33.3	16.7	0	0	0	0	0	80
hsa-mir-135a-2_45_A_u	0	0	0	7	0	0	0	0	0	12.5	0	0	0	0	0	0	0	0	0	5.3	0	50	27.8	0	0	0	0	0	0	0	0	0	0	0	0	0	50	0	0	0	0	0	14.3	0	16.7	0	0	20	16.7
hsa-mir-523_15_C_a	100	100	0	100	100	100	0	100	100	0	0	100	100	100	0	0	100	100	100	100	100	100	0	100	100	100	100	0	0	100	0	100	100	0	100	0	100	100	0	0	100	0	100	100	100	100	0	0	68.3
hsa-mir-1269b_21_A_g	0.9	97.4	2.9	100	100	0	100	100	100	100	0	100	100	100	100	100	0	1.8	0	0	100	1.7	100	1	100	100	0.9	90.9	0	100	0	0	100	0	100	96	100	0	0	100	100	100	0	100	1.2	100	0	0	100
hsa-let-7a-2_3_G_u	0	0	0	0	0	100	0	0	0	0	0	0	0	0	0	0	0	0	0	0	0	0	0	0	0	0	0	0	0	0	0	0	0	0	0	0	0	0	0	0	0	0	0	0	0	0	0	0	0
hsa-mir-181c_48_U_a	18.9	27.9	10.7	14.3	11.3	24.1	11.6	12.5	26.7	22.2	15	6.1	13.2	25	15.7	26.7	27.3	6.7	16.3	9.3	13.4	17.2	22.9	14.8	22.9	18.4	28	28.5	33.8	21.1	17.8	29.8	0	0	7.1	0	0	0	2.7	0	0	0	24	0	13.9	0	4.8	24.3	29
hsa-mir-200b_80_G_u	59.4	52.2	83.8	42	48.6	63.7	47.7	40.9	43.7	71	75	54.3	60	50	43.4	62.8	0	54.1	47.8	43.9	29.8	70	57.4	47.9	41.6	74.2	90.6	60.4	67.7	76	60.1	42.3	42.9	75	25	37.5	30	33.3	0	0	0	50	58.8	33.3	64.1	50	0	53.9	65
hsa-mir-143_50_A_u	50	37.5	0	33.3	25	10	0	0	33.3	25	0	0	0	0	0	0	25	18.2	20	0	33.3	20	11.5	0	14.3	0	33.3	16.7	12.5	20	12.5	5.6	33.3	25	0	0	83.3	25	0	0	0	0	28.6	0	50	0	0	12.5	100
hsa-mir-214_52_A_u	0	10	25	0	66.7	37.5	20	0	0	14.3	0	0	14.3	22.2	0	0	0	30.8	12.5	38.9	25	57.1	35.1	8.3	25.9	16.7	30	26.9	20.9	0	33.3	7.7	0	0	0	0	0	0	0	0	0	0	7.1	0	0	0	0	100	9.1
hsa-mir-200b_80_G_a	36.3	42.9	16.2	53.9	48.5	31.9	45.4	54.5	46	24.5	25	42.4	32.5	40	52.2	33.6	0	41.9	47	50.5	64.7	26.8	38.5	50.9	55.4	23.8	8.6	34.8	29.7	22.4	36.1	57.7	42.9	25	25	37.5	40	50	40	0	0	0	36.4	33.3	29.3	50	100	40.8	35
hsa-mir-935_79_C_a	0	0	0	100	0	0	0	0	0	0	0	0	0	0	0	0	0	0	0	42.9	86.7	0	0	0	0	0	0	0	0	0	0	0	0	0	0	0	0	0	0	0	0	0	0	0	0	0	0	100	0
hsa-mir-181c_51_G_u	0	50	0	75	0	100	50	0	100	0	100	0	100	0	0	0	0	0	100	62.5	0	0	66.7	0	100	100	0	50	0	0	100	100	0	0	0	0	0	0	0	0	0	0	100	0	0	0	0	0	100
hsa-mir-512-2_79_C_u	0	0	0	0	0	0	0	0	0	0	0	0	0	100	0	0	0	0	0	0	20	0	0	0	0	0	0	0	0	100	0	0	0	0	0	0	0	0	0	0	0	0	0	0	0	0	0	0	40.8
hsa-mir-195_37_C_u	20.8	6.8	30	9.1	10.5	26.7	33.3	12.5	17.4	9.7	17.6	0	20	23.5	0	28.6	0	12.5	15.8	26.5	4.8	13.3	35.3	13.3	8.3	7.4	11.8	12.1	9.5	25	21.2	10.7	33.3	0	0	0	33.3	0	12.5	0	10	0	16.3	0	23.5	0	0	19.4	0
hsa-mir-130b_73_C_u	73.9	48.6	50	76	79.8	83.3	75	0	100	50	61.1	0	66.7	75	66.7	50	0	47.1	75	74	45.2	66.7	65.2	78.8	53.1	71.4	75	69.2	61.5	71.4	44.4	66.7	0	0	100	25	0	0	0	0	0	0	54.5	33.3	50	100	0	70	69.6
hsa-mir-195_37_C_g	45.8	45.5	52.5	60.6	10.5	50	25	50	34.8	61.3	52.9	64.7	46.7	52.9	57.1	28.6	50	62.5	31.6	38.2	61.9	56.7	30.5	53.3	48.3	33.3	52.9	33.3	44.2	33.3	48.5	64.3	0	0	0	0	0	0	0	0	0	0	37	0	52.9	0	0	46.8	76.5
hsa-mir-195_37_C_a	29.2	38.6	12.5	24.2	68.4	16.7	8.3	37.5	47.8	29	17.6	23.5	33.3	17.6	42.9	42.9	50	19.6	42.1	35.3	28.6	26.7	32.9	20	38.3	55.6	29.4	51.5	43.2	25	30.3	17.9	33.3	100	33.3	100	66.7	0	50	0	80	0	41.3	100	23.5	0	0	32.3	17.6
hsa-mir-23b_82_C_u	0	0	0	50	100	50	0	0	100	0	0	0	0	0	100	0	0	0	0	0	0	100	33.3	0	0	25	0	25	0	33.3	16.7	0	0	0	0	0	0	0	0	0	0	0	0	0	0	0	0	0	0
hsa-mir-130b_73_C_a	26.1	51.4	50	22	18.5	16.7	21.9	100	0	50	38.9	100	16.7	25	33.3	50	0	52.9	25	24	51.6	33.3	34.8	18.2	46.9	28.6	25	30.8	30.8	28.6	55.6	33.3	100	0	0	50	0	0	100	0	100	100	45.5	66.7	50	0	100	30	30.4
hsa-mir-744_33_G_u	71.4	57.1	100	56.2	52.6	36.4	38.5	50	50	57.1	0	62.5	0	20	68.2	100	100	41.7	63.6	53.8	50	66.7	45	63	50	58.3	50	40	80	28.6	20	50	0	0	0	0	0	0	0	0	0	0	50	0	0	50	0	40.9	42.9
hsa-mir-138-2_33_A_u	0	0	100	0	12.5	0	0	100	100	0	0	0	0	0	0	0	0	10	100	0	100	100	20	0	100	0	0	0	0	0	100	0	0	100	0	0	0	100	0	100	0	0	100	0	0	100	0	100	0
hsa-mir-152_75_G_a	19	34.3	20.4	29.3	21.4	30.7	25.6	23.6	27.7	27.8	25.8	30.3	29.7	19	24.4	15.9	26.5	24.7	17.6	20.2	18.3	24.5	20.7	25.1	24.8	22	20.1	22.4	23.1	29.2	20.8	34.8	3.2	3.8	5.4	4.4	5.8	0	5	2.7	3.5	0	30.3	0	21.5	5.4	2	38.1	17.1
hsa-mir-744_33_G_a	14.3	7.1	0	37.5	42.1	27.3	15.4	50	25	42.9	100	25	0	40	18.2	0	0	33.3	9.1	38.5	30	0	25	25.9	40	8.3	33.3	40	20	42.9	60	0	100	0	0	0	100	100	0	0	0	0	7.1	50	100	50	0	40.9	42.9
hsa-mir-182_22_U_c	0.1	0	0	0.1	0	0	0.2	0	0	0	0	0	0	0	0	0	0	0	0	0	0.5	0	1.2	0	0	0	0	0	0.8	0.9	0	0	2.2	0	0	0	0	0	3.2	0	0.2	0	0	0	0	0	0	1.6	0
hsa-mir-182_22_U_a	1.9	2.4	2.1	2.6	7.9	9.7	7.7	0.9	1	0.7	2.2	2.1	2.5	3.1	1.4	13.3	2.9	84.6	17.1	32.1	9.6	3.5	19.8	23.2	24	23.5	46.7	25.9	34.6	21.4	32	40	43.5	61.5	11.5	85	77.6	100	87.1	1.6	10.9	6.5	75	100	2.4	3.4	5.5	18.7	81
hsa-mir-221_88_A_u	33.3	51.2	80	33.3	60.7	22.6	50	63.2	41.2	53.3	37.5	35.3	46.2	40	65.5	0	0	40.7	77.8	51.8	37.5	73.7	48.2	61.7	61.1	75.7	76.7	48.5	53.6	73.2	60	50	0	0	0	5.3	0	0	0	0	0	0	52.2	0	50	0	0	58.3	56.4
hsa-mir-320c-1_66_G_-	0	33.3	0	23.1	27.3	0	0	0	50	0	0	0	0	14.3	50	0	0	0	12.5	0	40	100	21.4	25	25	0	0	33.3	12.5	0	0	0	20	20	0	0	71.4	25	37.5	0	16.7	20	10	0	0	16.7	0	25	100
hsa-mir-222_92_C_u	18.4	13.3	7.9	38.5	7.9	24.8	13	8.9	17.9	22.2	25.3	13.3	23.3	23.4	14.6	6.7	0	16.9	12.1	16.1	11.7	23.8	17.8	18.8	12.1	20.4	27	11.1	19.8	11	9.5	34.6	10.7	25	17.1	14.3	7.7	17.6	27.3	0	0	14.3	24.5	30.8	25	0	25	29.7	13.6
hsa-mir-1307_102_G_u	2.7	3.5	2.9	4.8	2.6	3.3	2.2	2.5	3.3	5.6	3	2.2	2.8	2.1	3	3.7	5.5	2.6	2.6	2.5	1.7	4.4	5.5	2.8	1.8	2.3	2.9	3.4	4.2	2.8	3.1	3.6	0.3	0.5	0.5	1.2	0.8	0.6	0.4	0	1.4	0.8	4.3	1	6	0.4	1.4	4.1	3.2
hsa-mir-125a_75_U_a	0	66.7	0	0	0	0	0	0	100	0	0	0	100	0	50	0	0	100	100	43.8	50	0	0	75	75	100	0	100	0	100	100	0	100	0	0	0	0	0	100	0	0	0	0	0	0	0	0	0	0
hsa-mir-1343_73_C_u	0	5.6	0	0	0	50	6.7	0	0	0	25	0	0	0	0	0	0	0	14.3	23.1	0	0	0	25	0	0	0	0	0	0	0	0	0	0	0	0	0	0	0	0	0	0	25	0	50	0	0	14.3	0
hsa-mir-143_84_G_u	0	14.3	5.3	0	4	7.5	23.1	16.7	13.6	0	0	0	0	18.8	16.7	9.1	33.3	0	5.9	6.8	0	14.3	11.4	3.2	5.4	11	3	6.3	2.1	8.3	12.3	5.3	0	0	0	0	0	0	0	0	0	0	4	0	0	0	0	12.5	11.1
hsa-mir-143_84_G_a	46.2	35.7	52.6	77.8	60	54.7	53.8	50	54.5	66.7	55.6	66.7	27.3	68.8	33.3	36.4	50	53.6	47.1	61.4	63.6	57.1	54.8	41.9	56.5	47.9	63.6	53.1	52.1	45.8	49.2	56.6	0	22.2	0	0	7.7	0	20	0	0	0	60	100	62.5	0	0	37.5	33.3
hsa-let-7f-1_33_G_a	0	11.1	0	20	0	0	0	0	0	50	0	0	25	0	50	0	8.3	0	0	20	26.3	50	0	0	20	0	50	0	13.3	25	0	18.8	0	8.3	0	9.7	0	0	0	0	0	0	37.5	0	100	0	0	25	0
hsa-mir-141_83_C_u	81.8	70	100	83.3	0	0	0	96.8	0	100	100	77.8	100	0	100	0	0	100	80	66.7	0	100	0	0	0	0	0	0	0	0	100	0	0	0	0	0	0	0	0	0	33.3	0	62.5	0	0	0	0	40	66.7
hsa-mir-30a_70_G_u	35	26	44.4	25	35.3	38.5	50	16.7	32	30.8	30	62.5	25	66.7	30	16.7	0	26.9	44.4	25	23.7	47.1	35.5	32.4	35.9	29.4	44.4	21	33.7	41.3	41.2	29.6	0	25	0	11.1	31.6	20	0	0	12.5	0	27.8	0	42.3	0	0	20	24
hsa-mir-106a_13_A_c	7.2	17.5	50	93.3	56.5	15.4	7.1	27.6	33.3	33.3	25	9.5	2.3	16.7	28.6	1.7	22.2	47.4	57.1	15.3	39.3	14.3	15.9	15.6	3.5	6.8	22.2	13.6	6.8	54.5	15.8	3.4	25	50	13.3	47.1	42.9	50	40	100	42.9	21.4	8	50	20	20	36	25	26.9
hsa-mir-30a_70_G_a	20	36	22.2	12.5	20.6	23.1	33.3	25	36	46.2	30	12.5	37.5	0	30	33.3	0	26.9	33.3	8.3	23.7	23.5	28	21.6	25.6	25.5	25	25.8	30.7	28.1	35.3	38	33.3	37.5	100	11.1	26.3	20	66.7	0	25	66.7	16.5	0	26.9	100	0	25	36
hsa-mir-451a_16_G_u	0	0	0	0	0	0	0	0	0	0	0	0	0	0	0	0	0	0	0	0	0	0	0	0	0	0	0	0	0	0	0	0	0	0	0	0	0	0	0	0	0	0	0	0	0	0	0	0	0
hsa-mir-451a_16_G_c	0	0	0	0	0	0	0	0	0	0	0	0	0	0	0	0	0	0	0	0	0	0	0	0	0	0	0	0	0	0	0	0	0	0	0	0	0	0	0	0	0	0	0	0	0	0	0	0	0
hsa-mir-451a_16_G_a	0	100	0	0	0	0	0	0	0	0	100	0	0	0	0	100	0	100	0	0	0	0	0	100	100	100	0	100	100	100	100	100	0	0	0	0	0	100	100	0	0	100	100	100	0	0	0	100	100
hsa-mir-106a_36_C_u	0	0	100	100	66.7	100	9.1	100	0	0	0	0	0	0	0	33.3	0	100	100	25	100	50	0	20	62.5	50	0	0	20	100	0	10	0	0	0	0	0	0	0	0	0	0	0	0	0	0	0	100	16.7
hsa-mir-106a_36_C_a	100	60	0	100	33.3	100	36.4	0	0	100	60	100	0	0	0	44.4	0	100	100	25	100	50	100	80	37.5	50	100	100	40	100	100	40	100	0	0	100	0	0	0	0	0	0	20	0	0	0	100	0	33.3
hsa-mir-520c_20_A_u	0	0	0	0	0	0	0	0	0	100	0	100	100	100	0	0	0	100	0	100	0	0	0	0	0	0	100	0	0	0	0	0	0	0	0	0	0	0	0	0	0	0	100	100	0	0	0	0	11.1
hsa-mir-340_81_A_u	0	0	0	100	33.3	0	0	0	0	0	0	0	0	0	0	0	0	0	66.7	0	0	100	100	0	33.3	100	50	100	75	0	100	100	0	0	100	0	0	0	0	0	0	0	20	0	0	0	0	0	0
hsa-mir-340_38_G_u	0	0	0	50	0	0	0	0	0	0	0	0	0	0	0	0	0	100	0	33.3	0	25	0	40	0	0	0	25	0	0	0	0	0	0	0	0	0	0	0	0	0	0	25	0	100	0	0	0	0
hsa-mir-340_38_G_a	0	100	0	0	0	25	0	0	0	0	0	0	0	0	0	0	0	0	100	33.3	50	50	0	20	33.3	50	0	0	28.6	33.3	0	33.3	0	0	0	0	0	100	0	0	0	0	50	0	0	0	0	100	100
hsa-mir-3117_67_G_u	0	0	0	14.3	0	0	0	0	0	100	0	0	0	0	0	0	0	18.2	0	0	0	0	23.7	0	25	33.3	0	0	14.3	50	33.3	40	0	0	0	100	0	0	0	0	0	0	0	0	0	0	0	0	14.3
hsa-mir-654_72_U_a	4.8	17.5	14.3	20	0	11.4	0	13.3	40	7.1	7.7	30	6.2	5.6	17.6	0	0	7.2	0	12.5	40	8.3	8.7	5.9	21.9	12.5	15	12.1	6.7	14.3	8.3	0	14.3	0	25	12.5	50	0	0	0	0	0	0	0	0	0	33.3	17.9	16.9
hsa-mir-101-2_73_U_a	100	0	100	0	0	0	0	0	50	0	0	0	0	0	0	0	0	0	100	0	100	0	50	50	0	0	0	66.7	0	0	100	0	0	0	0	0	0	0	0	0	0	0	75	0	0	0	0	0	0
hsa-mir-449a_39_G_u	0	0	0	0	0	0	0	0	0	0	0	0	0	0	0	0	0	4.8	0	0	0	0	0	0	0	0	0	0	0	0	0	0	0	0	0	0	0	0	0	0	0	0	0	0	0	0	0	0	0
hsa-mir-31_31_U_a	0	50	0	0	0	40	55.6	50	0	0	0	25	0	50	0	33.3	0	0	0	25	0	33.3	31.9	0	70	0	12.5	25	66.7	0	28.6	50	0	0	100	52.9	25	0	0	0	0	0	0	0	0	0	0	50	50
hsa-mir-744_89_U_a	25	55.6	33.3	50	15.4	0	16.7	40	50	50	40	33.3	50	0	40.9	0	0	53.3	0	77.8	46.2	53.3	46.7	34.5	37.5	35.5	8.3	46.2	42.9	25	50	63.6	40	100	0	0	0	0	66.7	0	50	0	63.2	0	40	0	0	28.2	66.7
hsa-let-7a-2_28_A_g	0	0	0	0	0	0	0	0	0	0	0	0	0	0	0	0	0	0	0	0	0	0	0	0	0	0	0	0	0	0	0	0	0	0	0	0	100	0	0	0	0	0	0	0	0	0	0	0	0
hsa-mir-33b_35_C_a	0	9.1	30	4.4	2	0	5.7	7.7	40	3.6	3.7	7.1	0	3	0.9	7.7	24.1	6.2	0	0	4.1	1.3	0	0	0	0	7.1	10	2.7	16.7	0	17.6	8.3	20	0	33.3	20	0	8.3	0	9.1	0	11	0	9.4	2.7	8.9	10.4	5.8
hsa-mir-944_76_C_u	22.6	21.1	48.4	33.3	20	0	0	16.7	4.5	11.1	50	15.2	7.7	24.4	14.3	7.7	0	0	27.8	0	21.4	23.3	6.6	25	4.5	34.2	50	24.1	55.3	21.9	21.9	50	0	0	0	0	50	0	0	0	0	0	0	0	0	0	0	0	0
hsa-mir-133b_87_A_g	0	100	100	100	100	100	100	100	0	100	0	0	100	100	100	0	0	100	100	100	100	100	0	100	100	100	100	100	100	100	100	50	100	100	100	100	100	100	100	0	100	100	0	100	100	100	100	0	100
hsa-mir-24-2_73_G_u	70	82.2	86.7	93.9	68.4	75	71.4	60	88.9	88.2	85.7	90	82.4	83.3	68.8	77.8	100	58.3	94.1	54.5	38.5	85.7	58.3	57.1	66.7	78.3	60	57.1	71.1	73.3	64.7	55.6	0	100	33.3	50	0	0	0	100	100	0	66	66.7	71.4	0	50	71.7	55.6
hsa-mir-944_76_C_a	77.4	78.2	48.4	66.7	78.7	100	0	83.3	95.5	88.9	50	84.8	92.3	75.6	83.9	92.3	0	90.9	71.5	0	78.6	76.7	89.6	75	94.4	65.8	50	74.1	44.7	78.1	78.1	50	0	0	0	0	50	0	0	0	0	0	100	0	0	0	0	100	100
hsa-mir-4791_26_U_a	0	33.3	66.7	33.3	75	33.3	0	0	80	60	0	0	0	57.1	0	0	0	50	0	100	0	0	100	100	50	0	0	0	0	66.7	100	0	0	0	0	100	0	0	0	0	50	100	55.6	0	66.7	0	0	100	100
hsa-mir-24-2_73_G_a	5	4.4	6.7	6.1	5.3	8.3	0	0	11.1	5.9	0	0	5.9	16.7	6.2	0	0	8.3	5.9	0	0	4.8	8.3	0	6.7	4.3	6.7	3.6	7.9	0	5.9	5.6	0	0	0	0	0	0	0	0	100	0	6	0	14.3	0	0	11.3	11.1
hsa-mir-30e_80_C_u	55.2	52.4	42	54.7	51.3	44.1	52.6	46.4	48.6	45.3	46.6	50.9	55.7	51.9	55.8	42.4	57	51.5	45.3	49	47.8	53	36.3	54.4	49.1	47.5	39.7	40.9	51.7	50.1	41.2	58.5	49.8	53.5	53.9	52.7	42.5	56.1	52.9	50.9	42	41.2	47.1	61	47.9	40.9	52.9	59.6	40.9
hsa-mir-191_15_G_u	0	0	0	0	0	0	0	0	100	0	0	0	0	0	0	0	0	0	0	0	0	0	0	0	0	0	0	0	0	0	0	0	0	100	0	0	0	0	0	0	0	0	0	0	0	0	0	0	0
hsa-mir-191_15_G_c	0	0	0	0	100	0	0	0	0	0	0	0	0	0	0	0	0	0	0	0	0	0	0	0	0	0	0	0	0	0	0	0	0	0	0	0	0	0	0	0	0	0	0	33.3	0	0	0	0	0
hsa-mir-191_15_G_a	0	0	0	0	0	100	0	0	0	0	0	100	0	0	0	0	100	100	0	0	0	0	0	0	0	0	0	0	0	0	0	100	0	0	100	100	0	0	0	0	100	0	0	66.7	0	0	0	0	100
hsa-mir-16-1_38_A_u	100	0	100	0	100	0	0	0	0	0	100	0	0	0	83.3	0	0	100	0	0	0	0	0	100	0	100	66.7	50	100	0	50	100	0	0	0	0	0	0	0	0	0	0	100	0	0	0	0	100	75
hsa-mir-150_38_C_u	39	33.2	46.9	43.4	32.1	42.8	49.1	39	41.1	42.6	49.5	42	35.5	51.3	45.2	45.8	37.2	36.5	39.4	40.2	25.5	33.5	37.6	37.1	36.9	43.1	36.8	28.2	31.8	29.2	39.1	32.2	57.1	33.3	25	0	16.7	50	28.6	0	33.3	50	36.5	0	37.5	0	33.3	40.6	40.9
hsa-mir-379_64_C_u	50	7.1	0	0	0	33.3	0	100	0	0	0	0	0	30	0	100	0	0	0	0	0	50	28.6	50	5	0	0	0	0	0	35.7	0	0	0	0	0	0	0	0	0	0	0	0	0	0	0	0	100	20.4
hsa-mir-150_38_C_a	58.2	63.7	50	54.3	67.9	54	47.4	57.6	54.6	55.7	45.8	54.3	60.9	46.2	49.7	52.1	60.5	61.6	56.8	58.7	71.1	61.8	58.1	60.5	59.4	55	59.9	66.8	65	69	58.1	64.8	42.9	66.7	75	100	66.7	33.3	57.1	0	66.7	50	60.5	100	62.5	100	66.7	54.7	56.7
hsa-mir-22_75_U_a	68.4	74.2	68.3	71.4	74.6	73.6	65.3	69.1	70.7	64.4	73.7	67.2	64.2	63	70.6	56.6	66	69.6	72.4	68.3	83.1	69	59	67.8	71.2	65.6	57.5	62.9	71.9	63.9	54.6	69.4	71.8	78.5	74.8	69.9	76.8	77.4	78.4	63.2	70.2	69.9	73.2	83.1	57.4	75.5	77.8	72.7	69.3
hsa-mir-320c-1_69_U_a	100	16.7	100	10	5.3	33.3	100	50	33.3	100	0	100	100	25	0	100	0	0	40	33.3	20	0	42.9	25	0	100	100	0	0	50	0	50	0	25	0	16.7	0	25	28.6	100	33.3	33.3	40	100	0	0	100	0	0
hsa-mir-3117_49_G_a	100	0	0	0	0	0	0	0	0	0	0	0	0	0	0	0	0	0	0	50	0	0	16.7	0	0	0	0	0	0	0	0	0	0	0	0	0	0	0	0	0	0	100	0	0	0	0	0	0	0
hsa-mir-151b_81_C_g	0	50	0	0	0	0	0	0	0	0	0	0	0	0	0	0	0	0	0	0	0	0	0	0	0	0	0	0	0	0	0	0	0	0	0	0	0	0	0	0	0	0	0	0	0	0	0	0	0
hsa-mir-151b_81_C_a	0	50	0	100	0	100	0	0	0	0	0	0	0	0	0	0	0	0	0	0	100	0	0	0	100	100	0	0	50	100	0	100	0	0	0	0	100	100	100	0	100	0	0	0	0	0	0	75	0
hsa-mir-181a-1_23_G_a	0	100	0	0	0	0	16.7	0	100	0	0	100	100	0	0	50	0	0	0	0	0	0	45.5	16.7	100	33.3	0	100	50	60	0	0	16.7	100	60	30.8	50	25	0	0	25	0	0	100	100	0	0	25	0
hsa-mir-345_40_G_u	33.3	27.1	92.3	50	55.6	34.6	56.5	75	36.8	6.2	38.9	38.5	31.4	50	60	80	43.8	34.1	64.3	42.2	30.1	38.1	35.2	47.3	38.3	28.1	57.1	52.1	27.5	56.9	42.2	29.8	23.1	66.7	58.8	9.7	37.9	20	16.7	33.3	100	42.9	39.4	16.7	52.2	40	50	40.3	39.3
hsa-mir-100_11_C_g	0	0	0	0	0	0	0	0	0	0	0	0	0	0	0	0	0	0	0	0	0	0	0	0	0	0	0	0	0	0	0	0	0	0	0	0	0	0	0	0	0	0	0	100	0	0	0	0	0
hsa-mir-345_40_G_a	33.3	52.5	0	22.2	34.7	38.5	34.3	25	42.1	62.5	50	42.3	47.1	31.2	24	20	25	41.5	32.1	36.1	60.2	45.2	33.8	34.5	43.3	43.8	21.4	22.9	57.5	25.5	40	34	15.4	0	23.5	19.4	20.7	20	33.3	33.3	0	28.6	43.4	33.3	30.4	60	50	51.1	42.9
hsa-mir-17_73_C_a	53.1	75.6	42.3	67.2	56.9	82	65	51.6	72	72.1	65.6	42.4	53.3	28.6	60.5	83	62.5	46.6	34	52.4	55.1	63.3	69.7	59.9	68.9	69.6	67.2	80.6	69.2	65.9	65.9	84	77.8	100	50	81.6	75	60	72.7	0	60	33.3	72.9	100	56.8	100	75	70.8	33
hsa-mir-2277_81_G_u	0	0	0	100	100	0	100	0	0	100	0	0	0	0	0	0	0	0	0	100	66.7	100	50	100	100	100	0	100	0	0	0	0	0	0	0	0	0	0	0	0	0	0	100	0	0	0	0	0	0
hsa-mir-2277_81_G_a	0	0	0	0	0	0	0	0	0	0	0	0	0	0	100	0	0	0	0	0	33.3	0	50	0	0	0	0	0	100	0	0	0	0	0	0	0	0	0	0	0	0	0	0	0	0	0	0	0	0
hsa-mir-1180_63_C_u	0	100	0	100	0	0	0	0	0	0	0	0	0	0	0	0	100	0	0	0	0	0	0	0	0	0	0	0	0	0	0	0	0	0	0	10	0	0	0	0	0	0	0	0	0	0	0	0	0
hsa-mir-1180_63_C_a	0	0	0	0	0	0	0	0	0	0	0	0	0	0	0	0	0	0	0	100	0	0	0	0	0	0	0	0	0	0	0	0	0	0	0	80	100	0	100	0	0	0	0	0	0	0	0	0	100
hsa-mir-320a_70_A_u	32.7	32	44.5	33.3	34.6	32.1	26.8	32.3	29.1	34.5	28.3	24.8	40.1	28.5	34.5	39.2	40.9	20.8	35.6	31	19.4	32.4	36.3	24.6	25.7	31	35.8	34.6	34.2	32.2	28.8	30.7	16.7	17	14.4	12.8	16.3	17.7	17	10.6	18	19.3	33.8	15.5	29.3	20.2	13.2	33.9	26.9
hsa-mir-140_46_U_a	0	0	0	0	0	0	0	0	0	100	0	0	0	0	0	0	0	50	0	0	0	0	100	0	0	100	0	0	50	0	0	50	0	0	0	0	0	0	0	0	0	0	33.3	0	0	0	0	0	0
hsa-mir-140_85_A_u	10.4	6.7	6.8	12.5	10.4	10.7	6.9	12.2	7.5	11.1	10.7	16.1	12.1	10.5	16.1	8.3	11.1	12.8	11.1	9.8	6	12.5	10	10.5	8.3	9.7	10	9.7	7.5	8.9	12.5	8.2	2.2	7.5	0	5.5	2.9	3.9	5.6	0	1.6	2.6	5.7	0	8.5	5.9	0	8.6	12.4
hsa-mir-516b-2_38_G_c	0	0	0	0	0	0	0	0	0	0	0	0	0	0	0	0	0	0	0	0	100	0	0	0	0	0	0	0	0	100	0	0	0	0	0	0	0	0	0	0	0	0	0	0	0	0	0	0	34.2
hsa-mir-1287_37_C_a	11.1	22.2	50	0	2.4	0	7.1	25	0	15.4	0	0	0	0	8.3	0	100	11.1	0	8	0	0	4.5	5.8	0	14.3	16.7	7.4	16.7	17.6	13.3	10	0	100	20	0	20	50	11.1	50	0	50	25	0	0	0	0	0	0
hsa-mir-34c_69_A_u	0	0	0	0	0	0	0	0	50	0	0	0	0	0	0	0	100	0	50	0	0	0	0	0	0	50	0	0	0	0	0	0	0	0	0	0	0	0	0	0	0	0	66.7	0	0	0	0	0	0
hsa-mir-192_48_G_u	0	100	0	50	50	0	0	0	100	100	33.3	0	0	0	0	50	0	50	0	100	0	0	100	0	100	50	100	0	0	92.9	66.7	0	0	0	0	0	0	37.5	0	0	0	0	0	0	0	0	0	0	0
hsa-mir-192_48_G_a	0	0	0	0	0	0	0	0	0	0	0	0	0	0	0	50	0	50	0	0	0	0	0	0	0	0	0	0	50	7.1	0	0	0	0	0	0	0	12.5	0	0	0	0	0	0	0	0	0	0	0
hsa-mir-450a-2_45_G_a	0	0	0	50	100	0	0	0	0	0	0	0	0	0	0	0	0	0	0	0	100	0	50	50	33.3	0	100	100	33.3	0	0	0	0	0	0	0	0	0	0	0	0	0	0	0	0	0	0	0	0
hsa-mir-194-2_38_G_u	0	100	0	0	40	0	0	0	0	0	0	0	0	0	0	100	0	0	0	100	25	0	50	0	25	0	0	50	50	27.8	28.6	0	0	100	0	100	0	100	0	0	0	0	0	0	0	0	0	100	0
hsa-mir-194-2_38_G_a	0	0	0	0	20	0	100	0	0	0	0	0	0	0	50	0	0	0	0	0	50	0	0	100	0	0	0	50	50	50	57.1	0	0	0	0	0	0	0	0	0	0	0	0	0	0	0	0	0	0
hsa-mir-337_83_A_u	0	64.3	0	0	0	66.7	100	20	0	60	100	100	66.7	71.4	0	100	0	50	50	66.7	100	60	44.4	100	52.7	66.7	0	70.6	60	0	50	0	0	0	0	0	0	0	0	0	0	0	80	0	50	0	0	30	79.4
hsa-mir-23b_81_G_u	92.8	89.7	94	78.8	91.5	85.2	87.6	90.8	86.7	89.3	89.5	88.6	93	87.4	89.6	89.5	85.2	86.6	87.4	90.8	83.1	90.5	91	91	89.6	93.3	93.5	93.4	92.2	93.9	89.4	88.6	60.7	83.3	40	50	46.2	42.9	57.1	100	85.7	33.3	89.2	54.5	93	100	60	90.4	90.1
hsa-mir-489_74_U_a	0	0	100	0	0	0	0	0	0	0	0	0	0	0	0	0	0	0	0	0	0	0	100	0	0	0	0	0	0	0	0	0	100	0	0	0	0	0	0	0	100	100	0	0	0	0	0	100	0
hsa-mir-3200_76_C_u	26.1	12.6	28.6	29.4	11.6	36.8	20.8	12.5	23.8	0	33.3	11.1	21.1	25	6.7	50	0	12.5	7.7	8.1	10.9	10.3	32.4	22.1	18.8	29.4	16.7	29.4	15.3	9.1	0	23.8	40	0	0	39.4	33.3	0	28.6	0	0	25	31.7	0	15.4	50	66.7	26.3	12.5
hsa-mir-6503_59_A_g	80	50	0	0	0	0	0	0	0	33.3	50	0	50	0	0	33.3	50	66.7	50	0	50	50	0	0	0	100	50	0	0	50	0	33.3	42.9	0	0	57.1	0	66.7	50	0	50	0	66.7	100	0	83.3	100	100	47.1
hsa-mir-3200_76_C_a	4.3	7.9	0	11.8	4.4	21.1	7.1	4.2	0	0	33.3	0	5.3	12.5	3	0	0	0	0.8	3.4	2	3.4	0	6.4	6.2	5.9	50	17.6	4.9	22.7	22.2	14.9	0	0	0	12.1	33.3	0	28.6	0	0	0	6.3	0	15.4	50	0	10.5	25
hsa-mir-1247_98_G_u	0	0	0	0	0	0	0	100	0	0	0	0	50	50	0	0	0	7.7	0	0	0	100	40	0	100	50	94.7	20	0	0	0	0	0	0	0	0	0	0	0	0	0	0	0	0	0	0	0	33.3	50
hsa-mir-1247_98_G_a	0	0	0	0	0	0	0	0	0	0	0	0	0	25	0	0	0	0	100	0	0	0	0	0	0	0	0	10	0	0	0	0	0	100	0	0	14.3	0	11.1	0	0	66.7	100	0	0	0	100	0	50
hsa-mir-30d_28_C_a	13.9	25.1	14.5	19.6	12.2	20	14.9	12.6	16.7	13.4	13.1	10	12.4	19.4	10	16.3	16.2	10.7	9.6	10.3	18.7	14.5	30.3	17.4	19.7	20.2	17.3	29.4	27.9	15.8	19.6	21.6	0.6	1.1	0	2.4	1.4	0.6	1.1	0	0.7	0.4	17.7	3.7	14.5	0	0.6	23.9	11.7
hsa-mir-20a_31_U_a	75	82.1	75	68.3	69.7	86.3	76.1	74.6	91.7	75	61.4	84.9	57.9	71.4	61.7	75	78.9	82.4	50	75	82.7	75	79.9	73.2	91.3	78.7	60.7	83.2	81.7	89.6	85.9	93	100	0	0	83.3	0	100	0	0	0	0	80	0	60	0	100	75	59.8
hsa-mir-99b_32_C_g	0	0	0	75	100	68.4	73.7	0	0	0	0	0	100	50	50	33.3	0	0	71.4	64	54.5	0	57.1	75	25	66.7	53.8	36.4	60	0	25	77.8	100	0	0	0	0	100	0	0	100	100	0	100	0	0	0	0	0
hsa-let-7a-3_73_C_u	80.3	48.4	36.4	68.6	68.5	61.4	39.7	54.8	56.7	68.5	58.3	45.5	55.8	65.6	67.7	63.3	73.3	51.8	56.7	47.4	63.8	57.9	50.4	57.1	53.3	57.6	60.3	52.6	54.4	54.2	51.8	62.6	0	0	33.3	0	25	20	0	0	0	0	63.8	0	61.5	0	50	68.3	58.9
hsa-mir-127_80_G_u	28.6	29.6	16.7	40	50	38.1	44.4	14.3	75	0	50	0	36.8	30.8	16.7	0	100	12	16.7	33.3	100	36.4	37	33.3	38.3	57.1	55.6	50	54.3	57.1	43.8	75	0	0	0	0	0	0	0	0	0	0	0	0	50	0	0	27.3	25
hsa-mir-127_80_G_a	28.6	28.4	16.7	20	25	28.6	22.2	28.6	0	0	50	50	21.1	15.4	16.7	100	0	24	66.7	20	0	45.5	29.2	40	28	19	33.3	24	21.7	0	34.4	25	0	0	0	0	0	0	0	0	0	0	50	0	16.7	0	0	27.3	21.4
hsa-mir-3130-2_24_C_u	0	0	0	0	0	0	100	18.2	0	2	0	100	12.5	0	0	100	0	10	0	0	0	0	0	100	0	0	0	23.5	0	6.2	12.5	0	0	0	0	100	100	0	25	0	100	0	5	0	0	0	0	100	0
hsa-mir-589_84_A_u	25	0	0	0	0	0	9.5	0	100	0	0	0	0	25	25	0	0	0	40	0	0	0	7.7	18.2	11.1	0	50	33.3	8.3	0	0	12.5	0	0	0	100	0	0	0	0	0	0	0	0	66.7	0	0	25	0
hsa-mir-223_90_A_u	18.9	16	20.8	25	17	17.4	24.7	24.5	19.8	24.7	16.2	21.6	25.4	25	18.2	18.2	19.6	21.7	13	21.4	20.2	21.1	21.8	17	21	21.9	18.5	19.8	22	14	22	19.6	8.9	18.2	14	5.4	17.9	10.3	15.8	0	14.3	16.7	22.4	4.4	24.1	22.2	14.3	15.7	20.2
hsa-mir-758_73_C_u	20	11.2	0	22.2	100	14.3	0	20	0	33.3	40	27.3	15.4	17.2	33.3	16.7	0	19	16.7	10	60	19	17	27.8	12.9	25	7.1	11.1	13	22.2	30.6	16.7	0	0	0	0	0	0	0	0	0	0	0	0	33.3	0	0	25	16.5
hsa-mir-181a-2_38_G_a	0	42.9	0	0	0	0	0	0	33.3	0	0	10	25	0	0	50	0	0	0	9.1	0	0	38.1	0	37.5	33.3	0	20	20	60	0	16.7	16.7	100	60	30.8	50	25	0	0	25	0	9.1	100	100	0	0	40	0
hsa-mir-106b_75_C_u	100	50	0	66.7	81.2	100	100	0	0	0	0	0	100	0	0	0	0	50	66.7	0	0	0	60	0	0	100	0	100	100	66.7	100	100	0	0	0	0	0	100	0	0	0	0	0	0	100	0	0	0	0
hsa-let-7a-2_72_U_a	100	100	100	100	100	0	0	100	50	100	91.7	50	100	0	100	0	0	100	0	0	0	50	66.7	40	100	0	50	42.9	0	100	100	0	0	0	0	0	0	0	0	0	0	0	100	0	100	0	100	0	33.3
hsa-mir-32_28_U_a	0	0	0	0	0	100	0	0	0	0	0	0	0	0	0	0	0	0	0	0	0	0	0	0	0	0	0	0	0	0	0	0	0	0	0	0	0	0	0	0	0	0	0	0	0	0	0	0	0
hsa-mir-889_71_U_a	0	0	0	0	100	0	0	0	0	0	0	0	0	0	0	0	0	0	0	0	0	0	50	0	33.3	0	0	100	0	0	0	0	0	0	0	0	0	0	0	0	0	0	0	0	0	0	0	0	0
hsa-let-7c_33_U_a	40.8	64.1	28.6	43.8	47.6	47.3	30.1	54.9	54.9	43.5	54.8	45.5	45	33.3	59.5	48.4	40	42.1	40	31.7	67.7	36.9	51.1	44.4	57.4	45.2	44.7	47.1	54	44.7	49.1	47.4	44.8	50	11.1	44.4	58.6	46.2	61.9	0	47.6	46.2	48.8	15.4	36	25	46.2	50.6	40.8
hsa-mir-200b_56_C_u	0	0	0	0	0	0	0	0	0	0	0	0	0	0	0	0	0	33.3	0	0	0	0	20	0	0	0	33.3	0	0	0	0	0	0	20	0	0	0	25	0	0	33.3	0	0	0	0	0	0	0	0
hsa-let-7c_29_G_a	7	3.9	24.8	6	6.2	9.8	25.8	1.6	8	12.5	19.6	11.6	2.7	18.5	12.8	4.2	47.6	6.8	15.5	20.3	1	15.9	3.4	7.9	2.5	6.2	19.2	8.3	6.6	4.4	3.8	6	13.5	38.8	11.9	13.7	5.6	30.1	10.8	36	9.7	15.9	6.9	26.8	14.9	21.3	14	1.6	9.5
hsa-mir-130a_77_U_a	8.8	22.9	7.6	14.5	14.4	13.3	10.3	19	33.3	7	23.3	16.7	8.1	10.5	9.4	12.3	13.8	15.9	10.9	10.8	27.4	13.3	12	14.2	23.9	7.1	11	13.8	14.2	11.4	13	13.2	40	100	0	100	100	33.3	88.9	0	71.4	100	16.9	50	19.4	100	100	14.9	8.6
hsa-mir-200b_56_C_a	50	0	0	20	0	0	0	0	0	0	100	100	0	0	0	0	0	33.3	0	33.3	33.3	50	40	50	100	0	33.3	0	50	0	100	0	33.3	40	66.7	0	33.3	25	33.3	0	0	0	0	0	100	0	50	33.3	0
hsa-mir-514a-1_80_G_a	100	0	0	0	0	100	0	0	0	100	0	0	0	0	0	0	0	0	0	0	100	0	0	100	0	0	0	100	0	0	0	0	0	0	0	0	0	0	0	0	0	0	0	0	0	0	0	0	0
hsa-mir-19b-2_85_U_a	0	50	0	100	25	100	0	50	0	0	33.3	0	0	0	50	0	0	100	100	33.3	33.3	33.3	33.3	0	33.3	100	0	25	100	20	12.5	0	0	0	0	0	0	0	0	0	0	0	25	100	100	0	0	0	7.7
hsa-let-7d_84_U_a	20	52.2	0	14.3	28.8	15.4	11.8	0	0	23.1	50	16.7	15.4	0	12.9	16.7	25	0	23.1	17	44	45.5	36.8	27.8	38.9	46.2	17.4	21.4	29.4	28.6	23.1	16.7	0	0	25	66.7	60	50	0	0	0	0	53.6	50	25	100	0	43.5	0
hsa-mir-589_66_A_g	71	33.3	25	37	19	86.7	74.8	80	0	42.9	50	40.9	25	14.3	42.4	0	50	61.1	41.3	66.7	46.7	76.5	36.4	57.4	44.8	40	44.4	58.6	67.3	47.6	30	44.7	72.8	80	60.9	85.4	84.9	36.4	66.7	100	66.7	71.9	55.2	57.1	85.7	71.4	87.5	48.2	50
hsa-mir-4662b_26_U_c	100	100	100	100	100	100	100	100	100	100	100	100	100	100	100	100	0	100	100	100	100	100	100	50	100	100	100	100	100	100	100	100	100	100	100	100	100	100	100	100	100	100	100	100	100	100	100	100	100
hsa-let-7f-2_7_A_c	0	0	0	0	0	0	0	0	0	0	0	12.5	0	0	0	0	0	0	0	0	0	0	10	0	0	0	0	0	0	0	0	0	0	0	0	0	0	0	16.7	0	0	0	0	0	0	0	0	0	0
hsa-mir-34c_36_U_a	100	100	100	0	0	0	100	0	70	100	0	0	0	0	0	100	0	100	100	0	0	0	73.9	100	100	100	0	100	0	0	57.1	100	0	0	0	100	0	66.7	0	0	0	0	100	0	0	0	0	0	0
hsa-mir-376c_64_U_a	0	23.3	50	0	0	0	0	0	0	50	0	0	20	0	0	0	0	0	0	100	0	0	7.1	50	14.3	0	0	5.6	25	33.3	5.6	0	0	0	0	0	0	0	0	0	0	0	0	0	0	0	0	18.2	8.4
hsa-mir-7-1_87_A_u	11	8	25	7.7	16.6	27.1	11.6	15.5	15.4	23.2	19.2	10.3	20.5	13.9	11	24.1	37.9	22.6	19.5	11	13.4	13.3	14.6	16.8	11.3	15.6	26.9	19.5	17.5	14.6	26.8	20.4	6.7	0	0	10	5	20	0	0	33.3	0	16	40	16.7	33.3	0	19.8	25.2
hsa-mir-9-3_40_U_a	100	100	0	0	0	0	33.3	0	0	0	0	100	0	0	0	0	100	0	0	0	100	0	0	20	0	100	0	0	0	0	0	0	0	0	0	0	0	0	0	0	0	0	100	0	0	0	0	0	0
hsa-mir-3130-1_32_C_a	50	85.7	75	12.5	33.3	0	0	0	33.3	40	66.7	0	0	60	33.3	0	25	25	50	0	50	50	27.3	0	50	100	66.7	16.7	42.9	25	20	33.3	0	0	0	0	0	0	100	0	0	0	0	0	0	0	0	0	0
hsa-mir-197_71_U_g	0	25	16.7	0	20	13.3	26.3	0	16.7	33.3	16.7	0	25	100	7.7	0	0	14.3	16.7	30.8	17.9	36.4	23.8	7.7	7.1	25	0	14.3	0	20	28.6	20	0	0	0	16.7	0	25	0	0	0	0	21.4	0	33.3	0	0	16.7	12.5
hsa-mir-197_71_U_a	80	20	66.7	28.6	20	26.7	21.1	0	50	16.7	25	33.3	50	0	15.4	0	100	14.3	50	38.5	50	18.2	19	28.8	50	18.8	16.7	14.3	42.9	26.7	35.7	12	0	0	33.3	66.7	33.3	50	0	0	0	0	42.9	100	0	0	0	33.3	50
hsa-mir-29c_77_G_u	60	0	50	22.2	28.6	14.6	50	0	14.3	0	20	20	20	100	30	0	50	37.5	0	50	0	0	11.1	0	8.8	0	30	5.3	3.2	5.3	31.2	17.1	14.3	0	0	0	0	0	0	0	0	0	15.4	0	66.7	0	0	14.3	0
hsa-mir-4728_67_G_u	0	0	0	0	0	0	0	0	0	0	0	0	0	0	0	0	0	0	0	0	100	0	0	18.2	0	100	0	0	50	0	0	0	0	0	0	33.3	0	0	0	0	0	0	0	0	25	0	0	0	0
hsa-mir-192_89_G_u	0	0	0	100	66.7	100	0	0	0	0	0	100	0	0	0	0	100	100	100	100	57.1	0	100	100	100	66.7	100	0	60	73.9	57.1	0	0	100	0	0	0	0	0	0	0	0	100	0	0	0	0	100	0
hsa-mir-192_89_G_a	0	0	0	0	33.3	0	0	0	0	0	0	0	0	0	100	0	0	0	0	0	42.9	100	0	0	0	33.3	0	100	40	26.1	28.6	100	0	0	0	0	0	0	0	0	0	0	0	0	0	0	0	0	0
hsa-mir-539_74_A_u	0	0	0	0	0	0	0	0	0	0	0	0	0	0	0	0	0	0	0	0	0	0	100	0	0	0	0	0	0	0	0	0	0	0	0	0	0	0	0	0	0	0	0	0	0	0	0	0	0
hsa-mir-15a_36_G_u	3.3	5	0	7.2	6.1	4	3.1	5.6	0.9	5.2	4.4	1.6	9.4	10	4.1	4.6	3.3	5.9	7.2	2.2	4.3	2.4	2.3	3.8	1.9	2.7	7	1.9	2.8	1.5	3.2	1.7	0	2.4	0	0	0	0	0	0	0	1.9	8.1	0	16.2	0	0	15.4	6
hsa-mir-15a_36_G_a	3.9	8.3	2.4	6.5	3.3	3.5	5.4	4.7	3.7	9.6	5.2	4	11.5	7.8	9.2	3.7	6.7	9.1	7.2	3.9	10.1	8.2	3.7	4.3	4.7	3.4	3	2.6	3.3	1.5	4.5	3.1	0.3	0	0.9	0.1	0	0	0	0	3.3	0	10.4	0	5.4	0	0	14.4	6.8
hsa-mir-96_33_G_u	0	0	0	0	0	0	0	0	0	0	0	0	0	0	0	0	0	0	0	0	0	0	0	0	0	100	0	0	0	0	0	0	0	0	0	0	0	0	0	0	0	0	0	0	0	0	0	0	0
hsa-mir-499a_73_A_g	0	0	0	0	100	100	0	0	0	0	0	100	0	0	0	0	0	0	50	100	0	0	100	0	0	0	0	0	0	0	33.3	0	0	0	0	0	0	0	0	0	0	0	0	0	0	0	0	25	0
hsa-mir-6781_64_G_u	40	0	0	0	0	0	11.1	25	50	0	0	100	0	0	0	0	0	0	25	33.3	22.2	0	33.3	33.3	0	0	0	0	100	0	0	25	0	20	0	25	0	0	25	0	0	0	42.9	0	0	0	0	0	0
hsa-mir-218-1_89_G_u	0	0	0	100	0	0	0	0	0	0	0	0	0	0	0	0	0	0	0	0	0	0	0	0	0	0	0	0	0	0	0	0	0	0	0	0	0	0	0	0	0	0	0	0	0	0	0	0	0
hsa-mir-125b-2_16_G_c	0	100	0	0	0	0	0	0	0	0	0	0	0	0	0	0	0	0	0	0	0	0	0	0	0	0	0	0	0	50	0	0	0	0	0	0	0	50	100	0	0	0	0	0	0	0	0	0	0
hsa-mir-125b-2_16_G_a	0	0	0	100	50	0	0	100	50	100	100	0	0	0	0	0	0	0	0	0	50	0	100	0	100	100	0	100	100	50	0	100	100	0	0	0	0	50	0	0	0	0	100	0	0	0	0	0	100
hsa-mir-127_79_G_u	60	47.4	58.6	45.6	55.2	57.6	55	61.4	58.5	71.4	65.9	66	58.7	67	61.1	70.8	36.4	57.5	68.3	62	51.7	64.8	63	59.7	52	61.3	54.1	66.6	64.5	52.5	67	65.3	58.6	68.4	55.2	59.5	54.5	48.1	50	30.8	57.1	61.5	64.5	57.1	47.1	22.2	56.5	49.3	65
hsa-mir-127_79_G_a	23.6	34.7	34.5	29.4	27.6	19.4	25	25	24.4	15.5	17.1	25.5	22.2	18	27.8	12.5	54.5	29.6	12.2	23.1	24.1	21	19.9	14.7	27.4	15.3	23	15.7	14.7	23	19.2	16	25.6	31.6	27.6	22.3	27.3	29.6	25	30.8	7.1	7.7	12.9	0	17.6	33.3	30.4	25.3	24.9
hsa-mir-148b_85_C_u	96.8	93.4	97.1	97.2	97.4	93.8	94.7	97.5	88.6	95.7	91.4	94.7	94.4	94.4	95.7	85.1	96.7	92.2	97.2	95.9	95.4	95.6	93.3	93.9	94.5	95.9	96.6	94.9	93.3	96.6	92	89.6	70	100	70	85.2	57.9	100	62.5	0	76.9	50	96.1	75	97.3	100	85.7	94.6	92.9
hsa-mir-148b_85_C_a	2.5	6.4	2.9	2.7	2.4	5.9	3.7	2.5	11.4	4	8.6	5.3	5.1	5.6	4.3	13.4	3.3	7.6	1.8	3.5	3.9	3.6	5.6	5.5	4.9	4.1	2.8	5.1	5.6	2.8	6.7	9.7	23.3	0	30	11.1	36.8	0	37.5	0	23.1	0	3.4	25	0	0	14.3	4.9	4
hsa-mir-30a_28_C_a	6.7	16.8	11.7	11.7	8.3	10	15.6	8.2	7.9	9.7	8.6	7.6	12.8	9.6	13.9	8	11.4	7.8	11.3	7.5	12	14.3	9.4	9	10.6	12.2	13.8	9	11.6	2.5	6.9	13.1	0.7	2.1	0.8	0.8	1.8	1.1	1.3	0	1.4	0.8	18.3	5.9	19.9	0	0	23.9	10.1
hsa-mir-223_92_U_a	33.3	50	0	0	0	42.9	0	100	0	0	0	0	100	0	0	0	33.3	0	50	0	20	0	25	57.1	40	14.3	50	15.2	15.8	42.9	17.5	10	0	0	0	0	0	0	0	0	0	0	0	0	0	0	0	100	50
hsa-mir-365a_78_U_a	10	18.8	0	16.7	20	14.3	11.8	0	20	0	33.3	14.3	0	6.2	33.3	50	0	17.6	20	15.4	25	22.2	10	15.4	0	8.6	0	0	0	0	6.2	9.1	0	0	0	0	0	0	0	0	100	0	20	0	0	0	0	0	20
hsa-mir-483_29_G_a	100	0	0	0	11.9	0	0	0	0	20	0	0	0	0	0	0	0	0	2.2	6.1	0	0	4.3	0	0	0	0	0	13.6	100	0	0	0	0	0	0	0	0	0	0	0	0	0	0	0	0	0	0	0
hsa-mir-10a_83_U_a	0	0	0	0	0	15.4	8.3	0	33.3	10	0	0	6.7	0	16.7	0	16.7	8	0	2.6	0	0	16.7	25	0	0	4.5	0	5.9	0	0	12.5	0	0	0	0	0	0	0	0	0	0	12	0	0	0	50	7.7	0
hsa-mir-378i_15_A_u	100	100	100	100	100	100	100	100	100	100	100	100	100	100	100	100	100	0	100	100	100	100	100	100	100	100	100	100	100	100	100	100	75	100	100	100	100	100	100	100	100	100	100	100	100	100	100	100	100
hsa-mir-4690_60_C_a	100	75	0	100	100	100	100	0	0	100	100	0	100	100	100	100	0	100	100	0	50	100	100	87.5	100	0	100	100	100	100	50	86.4	0	0	0	100	0	100	100	0	0	0	100	100	100	0	0	84.6	100
hsa-mir-941-5_70_C_u	0	100	0	100	100	100	0	100	100	0	0	0	0	0	100	0	0	100	0	0	100	0	100	100	100	0	0	100	100	100	100	0	0	0	0	0	0	0	0	0	0	0	0	0	0	0	0	100	100
hsa-mir-99a_72_U_a	25	33.3	0	33.3	0	0	0	36.4	0	66.7	0	0	11.8	0	100	33.3	0	0	50	25	33.3	0	19.4	50	33.3	14.3	20	26.7	5.9	6.2	23.1	40	0	0	0	0	0	0	0	0	0	0	0	0	16.7	0	0	22.2	50
hsa-mir-125b-1_77_G_u	100	0	0	0	0	0	0	0	0	0	0	0	0	0	0	0	0	0	0	0	0	0	0	0	0	0	0	0	0	0	0	0	0	0	0	0	0	0	0	0	0	0	0	0	0	0	0	0	0
hsa-mir-221_87_C_u	23.7	12	16.9	33.3	6.2	35.9	12.2	7.8	8	19	30.5	6.1	12.8	17.3	6.5	27	50	15.4	6.9	11.4	6.5	17.7	14.1	13.1	9.2	22.6	20.7	22.5	20.7	9.1	10.3	32.9	12.8	32.4	19	22.9	21.6	9.7	19.5	0	22.6	14.3	22.4	14.3	30	0	38.5	23.7	10.6
hsa-mir-125b-1_77_G_a	0	0	0	0	0	0	100	0	0	0	100	0	0	0	0	0	0	25	0	100	0	0	0	0	0	0	100	0	100	0	0	0	0	0	0	0	0	0	0	0	0	0	0	0	0	0	0	100	0
hsa-mir-221_87_C_a	7.9	4.5	2.2	3.7	2.3	14.5	4.5	2.2	7	7.1	8.9	4.5	2.6	5.1	1.4	18.9	8.3	4.3	1.6	3.5	9.9	5	5.7	5.6	5.6	5.4	3.8	7.5	6.8	3.6	3	12.9	19.6	23.5	19	33.6	27	19.4	14.6	0	25.8	14.3	9.1	64.3	6.9	50	15.4	9.1	5.6
hsa-mir-204_56_A_u	85.3	100	0	78.9	92.2	0	0	100	0	100	0	0	0	0	0	0	0	0	100	0	100	0	100	0	100	90.9	100	100	100	0	100	0	0	0	0	0	0	0	100	0	0	0	0	0	0	0	0	0	100
hsa-mir-4433b_67_G_c	0	0	0	0	0	0	0	0	0	0	100	0	0	0	100	0	0	0	100	100	0	0	0	0	0	0	0	0	0	0	0	0	0	0	0	0	0	0	0	0	0	0	0	0	0	0	0	0	0
hsa-mir-103a-2_72_A_u	33.3	40	0	35.3	32.6	25	51.4	9.1	21.4	16.7	30.8	16.7	0	33.3	31.6	20	50	41.2	33.3	30.4	39.1	50	30.7	39	31.6	36.8	22.2	44	26.5	32.3	26.9	37.9	0	0	0	25	0	0	0	0	0	0	16.2	100	17.6	0	0	8.5	23.1
hsa-mir-6850_23_G_u	100	0	0	0	0	0	0	0	0	0	0	0	0	0	100	0	0	80	0	0	0	0	0	0	0	0	0	0	0	0	0	0	0	0	0	0	0	0	0	0	0	0	0	0	0	0	0	0	0
hsa-mir-607_20_U_a	0	0	0	0	0	100	0	0	0	100	0	0	0	0	0	0	100	0	0	100	0	0	0	0	0	0	0	0	0	0	0	0	0	0	0	0	0	100	0	0	0	0	0	0	0	0	0	0	0
hsa-mir-204_55_G_u	13	12.5	0	5.8	16.6	0	0	30	0	0	0	0	0	0	0	0	0	66.7	19.2	0	5.3	50	30.8	50	0	14.9	0	9.1	16.8	0	50	42.9	0	0	0	0	0	0	0	0	0	0	0	100	50	100	0	0	0
hsa-mir-497_46_C_u	15.9	16.3	8.3	4.5	10.7	5.8	5.4	0	0	18.3	13.3	7.1	6.6	3.3	9.5	0	0	13.3	0	8.6	6.2	10.2	5.2	1.9	6.9	7.3	4.8	4.9	6	5.7	8.9	7	0	0	0	0	0	0	0	0	5.9	0	9	0	21.1	0	0	12.8	11.5
hsa-mir-181d_60_G_u	0	0	0	16.7	0	0	0	0	0	0	0	0	100	0	100	0	0	100	0	60	0	0	0	0	0	0	0	0	0	0	0	0	0	0	0	0	0	0	0	0	0	0	0	0	100	50	0	0	0
hsa-mir-497_46_C_g	72.7	59.2	83.3	77.3	67.9	84.1	83.8	75	77.8	60	66.7	78.6	68.9	66.7	52.4	84.2	50	57.3	71.4	66.7	62.5	65.3	75.2	78.1	73.3	68.3	75.8	82	75.2	75.7	72.6	75.5	87.5	100	71.4	93.8	86.7	87.5	83.3	100	76.5	100	62	0	52.6	0	66.7	41	53.8
hsa-mir-125b-2_40_G_a	0	0	50	66.7	0	0	0	0	33.3	0	0	0	0	0	50	0	0	0	0	100	20	0	37.5	0	0	33.3	0	33.3	62.5	0	0	66.7	0	0	0	0	0	0	0	0	0	0	80	0	50	0	0	42.9	0
hsa-mir-497_46_C_a	11.4	24.5	8.3	15.9	19.6	8.7	10.8	25	19.4	18.3	20	14.3	18	26.7	28.6	10.5	50	22.7	25	18.3	27.5	20.4	16.3	16.2	18.8	22	19.4	9.3	15.6	18.6	16.3	13.3	6.2	0	14.3	6.2	13.3	0	8.3	0	0	0	23	0	21.1	0	33.3	38.5	34.6
hsa-mir-136_38_U_a	0	0	0	0	0	0	0	0	0	0	0	0	0	0	0	0	0	0	0	0	0	0	0	0	0	0	0	0	0	0	0	0	0	0	0	0	0	0	0	0	0	0	0	0	100	0	0	0	0
hsa-mir-199a-2_54_A_u	81.2	60	40	64.7	77.8	64.3	50	40	50	82.1	55.6	70	69.6	47.1	41.7	72.7	50	58.3	66.7	67.3	63.6	65.5	60	64	61.8	66.7	66.7	62.3	50.4	60	67.9	51.2	0	0	25	0	0	0	0	0	0	0	48	50	42.9	0	0	46.7	72.7
hsa-mir-4661_32_A_u	0	66.7	0	50	0	33.3	0	0	0	66.7	100	66.7	0	0	0	0	0	0	0	0	0	33.3	55.6	33.3	0	0	0	0	0	33.3	0	0	0	0	0	0	0	0	0	0	0	0	0	0	0	0	0	0	0
hsa-mir-331_47_C_a	0	26.7	0	16.7	12.5	0	33.3	0	0	0	16.7	0	25	14.3	0	0	0	11.1	0	8.3	3.7	50	20	0	0	0	0	0	0	0	5.6	0	50	100	0	0	0	0	0	0	0	0	0	0	0	0	0	0	0
hsa-let-7a-1_79_U_a	25	26.7	0	42.9	0	100	11.1	0	0	66.7	0	0	25	33.3	20	0	0	20	16.7	50	0	42.9	58.3	66.7	42.9	100	46.2	50	40	20	66.7	25	0	0	0	0	0	0	0	0	0	0	28.6	100	100	0	0	25	0
hsa-mir-186_39_C_u	100	18.2	0	42.9	80	0	100	0	100	50	100	0	0	50	25	0	100	100	66.7	50	100	0	100	83.3	100	66.7	100	25	100	100	66.7	0	100	0	0	0	0	0	0	0	0	0	75	100	0	0	0	100	100
hsa-mir-542_76_G_u	33.3	18.2	100	50	75	63.6	33.3	0	0	66.7	0	50	25	66.7	0	0	0	14.3	25	25	100	66.7	27.8	46.2	33.3	0	100	42.9	37.5	46.7	66.7	37.5	0	0	0	0	0	0	0	0	0	0	30.8	100	0	0	0	33.3	50
hsa-mir-186_39_C_a	0	0	0	0	20	0	0	0	0	0	0	0	0	0	75	0	0	0	33.3	50	0	0	0	16.7	0	33.3	0	25	0	0	33.3	100	0	0	0	0	0	0	0	0	0	0	0	0	0	0	0	0	0
hsa-mir-26b_33_U_a	3.4	6.9	4.1	3.5	3.3	9.2	4.1	2.9	6.3	4	2.8	2.2	2.7	2.6	4.7	6.4	4.6	3.2	3.5	3.8	4.6	4.2	10.5	6.4	7.7	8.8	6.8	10.6	14.6	9.4	6.5	14.7	52.9	55.9	40.6	68.4	48.7	47.1	53.5	26	55.7	40.3	7.1	20.4	6.6	30.1	27.5	6.4	3.9
hsa-mir-542_76_G_a	66.7	81.8	0	44.4	25	36.4	66.7	100	0	33.3	100	50	75	33.3	100	0	100	71.4	75	75	0	33.3	72.2	50.9	66.7	0	0	42.9	62.5	46.7	33.3	62.5	0	0	100	0	0	0	0	0	0	0	69.2	0	100	0	0	66.7	50
hsa-mir-501_75_G_a	0	0	0	0	0	0	0	0	0	100	0	0	0	0	0	0	0	0	0	0	0	0	0	0	0	0	0	0	0	0	0	0	0	0	0	0	0	0	0	0	0	0	0	0	100	0	0	0	100
hsa-mir-196a-2_78_C_u	100	0	0	0	0	0	0	0	0	0	0	95.8	0	0	0	0	0	0	100	0	100	100	0	0	0	0	0	100	0	0	100	100	0	0	0	0	0	50	0	0	0	0	100	0	0	0	0	0	0
hsa-mir-421_71_C_u	0	0	0	51.9	25	0	16.7	0	0	0	0	0	0	0	66.7	0	0	100	50	0	33.3	50	40	41.7	33.3	33.3	0	0	0	0	50	33.3	14.3	0	0	0	0	0	0	0	0	0	0	0	0	0	0	0	0
hsa-mir-421_71_C_a	0	12.5	0	11.1	25	0	8.3	0	0	0	0	50	0	0	0	0	0	0	0	0	33.3	50	0	16.7	33.3	66.7	0	0	20	100	0	16.7	28.6	0	0	0	0	0	0	0	0	0	100	0	0	0	0	0	0
hsa-mir-942_35_U_a	0	13.3	0	11.6	7.1	16.7	3.7	8.3	16.7	11.1	8.3	0	7.7	14.3	16	0	0	9.5	2.9	10	7.1	13.3	2.8	13.8	0	0	0	0	14.3	0	5	6.9	0	0	0	5.6	0	0	0	0	0	0	10.3	0	0	0	0	0	9.7
hsa-mir-708_80_G_a	53.3	71.4	66.7	50	60.2	83.3	100	19	50	50	0	0	50	75	46.4	28.6	0	57.1	38.9	66	71	66.7	70	100	71.4	85	66.7	66.7	74.3	71.4	64.7	51	100	100	0	0	0	0	100	0	0	0	100	0	0	0	0	100	50
hsa-mir-181c_26_G_c	0	0	0	0	0	0	0	0	0	0	0	0	0	0	0	0	0	0	0	0	0	0	0	0	0	0	0	0	0	0	0	0	0	0	0	0	0	0	0	0	0	0	0	0	0	0	0	0	0
hsa-mir-22_51_U_a	100	0	100	0	0	0	100	0	0	0	0	0	100	100	0	0	0	0	0	0	0	0	100	100	100	0	0	100	0	0	100	0	100	0	100	50	0	0	50	0	0	0	0	100	0	0	0	0	0
hsa-mir-139_64_G_a	50	0	33.3	50	0	33.3	60	0	50	0	33.3	0	20	0	66.7	50	66.7	22.2	0	60	0	0	34.5	0	20	28.6	60	27.3	45.8	20	10	25	18.2	27.8	40	0	6.2	20	12.5	0	42.9	25	30	0	33.3	0	0	60	0
hsa-mir-628_45_G_a	50	80	0	62.5	0	50	0	0	100	0	0	0	0	0	0	0	50	33.3	33.3	0	0	0	50	62.5	75	100	50	50	55.6	0	25	100	0	0	0	0	0	0	100	0	0	0	14.3	0	66.7	0	0	50	0
hsa-mir-598_83_U_a	14.3	0	0	33.3	50	0	0	0	50	0	0	0	0	100	50	0	0	25	0	28.6	34.4	50	33.3	0	16.7	0	0	0	14.3	15.4	0	16.7	0	0	0	0	0	100	0	0	0	0	66.7	0	100	0	0	0	0
hsa-mir-486-1_27_C_u	0	0	0	0	0	0	0	0	0	0	0	0	0	25	0	0	0	33.3	0	12.5	0	0	100	0	0	0	100	0	0	0	100	50	0	0	0	0	0	0	0	0	0	0	0	0	0	0	0	0	100
hsa-mir-486-1_27_C_a	0	0	0	0	0	0	0	0	0	0	0	0	0	0	0	0	0	0	0	12.5	0	0	0	66.7	0	0	0	0	0	100	0	33.3	0	0	0	0	0	0	0	0	0	0	0	0	0	0	0	0	0
hsa-mir-203b_76_A_u	22.7	9.1	17.6	25	31.2	24.4	0	27.3	14.8	31.2	0	26.1	0	7.1	26.6	20.7	0	18.7	38.5	30.9	16.5	19.4	37.9	30.9	12.5	31.7	12	29.2	23.1	20	15.4	45.6	0	20	0	0	50	7.7	0	0	23.5	33.3	38.7	0	16.2	0	0	14.9	32
hsa-mir-99a_36_U_a	0	87.5	0	100	100	0	0	100	0	0	0	0	100	0	0	0	0	0	0	50	100	0	87.5	100	100	50	0	100	50	75	66.7	66.7	0	0	0	100	0	0	0	0	0	0	50	0	0	0	0	75	0
hsa-mir-146a_79_C_u	0	100	0	0	0	0	100	50	0	100	0	0	0	66.7	0	100	100	0	0	0	0	0	0	0	0	0	0	0	0	75	0	0	0	100	0	100	0	0	0	0	100	0	80	0	0	0	0	100	0
hsa-mir-196b_39_C_u	0	0	0	0	0	0	0	0	0	0	0	0	0	0	0	0	0	0	0	0	0	0	0	0	0	0	0	0	0	0	0	0	0	0	0	0	0	0	0	0	0	0	0	0	0	0	0	0	0
hsa-mir-28_76_G_a	24.9	37.1	30.7	24.2	30.9	37.7	28.6	25.8	31.5	27.4	33.9	19.8	23.4	23.8	28.6	34.4	25.2	30.7	16.4	27.2	37.9	32.6	37.2	28.5	34.8	35	34.4	34.2	34.7	32.4	37.3	30.1	26.2	26.6	25.2	28.9	26.5	24.5	24.1	12.9	14	18.9	29.9	20	33.1	14.9	23.7	31.9	31.6
hsa-mir-514a-3_75_G_a	100	0	0	0	0	100	0	0	0	100	0	0	0	0	0	0	0	0	0	0	100	0	0	100	0	0	0	100	0	0	0	0	0	0	0	0	0	0	0	0	0	0	0	0	0	0	0	0	0
hsa-mir-3615_74_G_u	0	0	0	100	0	0	0	0	0	0	0	0	100	100	0	0	0	0	100	0	0	0	0	0	0	0	0	0	0	0	0	0	0	0	0	0	0	0	0	0	0	0	0	0	0	0	0	0	0
hsa-mir-27b_84_C_u	0	0	0	0	0	0	0	0	0	0	0	0	0	0	0	0	0	0	0	0	0	100	0	0	0	0	0	0	0	0	0	100	0	0	0	0	0	0	0	0	0	0	0	0	0	0	0	0	0
hsa-mir-199b_88_G_a	100	100	0	0	0	100	100	0	100	100	0	100	0	100	0	100	0	0	0	100	100	0	58.3	33.3	33.3	100	100	45.5	42.9	50	33.3	50	0	0	0	0	0	0	0	0	0	0	33.3	0	0	0	0	100	0
hsa-mir-941-5_69_C_u	0	0	0	12.5	10	14.3	0	0	100	0	0	0	50	0	0	100	0	14.3	0	0	8.3	20	12.5	12.5	11.1	25	0	16.7	14.3	14.3	20	14.3	0	0	0	0	0	0	0	0	0	0	33.3	0	0	0	0	0	25
hsa-mir-941-5_69_C_a	0	25	50	25	20	28.6	0	50	100	0	50	0	0	0	50	100	100	14.3	0	0	25	20	50	12.5	11.1	25	33.3	33.3	14.3	28.6	20	71.4	0	0	0	0	0	100	100	0	0	0	33.3	100	100	0	0	100	25
hsa-mir-183_51_G_u	35.8	46.4	37.5	72.5	50.7	53.3	55.3	31.8	23.5	46.2	27.3	50	47.1	20	64.1	75	18.2	63.6	35.9	48.1	21.7	50	58.3	59.7	56.4	67.9	60	59.3	43.3	51.2	54.2	35.3	7.7	0	0	12.5	11.1	25	8	0	11.8	12.5	50	12.5	66.7	0	0	52.1	61.8
hsa-let-7i_28_G_u	16.7	11	12	16.7	19	11.6	16.1	15.9	5.8	14.9	12.7	9.3	17.7	20.3	17.2	15.5	11.9	15.5	20.2	16.7	11.7	19.4	11.2	10.8	13.4	13.9	14.9	13.6	10.6	12.2	13.8	7.7	5.5	4.2	6.7	5.4	6.4	5	4.7	2.1	4.7	2.6	16.4	5.5	25.8	9.8	7.2	19.3	13.8
hsa-mir-183_51_G_a	8.6	32.1	0	16.7	13.5	16.7	23	11.4	41.2	0	18.2	14.3	29.4	20	17.2	0	0	15.2	15.4	22.8	25	11.5	26.4	21	23.8	11.6	8	10.2	12.2	22.1	16.7	9.8	7.7	0	0	25	55.6	0	0	0	17.6	37.5	19	50	16.7	0	40	22.9	20.6
hsa-let-7i_28_G_a	53.1	64.9	51.4	55.6	55.7	48.6	41.5	61.2	52.1	66.3	57.4	65.6	50	51.1	52.6	51	54.2	59.5	55.2	52.7	57.6	51.7	45.6	43.7	50.8	45.4	47.8	39.6	46.5	51	41.8	43.2	68	65.5	62.8	70.3	61.8	73.7	59.5	55.3	64.8	60.8	51.3	69.1	46.7	71.4	65.6	52.4	58.4
hsa-mir-618_77_U_g	0	0	0	100	0	0	0	0	0	0	0	0	0	0	100	0	0	0	0	100	0	0	0	0	0	100	0	0	0	0	0	0	0	0	0	0	0	0	0	0	0	0	100	0	100	0	0	0	0
hsa-mir-362_30_C_u	0	0	0	0	0	0	10	0	0	0	0	0	0	0	0	50	0	0	0	0	0	0	0	0	0	0	50	0	0	0	0	0	0	0	0	0	0	0	0	0	0	0	0	0	0	0	0	0	0
hsa-mir-940_83_G_u	0	100	0	100	66.7	100	80	33.3	100	100	0	100	0	100	100	100	50	100	75	69.2	55.6	0	100	100	80	0	0	0	75	0	100	85.7	0	0	100	0	0	0	50	0	100	0	77.8	0	0	0	0	40	0
hsa-mir-548e_75_C_a	0	0	0	0	0	0	0	0	0	0	0	0	0	0	0	0	0	0	0	0	100	0	0	0	100	0	0	0	0	0	0	0	0	0	0	0	0	0	0	0	0	0	0	0	0	0	0	0	0
hsa-mir-940_83_G_a	0	0	0	0	33.3	0	20	66.7	0	0	100	0	100	0	0	0	50	0	25	23.1	44.4	0	0	0	20	100	100	0	25	0	0	14.3	0	0	0	0	0	0	0	100	0	100	22.2	0	0	0	0	60	100
hsa-mir-1275_34_C_a	0	0	100	0	0	0	0	0	66.7	60	0	100	100	0	0	0	0	0	0	0	0	0	0	0	100	100	0	0	50	0	0	0	0	0	50	0	0	0	50	0	50	0	13.3	0	18.2	0	0	20	0
hsa-mir-30d_69_A_u	0	0	0	0	0	50	0	0	0	50	0	100	0	0	0	0	0	0	0	100	0	0	0	0	0	0	0	0	0	0	0	0	0	0	0	0	0	0	0	0	0	0	0	0	0	0	0	0	0
hsa-mir-33a_27_U_g	62.5	54.5	62.5	56.9	47.6	80	55.9	53.6	66.7	76.7	57.1	87.5	65.5	42.1	31	50	60	77.8	61	28.6	61.3	47.4	55.6	57.1	66.7	50	50	62.5	57.1	55.6	50	33.3	0	0	0	0	50	0	0	0	0	100	58.3	0	36	0	0	43.4	57.1
hsa-mir-33a_27_U_a	18.8	27.3	12.5	26.2	29.3	0	20.6	17.9	5.6	10	28.6	12.5	10.3	31.6	48.3	50	20	11.1	19.5	28.6	29	42.1	44.4	7.1	0	20	0	0	31.4	11.1	20.8	22.2	0	0	100	0	0	0	0	0	25	0	25	100	36	0	0	39.2	21.4
hsa-mir-1301_73_C_u	100	0	0	100	100	100	71.4	100	0	0	100	50	0	0	100	0	0	50	100	100	50	100	50	100	0	0	0	100	66.7	0	0	0	0	0	100	100	0	0	0	0	0	0	0	0	0	100	0	0	100
hsa-mir-941-2_70_C_u	0	100	0	100	100	100	0	100	100	0	0	0	0	0	100	0	0	100	0	0	100	0	100	100	100	0	0	100	100	100	100	0	0	0	0	0	0	0	0	0	0	0	0	0	0	0	0	100	100
hsa-mir-140_84_C_a	7.1	6.7	2.9	5.1	3.4	4.6	5.5	5.5	6.6	5.6	5.8	4.1	6	3.2	5	6.7	5.7	6.3	3.6	4	8	5.4	3.2	4.8	5.9	4.5	7	4	6.2	10.4	6.3	8.8	5	9.4	9.3	5.8	5.4	6.9	8.7	8.3	9.8	11.1	5.9	2.8	8.1	10.5	6.1	5	8.4
hsa-mir-95_71_C_g	0	100	66.7	50	0	50	0	0	0	0	0	0	0	75	0	0	0	100	66.7	0	33.3	20	52.9	28.6	0	100	0	0	0	85.7	25	0	0	0	0	0	0	0	0	0	0	0	27.3	0	0	0	0	20	0
hsa-mir-95_71_C_a	0	0	33.3	44.9	0	50	0	0	100	0	0	100	0	25	0	0	0	0	33.3	100	33.3	40	23.5	71.4	0	0	0	0	100	0	75	0	0	0	0	0	0	0	0	0	0	0	72.7	0	0	0	0	80	100
hsa-mir-125b-2_39_G_a	86	90.1	77.8	85.5	89.7	85.3	85.7	74.4	82.2	83.9	90.5	90.9	82.2	96.2	81	73.3	87.5	92.7	93.3	92.9	90.2	89.2	84.2	88	93	86.4	95.3	77.2	87.4	85.2	91.1	81.4	80	69.2	87.5	62.5	96.3	87.5	73.3	50	56.5	70	83.8	50	93	75	66.7	89.4	95.8
hsa-mir-151a_34_G_u	0	0	100	0	20	0	20	0	0	20	0	0	0	0	50	0	0	33.3	0	25	0	33.3	100	33.3	25	0	25	0	0	25	50	0	0	0	0	0	0	0	0	0	0	0	0	0	0	0	0	50	0
hsa-mir-193a_77_U_a	0	25	0	20	0	0	42.9	0	0	0	0	0	0	0	0	0	0	0	20	25	42.9	0	28.6	0	0	0	25	0	0	50	33.3	11.1	50	100	100	100	0	0	0	0	100	0	40	0	0	0	0	40	0
hsa-mir-423_40_U_a	16.7	20	0	10.5	11.4	12.5	5.4	5.9	15.4	10	16.7	0	9.1	0	8	0	0	14.3	0	16.7	22	18.2	16.8	6.1	18.8	15.4	0	15.4	13.2	9.5	12	14.3	0	0	0	66.7	50	0	0	0	0	66.7	8.8	100	12.5	0	0	9.5	11.1
hsa-mir-488_73_A_u	0	0	0	0	0	0	0	66.7	0	0	0	0	0	0	100	0	0	0	80	100	0	0	50	0	0	0	100	0	83.3	0	100	0	0	0	0	0	0	0	0	0	0	0	50	0	0	0	0	0	100
hsa-mir-190a_39_U_a	0	0	0	0	0	0	0	0	0	0	0	0	0	0	0	0	0	0	0	0	0	0	0	0	0	0	0	0	0	0	0	0	0	0	0	0	0	0	0	0	0	0	0	0	0	0	0	0	0
hsa-mir-221_51_G_u	0	100	0	0	0	0	0	100	33.3	0	0	0	0	0	50	0	0	0	0	0	0	0	0	100	0	0	0	0	0	0	0	0	0	0	0	0	0	0	0	0	0	0	0	0	0	0	0	0	0
hsa-mir-508_84_G_a	0	0	0	0	0	50	0	0	0	45.5	100	0	0	0	0	0	0	0	0	0	77.8	0	0	33.3	0	0	0	100	20	0	0	0	0	0	0	0	0	0	0	0	0	0	0	0	0	0	0	0	0
hsa-mir-146b_7_A_u	0	0	0	0	0	0	0	0	0	0	0	0	0	0	0	0	0	0	0	0	0	0	0	0	0	0	0	0	0	0	0	0	0	0	0	0	0	0	0	0	0	0	0	0	0	0	0	0	0
hsa-mir-143_83_G_u	12.7	11.9	9.6	12.7	15.4	11.7	8.9	12.7	12.6	11.5	7.8	12.6	13	10.4	13	18	12.2	10.8	10.4	14.3	7.7	10.7	15.3	10.8	12.4	13.8	12.9	16.4	15	16	18	12.8	11.8	8.1	5.1	7.8	10.6	8.7	3.9	0	6.2	3.3	10.9	7.5	10.9	3	0	13.7	13.7
hsa-mir-205_56_U_a	16.1	26.7	11.6	17.9	12.8	24.7	22.3	19.5	26.6	23.4	18.6	23.2	18.5	20.9	11.2	17.5	0	24.3	7.5	18.8	35.2	19.2	12.2	11.5	22.6	9.3	5.4	13.2	9.9	15.7	17.8	22.6	23.7	25	16.9	0	0	9.4	0	33.3	0	22.2	20.7	100	100	10	16.2	22.1	16.1
hsa-mir-143_83_G_a	23.6	21	19.7	21.5	26.2	23.2	23.7	28.1	24.9	18.6	27	27.2	17.7	14.3	27.6	33.7	23.7	18.3	19	28.2	21	19.6	30.5	21.2	22.9	23.6	19.7	26.9	25.7	36.2	28.6	29.2	24.2	17.4	25.5	31	27.8	19.7	34.2	13.3	19.7	22.2	16.7	15	16	30.3	23.7	23.6	21.6
hsa-mir-369_65_U_a	0	57.1	0	0	0	0	0	0	0	0	0	0	0	0	0	0	0	0	0	0	0	0	0	0	20	0	0	100	50	0	100	0	100	0	0	0	0	0	0	0	0	0	0	0	0	0	0	0	30
hsa-mir-19a_72_U_a	0	0	0	0	75	0	0	0	0	0	0	0	0	0	0	0	0	0	0	100	100	0	100	0	0	100	0	0	0	0	0	0	0	0	0	0	0	0	0	0	0	0	0	0	100	0	0	0	0
hsa-mir-92b_84_G_u	0	0	0	0	100	0	0	0	0	0	0	0	0	0	0	0	0	0	0	0	0	0	60	50	0	0	0	50	0	100	33.3	0	0	0	0	5.6	20	0	66.7	0	100	0	0	0	0	0	0	66.7	0
hsa-mir-193b_36_G_u	100	0	0	0	0	0	40	50	0	0	0	100	0	0	33.3	0	0	66.7	0	0	0	50	0	0	0	100	100	33.3	0	0	100	0	0	0	0	0	0	0	0	0	0	0	0	0	50	100	0	0	0
hsa-mir-92b_84_G_a	0	50	0	0	0	100	0	0	50	0	0	0	0	0	0	0	0	0	100	0	66.7	0	0	0	100	0	0	0	0	0	33.3	0	33.3	0	0	5.6	20	0	0	0	0	0	50	0	0	0	0	0	0
hsa-mir-22_77_C_g	0	0	0	0	0	0	0	0	0	0	0	33.3	0	0	50	0	0	0	0	0	0	0	0	0	0	0	0	0	0	0	0	0	0	0	0	0	0	0	0	0	0	0	0	0	0	0	0	0	0
hsa-mir-3168_22_A_c	100	100	100	100	100	100	100	100	100	100	100	100	100	100	100	0	100	100	100	0	100	100	0	100	0	0	100	100	0	100	100	100	0	0	0	0	0	0	0	100	100	100	100	0	100	100	100	100	100
hsa-mir-185_71_C_u	0	66.7	0	0	0	0	0	100	100	100	0	0	100	0	66.7	0	0	0	62.5	25	0	75	0	0	0	100	0	0	0	0	0	0	0	0	0	36.4	33.3	33.3	0	0	100	33.3	80	0	0	100	0	33.3	25
hsa-mir-4709_70_C_a	0	100	100	0	0	100	100	0	0	100	0	0	100	0	0	100	0	100	0	0	100	100	0	100	100	100	0	100	0	100	0	66.7	0	0	0	0	0	0	0	0	25	0	100	0	100	0	0	100	0
hsa-mir-185_71_C_a	0	33.3	0	0	0	0	0	0	0	0	0	0	0	0	33.3	0	0	100	25	75	0	25	0	0	0	0	0	0	0	0	100	0	0	100	0	63.6	66.7	33.3	100	100	0	33.3	20	100	100	0	0	66.7	75
hsa-mir-4286_31_G_a	0	0	0	100	0	50	0	0	0	0	0	0	0	0	100	0	0	0	0	0	0	0	0	0	0	0	0	0	0	100	0	100	100	0	100	0	0	0	0	0	100	0	100	0	100	0	0	80	100
hsa-mir-345_39_C_u	7.7	1.7	6.6	9.5	6.7	0	5.5	3.6	5.6	10.7	6.6	3	5.2	5.3	6.5	12.5	19.4	9.7	2.5	3.3	3.1	5.6	4.1	4.2	4.4	0	2.6	2.3	4.4	0.6	6.2	7.5	4.1	5.3	12	14.4	9.5	8.1	15.9	18.5	11.1	5.7	5.5	11.6	8.2	15.7	17.5	8	4.8
hsa-mir-320b-1_59_A_g	85.7	61.2	70.6	61.2	76.1	57.7	73.3	78.3	76.9	100	69.2	80	80	66.7	78.9	82.4	60	73	87.9	71.4	83	78.9	64.9	62.9	70.3	78.6	73.7	76.6	72.6	88	78.6	68.9	75.4	75.7	84	69.2	73.8	83.9	78.6	100	70.1	72.1	60.8	72.7	82.4	77.1	80	68.8	76
hsa-mir-345_39_C_a	3.3	8.1	4.4	4.4	1.9	6.5	3.2	2.1	2.8	4.1	3.9	7.2	3	6	3	6.2	13.9	3.7	1.3	3.6	7.1	2.5	4.4	5	6	8.5	3.9	4	4.9	5.5	3.8	8.1	20.5	18.4	12	33.3	21.6	24.3	30.2	22.2	16.7	20.8	7.9	29	6.6	11.8	27	7.3	7.1
hsa-mir-16-2_32_U_a	17.5	29.9	8	23.9	20.6	19.8	18.6	15	9.4	26.1	17.7	7.5	20.6	12.7	16	17.9	17.6	20.7	16.6	29.4	26.1	18.3	27.7	23.4	23.7	19.2	16.8	31.9	24.9	19.7	27.1	23.7	71	92.6	66.7	73.5	76.7	88	60	60	60.3	73.2	28.1	61.5	29.6	66.7	76.9	37.7	18.4
hsa-mir-1260b_18_A_g	80	80	33.3	62.5	83.3	75	83.3	25	66.7	50	66.7	37.5	40	60	57.1	0	47.1	31.2	45.5	75	60	70	33.3	76.2	66.7	75	42.9	50	66.7	66.7	50	50	50	0	100	100	100	0	100	0	100	100	64.7	0	81.8	50	100	97.1	11.8
hsa-let-7i_5_C_a	0	0	100	0	0	0	100	0	0	0	0	0	0	100	0	0	0	0	100	0	0	100	50	0	100	0	0	0	0	100	0	100	100	0	100	100	33.3	0	100	0	0	100	0	100	0	0	0	0	0
hsa-mir-654_71_U_a	47.7	33.4	22.2	35.2	44.8	47	62.5	34.1	33.3	41.8	34.8	56.7	36.8	36.1	36.7	66.7	57.1	36.7	34.2	27	48.4	27.4	30.3	30.4	28.7	41.4	44	36.4	41.5	51.4	32.4	53.7	52.1	33.3	35	62.8	25	71.4	75	33.3	42.9	75	33.9	87.5	50	33.3	37.5	35.9	17.8
hsa-mir-1266_36_G_u	92.9	83.3	100	92.7	97.5	92.9	91.7	100	100	95.2	88.9	87.9	0	100	100	100	71.4	100	97.3	93.8	92.3	100	88.9	89.9	76.9	86.4	92.9	100	100	100	100	84	80	85.7	85.7	30	66.7	100	75	0	50	0	94.9	50	100	0	100	83.3	66.7
hsa-mir-1266_36_G_a	7.1	8.3	0	4.9	2.5	7.1	6.7	0	0	4.8	11.1	12.1	0	0	0	0	28.6	0	2.7	6.2	7.7	0	9.7	10.1	15.4	13.6	7.1	0	0	0	0	12	20	14.3	14.3	70	33.3	0	25	0	50	0	2.6	50	0	0	0	16.7	33.3
hsa-mir-4446_65_C_u	0	100	0	0	0	50	0	0	0	0	0	0	50	0	0	0	0	100	0	0	100	0	0	0	100	100	0	0	100	0	0	0	50	0	0	0	0	100	100	0	0	0	0	0	0	0	0	100	0
hsa-mir-29b-1_73_U_a	0.5	0.8	0.7	0.2	0.2	0.6	0.4	0.5	0.9	0.1	0.3	0.6	0.2	0.2	0.3	0.2	0.2	0.1	0.5	0.3	0.4	0.2	0.9	0.3	0.5	0.6	0.6	0.7	0.6	0.9	0.6	0.8	8.8	6.7	15.4	32	13.9	33.3	25	0	16.7	10	0.2	1.8	0.2	50	25	0.3	0.4
hsa-mir-7854_48_A_g	100	0	0	0	0	0	0	100	0	0	0	0	0	0	0	0	0	0	0	0	100	0	0	0	0	0	0	100	0	0	0	0	33.3	100	0	0	0	100	100	0	0	0	0	0	0	100	0	0	0
hsa-mir-27a_50_G_a	22.2	20	0	0	0	54.5	0	20	0	0	0	0	27.8	25	40	0	0	6.5	0	0	0	6.7	17.6	0	10	0	18.2	30.8	25	40	18.2	15.4	17.6	0	12.5	18.8	0	5.9	11.1	0	3.8	0	16	8.3	14.3	0	10.7	17.6	20
hsa-mir-194-2_73_G_u	100	0	0	0	37.5	100	0	0	0	100	0	0	0	50	0	0	0	0	50	50	0	100	60	0	100	66.7	100	100	42.9	76.3	75	0	0	0	0	50	0	20	0	0	0	0	0	0	0	0	0	0	100
hsa-let-7b_28_U_a	33.8	46.1	31.1	33.9	37.3	35.6	33.1	36.7	46.2	32.9	40.4	45	33.7	38.3	29.8	38.4	35.2	34.4	32.9	36.7	49.3	34.2	34.1	32.1	38.4	33.4	23.2	33.6	34	36.1	35.8	36.6	53.7	59.2	48.2	56.4	53.8	56	45.4	51.4	59.4	65.2	31.8	57.5	25.6	42.6	55.1	30	37.1
hsa-mir-194-2_73_G_a	0	100	0	100	62.5	0	0	0	0	0	0	0	0	0	0	0	0	0	0	0	100	0	40	0	0	33.3	0	0	14.3	21.1	0	100	0	0	0	0	0	0	0	0	0	0	0	0	0	0	0	0	0
hsa-mir-141_40_G_u	50	57.7	100	34.3	80.6	100	46.7	84.6	0	90.9	100	36.4	85.7	0	50	100	0	75	47.6	68.8	50	80	73	72.4	63.6	76.9	96.2	63	62.5	85.2	87.7	37.5	0	0	0	0	0	0	0	0	0	0	40	0	0	0	0	20	94.7
hsa-mir-100_36_U_a	75	90	83.3	66.7	75	75	75	66.7	100	44.4	37.5	50	80	0	85.7	66.7	17	25	75	78.9	87.5	88.9	69.8	70.6	69.6	77.8	84	64.9	60.3	71.4	83.3	78	0	100	100	0	0	0	0	0	0	0	85.7	0	100	0	0	60	36.4
hsa-mir-24-2_72_G_u	81.8	74.3	87.2	74	83.8	71	73.1	77.7	73.4	79.4	78.6	80.6	82.4	81	78.9	84.3	85.7	79.2	84.2	78.1	64.1	82.6	71.8	71.6	70.5	79.9	86	78.3	78	79.7	82	72.6	66.4	65.6	64.2	65.1	52.6	63.6	53.2	48.9	43.5	60.9	74.6	59.4	80.5	60	64.8	75.8	80.7
hsa-mir-24-2_72_G_a	16	23.5	10.9	21.7	14.5	27.6	25.1	20.1	23.6	18.4	19.9	17.9	15.9	17.7	19.3	14.5	13.7	19.8	12.8	20.1	34.6	15.3	27	26.9	28.2	18.5	12.5	19.8	20	19.3	17	25.5	13.9	12	13.5	19.3	13.6	14.5	14.2	17	10.5	9.1	23	11.3	17	11.7	15.7	21.7	18
hsa-mir-1270_35_U_a	50	100	100	16.7	20	0	0	26.7	22.2	50	25	11.8	16.7	40	33.3	0	0	43.8	6.8	66.7	0	50	50	37.4	50	28.6	66.7	50	20	40.9	60	61.8	0	0	100	0	100	0	0	0	0	0	50	0	33.3	0	0	52	18.5
hsa-mir-301a_74_A_u	0	8.3	100	3.2	10.7	0	0	14.3	0	14.3	0	0	0	0	7.7	0	0	0	0	3.1	0	0	0	4.5	0	0	0	0	25	0	16.7	0	0	0	0	0	0	0	0	0	0	0	0	0	0	0	0	0	0
hsa-mir-361_28_U_g	3.8	4.3	7.7	4.4	2.8	5.7	4.9	0	5.9	3.1	4.4	10.8	1.8	7.7	4.5	2.8	0	5.2	11.4	5.4	7.5	1.7	5.3	6	5.4	5.9	3.1	12.5	8.1	10.5	9	11.3	44.4	33.3	30	51.1	53.8	50	40	0	100	0	3.2	0	0	0	50	4.8	0
hsa-mir-361_28_U_a	25	57.5	76.9	21.1	44.1	33.9	46.9	29	35.3	16.9	28.9	59.5	32.7	30.8	36.4	25	6.7	34.5	22.9	39.8	50.3	29.3	46.4	39.8	40.8	45.8	18.8	38.2	37.8	38.1	37.8	29.9	25	33.3	30	31.1	23.1	50	50	0	0	75	35.5	0	28.6	0	0	51	27.1
hsa-mir-93_10_C_a	50	33.3	0	0	22.4	33.3	12.5	100	0	0	0	33.3	0	100	50	0	0	60	100	44.4	20	50	17.4	14.3	8.8	20	20	26.7	46.2	11.4	26.3	8.3	20	1.3	11.1	1.2	2.8	4.7	0	0	0	0	60	100	0	0	50	0	0
hsa-mir-941-2_69_C_u	0	0	0	12.5	10	14.3	0	0	100	0	0	0	50	0	0	100	0	14.3	0	0	8.3	20	12.5	12.5	11.1	25	0	16.7	14.3	14.3	20	14.3	0	0	0	0	0	0	0	0	0	0	33.3	0	0	0	0	0	25
hsa-mir-941-2_69_C_a	0	25	50	25	20	28.6	0	50	100	0	50	0	0	0	50	100	100	14.3	0	0	25	20	50	12.5	11.1	25	33.3	33.3	14.3	28.6	20	71.4	0	0	0	0	0	100	100	0	0	0	33.3	100	100	0	0	100	25
hsa-mir-135a-2_46_U_a	0	100	0	100	0	0	0	0	100	0	0	0	0	0	0	0	0	0	0	0	0	0	100	0	0	0	0	0	0	0	0	0	0	0	0	0	0	0	0	0	0	0	0	0	0	0	0	100	0
hsa-mir-145_76_U_a	31.6	29	14.3	33.3	22	22.8	21.4	21.9	4.8	30.5	40	0	23	18.3	34.2	0	33.3	26.9	28.6	31.8	40	17.1	21.2	19.4	19.4	19.5	25	19.5	22.3	16.3	16.1	20.6	41.2	31.6	33.3	30.8	40	45.5	36	50	60	0	21.3	50	22.2	46.7	33.3	23.2	18.8
hsa-mir-146a_43_G_u	35.1	37.7	31.2	32.4	25	33	27.3	36.4	38.5	36	28.9	45.5	41.3	37.8	36.2	35.1	36.4	33.5	31.2	30.9	17.8	29.6	39.5	32.8	29.1	35.2	37.2	39.1	24.8	34.4	31.4	33.2	19	21.7	11.1	21.7	23.5	11.4	17.5	0	11.8	13.8	32.7	22.2	28.7	31.2	16.3	26.8	27.9
hsa-mir-146a_43_G_a	13.8	22.2	25	20.3	14.1	19.4	13.1	27.3	19.2	20.7	24.1	9.1	18.7	18.9	21.9	18.9	9.1	17.5	24.6	22.7	19.4	22.4	17.8	24	27.6	19.6	24.4	15.9	25.5	19.5	19.5	28	24.3	26.1	55.6	32.1	32.4	37.1	34.9	0	35.3	48.3	22.1	33.3	13.9	31.2	19.4	20.9	18.4
hsa-mir-92a-2_47_G_c	0	0	0	0	0	0	0	0	0	0	0	0	0	0	0	0	100	0	100	0	50	0	0	0	0	0	0	0	0	0	0	0	0	0	0	0	0	0	0	0	0	0	0	0	0	0	0	0	0
hsa-mir-92a-2_47_G_a	100	100	100	100	92.3	75	75	100	33.3	100	100	100	0	0	100	100	0	100	100	87.5	50	33.3	88.9	100	66.7	100	100	75	100	100	80	80	100	75	100	90.9	100	100	100	100	0	100	100	100	100	0	100	0	66.7
hsa-mir-486-1_26_G_u	33.3	22.4	40	59.1	27.9	25	50	30	57.1	64.3	21.2	42.9	37.5	50	30.8	18.2	25	34.9	28.6	59.2	26.7	19	51.1	22.4	17.6	20	33.8	24.6	26.1	25	35.9	27.4	50	23.8	50	100	0	20	16.7	0	0	100	37.5	0	44.4	0	0	22.7	42.2
hsa-mir-431_83_C_u	11.1	17.9	0	12.5	0	6.7	12.5	0	33.3	0	50	22.2	21.4	33.3	33.3	25	0	11.1	5	18.2	0	4.3	27.1	6.2	8.9	8.6	0	14	12.3	33.3	18.2	6.7	6.7	0	20	33.3	0	25	0	16.7	0	0	0	0	50	0	50	10.7	10.6
hsa-mir-486-1_26_G_a	65.2	73.1	40	38.6	68.9	75	50	70	42.9	33.3	75.8	57.1	62.5	40	69.2	81.8	62.5	51.2	71.4	32.5	66.7	81	45.8	73.6	82.4	78.7	63.5	73.7	71.7	73.4	59.4	70.1	50	47.6	50	0	0	20	33.3	0	50	0	62.5	0	55.6	100	0	69.3	55.6
hsa-mir-4787_74_C_u	75	0	0	38.2	17	0	0	33.3	0	50	0	0	20	0	0	33.3	0	100	22.6	25	0	0	0	53.1	28.6	60	25	0	15.4	25	12.5	50	0	0	0	0	0	0	0	0	0	0	50	0	0	0	0	0	44.4
hsa-mir-4454_1_C_u	100	100	100	100	100	100	100	100	100	100	87.5	100	100	100	100	100	100	100	100	100	100	100	100	100	100	100	100	100	100	100	100	100	100	100	100	100	100	100	100	100	100	100	100	100	100	100	100	100	100
hsa-mir-1255a_71_A_g	0	0	100	100	0	0	100	0	0	0	0	100	0	0	0	0	0	0	50	0	33.3	0	0	25	0	0	0	100	0	0	0	0	33.3	0	0	0	0	0	0	0	100	0	80	0	0	0	0	100	0
hsa-mir-518a-1_73_U_a	0	100	0	0	0	0	0	0	0	0	0	0	0	0	0	0	0	0	0	0	0	0	0	0	0	0	0	0	0	0	0	0	0	0	0	0	0	0	0	0	0	0	0	0	0	0	0	0	16.2
hsa-mir-370_70_C_u	50	20	0	0	0	0	33.3	100	0	100	100	0	100	20	100	100	0	0	0	0	33.3	33.3	31.2	66.7	43.3	50	100	50	44.4	66.7	50	0	0	0	100	0	0	0	0	0	0	0	0	0	0	0	0	0	57.1
hsa-mir-370_70_C_a	50	60	0	0	0	100	66.7	0	0	0	0	0	0	0	0	0	0	33.3	100	100	33.3	33.3	31.2	33.3	30	25	0	0	44.4	33.3	25	0	0	0	0	0	0	0	0	0	0	0	0	0	0	0	0	0	23.8
hsa-mir-1269a_79_G_a	0.3	0	0	0	0	0	0	0	0	0	0	0	0	0	0	0	100	0.1	0	100	0	0.1	0	0.1	0	0	0.2	0	75	0	0	60	0	0	0	0	0	0	100	0	0	0	100	0	0	0	100	100	0
hsa-mir-490_98_U_a	0	0	0	0	0	0	0	0	0	0	0	0	0	0	0	0	0	0	0	0	0	0	0	0	0	0	100	0	50	0	0	0	0	0	0	0	0	0	0	0	0	0	0	0	0	0	0	0	0
hsa-mir-675_67_C_u	0	0	100	32.6	0	0	0	0	0	0	0	0	0	0	0	0	0	0	57.1	27.8	0	0	0	0	50	33.3	50	0	0	0	0	0	0	0	0	0	0	0	0	0	0	0	0	0	0	0	0	0	100
hsa-mir-3150b_75_C_a	100	0	0	0	100	0	0	0	0	0	0	0	0	0	0	0	0	100	0	0	100	0	40	0	50	0	50	0	0	0	0	33.3	75	0	100	0	0	0	0	0	0	16.7	100	0	0	0	0	0	0
hsa-mir-675_67_C_a	0	100	0	58.1	100	100	0	0	0	0	0	0	100	0	0	100	0	100	28.6	61.1	100	0	100	0	50	33.3	50	100	100	0	0	0	0	0	0	0	0	0	0	0	0	0	0	0	0	100	0	0	0
hsa-mir-18a_29_U_a	66.7	50	0	40	48.4	100	100	50	100	0	50	80	100	0	0	100	100	75	28.6	80	68.4	85.7	0	100	50	66.7	0	0	71.4	100	100	57.1	0	0	0	0	0	0	0	0	0	0	50	0	0	0	0	66.7	46.2
hsa-mir-1269b_31_C_a	45.8	100	33.3	0	0	0	0	0	0	0	0	0	0	0	0	0	0	53.1	0	0	0	50	0	41.1	0	0	16.7	0	36.7	0	100	42	0	0	0	0	0	0	0	0	0	0	0	0	50	0	0	0	0
hsa-mir-21_67_C_a	1.9	3.2	1.9	2.8	2.1	6.3	2.6	1.7	2.4	3	3	1.8	3.1	2.9	2.1	2.8	5.3	3	2.3	3.6	2.8	5.2	3.5	4.2	3.5	3.2	2.1	2.7	2.8	2.2	2.6	4.7	21.4	28.8	21.8	38.1	21.4	28.4	24.3	21.5	24.3	28.4	4.5	32.6	2.8	16.7	33	4.4	2.6
hsa-mir-16-2_34_G_u	3.5	2.8	7.1	0	0	0	0	6.7	0	0	5.7	0	0	0	0	0	4.8	0	0	0	0	4.2	0	0	1.6	0	0	0	0	0	2.2	0	0	0	0	0	0	0	0	0	0	0	0	0	8.3	0	0	0	0
hsa-mir-625_75_C_u	100	30	0	0	42.9	33.3	66.7	0	0	37.5	25	0	50	50	66.7	0	0	50	0	0	0	33.3	62.5	61.1	50	50	0	66.7	80	66.7	25	33.3	0	0	0	0	0	0	0	0	0	0	62.5	0	0	0	0	62.5	50
hsa-mir-625_75_C_a	0	40	0	100	28.6	33.3	33.3	0	0	50	75	0	50	50	33.3	100	0	50	0	0	100	33.3	25	27.8	50	50	0	33.3	20	33.3	25	0	0	0	0	0	0	0	0	0	0	0	25	0	0	0	0	25	50
hsa-mir-218-1_47_G_u	19.5	11.1	16.7	29.9	35	11.1	15.6	10	18.2	18.2	21.4	9.1	16	16.7	13	14.3	25	19	20.7	24	16.7	21.1	13.8	17.1	13.8	16.5	11.4	16.8	17.5	11.2	18.7	15.9	0	0	0	0	0	0	0	0	0	0	17.1	0	15.4	0	20	29.9	30.2
hsa-mir-92a-2_71_G_a	21.2	25.1	20.5	23.3	24.1	33.1	26.1	23.4	22	18.4	18.7	20.1	23.6	15.2	24.7	34.3	25	20.9	24.9	30.5	20.2	20.1	29	26.7	26.7	29.8	28.4	34.4	29.1	36.7	28.3	31.2	8.5	8.3	11.8	16.7	3.1	6	20.3	0	8.2	4.3	15.4	5.9	19.2	0	0	19.4	16.5
hsa-mir-218-1_47_G_a	58.5	50	16.7	44.9	52	51.1	50	60	36.4	57.6	57.1	54.5	48	50	65.2	57.1	75	45.2	41.4	52	61.1	42.1	41.4	45.7	47.5	54.9	45.5	49	48.6	50.5	54.2	45.5	10.5	0	0	10	9.1	18.2	0	0	9.1	0	52.4	0	38.5	0	0	53.2	34.9
hsa-mir-15a_72_A_u	0	14.3	0	8.3	14.3	100	0	0	0	0	0	0	0	0	0	100	0	0	66.7	0	16.7	0	0	0	50	0	20	0	0	0	0	0	0	0	0	0	0	0	0	0	0	0	14.3	0	0	0	0	0	0
hsa-mir-31_32_G_u	0	0	0	0	0	0	0	50	0	0	0	0	0	0	0	0	0	0	0	0	0	0	4.2	0	0	0	100	0	0	0	0	0	0	0	0	0	0	0	0	0	0	0	0	0	0	0	0	0	0
hsa-mir-150_72_G_a	50	0	0	100	0	0	0	100	100	0	0	0	0	100	0	0	0	0	0	0	0	100	0	100	0	0	0	0	50	0	0	50	100	0	0	0	75	66.7	0	0	0	50	0	0	0	0	0	0	44.4
hsa-mir-9-1_39_G_u	40	17.2	0	11.1	28.6	0	16.9	33.3	33.3	50	0	23.1	0	9.1	23.1	58.3	25	0	54.5	18.6	7.8	28	37.5	23.1	33.3	20	33.3	50	38.5	44.1	32.4	33.3	0	0	0	0	0	0	0	0	0	0	20.7	0	0	0	0	0	0
hsa-mir-330_40_U_a	0	16.7	33.3	14.5	15.8	0	16.7	12.5	0	50	0	0	12.5	27.3	0	11.8	0	3.7	0	9.3	14.7	0	16.8	12.1	17.1	0	0	13.8	33.3	6.7	19.2	21.7	33.3	100	0	16.7	18.2	0	25	0	50	0	20.8	0	0	100	0	8.3	20
hsa-mir-9-1_39_G_a	60	79.3	100	66.7	61.9	50	67.8	66.7	66.7	50	100	46.2	0	72.7	69.2	33.3	75	100	45.5	67.4	86.3	66	56.2	61.5	66.7	80	66.7	42.9	53.8	49.2	61.8	33.3	0	0	50	0	0	0	100	0	0	0	65.5	83.3	100	0	100	100	100
hsa-mir-6852_59_G_u	0	0	0	0	0	0	0	0	0	100	0	100	0	0	0	0	0	0	0	0	0	0	0	0	0	0	0	0	0	100	0	0	0	0	0	0	0	0	0	0	0	0	0	0	0	0	0	0	0
hsa-mir-379_27_C_u	36.1	33	29.6	41.9	22.6	23.3	29.4	32	25	42	42.9	44	34.6	35.6	31.2	25.6	16.7	32.2	35.9	35.7	29	34.1	28.7	24.8	27.6	32.5	31	32.8	30	42.6	35	29.1	2.6	0	0	4.8	0	0	0	0	0	0	23.3	0	28.6	0	0	26.8	22.2
hsa-mir-379_27_C_a	45.8	56	55.6	49.5	74.2	68.7	58.8	54	71.9	52.2	52.4	36	57.2	51.2	56.2	61.5	66.7	56.6	53.8	50	61.3	53.2	63	66.1	53.9	57.5	54.9	54.5	61	48.9	55.2	65	71.1	50	100	95.2	100	100	85.7	100	100	66.7	65	100	57.1	100	100	66.7	45.2
hsa-mir-33b_75_C_u	0	0	0	0	0	0	0	0	0	0	0	0	0	0	0	0	0	0	0	0	0	0	0	0	0	0	100	0	0	0	0	0	0	0	0	0	0	0	0	0	0	0	0	0	0	0	0	0	0
hsa-mir-33b_75_C_a	0	0	0	0	0	0	0	0	0	0	0	0	0	0	0	0	0	0	0	0	0	0	100	0	100	0	0	0	0	100	0	0	0	0	0	100	100	0	0	0	0	0	0	0	0	0	0	0	100
hsa-mir-544b_27_U_g	0	0	0	0	0	0	100	100	0	0	0	0	0	0	0	0	0	0	0	0	0	0	0	0	0	100	0	100	0	0	100	0	0	0	0	100	0	0	0	0	0	0	100	0	0	0	0	0	0
hsa-mir-142_38_A_u	40	100	0	66.7	0	0	0	100	100	71.4	83.3	50	75	25	57.1	100	0	80	100	0	80	0	100	50	66.7	0	80	75	80	33.3	75	69.2	0	0	0	100	0	0	0	0	0	0	75	0	0	0	0	0	78.6
hsa-let-7a-1_5_A_c	20	0	0	0	0	0	0	0	0	0	100	0	0	0	0	0	0	0	0	0	0	0	0	0	0	0	0	0	4.5	0	0	0	0	11.1	0	0	6.7	0	0	100	0	0	0	0	0	0	0	0	0
hsa-mir-22_76_G_u	24.5	26.2	18.2	14.3	25	31.2	31.2	17.6	21.6	31.6	12.8	17.6	28.1	34.1	25	34.2	22.2	28.6	19	40	10.3	18.2	40.3	28.2	23.6	33.3	48.6	35.1	26.5	36.2	45.8	25.4	14.3	0	0	25	0	0	0	0	0	8.3	13.9	25	37.5	0	16.7	12.5	18
hsa-mir-22_76_G_a	12.2	14.8	9.1	14.3	22.5	19.4	11.6	11.8	5.4	15.8	8.5	20.6	10.5	13.6	9.1	15.8	22.2	15.3	14.3	17.8	12.1	18.2	20.9	21.1	18.2	17.1	10	18.9	17.9	13.8	16.9	16.7	0	50	0	0	20	20	0	0	0	0	15.3	25	0	0	16.7	12.5	16
hsa-mir-155_29_U_a	0	0	14.3	6.2	0	0	33.3	25	20	0	5.3	0	14.3	7.1	0	0	25	7.5	0	0	0	0	0	15.6	11.1	0	14.3	0	6.2	6.7	21.4	6.2	33.3	0	0	100	0	0	50	0	100	100	0	0	0	0	33.3	0	0
hsa-mir-889_70_U_a	0	11.1	0	0	0	20	0	0	0	50	0	0	0	0	0	0	0	12.5	0	0	0	100	0	0	10.7	0	0	0	0	0	40	0	0	0	0	100	0	100	0	0	0	0	0	0	0	0	100	0	0
hsa-mir-4661_31_C_a	0	0	0	0	0	0	10.5	0	0	0	0	11.8	0	0	12.5	0	0	50	3.3	0	0	10	6.8	1.8	0	0	0	25	16.7	12.5	0	15.4	0	0	0	16.7	0	0	0	0	33.3	0	0	0	0	0	0	0	5.9
hsa-let-7a-1_4_G_u	0	0	0	0	0	0	0	0	0	0	0	0	0	0	0	0	0	0	0	0	0	0	0	0	0	0	0	0	0	0	0	100	0	0	0	0	0	0	0	0	0	0	0	0	0	0	0	0	0
hsa-let-7a-1_4_G_a	0	0	0	100	0	0	0	0	0	0	0	0	0	0	0	0	0	0	0	0	0	0	100	0	0	100	0	0	0	0	0	0	0	0	0	0	0	0	0	0	0	0	0	0	0	0	0	0	0
hsa-mir-877_23_C_a	0	0	0	0	0	0	0	0	100	100	0	0	0	0	0	0	0	0	0	0	12.5	0	0	9.1	0	0	0	0	0	0	100	0	0	100	0	0	0	0	25	0	0	0	25	100	0	0	0	0	0
hsa-let-7d_83_U_a	5.7	5.7	9	4.3	3.1	7.1	2.6	5.3	7.8	8.7	9	3.6	7.6	8.1	3.7	8.2	2.4	8.6	3.7	3	6.4	5.7	7.1	6.8	7.6	7.6	8.5	6.2	6.7	6.3	6.8	7.7	14.7	37.5	5.9	26.9	22.9	30.8	0	0	0	11.1	8	11.1	9.7	8.3	25	10.6	8.8
hsa-mir-509-2_78_G_u	0	0	0	0	0	0	0	0	0	100	0	0	0	0	0	0	0	0	0	0	25	0	0	100	100	100	0	0	100	100	0	0	100	0	0	0	0	0	0	0	0	0	0	0	0	0	0	0	100
hsa-mir-509-2_78_G_a	100	100	0	0	0	75	100	0	0	100	0	0	0	0	0	0	0	0	0	0	75	0	0	100	100	0	0	0	0	100	0	0	0	0	0	0	0	0	0	0	0	0	100	0	0	0	0	0	100
hsa-mir-26a-1_34_G_a	0	20	0	0	0	25	0	0	0	0	20	0	0	0	0	100	0	25	0	25	0	0	22.2	33.3	16.7	40	0	33.3	28.6	0	50	66.7	100	100	100	50	50	0	0	0	33.3	0	0	100	100	0	0	0	0
hsa-mir-29c_41_G_u	0	0	0	0	0	0	0	0	0	0	0	0	0	0	0	0	0	0	0	0	0	0	0	0	100	0	0	0	100	0	0	0	0	0	0	0	0	0	0	0	0	0	0	0	50	0	0	100	0
hsa-mir-151b_80_A_u	66.7	68.2	80	72	85	66.7	71.4	76.9	81.8	76.2	75	100	72	77.8	81.8	50	50	90	81	100	85.7	63.6	68	66.7	80	83.3	83.3	60	64	69.2	75	66.7	100	50	100	50	37.5	33.3	100	100	40	50	78.3	66.7	86.7	50	50	73.8	66.7
hsa-mir-29c_41_G_a	0	0	0	0	0	33.3	100	0	0	0	0	0	0	0	0	0	0	0	33.3	0	100	0	0	0	0	0	0	0	0	0	0	0	0	0	100	0	0	0	0	0	0	0	0	0	0	0	0	0	0
hsa-mir-450b_33_U_a	0	50	0	60	0	0	0	0	0	0	0	0	100	0	0	0	0	0	0	0	0	0	0	40	42.9	0	0	0	50	9.1	20	0	100	0	0	0	0	0	0	0	0	0	66.7	0	0	0	100	50	100
hsa-mir-424_70_C_u	0	50	0	0	0	100	0	0	0	50	0	0	0	0	0	0	0	0	100	0	0	0	0	66.7	0	0	100	25	50	0	0	33.3	0	0	0	0	0	0	0	0	0	0	0	0	0	0	0	50	0
hsa-mir-424_70_C_a	0	50	0	75	0	0	0	0	0	50	0	0	100	0	0	0	0	0	0	66.7	100	100	100	0	100	0	0	75	50	0	100	33.3	100	0	0	0	0	0	0	0	0	0	0	0	0	0	0	50	100
hsa-mir-21_7_G_a	7.4	10.5	26.9	6.7	13.8	12.4	6.2	7.7	16.7	8.1	14.4	7.9	8.2	10.5	12.1	10.4	3.7	6.3	14.2	16.3	9.1	13.4	21.1	9.6	12.5	17.4	15.6	19	20.3	16.7	16.2	11.8	14.7	17.8	9.4	14.2	17	10.6	14.8	8.2	18.3	8.9	8.3	16.8	6.5	4.7	6.3	16.3	6.8
hsa-let-7d_30_U_a	44.4	63.9	47.1	49.6	54.4	51.4	47.4	64.3	58.5	51.1	59.3	63.3	39.1	69.2	53.2	70	100	57.1	43.4	53.7	65.5	48.5	48.1	48.4	51.4	51.8	27.1	55.1	47.9	51	46.4	49.4	66.7	75	57.1	76.7	87.5	100	57.1	0	63.6	87.5	56.3	100	65	75	88.9	56.3	59.6
hsa-mir-147b_72_A_c	0	0	0	0	0	100	25	0	0	100	0	0	0	0	0	0	0	0	0	0	0	0	0	0	0	0	0	0	0	0	0	0	0	0	0	0	0	0	0	0	0	0	0	0	0	0	0	0	0
hsa-mir-103a-2_47_A_c	0	0	0	0	12.5	0	0	0	0	0	0	0	0	0	0	0	0	0	0	0	0	0	11.6	0	25	0	0	0	0	14.3	0	0	0	0	0	7.7	0	0	7.7	0	0	22.2	0	0	0	0	0	0	0
hsa-mir-500a_74_A_u	4.6	4.3	5.6	3.2	4.9	9.9	4.4	4	12.3	11.1	4.2	4.1	5.1	3.2	4.5	7.8	4.1	4.1	13.7	4.4	1.3	5.1	11.6	8.8	3.1	7.4	7.5	9.7	8.2	8.2	10.8	7.3	11.8	10.5	9.1	11.1	5.7	16.7	4.9	0	9.4	5.3	7.5	0	8	40	0	10.6	7.6
hsa-mir-7977_6_A_g	100	100	100	100	100	92.1	100	100	94.1	100	100	100	100	100	100	100	96	100	100	100	100	100	85.7	100	100	100	100	100	100	100	100	100	100	100	0	100	100	100	100	0	100	100	100	100	100	100	100	100	100
hsa-mir-16-2_75_G_u	0	50	0	66.7	50	0	0	0	0	0	0	100	0	0	50	0	0	0	100	50	0	100	50	100	50	100	70	0	66.7	100	100	0	0	0	0	100	0	0	0	0	0	0	80	0	0	0	0	0	33.3
hsa-mir-329-1_71_U_a	50	7.7	100	0	0	0	0	0	0	0	0	100	50	0	0	0	100	66.7	0	0	0	0	12.5	0	15	0	0	0	0	0	33.3	0	0	0	100	0	0	0	0	0	0	0	0	0	0	0	0	50	16.7
hsa-mir-19b-1_77_C_a	0	100	0	100	100	100	0	50	0	0	100	0	0	0	100	0	0	50	100	50	100	0	100	0	100	50	0	100	100	100	100	0	0	0	0	0	0	0	0	0	0	0	100	100	100	0	0	0	100
hsa-mir-16-2_75_G_a	100	50	0	0	50	0	0	0	0	0	0	0	0	0	50	100	0	100	0	50	100	0	0	0	50	0	30	0	33.3	0	0	0	0	0	0	0	0	100	0	0	0	0	20	0	0	0	0	0	66.7
hsa-mir-455_40_G_a	100	0	0	0	100	100	50	50	0	100	100	0	100	25	100	0	0	100	100	0	80	0	61.1	75	100	50	75	100	57.1	80	66.7	100	0	0	0	0	50	0	0	0	0	0	0	0	100	0	0	0	100
hsa-mir-331_82_C_u	66.1	63.6	41.7	47.3	65.3	55.2	67.6	49.2	27.5	58.3	67.7	63.5	56.9	45.7	58.1	57.8	55.6	60.8	59	47.8	40.1	61	51.2	62.1	49.7	53.7	56.2	41.9	50.4	58.7	60.9	42.2	33.3	33.3	50	43.8	21.1	62.5	53.3	42.9	21.4	0	53.3	53.8	44	27.3	50	53.5	49.5
hsa-mir-15a_35_G_a	1.5	5.3	7.5	3	1.6	5.4	1.6	2.9	3.1	1.8	4.5	2	3.1	2.9	3.7	1.9	0	3.5	4.4	2.4	3.3	6	4.5	4.2	3.5	6.6	4.8	6.2	4.4	2.7	1.8	8.3	6.4	9	5.2	6.5	7.3	5.9	4.7	11.8	10	3.5	7.6	4.7	7.1	0	5.8	3.4	4
hsa-mir-331_82_C_a	26	30.4	25	46.9	26.4	31.9	32.4	34.9	45	22.2	26.2	31.1	27.3	24.5	33.3	37.8	33.3	31.7	25	42.4	55.1	30.1	33.8	29.7	40.2	31.6	31.2	43.5	29.3	30.7	30.5	44.9	33.3	44.4	30	31.2	52.6	25	40	42.9	71.4	100	40.2	38.5	38.3	45.5	50	39.2	32
hsa-mir-135a-1_39_A_u	0	0	0	6.8	0	0	0	0	0	12.5	0	0	0	0	0	0	0	0	0	5.3	0	50	29.4	0	0	0	0	0	0	0	0	0	0	0	0	0	50	0	0	0	0	0	14.3	0	16.7	0	0	20	16.7
hsa-mir-195_76_G_u	0	100	0	100	0	0	100	0	0	100	0	0	0	0	100	0	0	100	100	100	0	100	100	0	100	100	100	100	100	100	0	100	100	0	0	0	0	0	0	0	100	0	0	0	0	0	0	0	0
hsa-mir-20a_32_G_u	0	100	0	0	100	0	0	0	0	0	0	0	0	0	0	0	0	0	0	0	0	0	0	0	0	0	0	0	0	0	0	0	0	0	0	0	0	0	0	0	0	0	0	0	0	0	0	0	0
hsa-mir-518e_75_U_a	0	0	0	0	0	0	0	0	0	0	0	0	0	0	0	0	0	100	0	0	0	0	0	0	0	0	0	0	0	0	0	0	0	0	0	0	0	0	0	0	0	0	0	0	0	0	0	0	16.8
hsa-mir-103a-1_34_U_a	0	0	0	33.3	28.6	50	28.6	66.7	0	40	0	100	33.3	0	33.3	100	100	50	22.2	30.8	25	50	66.7	40	66.7	66.7	0	50	25	50	50	50	100	50	0	0	50	0	0	0	0	0	14.3	100	40	0	0	28.6	75
hsa-mir-20a_32_G_a	0	0	0	0	0	0	0	0	0	0	0	0	0	0	0	0	0	0	0	100	100	0	0	50	0	0	0	0	0	0	0	0	0	0	0	0	0	0	0	0	0	0	0	0	0	0	0	100	100
hsa-mir-148a_68_C_u	50	42.9	0	18.8	50	33.3	50	0	16.7	25	6.2	10	62.5	33.3	50	0	0	36.4	18.2	16.7	66.7	50	11.1	71.4	33.3	33.3	100	37.5	8.3	46.5	45.5	50	0	0	0	0	100	0	0	0	33.3	0	20	0	0	0	0	11.3	33.3
hsa-mir-4662a_8_A_g	0	0	0	0	0	3.3	0	0	0	0	0	0	0	0	0	0	0	0	0	2	2	0	0.5	0	1	2	0.2	0.6	2.7	1.4	0.5	0	0.7	2.7	0	0	4.3	4.2	0	0	2.9	0	5.4	0	0	0	0	2.4	0
hsa-mir-148a_68_C_a	0	0	0	6.2	0	0	0	0	0	0	0	0	0	16.7	0	0	0	9.1	9.1	0	0	0	11.1	0	0	0	0	0	8.3	4.7	0	0	100	0	0	0	0	0	100	0	0	0	20	0	0	0	0	3.8	0
hsa-mir-501_39_C_u	100	0	0	0	0	0	0	0	100	0	0	0	0	0	0	0	0	0	0	50	100	0	0	0	0	0	0	0	0	0	0	0	0	0	0	0	0	0	0	0	0	0	0	0	0	0	0	0	0
hsa-mir-103a-1_72_G_u	40	30.8	33.3	54.5	35.6	21.9	50	50	35.7	33.3	50	30.8	33.3	12.5	52.6	0	20	36.4	42.9	37.5	34.5	35.3	36	44.4	36.7	28	18.8	38.2	22.4	32.4	28	30.8	20	0	0	16.7	0	0	0	0	0	0	30.8	66.7	66.7	0	0	23.5	46.7
hsa-mir-218-2_48_U_a	50	25	100	66.7	20	100	66.7	100	50	66.7	0	0	50	0	66.7	0	0	40	50	25	33.3	66.7	46.3	40	42.9	62.5	100	66.7	56.5	72.7	16.7	66.7	0	0	50	0	50	0	0	0	0	0	80	0	0	0	0	22.2	0
hsa-mir-664a_34_U_a	0	100	0	50	0	0	0	0	100	0	0	0	0	0	0	0	0	0	0	0	0	0	0	0	0	0	0	0	100	0	100	0	0	0	0	0	0	0	100	0	50	0	50	0	0	0	0	50	0
hsa-mir-151a_69_C_u	26.5	16.6	19.3	26.1	23.9	28.3	21.8	27.6	20.4	34.9	22.9	20.6	28.5	28.5	25.6	28.1	36.4	19.6	29.9	21.2	14.5	28.9	20.2	27.1	19.3	23.9	32.7	25.1	21	24.8	22.2	20.4	6	7.1	12	9.3	7.9	15.6	6	11.1	2.2	4.2	24.6	18.3	15.2	3.3	17.8	17.2	21.9
hsa-mir-151a_69_C_a	68.5	76.4	74.7	71	72.2	67.3	73.3	65.2	76.2	58.9	70.9	76.9	69.2	64.2	69.9	67.9	59.1	76.1	66	74.9	82.2	64.8	75.7	67.7	75.1	71	61.4	69.6	73.9	70.4	73.1	76.4	88.5	85.7	81	84.6	86.3	77.8	89	88.9	89.8	85.4	71.6	78.3	78.3	83.3	71.1	78.3	74.4
hsa-mir-98_43_U_a	3.2	5.5	0	2.9	2.9	11.1	2.7	2	8.1	3.7	0	1.2	5.5	3.3	1.2	10.5	0	3.8	1.6	2.3	1.4	3.1	8.2	8.8	4.4	6.9	3.8	12	7.9	7.5	7.5	12.6	11.6	3.3	13.3	18.9	19.8	6.9	17	33.3	16.6	24.4	4.6	9.5	0	3.6	3.3	8.3	2.2
hsa-mir-550a-2_44_C_a	0	33.3	0	14.3	33.3	0	0	0	0	0	0	0	0	100	0	0	0	0	0	25	0	0	22.2	33.3	0	0	0	0	0	0	28.6	0	0	0	0	0	0	0	0	100	0	0	0	0	0	0	0	0	0
hsa-mir-107_72_A_u	0.6	0.9	3.2	1.9	0.3	0.5	0.4	0.6	0.4	1.3	0	1.9	0	1.2	1.3	0.6	0	0	0.4	0.4	1.1	2.7	1.4	1.4	0	0.2	0	0.3	0.5	0.3	0.5	0.3	4.5	0	10	0	5	0	0	0	10	0	1.9	0	0	0	0	1.6	0
hsa-mir-30e_43_A_u	100	0	0	66.7	28.6	100	0	33.3	16.7	0	50	0	100	0	20	100	0	33.3	75	0	0	50	33.3	50	60	33.3	0	25	50	25	0	16.7	0	0	0	0	100	0	0	0	0	0	0	0	0	0	0	0	0
hsa-mir-26b_11_G_u	0	0	0	0	0	0	0	0	0	0	0	0	0	0	0	0	0	0	0	0	0	0	0	0	0	0	0	0	0	0	0	0	0	0	0	0	0	0	0	0	0	0	0	100	0	0	0	0	50
hsa-mir-26b_11_G_c	0	0	0	0	0	0	0	0	0	0	0	0	0	0	0	0	0	0	0	0	0	0	0	0	0	0	0	0	0	0	0	0	100	0	0	0	0	0	0	0	0	0	0	0	0	0	0	0	0
hsa-mir-26b_11_G_a	0	0	0	0	100	0	100	0	100	0	0	100	0	100	0	0	0	0	0	100	0	100	0	100	0	0	0	100	0	0	0	100	0	100	0	100	100	0	0	0	0	100	100	0	0	0	0	0	50
hsa-mir-769_52_G_u	25	85.7	100	44.4	63.6	33.3	57.1	100	50	0	0	57.1	0	50	26.7	50	100	50	50	50	50	66.7	46.2	50	50	60	0	33.3	54.5	40	40	12.5	100	100	60	40	60	0	100	0	0	100	0	100	33.3	0	0	100	0
hsa-mir-769_52_G_a	50	14.3	0	44.4	36.4	66.7	28.6	0	50	100	100	42.9	100	50	53.3	50	0	50	50	30	41.7	22.2	38.5	50	50	30	0	50	45.5	40	60	75	0	0	20	40	40	0	0	100	0	0	66.7	0	66.7	0	100	0	100
hsa-mir-103a-2_71_A_u	27	15.6	24.2	21.1	24.4	17.7	21.3	25.9	23.9	24.1	16.3	20.6	24.5	18.4	21.9	21.5	35.3	17.2	31	19.3	14.9	18.7	22.9	27	16.3	24.1	25	16.8	18.9	21.8	20.1	16.5	6.2	0	0	2.5	0	3.4	2.4	0	4.5	0	11.8	0	16	33.3	0	13.1	16.4
hsa-mir-3913-2_45_C_a	100	66.7	0	20	25	57.1	40	25	33.3	50	100	100	66.7	0	25	0	100	40	0	0	33.3	100	47.1	0	100	33.3	50	33.3	50	0	60	50	0	0	0	0	25	0	100	0	0	0	62.5	0	50	0	0	50	50
hsa-mir-130a_78_G_a	0	50	0	0	0	0	0	0	0	50	0	0	100	0	0	0	0	0	0	100	100	0	50	25	83.3	0	100	0	36.4	100	0	0	0	0	0	0	0	0	0	0	0	0	66.7	0	0	0	0	0	50
hsa-mir-769_91_U_a	10	0	0	2.4	0	0	0	0	0	0	0	8.3	50	0	12.5	33.3	20	0	0	0	0	0	16.7	0	20	0	0	0	0	0	25	0	0	0	0	100	0	0	0	0	0	0	0	50	0	100	0	20	0
hsa-let-7a-3_29_G_a	0	0	0	0	0	0	0	0	0	0	0	0	0	0	0	0	0	0	0	0	0	0	0	0	0	0	0	0	0	0	0	0	0	0	0	0	0	0	0	0	0	0	0	0	0	0	0	0	50
hsa-mir-676_64_G_u	0	42.9	100	0	0	0	0	75	0	50	0	50	57.1	0	0	50	0	0	20	0	0	0	0	100	0	50	0	11.1	0	0	50	0	0	0	0	0	18.2	0	0	0	0	0	40.7	0	50	0	0	25	25
hsa-mir-449b_27_U_c	0	0	0	75	0	0	0	0	0	0	0	0	0	0	0	66.7	0	0	0	0	0	100	0	0	0	0	0	0	0	0	0	0	0	0	0	100	100	0	0	0	0	0	0	100	0	0	0	0	0
hsa-mir-676_64_G_a	33.3	28.6	0	0	33.3	0	100	0	100	0	0	0	0	0	50	10	0	0	40	7.1	0	0	0	0	0	0	0	11.1	33.3	0	0	100	0	0	0	0	0	0	0	0	0	0	29.6	0	50	0	0	0	0
hsa-mir-339_38_U_a	12.5	29.6	71.4	16.7	15.7	42	38.5	33.3	40	36.6	37.9	11.1	30	26.7	11.1	52.9	10	46.5	11.8	27.3	50.8	32.3	35.9	25.7	40.6	32.4	26.5	41.3	30.5	56.2	44.6	51.3	42.9	0	20	25	50	50	33.3	0	0	100	33	33.3	17.4	100	33.3	29.8	34.5
hsa-mir-99b_30_G_c	12.5	5.9	0	4.2	0	0	0	0	78.6	0	62.5	45.5	50	0	0	20	50	25	8.3	1.3	0	33.3	0	0	9.1	7.7	0	8.7	5	0	0	15.8	5.6	0	0	0	0	0	25	16.7	33.3	69.2	21.4	33.3	0	33.3	0	40	33.3
hsa-mir-6892_22_A_u	0	25	50	0	0	0	0	0	50	0	0	41.7	100	0	50	0	0	0	0	100	14.3	0	25	50	0	0	9.1	0	25	20	0	50	25	0	0	0	0	0	0	0	0	0	16.7	0	0	50	0	25	50
hsa-mir-520c_30_A_g	0	100	100	100	100	100	0	100	100	100	0	0	100	100	0	100	0	100	100	100	0	0	100	100	100	100	100	0	0	0	0	100	0	100	100	0	100	100	100	0	100	100	100	0	100	0	0	100	7.1
hsa-mir-148a_65_U_a	14.3	10.1	10.1	8.4	10.5	15.7	8.4	8.8	17.8	14.6	24.9	14.1	12.5	7.3	14.9	12	16.1	11.3	11.7	7.9	12.6	10.3	17.1	13	21.8	14.3	19.7	21.6	18.9	7.7	18.9	26.5	1.3	4.6	3.8	4.5	6.5	2.2	4.3	3.4	1.3	2.5	26	6.2	12	3.9	2.9	20.1	7.1
hsa-mir-379_65_U_a	0	36.4	0	0	0	0	0	0	0	0	0	0	0	100	0	0	0	0	0	0	0	0	0	0	50	0	0	0	0	50	66.7	0	0	0	0	0	0	0	0	0	0	0	0	0	0	0	0	0	22.2
hsa-let-7d_29_U_a	0.4	0.9	1.1	0.9	0.6	1.8	0.6	1	2.1	1	0.4	0.7	0.4	0.3	0.4	0	3.9	1.1	0.4	0.4	1.2	1.1	1.8	0.6	1.4	1	0.7	1.5	1.4	1.1	1.8	1.8	15.2	23.5	14.6	32	22.8	17.4	21.4	20	16.4	5.2	1.8	13.3	1.7	10.4	15.3	3	1.5
hsa-mir-450a-1_40_G_a	0	0	0	50	100	0	0	0	0	0	0	0	0	0	0	0	0	0	0	0	100	0	50	50	50	0	100	100	33.3	0	0	0	0	0	0	0	0	0	0	0	0	0	0	0	0	0	0	0	0
hsa-let-7b_5_G_c	0	0	0	0	0	33.3	0	0	0	0	0	0	8.3	0	50	0	0	0	33.3	0	0	40	25	20	0	0	0	13.6	0	12.5	14.3	7.7	0	0	0	10	0	0	50	0	0	10	16.7	0	0	25	0	0	0
hsa-let-7b_5_G_a	100	88.9	40	100	100	33.3	93.3	100	57.1	66.7	44.4	100	83.3	100	50	100	100	100	66.7	70	50	60	56.2	80	60	66.7	80	77.3	100	87.5	85.7	92.3	92.3	91.7	100	80	100	100	50	100	81.8	60	66.7	100	85.7	50	100	50	50
hsa-mir-551b_82_A_u	97.4	98	100	100	98.8	100	100	100	100	100	95.3	100	100	100	100	100	100	98	98.6	98.2	98.2	100	96.8	100	98.5	100	100	100	99	100	100	100	100	0	100	0	100	0	0	0	0	100	99.2	100	97.3	0	100	96.6	100
hsa-mir-224_33_A_u	50	66.7	0	0	0	0	0	0	0	0	0	0	0	0	50	0	0	0	0	0	0	0	0	50	0	0	100	0	0	0	0	0	0	0	0	0	0	0	0	0	0	0	0	0	0	0	0	0	0
hsa-mir-182_49_U_a	12.7	20.5	11.5	11.4	14	22.5	15.9	13.2	18.4	16.7	21.7	14.5	19	28	9.1	0	16.7	30.6	9.9	19.4	23.3	18.3	9.4	7.7	17	10.8	10.5	11	11	10.9	14.3	24.3	33.3	33.3	12.5	25	40	50	50	0	33.3	0	33.3	7.1	0	20	50	50	8.7
hsa-mir-181a-2_99_U_a	47.1	32.3	20	22.2	37.2	35	26.7	42.9	37.5	35	0	29.4	57.1	50	33.3	63.6	0	10.5	50	40.8	54.5	20	44.3	36.5	50	40.5	38.5	61.2	53.4	34.3	27.5	38.8	66.7	0	100	100	100	0	100	0	0	0	44.8	75	58.3	0	100	31.1	28.6
hsa-mir-542_75_G_u	7.3	3.7	12.5	2.3	8.8	6	3.8	4.5	0	3.3	2.4	3.1	8.6	0	0	20	0	1.9	7.4	5	0	12	9.1	3.7	4.4	11.4	0	8.5	6	11.1	25	1.7	0	0	0	0	0	0	0	0	0	5.6	4.3	0	0	20	0	2.3	5
hsa-mir-15a_38_U_a	0	0	0	0	100	0	33.3	0	0	0	0	50	100	0	0	0	0	0	0	0	0	100	0	0	0	100	0	100	66.7	50	0	0	0	0	0	0	0	0	0	0	0	0	0	0	0	0	0	0	0
hsa-mir-7-1_88_U_a	64.3	60	33.3	61.4	47.6	60	36.4	20	33.3	33.3	66.7	22.2	100	50	57.1	100	0	45.5	40	61.1	100	63.6	62.5	71.4	40	20	23.1	0	42.1	68.4	40	80	0	0	0	100	0	0	0	0	0	0	57.1	0	100	0	0	62.5	40
hsa-mir-542_75_G_a	7.3	6.4	0	2.9	5.3	10.4	0	4.5	0	6.7	4.9	0	2.9	5.3	0	0	0	5.8	7.4	6.7	10	8	17.7	6.7	5.9	15.9	0	9.4	6.8	8	10.7	7.9	5.6	0	0	0	0	0	14.3	0	0	0	10.6	5.6	11.1	0	0	10.7	6.7
hsa-mir-376c_48_A_g	0	3.2	11.8	5.9	14.3	10.7	21.4	21.1	0	4.5	25	12.5	15.9	21.4	20	28.6	0	14.3	7.7	5.6	100	6.1	11.4	29.2	3.7	9.1	4.2	9	23	30	7.8	18.2	16.3	25	25	21.4	0	11.8	11.1	42.9	13	0	13.6	12.5	33.3	46.2	13	13.1	2
hsa-mir-421_70_C_u	7.7	0	0	14.1	8.3	0	6.1	0	0	0	0	25	0	0	0	0	0	0	0	13.2	0	0	18.3	23.5	0	11.1	0	0	6.7	0	0	22.2	0	0	0	18.8	0	0	0	0	0	0	22.2	0	0	0	0	13.3	14.3
hsa-mir-28_37_U_a	0	0	0	0	0	0	0	0	0	0	0	0	0	0	0	0	0	0	0	0	0	0	100	0	0	0	0	0	0	0	0	0	0	0	0	0	0	0	0	0	0	0	0	0	0	0	0	0	0
hsa-mir-421_70_C_a	7.7	5.3	0	10.9	12.5	75	21.2	0	50	0	66.7	0	0	50	13	40	0	25	0	13.2	28.6	0	17.2	5.9	21.4	0	0	16.7	13.3	66.7	16.7	11.1	0	0	0	18.8	0	25	0	0	0	0	14.8	0	0	0	0	40	0
hsa-mir-629_84_C_a	0	0	0	0	0	0	0	0	0	0	0	0	0	0	0	0	0	0	0	0	0	0	0	0	0	0	0	0	0	0	100	0	100	0	100	0	0	0	0	0	0	0	0	0	0	0	100	0	0
hsa-mir-138-1_47_U_a	100	0	0	0	0	60	0	0	0	100	0	0	0	0	0	0	0	28.6	0	0	0	0	66.7	0	0	0	0	0	0	40	0	0	0	0	20	0	33.3	0	0	0	0	0	0	0	0	50	0	0	0
hsa-mir-522_15_C_a	100	100	0	100	100	100	0	100	100	0	0	100	100	100	0	0	100	100	100	100	100	100	0	100	100	100	100	0	0	100	0	100	100	0	100	0	100	100	0	0	100	0	100	100	100	100	0	0	68.3
hsa-let-7e_31_A_u	35	25.5	100	31.4	0	16.7	13	0	25	0	50	20	50	25	25	16.7	50	28.6	0	27.6	32	22.2	25	45.9	25.7	11.1	23.1	15.2	19.5	13.8	16.7	12.9	0	0	0	0	0	0	0	0	0	0	22.2	0	57.1	0	0	35.7	12.5
hsa-mir-185_37_U_a	63.2	45.3	37.5	44.4	52.6	69.6	47.2	25	33.3	54.5	33.3	50	57.1	61.1	57.1	16.7	75	57.1	37.9	32.6	39.3	34.8	59	52.6	59.4	66.7	53.3	59.3	48.4	56.5	68.9	51.6	89.3	92.3	80	92	84.2	88.2	75	100	58.3	40	36.8	87.5	50	100	100	38.5	43.8
hsa-mir-342_86_C_u	100	40	0	0	50	50	0	0	0	0	0	0	0	0	50	0	0	33.3	20	50	50	0	28.6	28.6	60	40	0	0	50	0	0	0	0	0	0	0	0	0	0	0	50	0	50	0	0	0	0	0	25
hsa-mir-1306_37_G_u	100	70	0	88.9	77.8	100	42.9	0	0	66.7	100	0	100	33.3	87.5	0	0	100	80	78.9	0	80	75	64.7	50	100	66.7	0	80	84.6	66.7	83.3	0	0	100	0	0	0	0	0	0	0	0	0	100	100	0	50	100
hsa-mir-342_86_C_g	0	20	0	0	0	25	0	0	0	0	75	0	0	0	0	0	0	16.7	20	16.7	0	0	42.9	14.3	0	20	100	50	25	0	0	60	60	0	0	0	0	0	0	0	50	0	33.3	50	0	0	0	0	25
hsa-mir-342_86_C_a	0	40	0	0	50	25	0	0	100	100	25	0	0	0	50	0	0	50	60	33.3	50	100	28.6	42.9	40	20	0	50	25	100	100	40	40	0	0	100	0	0	100	0	0	0	16.7	50	100	0	0	100	50
hsa-mir-1306_37_G_a	0	10	0	11.1	22.2	0	42.9	0	0	33.3	0	100	0	66.7	12.5	0	0	0	20	15.8	0	20	25	29.4	40	0	33.3	0	20	7.7	33.3	16.7	0	0	0	100	0	0	0	0	0	0	100	0	0	0	0	50	0
hsa-mir-1287_38_U_a	0	50	0	80	60	0	0	0	0	50	0	0	0	0	0	0	0	0	0	40	0	0	36.8	50	0	20	0	0	33.3	66.7	100	0	0	0	0	0	0	0	100	0	0	0	50	0	0	0	0	0	0
hsa-mir-324_39_A_u	16.7	29	0	55	54.7	45.5	45.7	66.7	0	57.1	66.7	60	100	50	31.2	0	0	46.7	52.6	54.2	34.8	46.7	63.2	53	32.3	50	33.3	60	40	57.1	66.7	52.9	0	0	0	25	0	0	0	0	0	33.3	30.4	0	55.6	100	0	34.8	50
hsa-mir-502_73_A_u	20	21.2	25	23.5	34.2	14.3	14.3	50	18.2	22.2	23.1	22.2	21.4	22.2	25	22.2	0	10.5	21.4	15.6	31.2	25	14.5	18.2	21.6	14.3	25	10.2	19	15.8	12.5	17.9	44.4	55	50	36	43.9	45.5	45.8	100	55.6	58.8	19.4	30.8	17.1	25	100	15	12.5
hsa-let-7e_30_G_u	26.7	22.9	23.9	30.6	23.1	30.1	25.6	29.7	18.5	31.7	21.9	15	26.2	32.1	31.6	15	41.7	26.1	25.5	18.5	17.9	26.3	32.5	35	24.8	31.3	27.8	23.6	27.6	25.6	23.4	20.2	4.4	4.2	3.8	4.5	6.4	5.3	4.7	0	2	0	34.3	0	26.3	0	0	25.9	20
hsa-let-7e_30_G_a	45.6	53	47.8	34.8	48.1	44.3	34.9	45.9	57.6	46.9	42.2	50	45.9	44.6	42.1	45	25	47.8	42.7	41.7	50.5	45.3	44.8	37.9	47.9	44.3	43.3	42.4	44.7	44	44.5	47.4	53.3	62.5	50	59.7	38.3	21.1	53.5	100	72	57.1	39	57.1	42.1	52.9	42.9	55.2	46.3
hsa-mir-27b_83_C_u	26.2	18.3	36.8	29.9	31.6	14.9	17.4	30.6	13.2	18.4	24.4	24.2	25.2	17.3	29.5	18	20	21.4	32.3	23.6	14.6	28.4	16.7	15.9	13.7	20.9	28.8	12	18.1	21.4	21.5	9.2	10.6	14.3	24	11.1	9.4	5	18.8	0	0	25	23.4	12.5	28.2	0	9.1	29.6	23.6
hsa-mir-199b_87_G_u	10.5	10.3	16.7	13	15	12.7	10.8	12.1	7.1	13	14.1	16.9	13.7	18.8	11.7	20	0	16.4	12.7	13.7	11.2	17.1	11	9	13.3	11.6	12.2	11.1	9.3	7.1	14.5	8.8	5.5	0	10	7.1	3.6	0	2.9	0	5.6	0	11.9	0	13.8	0	13.3	8.9	20.8
hsa-mir-27b_83_C_g	48.8	48.1	37.9	38.8	39.6	61	56.5	48.6	55.9	56.6	47.6	41.4	47.7	54.7	39.8	58	20	38.6	43.1	43.8	41	43.9	51.2	64.4	53	49.7	51.5	64.2	49.8	56	49.2	60.3	48.5	42.9	44	58.9	54.7	70	37.5	0	83.3	75	36.7	29.2	23.1	25	63.6	27.9	44.4
hsa-mir-425_78_G_u	0	0	0	66.7	0	0	0	0	0	0	0	0	0	100	0	0	0	100	100	100	0	0	0	100	0	0	0	100	0	0	100	0	0	0	0	0	0	0	0	0	0	0	66.7	0	0	0	0	0	0
hsa-mir-27b_83_C_a	24.4	32.1	23	29.6	28.5	23.4	22.6	19.4	30.2	24.3	25.6	34.3	24.5	26.7	29.9	24	60	35.9	22.2	31.6	43.4	26.1	30.4	18.2	31.3	28.3	19.2	22.4	30.7	21.4	28.5	28.3	31.8	42.9	28	23.3	30.2	20	37.5	0	10	0	38.6	45.8	43.6	75	27.3	41.6	29.2
hsa-mir-199b_87_G_a	79	78.5	71.9	74	63.7	67.9	68.5	77.6	77.8	78.9	71.8	74.6	67.2	61.8	72.9	60	88.9	68.3	77.5	64.3	70.8	70.1	50.7	63.3	59.3	57	68.4	52.1	63.8	69.3	61.7	57.7	27.3	57.1	30	24.3	32.1	40	29.4	100	33.3	40	71.2	100	79.3	50	13.3	80.4	68.2
hsa-mir-196a-2_36_A_c	12.7	23.3	5.2	0	2.2	0	26.3	17.8	0	0	0	0.1	26.7	47.4	14.3	0	100	0	3.1	0	1.1	2.9	0.6	0	61.1	12.5	2.7	11.5	3.3	18.9	2.3	0.5	2.1	100	66.7	0	100	2.5	0	100	0	0.1	0	0	0	0	1	0	0
hsa-mir-378c_30_-_g	0	4.3	0	7	10	10	8.3	1.2	0	0	5.3	0	1.6	1.4	2.2	0	5.6	2.6	3.9	0	5	0	1.8	0	0	21.1	0	11.8	11.4	4.5	0	2.4	0	0	0	0	0	0	0	0	0	0	11.1	0	16.7	0	0	11.4	4.8
hsa-mir-143_58_G_a	0	0	0	0	0	0	0	0	0	0	0	0	0	0	0	0	0	0	0	0	0	0	0	0	0	0	0	0	0	0	0	0	0	0	0	0	0	0	0	0	0	0	0	0	0	0	0	0	0
hsa-mir-30a_68_C_u	35.1	32.7	31.4	30	31.1	27.1	30.6	32.6	28.9	29.6	31.9	31.9	31	32.2	32.2	28.1	31	33.1	29.4	32	34.5	32.6	24	30.9	28.1	29.7	28.9	26	27.2	25.6	24.4	35.2	31.4	33.3	32.4	34.9	30.1	29.8	32.5	37.5	32.8	30	35.1	33.5	43	31.3	37.9	45.6	30
hsa-mir-99a_73_G_u	0	0	0	0	0	0	0	0	0	0	0	0	0	0	0	0	0	100	0	0	66.7	0	100	0	0	0	0	0	0	0	25	0	0	0	0	0	0	0	0	0	0	0	0	0	0	0	0	0	0
hsa-mir-342_45_A_u	100	0	0	0	0	0	0	0	0	0	0	0	0	0	0	0	0	0	0	0	0	0	0	0	0	0	0	0	0	0	0	0	0	0	0	0	0	0	0	0	0	0	0	0	0	0	0	0	0
hsa-mir-6510_53_A_u	81.4	75.9	50	66.7	86.5	100	100	80.9	79.8	0	100	50	83.5	100	100	78.6	0	83.3	91	100	76.4	57.1	78.6	100	81.2	86.3	92.3	91.4	88.7	74.2	82.1	66.7	100	100	50	42.9	0	0	100	0	0	0	88.9	0	0	0	0	100	0
hsa-mir-4647_69_C_u	0	0	0	100	0	100	0	0	0	0	0	0	100	0	0	0	100	0	100	0	0	0	0	100	0	0	0	100	0	0	0	100	0	0	0	0	0	0	0	0	0	0	100	0	100	0	0	100	0
hsa-mir-2276_75_G_u	0	33.3	0	0	0	0	0	0	0	100	0	0	0	0	0	0	0	0	0	0	0	0	0	0	0	0	0	0	0	0	0	0	0	0	0	0	0	0	0	0	0	0	50	0	66.7	0	0	25	0
hsa-mir-3200_77_U_a	0	50	0	0	27.3	0	42.9	100	100	0	0	0	0	0	71.4	0	0	0	20	35.7	0	100	66.7	22.2	66.7	0	0	100	40	0	50	25	0	0	0	0	0	0	0	0	0	0	75	0	100	0	0	0	0
hsa-mir-3928_58_C_u	100	0	0	0	17.4	0	25	0	25	0	0	0	36.4	0	20	0	0	0	25	33.3	0	66.7	25	50	100	50	50	28.6	22.2	28.6	0	50	0	0	0	0	0	0	0	0	0	0	0	0	100	0	0	0	0
hsa-mir-671_89_U_a	0	33.3	0	0	19.2	50	0	0	0	11.1	12.5	0	0	33.3	0	0	0	16.7	25	14.3	40	10	41.7	0	16.7	21.4	23.1	11.1	8.3	0	20	0	12.5	0	0	0	20	0	0	0	0	0	0	100	0	0	33.3	25	40
hsa-mir-99b_29_G_u	30.4	23.2	24.5	27.2	28	28	32.1	20	21.4	30.1	24.5	28.8	29.5	30.7	32.1	26.3	27.5	29.6	37.2	26.2	20.5	26.8	26.9	41.3	26.6	28.9	27	29.5	28.7	32.6	34.1	21.4	34.4	34.1	36.5	32.8	26.6	45.2	19.4	18.5	25.6	4.4	28.7	17.8	22.5	50	34.4	23.8	27.2
hsa-mir-99b_29_G_a	68.2	75	72.7	70.9	70	70.2	65.5	78	75.9	67.6	73.5	68.8	68.9	66	66	69.6	69.9	68.7	60	70.8	77.6	71.4	71.7	56.7	71.1	69.2	70.7	68.3	69.3	65.5	64.1	75.8	41.7	51.2	54.1	62.4	64.1	47.6	70.8	22.2	33.3	33.8	69.3	73.3	75.7	40.5	53.1	73.9	70.6
hsa-let-7a-3_74_U_a	50	26.7	0	37.5	0	0	12.5	0	0	50	0	0	20	33.3	0	0	0	14.3	18.2	40.9	0	50	47.1	40	35.3	60	50	43.8	42.9	22.2	33.3	33.3	0	0	0	0	0	0	0	0	0	0	66.7	100	100	0	0	25	0
hsa-mir-576_39_G_a	100	60	0	100	100	100	0	0	0	100	100	0	0	0	100	0	0	0	100	100	33.3	0	100	40	50	0	0	0	0	0	0	66.7	0	0	0	0	0	0	0	0	0	0	100	0	0	0	0	0	0
hsa-mir-1247_62_C_u	66.7	100	0	0	0	50	66.7	100	20	0	100	0	75	0	0	100	0	60	0	50	20	100	35.4	40	50	66.7	75	58.3	48.6	100	58.3	83.3	0	0	0	100	50	66.7	0	0	0	0	66.7	0	33.3	50	0	100	100
hsa-mir-1247_62_C_a	33.3	0	0	0	100	50	33.3	0	40	100	0	0	25	100	0	0	0	33.3	0	50	80	0	54.2	60	50	33.3	15	16.7	42.9	0	33.3	16.7	100	0	0	0	50	33.3	100	0	0	0	33.3	0	66.7	50	0	0	0
hsa-mir-320b-2_92_A_g	71.4	55.7	61.9	54.4	71.8	50	64.9	71.4	60	50	56.2	40	69	56.7	60	73.7	52.9	61.7	85.3	66.7	70.8	65.2	62.6	54.2	60.9	61.9	58.3	72	64.7	63.9	64.9	55.7	72.1	75.3	80.8	67.5	74.1	84.4	75.7	91.7	70.5	70.5	55.8	69.6	78.9	77.1	71.4	60.5	66.7
hsa-mir-101-1_69_G_u	71.4	74	60	76.5	85.7	83.6	74.1	66.7	58.6	86.4	66.7	68.4	74.2	90.9	89.5	91.7	100	87.5	79.2	81.2	63.6	72.2	77.7	76.1	74.1	84.2	81.4	83.3	76.4	81.7	82.5	74.7	57.1	50	50	33.3	36.4	0	50	0	20	0	70.1	0	75	0	50	61.1	82.1
hsa-mir-338_66_G_u	0	0	0	0	0	0	0	0	0	0	0	0	0	0	0	0	0	0	0	0	0	0	0	0	0	0	0	0	0	0	100	0	0	0	0	0	0	0	0	0	0	0	0	0	0	0	0	0	0
hsa-mir-526a-1_19_A_u	0	0	0	0	0	0	0	0	0	100	0	100	100	100	0	0	0	100	0	100	0	0	0	0	0	0	100	0	0	0	0	0	0	0	0	0	0	0	0	0	0	0	100	100	0	0	0	0	11.1
hsa-mir-101-1_69_G_a	14.3	13.7	20	8.8	7.8	7.5	11.1	8.3	20.7	9.1	16.7	10.5	6.5	9.1	10.5	8.3	0	12.5	12.5	12.5	24.2	13.9	14.3	9	13.8	9.2	5.7	9.6	14	8.5	10.5	11.6	0	0	0	11.1	9.1	0	0	0	0	0	13	0	25	0	0	22.2	5.1
hsa-mir-92a-1_70_U_a	67.8	81.6	73.2	67	63	71.2	70.1	73.5	82.6	67.3	74.5	73.4	72.8	77.9	68.5	56.2	68.3	75.7	59.4	76.1	83.3	74.7	72	69.7	76.8	70.9	61.3	72.6	73.5	64.3	72.9	76	82.8	84.1	84.2	82.1	79.5	81.7	81.5	87.7	80.2	87.1	76.4	83	66.5	83.1	81.1	81.3	78.2
hsa-mir-26b_34_G_u	39.8	20.9	33.3	35.6	41.4	22.9	34.3	33.6	24.4	34.4	28.5	35.6	33.7	39.1	40.2	25.6	24.5	32.3	42	34.4	28	39.6	16.2	34.2	18.3	22.3	33.7	14.1	16.6	19.9	30.2	12.9	6.8	14.8	21.7	16.3	15.1	16	12.5	33.3	6.5	0	25.1	11.4	29.2	25	33.3	32.5	27.6
hsa-mir-26b_34_G_a	25.1	25.3	34.6	26.1	30.1	17.2	28.2	29.1	27.4	32	33.3	26.3	20.5	31.8	23.1	16.3	18.4	32.6	20.6	26.1	41.4	32.1	22.1	23.1	23.7	21.8	15.4	16.5	16.3	18.7	24.3	15.7	22.7	48.1	39.1	34.7	32.1	24	16.7	33.3	38.7	16.7	25	59.1	42.5	0	25	35.4	35.6
hsa-mir-129-2_36_U_a	0	0	0	0	0	33.3	0	0	0	100	0	0	0	0	0	0	0	0	0	50	100	0	50	0	0	0	0	29	50	66.7	0	0	0	0	0	25	0	0	0	0	0	0	0	0	0	0	0	0	0
hsa-mir-1260a_22_U_g	100	100	94.1	100	100	50	100	100	100	100	100	88.9	90.5	95.2	100	100	85.7	87.5	100	100	97.2	100	86.7	100	100	100	100	94.1	100	100	77.8	96.2	96.2	100	90.9	100	100	100	100	100	100	100	97.8	100	98.4	85.7	100	99.8	100
hsa-mir-155_3_G_u	0	0	0	0	0	0	0	0	0	0	0	0	0	50	0	0	0	0	0	0	0	0	0	0	0	0	0	100	0	0	0	0	0	0	0	0	0	0	0	0	0	0	0	0	0	0	0	0	0
hsa-let-7g_3_G_u	0	0	0	0	0	0	0	0	0	0	0	0	0	0	0	0	0	0	0	0	0	0	0	0	0	0	0	0	0	0	0	0	0	0	0	0	0	0	0	0	0	0	0	0	0	0	0	0	0
hsa-mir-155_3_G_a	0	0	0	0	100	0	0	0	0	0	50	0	0	50	0	0	0	0	0	0	100	100	0	0	0	0	0	0	0	0	100	100	50	0	0	0	0	0	100	0	0	0	0	100	0	0	0	0	0
hsa-mir-92b_83_G_u	50	48.1	64.7	75	36	61.8	36	40	43.5	52.6	55.9	60	62	56.5	67.6	82.4	84.2	55.1	67.3	62.5	40	57.7	52	55.7	50.9	52.1	79.3	44.7	59.1	61.4	60.6	58.2	34.3	25	14.8	15.8	22.4	36.1	26.5	28.6	6.2	45.5	55.4	16.7	59.4	0	14.3	39.7	52.4
hsa-mir-26b_69_G_u	50	61.1	66.7	63.6	58.3	56.2	42.9	66.7	66.7	77.8	55.6	50	40	16.7	100	0	0	44.4	42.9	56.5	45	63.6	36.4	65	59.1	73.1	83.3	78.6	63.6	46.2	55	52.5	66.7	0	0	0	50	100	0	0	0	0	73.7	0	57.1	0	0	69.7	57.1
hsa-mir-92b_83_G_a	44.4	38.3	35.3	25	48	28.9	48	53.3	45.7	36.8	41.2	30	30	34.8	21.6	11.8	15.8	42	29.1	30	51.4	38.5	36.7	37.4	41.5	37.5	14.9	45.9	35.5	31.6	30.3	32.9	52.2	50	63	43.6	48	47.2	55.1	57.1	81.2	36.4	39.2	66.7	40.6	100	78.6	46	42.9
hsa-mir-584_38_G_u	44.4	54.5	0	66.7	50	0	0	0	11.1	0	0	0	100	43.8	36.4	100	40	14.6	25	42.9	10	18.5	17.6	14.3	0	16.7	40	33.3	17.6	30	0	25	0	0	0	0	0	0	0	0	0	0	20	0	0	0	0	12.5	12.5
hsa-mir-26b_69_G_a	50	33.3	33.3	36.4	38.9	43.8	57.1	0	16.7	22.2	44.4	50	60	83.3	0	0	0	55.6	42.9	34.8	40	36.4	63.6	35	31.8	23.1	16.7	21.4	36.4	30.8	35	42.5	33.3	100	0	100	25	0	0	0	0	100	21.1	0	42.9	100	0	24.2	42.9
hsa-mir-584_38_G_a	11.1	18.2	0	33.3	0	20	100	50	33.3	50	100	33.3	0	31.2	36.4	0	20	37.5	50	14.3	30	37	35.3	42.9	57.1	66.7	20	11.1	41.2	30	0	25	0	0	0	0	0	0	0	0	0	0	33.3	0	0	0	0	50	37.5
hsa-mir-424_33_G_u	20	43.8	50	21.3	11.1	35.1	20	41.7	25	36.4	34.9	25	39.7	21.1	26.1	0	0	44.7	33.3	28.1	28.6	12.5	25	32.1	32.5	26.9	37.5	15	20.7	50.9	34.4	16.7	0	0	0	100	0	0	0	0	100	0	23.8	0	10	0	0	24.7	39.4
hsa-mir-424_33_G_a	75.6	55.5	50	73.8	83.3	62.2	60	54.2	75	63.6	62.8	75	57.4	78.9	73.9	100	100	53.2	66.7	68.8	67.9	87.5	70	64.3	65	57.7	58.3	75	72	45.3	56.2	73.6	100	0	100	0	0	0	0	0	0	66.7	73.8	100	90	0	0	72.7	56.4
hsa-mir-5010_102_A_u	100	72.7	0	100	89.8	90	60	0	100	50	66.7	100	0	100	100	100	0	77.8	93.3	100	88.2	88.9	100	84.2	71.4	66.7	75	100	86.4	77.8	100	73.7	0	0	0	100	100	0	100	0	100	0	84.6	0	87.5	0	0	85.7	100
hsa-mir-27a_73_C_u	0	0	0	0	0	33.3	0	0	0	0	0	0	33.3	0	0	0	0	0	0	0	0	50	50	25	33.3	0	0	42.9	0	25	0	0	0	0	0	0	0	0	0	0	0	0	20	0	0	0	0	0	0
hsa-mir-27a_73_C_a	0	0	0	0	0	33.3	0	0	0	0	0	0	0	66.7	0	0	0	50	0	66.7	0	0	0	25	16.7	0	100	28.6	0	25	0	50	0	0	0	0	0	0	0	0	0	0	40	0	0	0	100	33.3	50
hsa-mir-15b_42_U_a	86	84	75	89.2	76.3	90	68.3	84.6	95.7	100	100	59.3	81	100	87.5	77.8	25	75.8	53.5	88.1	81.5	75	94	79.5	94.9	77.3	66.7	97.4	74.6	84.7	80	80.8	33.3	0	0	100	0	100	100	0	75	0	86.3	57.1	87.5	0	0	86.1	71.4
hsa-mir-203a_88_C_u	0	0	5.4	0	6.5	5.1	0	2.6	3.2	9.1	0	4	0	7.1	6.8	3.4	0	0.9	2.4	1.7	3.7	2.8	4.3	6.1	9.1	8.2	15.4	5	8.7	2.1	3.6	4	0	0	0	0	0	0	0	0	14.3	0	11.1	0	14.3	0	0	5.1	0
hsa-mir-203a_88_C_a	100	100	89.2	100	90.8	90.7	100	94.7	88.9	90.9	100	92	85.7	92.9	87.9	93.1	100	91.9	94.1	93.8	91.7	93.6	91.3	90.9	72.7	89.7	76.9	93	86.1	89.4	95.2	87	100	100	100	75	100	100	100	100	85.7	100	88.9	0	85.7	0	100	89.7	80
hsa-mir-93_73_G_u	0	40	0	77.3	70.6	0	50	50	0	0	0	0	0	0	50	0	0	33.3	100	83.3	0	16.7	0	44.4	75	0	33.3	0	25	0	66.7	85.7	0	0	0	0	0	0	0	0	0	0	0	0	0	0	0	0	0
hsa-mir-93_73_G_a	0	60	0	22.7	23.5	0	40	0	0	0	0	0	0	100	50	0	0	66.7	0	0	100	50	0	22.2	0	100	33.3	100	25	100	16.7	14.3	0	0	100	100	0	0	0	0	0	0	75	0	0	0	0	100	100
hsa-let-7b_27_U_a	2.7	3.9	2.2	3.7	2.6	3.9	3	2.1	3.5	2.7	3.3	1.7	2.6	2.3	4	2.7	3.9	2.3	2.1	1.6	3.3	2.8	5.3	4	4	3.9	2.2	3.1	5.2	3.7	3.4	6.4	13.4	22	11.5	17	19.6	16.4	19.9	13.3	17.4	14.1	5.1	12.9	6.4	10.4	11.4	5.6	2.3
hsa-let-7a-2_4_U_c	6.7	0	0	0	0	0	0	0	0	0	0	0	0	0	0	0	0	0	0	0	0	0	0	0	0	0	0	0	3.7	0	0	0	0	9.1	0	0	6.2	0	0	0	0	0	0	0	0	0	0	0	0
hsa-mir-376a-2_15_A_g	0	18.2	33.3	100	0	0	0	0	0	0	0	0	0	20	50	0	0	40	0	0	0	33.3	16.7	0	14.3	25	0	45.5	0	0	0	0	0	100	0	100	0	0	0	0	0	0	75	0	0	0	0	33.3	1.8
hsa-mir-15b_80_G_u	91.3	65.4	100	92.1	82.2	70	77.4	73.1	66.7	73.9	75	69.2	90.5	84.8	87.2	90	100	77.9	93.7	89.9	68.8	86.1	82.8	87.6	83.8	90	92.5	90.8	79	81.4	66.7	80.9	0	0	75	60	0	0	0	0	0	0	79.7	0	75	0	66.7	84.6	81.2
hsa-mir-15b_80_G_a	8.7	31.8	0	7	14.4	23.3	18.9	26.9	16.7	21.7	16.7	23.1	4.8	15.2	10.4	10	0	16.2	6.3	8.4	29.9	12.7	14.1	8.2	12.2	8.6	7.5	7.7	18	17.1	27.8	14.9	100	0	25	40	0	0	100	0	100	0	13.6	100	25	0	33.3	15.4	15.6
hsa-mir-654_37_C_a	50	29.2	0	0	100	37.5	0	33.3	0	100	0	0	25	20	0	0	100	0	25	66.7	100	0	30.4	0	31.6	0	0	62.5	60	0	57.1	50	0	0	0	0	0	0	0	0	0	0	0	0	0	0	0	62.5	23.5
hsa-mir-10b_50_U_a	42.5	48.5	55	61.5	61.1	46.1	63.9	37.6	57	56.8	67.3	35	57.4	57.8	57.1	36.1	66.7	45.1	25.5	46.9	50.7	44.3	55.9	52.1	55.8	48.6	21.2	54.2	54.3	40.1	55.4	56.2	64.3	100	71.4	60.7	66.7	75	43.5	66.7	71.4	37.2	54.8	100	49.7	75	100	54.5	33.8
hsa-mir-3065_49_C_a	0	0	0	0	0	0	0	0	0	0	0	0	0	0	0	0	0	0	0	0	0	0	0	0	0	0	0	100	0	0	0	0	0	0	0	0	0	0	100	0	0	0	0	0	0	0	0	0	0
hsa-mir-193a_43_G_u	0	25	66.7	31.2	50	66.7	60	33.3	100	75	50	30	27.3	63.6	50	66.7	50	30.8	37.5	41.1	42.9	37.5	63.2	37.5	54.5	100	75	39.1	50	90.5	70	37	50	0	25	13.3	20	20	0	0	20	0	33.3	0	66.7	0	0	28.6	58.3
hsa-mir-193a_43_G_a	100	66.7	33.3	50	25	0	30	66.7	0	25	50	50	54.5	27.3	50	33.3	50	61.5	62.5	55.4	28.6	50	10.5	37.5	27.3	0	25	34.8	16.7	9.5	10	33.3	30	0	50	53.3	80	80	50	0	40	0	41.7	100	33.3	0	100	64.3	33.3
hsa-mir-16-2_9_C_a	0	0	0	0	0	0	0	0	100	100	0	0	0	0	0	0	0	0	100	0	100	100	0	0	50	0	0	100	100	0	100	0	100	0	50	0	50	100	100	0	0	0	0	100	0	100	0	0	100
hsa-mir-125b-2_79_G_u	0	71.4	0	0	100	0	0	25	25	0	0	0	40	0	0	0	0	0	0	0	46.7	0	50	0	60	100	100	0	100	57.1	50	0	0	0	0	0	0	0	0	0	0	0	0	0	0	0	0	50	0
hsa-mir-1307_103_U_a	52.8	67.4	64.5	64.1	81.2	72.7	84.1	65.6	67.2	57.5	64.2	63.5	66.1	73.7	58.5	65.2	51.6	71.9	48.4	73.7	91.1	59.3	86.4	81.3	86.1	79	74.1	73.3	74	83.2	76.1	80.3	74.2	71	80	74	72.7	76.9	81.9	77.8	83	81.2	69.2	80.6	74.2	91.3	80	70.4	64.1
hsa-mir-378a_65_C_u	23.4	14.1	19.4	13.5	16.1	12.7	16.7	19.4	10.8	14.5	10.4	22.5	23.4	15.3	16.8	22.5	23.1	18.9	18.6	13.8	11.9	22.6	17.2	12.8	11.7	23.2	37.8	16.4	19.6	24.3	23.9	16.8	7.4	4	9.5	3.7	11.8	5.9	7.4	0	4.8	0	16	6.2	10.5	0	0	14.7	21.5
hsa-mir-378a_65_C_a	72.8	82.6	77.8	83.1	81.4	84	78.1	78.1	85	80.9	86.1	73.2	71.6	80.2	80.5	69.7	76.9	78.3	77.8	81	85.1	73.5	79.4	83.3	87	72.9	59	78.5	77.1	71.7	71	79.5	87.7	92	90.5	94.4	82.4	88.2	85.2	50	95.2	100	79.7	87.5	81.6	100	100	80.5	74.4
hsa-mir-2110_30_A_u	0	0	0	16.7	0	0	0	0	0	0	0	0	33.3	0	0	0	0	0	0	0	0	0	0	0	0	0	0	0	0	0	0	0	0	0	0	0	0	0	0	0	0	0	33.3	0	20	0	0	33.3	0
hsa-mir-532_42_U_a	64.8	75	74.4	56.9	71.2	67.2	71.6	65	76.9	81.8	72.8	71.4	77	80.5	58.2	68.6	50	73.6	64.7	63.2	77.3	69.8	70.6	64.8	72.1	73.6	65.6	75.4	70.5	71.3	66.4	72.7	80	83.1	83.3	84.8	75.4	93.1	78.3	100	83.7	91.3	65.7	88.2	54.3	66.7	100	70	69.4
hsa-mir-26a-1_9_G_u	0	0	0	0	0	0	0	0	0	0	0	0	0	0	0	0	0	0	0	0	0	0	0	0	100	0	0	0	0	0	100	0	0	0	0	50	0	0	100	0	0	0	0	0	0	0	0	0	0
hsa-mir-3605_89_G_u	0	75	0	0	0	33.3	100	0	0	50	50	0	0	0	0	0	0	100	0	0	0	0	0	50	75	0	50	75	0	0	100	50	0	0	0	0	100	0	0	0	0	0	0	0	50	0	0	50	0
hsa-mir-126_38_G_a	0	100	0	0	0	0	0	0	0	0	0	0	0	0	0	0	0	100	0	0	0	0	0	0	0	0	0	0	0	0	0	0	0	0	0	0	0	0	0	0	0	0	0	0	0	0	0	0	0
hsa-mir-1301_72_A_u	0	40	0	8.3	27.3	25	18.9	28.6	50	100	0	0	20	0	30	66.7	0	14.3	18.2	11.4	11.1	0	38.9	15.2	27.8	50	50	0	26.1	25	0	0	0	0	0	0	0	0	0	0	0	0	33.3	0	0	0	0	0	0
hsa-mir-26a-1_9_G_c	0	100	0	100	0	100	0	0	0	0	0	0	0	0	0	0	0	0	0	0	0	0	33.3	0	0	0	0	0	0	0	100	0	0	0	0	50	0	0	0	0	50	0	0	100	0	100	0	0	0
hsa-mir-3605_89_G_a	0	25	0	100	100	66.7	0	0	0	50	50	0	0	0	100	100	0	0	0	100	0	100	100	50	25	0	50	25	0	0	0	50	0	0	0	100	0	0	0	0	0	0	0	0	50	0	0	50	0
hsa-mir-129-1_26_U_a	0	0	0	0	0	33.3	0	0	0	100	0	0	0	0	0	0	0	0	0	50	100	0	50	0	0	0	0	28.1	50	66.7	0	0	0	0	0	25	0	0	0	0	0	0	0	0	0	0	0	0	0
hsa-mir-19a_73_G_u	0	0	0	0	0	0	0	0	0	0	0	100	0	0	0	0	0	0	0	0	0	0	0	0	0	0	0	0	0	0	0	0	0	0	0	0	0	0	0	0	0	0	0	0	0	0	0	0	100
hsa-mir-192_46_G_u	5.5	3.7	2.6	5.9	8	7.2	4.4	3.4	3.6	6.1	4.6	2.4	4.2	1	5.7	4.1	1.9	4.1	3.9	2	3.2	7.4	3.1	9	3.8	5.5	9.9	3.7	4.9	4.9	3.1	3.8	6.1	6	5	7.2	16.3	5.6	7.5	16.7	0	9.1	6.1	8.3	5.7	0	25	14.6	5.2
hsa-mir-486-1_3_A_c	0	0	0	0	0	0	0	0	0	0	0	0	0	0	0	0	0	0	0	0	0	0	0	0	0	0	0	0	0	0	0	0	0	0	0	0	0	0	0	0	0	0	0	0	0	0	0	0	0
hsa-mir-3130-1_24_C_u	0	0	0	0	0	0	100	18.2	0	2	0	100	12.5	0	0	100	0	10	0	0	0	0	0	100	0	0	0	25	0	6.7	12.5	0	0	0	0	100	100	0	0	0	100	0	5	0	0	0	0	100	0
hsa-mir-652_83_A_u	0	50	50	40	31.2	20	27.3	33.3	0	100	75	20	50	100	0	55.6	100	50	71.4	46.7	25	71.4	39.1	0	33.3	60	100	57.1	35.7	31.2	50	37.5	0	0	0	0	0	0	0	0	33.3	0	38.5	0	61.1	0	0	44.8	83.3
hsa-mir-6513_63_G_u	0	100	0	0	33.3	0	0	0	100	100	0	0	0	0	100	0	0	100	0	0	40	0	50	16.7	100	0	0	16.7	100	100	0	0	0	0	0	100	0	0	0	0	0	0	25	0	100	0	0	0	0
hsa-mir-92a-2_70_G_a	91.7	93.4	90.1	91.7	90.4	89.3	90.7	93.2	91.8	92.1	91.6	93.3	92.2	92.2	91.8	88.1	90.2	91.1	89.2	90.1	92.1	91.7	90.6	90.7	90.2	90	89.4	89.8	90.6	89	89.5	89.5	80.6	84.9	88.2	82.7	86.9	83.9	83.2	88.1	85.4	87	92	86.7	89.6	89.5	89.1	92.6	93.5
hsa-mir-6513_63_G_a	0	0	0	0	66.7	0	0	0	0	0	0	0	0	100	0	0	0	0	0	100	60	100	50	83.3	0	0	100	66.7	0	0	0	0	0	0	0	0	0	0	0	0	0	0	75	0	0	0	0	100	0
hsa-mir-199a-1_30_G_u	0	0	0	0	0	0	0	0	0	0	0	0	0	0	0	0	0	0	100	0	0	0	0	0	0	0	0	0	0	0	0	0	0	0	0	0	0	100	0	0	0	0	14.3	0	0	0	0	0	0
hsa-mir-107_71_C_g	78.7	82	71.7	72.3	90.8	82.3	86.3	80.8	91.2	74	85.5	75.1	83.3	80.9	80	85.5	81.2	79.6	69.9	79.5	80.6	81.4	82.2	78.7	80	85.8	82.6	86.6	86.1	86.4	83.3	85.6	81.3	79.9	79.6	82	87.3	78.9	89.5	78.4	79.4	80.5	79.9	63.5	74.6	86.3	78.9	78.9	82.2
hsa-mir-107_71_C_a	8.7	9.1	10.1	11.2	4.8	8.3	5.9	8.3	4.6	10.5	8.3	9.3	10.4	10.6	9.1	4.2	4.7	10.8	6.8	6	8.2	8.6	3.6	5.7	6	4.9	7.4	5.2	6.5	4.9	5.4	6.6	12.3	17.8	11.4	14.1	8.3	17.5	8	13.7	13.5	13	9.2	27.5	11.2	13.7	16.4	11	11.2
hsa-mir-22_37_U_a	50	75	0	33.3	100	50	50	100	50	100	66.7	100	66.7	50	0	50	0	57.1	100	75	66.7	66.7	56.2	66.7	37.5	40	33.3	33.3	50	100	57.1	80	0	0	0	0	100	0	0	0	0	0	62.5	0	50	0	0	50	66.7
hsa-mir-145_39_U_a	6.7	5.2	10.4	10.8	9.9	8.2	9.3	5.6	6.5	5.2	12	3	7.1	10.7	6.8	12.5	3.9	10	6.3	6.6	20	7.4	10.3	7.5	10.3	7.6	11.4	7.4	8.8	6.7	8.8	13.7	16	14.3	21.2	12	12.8	17.2	14.3	0	7.1	0	10.1	38.5	12	7.1	14.3	15.3	10.6
hsa-mir-374b_33_U_a	46.4	27.4	25	30.1	19.2	28.3	32.9	24	16.7	15.6	0	18.2	42.9	30	22.1	30.8	0	38.5	32.1	29.4	34.8	41	23.9	19.6	32.1	15.1	8.7	31.3	27.1	29	41.2	53.6	0	0	0	50	0	0	0	0	0	0	20.4	0	0	0	0	38.5	25
hsa-mir-187_94_G_u	66.7	0	0	0	0	0	0	42.9	40	0	0	0	20	0	50	0	0	100	100	0	0	0	100	0	0	0	100	0	0	0	0	0	0	0	0	37.5	0	0	40	0	0	0	0	0	66.7	0	20	55.6	0
hsa-mir-187_94_G_a	0	0	100	0	0	0	50	28.6	60	0	0	33.3	0	100	50	0	0	0	0	0	0	0	0	0	0	0	0	0	0	0	0	0	0	0	0	37.5	0	0	40	100	0	0	0	0	33.3	0	60	33.3	0
hsa-mir-433_86_U_a	0	62.5	0	0	0	0	0	0	0	0	0	0	0	0	0	0	0	100	0	0	0	0	100	100	35.7	0	0	0	0	0	0	0	100	0	0	0	0	0	0	0	0	0	100	0	0	0	0	0	0
hsa-mir-106b_73_C_u	9.3	4	2.1	13.5	8.7	5.8	7.3	7	5.2	8.3	10	9	6.5	6	9.4	12.8	12.7	5.5	9.4	8.9	2.3	6.9	8.3	10	4.5	9.9	13.2	9.3	8.2	9	9.4	5.5	3.8	0	0	3.4	3.8	0	5.6	0	2.6	2.4	4.8	0	11.2	28.6	5.3	4.4	6.1
hsa-mir-125a_39_G_u	0	20	0	66.7	0	100	0	0	0	0	0	0	0	100	0	0	0	0	0	21.4	28.6	33.3	0	16.7	0	20	0	0	22.2	0	60	9.1	0	0	0	0	0	0	0	0	0	0	14.3	0	0	0	0	12.5	0
hsa-mir-106b_73_C_a	82.4	84.1	81.2	73.9	65.3	87.9	69.9	79.1	86.8	83.3	83.8	70.4	80.2	83.1	66.3	83	83.3	87.2	64	62.5	83.5	81.7	63.9	73.2	76.2	75.1	77.2	74.5	80	59.5	68.4	87.5	45.2	57.7	52.3	55.1	61.1	42	66.3	60	59.2	68.3	90.2	76.5	82	57.1	57.9	89.5	85.1
hsa-mir-590_77_C_a	0	0	14.3	0	0	0	0	16.7	0	0	0	0	0	0	0	0	0	0	0	11.1	0	0	0	0	0	0	33.3	25	0	0	0	0	100	0	0	0	0	0	0	0	100	0	12.5	0	0	0	0	12.5	0
hsa-mir-145_77_G_u	33.3	37.5	100	0	50	33.3	25	57.1	0	30	75	0	36.4	25	50	0	0	64.7	60	36.4	50	33.3	47.4	72.7	59.3	42.9	33.3	52	38.1	16.7	50	43.8	0	0	0	33.3	0	0	50	0	0	0	55.2	0	33.3	0	0	54.5	25
hsa-mir-125a_39_G_a	66.7	20	0	33.3	0	0	25	0	0	0	100	0	0	0	50	0	100	100	50	50	42.9	66.7	0	33.3	80	20	20	0	33.3	100	20	54.5	0	0	0	0	0	0	0	0	0	0	64.3	0	100	0	0	87.5	0
hsa-mir-486-1_67_A_u	0	0	0	0	100	0	0	100	0	12.5	0	0	100	16.7	100	0	0	0	100	0	0	0	100	0	0	0	100	100	0	0	100	100	0	0	0	0	0	0	0	0	0	0	0	0	0	0	0	0	20
hsa-mir-145_77_G_a	0	12.5	0	33.3	0	0	0	14.3	0	0	0	0	18.2	25	50	0	0	11.8	0	9.1	0	22.2	10.5	0	3.7	23.8	33.3	8	14.3	16.7	13.6	6.2	0	0	0	0	0	0	50	0	0	0	31	0	0	0	0	27.3	0
hsa-mir-155_28_U_a	6.4	18.2	13.3	26.8	19.4	11.8	3.8	10.3	11.1	8.6	7.2	10.7	9.7	16.1	10.2	12	5.9	15.3	7.3	24.2	14.7	14.7	11.5	11	10.1	16.3	6.8	5.6	4.5	16.2	6.7	11.8	13	66.7	40	31.6	25	36.4	0	33.3	16.7	46.2	5.2	28.6	0	33.3	27.3	7.1	10.4
hsa-mir-23a_69_C_u	0	0	0	0	33.3	100	0	0	0	0	0	25	100	0	80	0	0	0	100	0	50	100	75	33.3	75	100	50	100	0	80	0	0	0	0	0	0	0	0	0	0	0	0	0	0	0	0	0	0	0
hsa-mir-1304_65_C_a	55.6	100	100	100	100	100	100	100	100	100	100	99.5	100	100	100	100	100	100	100	100	100	100	100	100	99.2	100	38.5	100	100	100	100	100	100	100	100	100	100	100	94.7	100	100	100	100	20.9	100	100	100	100	70.1
hsa-mir-660_39_G_a	0	50	50	25	50	0	0	0	0	0	0	0	0	0	0	0	0	0	0	0	25	0	42.9	30	14.3	50	0	40	66.7	27.3	20	66.7	0	0	0	0	0	0	0	0	0	0	0	0	0	0	0	0	50
hsa-mir-512-1_73_C_u	0	0	0	0	0	0	0	0	0	0	0	0	0	100	0	0	0	0	0	0	20	0	0	0	0	0	0	0	0	100	0	0	0	0	0	0	0	0	0	0	0	0	0	0	0	0	0	0	40.8
hsa-mir-6503_39_A_u	0	50	0	0	0	0	0	0	0	0	0	0	100	0	0	0	0	0	0	0	100	0	0	0	0	0	0	0	0	0	100	75	0	100	0	100	0	0	0	0	0	0	66.7	0	0	0	0	100	100
hsa-mir-155_31_G_u	0	0	0	0	0	0	0	0	0	100	0	0	0	0	100	0	0	0	0	0	0	0	0	0	0	0	0	0	0	0	0	0	0	0	0	0	0	100	0	0	0	0	0	0	0	0	0	0	0
hsa-mir-181a-1_86_C_u	0	0	0	100	0	50	0	0	0	25	33.3	0	0	40	0	0	0	33.3	0	33.3	50	50	28.6	20	9.1	40	16.7	22.2	44.4	66.7	25	11.1	0	0	100	0	0	0	0	0	0	0	25	0	0	0	0	16.7	100
hsa-mir-9-2_40_U_a	100	100	0	0	0	0	33.3	0	0	0	0	100	0	0	0	0	100	0	0	0	100	0	0	20	0	100	0	0	0	0	0	0	0	0	0	0	0	0	0	0	0	0	100	0	0	0	0	0	0
hsa-mir-181a-1_86_C_a	0	0	0	0	100	50	0	0	0	50	66.7	100	0	40	100	0	0	33.3	0	58.3	50	50	64.3	20	90.9	60	83.3	72.2	44.4	33.3	75	66.7	0	0	0	0	0	0	0	0	0	0	50	0	100	0	0	66.7	0
hsa-mir-30c-1_41_G_u	80	72.2	33.3	66.7	61.5	75	53.8	64.3	75	50	80	0	25	50	75	100	66.7	60	91.7	66.7	63.6	60	57.1	75	63.6	62.5	66.7	53.8	68.2	74.1	76.9	42.9	40	0	75	50	66.7	50	50	0	50	25	63.6	0	0	0	100	63.6	72.7
hsa-mir-30c-1_41_G_a	20	27.8	66.7	33.3	30.8	25	38.5	35.7	25	25	20	50	75	25	25	0	33.3	40	8.3	27.8	27.3	40	42.9	25	36.4	37.5	33.3	46.2	22.7	22.2	23.1	57.1	60	0	25	50	33.3	50	50	0	50	0	22.7	100	100	0	0	36.4	27.3
hsa-mir-142_75_U_a	63.2	62.6	72.7	57	57	57.6	63.5	64.5	55.6	53.7	58.2	56.6	70.8	61.9	63.6	62	66	66.6	52.7	62.7	77.8	75.1	75	56.7	68.1	67.6	67.9	79.1	67.7	50.4	75	62.9	20	38.1	43.8	20	18.8	21.9	21.2	0	42.9	40	78.8	43.2	63.6	0	7.7	75.5	69.3
hsa-let-7a-3_26_U_a	62.8	69.7	63.4	61.5	64.9	63.7	63.9	67.1	67.8	58.1	64	71.4	56.3	56.8	57.9	62.6	58.6	65.2	60	64	76.1	57.9	66.7	62	67.6	63.4	49.6	66.1	65	63.5	64.8	67.4	71.2	70.4	63.2	76.7	72.9	60.9	80	0	63.6	75	62.3	80.8	68.1	80	77.8	63.6	64.4
hsa-mir-504_35_U_a	0	0	0	9.1	0	0	0	0	0	0	0	0	0	0	0	0	0	0	0	0	0	0	0	64.3	100	33.3	0	50	0	0	100	0	0	0	0	0	0	0	0	0	0	0	100	0	50	0	0	61.5	0
hsa-mir-135a-2_33_U_c	0	25	100	1.3	100	100	0	0	0	6.7	100	0	100	100	100	100	100	100	100	74.5	100	66.7	7.3	100	50	0	0	100	50	90	0	0	75	3.4	50	50	4.1	66.7	100	100	66.7	100	52.6	15.4	12.5	100	100	56.2	16.7
hsa-mir-1275_35_U_g	0	0	0	50	100	0	0	100	0	0	100	0	0	100	0	0	0	0	0	0	0	0	0	0	0	0	0	0	0	0	0	0	0	0	0	0	0	100	100	100	0	0	100	0	100	100	0	100	0
hsa-mir-3615_73_C_u	0	0	0	20	0	0	0	0	0	0	0	0	33.3	16.7	0	0	0	0	0	33.3	0	20	0	0	0	0	0	0	0	0	0	0	100	100	0	50	0	0	0	0	0	100	0	0	0	0	0	0	0
hsa-mir-3615_73_C_a	0	0	0	20	0	0	0	0	0	0	100	0	0	0	16.7	0	0	0	0	0	0	20	0	0	0	0	0	0	0	0	0	0	0	0	0	0	0	0	0	0	0	0	0	0	0	0	0	0	0
hsa-mir-99a_11_U_g	0	0	0	0	0	0	0	0	0	0	0	0	0	0	0	0	0	0	0	0	0	0	0	0	0	0	0	0	0	0	0	0	0	0	0	0	0	0	0	0	0	0	0	0	0	0	0	0	0
hsa-mir-532_79_G_u	53.3	42.6	100	12.8	34.7	31.2	20.7	25	41.7	75	42.1	50	9.1	33.3	39.4	33.3	33.3	50	54.5	17.6	8	21.4	46.7	54.5	41.7	37.5	25	28.6	41	40.9	16.7	26.9	20	100	0	0	25	0	0	0	100	0	29.2	0	47.4	0	0	25	30.8
hsa-mir-532_79_G_a	26.7	44.7	0	74.4	56.9	62.5	62.1	50	33.3	0	42.1	25	54.5	66.7	42.4	66.7	33.3	33.3	36.4	70.6	64	42.9	40	27.3	41.7	25	58.3	35.7	35.9	45.5	50	65.4	60	0	100	100	75	0	100	0	0	66.7	60.4	66.7	42.1	50	0	62.5	61.5
hsa-mir-191_40_U_a	42.9	20	50	25	100	71.4	17.6	62.5	40	33.3	63.6	20	100	100	25	33.3	66.7	58.3	30.8	14.3	50	66.7	80	32	60	22.2	33.3	42.9	35.7	42.1	57.1	64.3	90.9	0	0	83.3	66.7	100	0	100	100	0	9.1	0	0	0	0	0	23.1
hsa-mir-378a_26_U_a	14.8	15	11.2	17.1	7.8	22	19.8	9.7	16.8	20.8	18.8	12.1	13.8	17.5	9.7	24.4	13.2	16.5	8.9	14.9	27	14.7	25	15	26.3	14.8	10.3	18.3	18.9	12.6	13.1	21.1	20.9	13.6	8.3	7.1	0	5.1	5.9	33.3	7.7	0	18	0	13	0	28.6	18.9	14.6
hsa-mir-98_21_G_c	0	0	0	0	0	0	0	0	0	0	0	0	0	0	0	0	0	0	0	0	0	0	0	0	0	0	0	0	0	0	0	0	0	0	0	0	0	0	0	0	0	0	0	0	0	0	0	0	0
hsa-mir-98_21_G_a	0	0	0	0	25	0	0	0	0	0	0	0	0	0	0	0	0	0	0	25	0	0	0	0	0	0	0	0	0	0	0	0	0	0	0	0	0	0	0	0	0	0	0	100	0	0	0	0	0
hsa-mir-184_74_U_a	0	15.4	0	0	0	0	0	0	0	0	100	0	0	0	0	0	0	0	0	18.2	8.3	14.3	100	0	0	0	0	0	0	11.9	3.4	0	0	0	0	0	50	22.9	0	0	0	33.3	33.3	0	11.5	100	0	33.3	0
hsa-mir-196a-2_47_A_u	22.2	11.8	60	33.3	11.5	0	0	12.5	6.7	100	0	13.2	0	33.3	0	0	0	0	17.2	10	8.5	12.5	16.2	35.7	100	100	45.6	0	29.5	33.3	8.8	17.6	0	0	0	0	0	7.7	8.3	0	0	10	15.4	0	100	0	0	100	0
hsa-mir-483_69_C_a	0	0	0	0	30	0	0	0	0	33.3	0	0	0	0	0	0	0	0	33.3	37.2	0	0	28.6	0	0	10	0	0	50	0	12.5	0	100	0	0	0	0	0	0	0	0	0	0	0	0	0	0	77.8	50
hsa-mir-486-2_64_G_u	0	0	0	0	100	0	0	100	0	100	0	0	100	100	100	0	0	0	100	0	0	0	100	0	0	0	100	100	0	0	100	100	0	0	0	0	0	0	0	0	0	0	0	0	0	0	0	0	100
hsa-mir-34a_44_U_a	28.4	20.7	19.3	20.4	20.4	32.9	24.7	16.8	23.5	10.2	18.8	18.5	17	17.6	11.4	13.4	7	14.2	10.9	26.2	20.7	17.2	21.2	24.7	38.3	33.1	27.8	36.5	31.9	28.3	20.7	31.9	66.8	71.5	62.7	72.9	59.3	71.3	58.4	54.5	54.9	56.1	18.6	47.8	10.8	53.1	57.1	15.7	12.5
hsa-mir-941-4_70_C_u	0	100	0	100	100	100	0	100	100	0	0	0	0	0	100	0	0	100	0	0	100	0	100	100	100	0	0	100	100	100	100	0	0	0	0	0	0	0	0	0	0	0	0	0	0	0	0	100	100
hsa-mir-20a_67_A_u	0	66.7	100	0	0	0	100	50	0	0	0	0	0	0	0	0	0	0	100	75	100	0	0	0	0	100	100	0	0	0	0	0	0	0	0	0	0	0	0	0	0	0	0	0	0	0	0	100	70
hsa-let-7f-1_84_C_u	96.8	90.7	100	89.7	90.7	96.3	91.3	100	100	87.9	66.7	94.4	100	85.7	93.8	100	100	100	100	93.8	81.8	92	91.7	92.9	97.1	97.5	93.7	100	96.8	92.2	100	100	100	0	50	75	100	100	100	0	100	100	89.5	100	100	0	100	100	100
hsa-mir-3913-1_46_C_a	100	50	0	20	25	57.1	40	25	33.3	50	100	100	66.7	25	25	0	100	40	0	0	33.3	100	47.1	0	25	33.3	50	33.3	50	0	50	50	0	0	0	0	25	0	100	0	0	0	62.5	0	50	0	0	50	50
hsa-mir-642a_38_G_u	0	0	0	0	0	50	33.3	0	0	33.3	0	0	0	100	50	0	0	0	0	100	0	0	0	100	0	0	0	0	100	0	0	100	0	0	0	0	0	0	0	0	0	0	33.3	0	0	0	0	0	0
hsa-mir-30d_67_C_u	4	18	25	31.6	14.6	59.1	0	83.3	40.9	23.3	33.3	0	10	0	23.5	45.5	40	50	7.7	23.7	23.5	42.9	23.3	38.5	35.5	25.7	30.8	31.6	39.2	31	20.8	50	28.6	37.5	9.1	36.4	30	0	45.5	0	36.7	23.5	12.3	37.5	13.2	0	58.3	20.6	6.7
hsa-mir-642a_38_G_a	0	0	0	0	0	50	66.7	100	0	66.7	100	100	0	0	50	0	0	100	100	0	0	0	100	0	100	0	0	100	0	100	100	0	0	0	0	100	0	0	0	0	0	0	66.7	0	0	0	0	100	0
hsa-mir-125b-1_37_U_a	80	92	84.6	80.3	100	78.9	85.7	76.3	87.8	92.6	71.4	90.9	84.3	86.7	82.5	73.3	70	87.9	77.8	86.4	92.3	75	82.7	92.2	86.2	84.4	84	87.3	89.9	87.7	80.8	87.9	100	100	87.5	100	100	100	100	40	86.7	100	84.8	50	95.2	85.7	100	94.3	65.8
hsa-mir-744_31_C_a	7.1	8.8	12.2	9.3	5.9	14.5	11.2	9.4	17.3	7.2	12.4	5.5	6.3	12.4	6	12.5	5.9	4.3	2.3	8.4	9.5	10.4	18.9	11.4	10.3	11.5	18	27.1	14.6	25.7	9.5	27.1	1.4	8.7	0	9.8	4.1	8.7	0	0	2.3	2.4	19.4	4.3	4.8	1.3	6.5	12.8	10.4
hsa-mir-766_87_C_u	100	50	0	50	66.7	33.3	40	0	0	100	0	100	25	25	50	33.3	0	25	0	14.3	14.3	50	6.7	7.1	14.3	0	0	12.5	20	20	25	14.3	33.3	0	0	0	0	0	0	0	0	0	16.7	0	0	100	0	0	71.4
hsa-mir-766_87_C_a	0	50	0	25	33.3	66.7	60	0	100	0	100	0	75	75	16.7	66.7	0	75	0	71.4	85.7	50	86.7	92.9	85.7	100	0	87.5	80	80	50	85.7	66.7	100	100	50	100	0	100	0	0	0	83.3	0	0	0	0	100	28.6
hsa-mir-3065_73_A_u	80	100	50	0	91.9	82.4	75	0	66.7	100	75	100	100	66.7	100	100	100	86.7	93.8	87	80	88.3	60	93.3	57.1	62.5	100	81.2	92.9	91.7	82.6	75	0	0	0	0	100	0	100	0	0	0	81.8	0	100	0	0	68.2	83.3
hsa-mir-148a_43_G_c	0	2.4	0	0.4	0	0	0	0	0	0	0	0	1.2	0	2.4	0	0	1.7	0	0	1.3	0	1.6	0	1.6	0	0	0.9	0	1.5	0.7	1.2	0	0	0	0	1.5	0	0	0	2.5	0	0	0	0	0	0	0.6	0
hsa-mir-148a_43_G_a	37.5	45.2	31.2	38.4	43.6	45	44.2	37.2	48.3	50	59.5	50	37.3	33.3	43.9	33.3	60	39.7	42.3	59.5	35.9	39.3	48.4	50	52.3	64.3	50	62.8	60.6	49.5	54.1	61.7	53.4	57.1	46.2	61.9	45.6	48.1	60.6	16.7	50.6	47.1	39.2	63.2	18.8	50	61.5	36.7	31.2
hsa-mir-29b-2_75_U_a	0	20	0	28.6	25	42.9	14.3	50	0	30.8	36.4	25	50	16.7	33.3	20	0	66.7	40	25	21.4	0	37.5	33.3	45.5	42.9	0	33.3	28.6	22.2	22.2	42.9	25	0	100	0	0	0	0	0	0	0	66.7	100	50	0	0	58.3	60
hsa-mir-381_70_U_a	41	56.7	31.2	42.6	28.6	39.8	60	53.6	52.2	37.8	40.5	38.1	37.8	48.1	54.7	30.6	66.7	58	43.5	45.8	56.5	47.2	30.1	35.8	36.5	40.7	48.1	26	41.3	33.9	26.8	50.8	0	0	0	0	0	100	0	0	0	0	61.5	0	50	0	0	65.6	32.4
hsa-mir-526a-2_11_A_u	0	0	0	0	0	0	0	0	0	100	0	100	100	100	0	0	0	100	0	100	0	0	0	0	0	0	100	0	0	0	0	0	0	0	0	0	0	0	0	0	0	0	100	100	0	0	0	0	11.1
hsa-mir-101-1_45_G_c	0	0	0	3.6	0	0	0	0	0	0	0	0	0	0	0	0	0	100	0	0	0	0	33.3	0	0	100	0	33.3	0	50	0	25	14.3	33.3	100	0	20	0	16.7	0	3.8	5.9	0	0	0	0	0	20	0
hsa-mir-101-1_45_G_a	0	0	0	0	50	100	50	0	0	5.3	0	0	5.6	0	7.7	0	0	0	0	0	100	20	33.3	100	66.7	0	100	0	40	0	0	25	28.6	11.1	0	0	20	50	16.7	0	1.9	0	0	25	0	0	7.7	0	0
hsa-let-7d_85_A_u	100	0	0	100	50	0	20	0	0	100	0	100	0	100	100	0	0	0	50	100	50	50	100	50	100	66.7	50	100	0	80	100	0	0	0	0	0	0	0	0	0	0	0	20	0	0	0	0	0	100
hsa-mir-323a_72_U_a	100	75	0	0	0	0	0	0	0	0	0	0	0	0	0	0	0	100	0	0	100	0	33.3	0	42.9	0	0	0	0	100	0	0	0	0	0	0	0	0	0	0	0	0	0	0	0	0	0	33.3	31.2
hsa-mir-103a-2_70_A_u	1.1	1	1.9	1	1.3	1.5	1	1.2	1.3	1.5	1.2	0.7	1.9	1.3	1.2	1.5	2	1.2	1.2	0.6	0.7	1.4	1.7	1.4	1.1	1.6	1.5	1.6	1.8	1.3	1.6	1.4	6.1	7.9	7.7	8.2	7.2	8.6	6.5	12.5	7.7	7.9	1.4	4.9	2.4	17.4	8.9	2.3	1.4
hsa-mir-324_73_G_u	85.1	70	78.3	76.7	79.7	50.9	72.8	82.1	63.6	54.2	64.5	71.1	86.7	90.6	80	81	85.7	71.4	87.3	77.2	55.4	67.4	75.2	72.7	73.8	67.2	90	69.7	73.7	69.8	77.8	66.7	52.9	64.3	64.3	43.3	56.8	63.2	66	53.8	75	81.2	88	60	85.1	68.4	57.1	77.9	83.7
hsa-mir-126_74_C_u	27.9	19.9	27.9	33.6	27.3	28.7	25.7	28.5	21.7	35.4	28.8	26.7	31.3	37	31.4	27.5	30.3	40	24.4	28.1	25.2	33	22.3	26.4	33.4	30.9	32.6	30.8	28.3	20.9	34.7	30.8	50	25	100	33.3	59.1	46.2	33.3	50	16.7	60	28.9	3.3	31.8	100	0	34.4	33.1
hsa-mir-324_73_G_a	14.9	25	17.4	23.3	18.9	45.3	25.3	17.9	36.4	45.8	35.5	28.9	13.3	9.4	17.8	14.3	14.3	24.5	12	22.8	41.5	30.2	22	24.4	25	27.6	10	24.2	21.9	25.6	22.2	30.5	41.2	28.6	35.7	48.3	42	36.8	32.1	38.5	25	12.5	10.8	33.3	14.9	26.3	42.9	21.2	14.3
hsa-mir-126_74_C_a	71.6	79.9	72.1	65.5	71.6	71	73.9	70.6	76.6	64.3	71.2	72.2	68.7	62.2	68.4	72.5	69.7	58.9	74.9	71.6	74.2	66	76	73.5	66.2	68.3	66.4	68	71.2	78.6	64.2	68.2	50	75	0	66.7	40.9	46.2	33.3	50	66.7	0	70.6	96.7	67.8	0	0	64.7	65.9
hsa-mir-598_84_C_u	0	100	0	0	0	100	0	100	0	0	0	0	0	0	0	100	0	50	0	100	100	0	0	100	0	100	0	100	100	0	0	0	0	0	0	0	0	0	0	0	0	0	100	0	0	0	0	0	100
hsa-mir-30e_41_G_u	41.8	32.6	47.2	35	39	38.8	26.5	27.7	23.3	35.6	36.6	34.4	36.2	32.1	41.5	33.3	34.8	33.7	36.7	19.8	16	48.7	24.7	26.5	19.2	39.4	50.6	30.7	42.1	38.8	37.7	28.4	2.1	3	2	8.5	1.6	1.2	7.8	0	6.1	0	26.6	3.8	21.1	0	3.2	33.6	47.8
hsa-mir-551a_82_G_u	0	66.7	100	0	50	100	0	0	0	85.7	0	0	0	0	0	0	0	0	0	0	0	0	0	100	100	100	57.1	0	0	0	0	0	0	0	0	0	100	0	100	0	0	100	85.7	80	100	100	0	67.6	100
hsa-mir-551a_82_G_a	0	0	0	0	25	0	0	0	0	7.1	0	0	0	0	0	0	0	0	0	0	50	0	0	0	0	0	0	0	0	0	0	0	0	100	0	0	0	0	0	0	0	0	0	20	0	0	0	14.7	0
hsa-mir-144_14_G_a	0	0	0	0	0	0	0	0	0	0	0	0	0	0	0	0	0	0	0	0	0	0	0	0	0	0	0	0	0	0	0	50	0	0	0	0	0	0	0	0	0	0	0	0	0	0	0	0	0
hsa-mir-590_38_U_a	50	0	0	25	0	100	0	0	0	50	0	100	0	0	0	0	0	0	0	100	100	42.9	50	0	0	0	0	100	100	0	0	100	0	0	0	0	0	0	0	0	0	0	50	100	100	0	0	100	80
hsa-mir-375_63_G_u	0	0	0	1.5	0	0	0	0	0	0	0	0	0	0	0	0	0	0	0	0	0	0	0	0	0	0	0	0	0	0	0	0	0	0	0	0	0	0	0	0	0	0	0	0	0	0	0	0	0
hsa-mir-146a_60_C_g	9.1	8.3	0	100	100	100	0	0	0	0	23.1	0	0	14.3	100	0	0	17.6	100	100	100	100	100	100	100	100	0	0	5.3	0	100	100	4.8	0	0	0	100	0	0	0	0	0	14.3	10	0	100	100	3	100
hsa-mir-375_63_G_a	0	80	0	38.9	0	14.3	0	0	50	50	50	0	0	100	0	0	100	0	50	40	0	50	0	0	0	0	0	0	0	0	0	0	0	0	0	0	14.3	0	0	0	9.1	0	18.2	0	50	0	0	52.8	0
hsa-mir-191_39_U_a	16.7	22.7	17.6	13.6	11.5	21.3	13.9	13.3	16.1	14.3	17.1	18.1	22.5	11.6	15.1	15.4	17.9	19	7.9	16.7	20.8	18.6	18.4	11.8	21.1	16.7	20.1	11.5	14.2	13.7	14.3	15.6	0	0	0	11.1	20	12.5	0	0	0	0	18.6	40	17.9	0	0	18.2	19.6
hsa-mir-1468_35_U_a	0	0	0	0	0	0	0	0	0	0	0	0	0	0	0	0	0	0	0	0	0	0	0	100	0	0	0	0	100	0	100	0	0	0	0	0	0	0	0	0	0	0	0	0	0	0	0	100	0
hsa-mir-487a_71_U_a	0	50	0	0	0	0	0	0	0	0	0	0	0	0	0	0	0	0	0	0	0	0	0	0	50	0	0	0	0	0	0	0	0	0	0	0	0	0	0	0	0	0	0	0	0	0	0	100	18.2
hsa-mir-501_74_A_u	61.5	44.8	66.7	66.7	69	68.2	62.9	0	50	25	50	64.7	60	66.7	50	0	66.7	37.5	86.7	50	26.7	50	62.9	75.3	48.6	73.9	44.4	71.4	60.9	65.4	60	68.1	0	0	0	33.3	0	0	50	0	0	0	55	0	40	0	0	39.1	55.6
hsa-mir-514a-2_75_G_a	100	0	0	0	0	100	0	0	0	100	0	0	0	0	0	0	0	0	0	0	100	0	0	100	0	0	0	100	0	0	0	0	0	0	0	0	0	0	0	0	0	0	0	0	0	0	0	0	0
hsa-mir-641_86_U_c	66.7	25	0	0	22.2	0	0	0	100	0	100	0	28.6	66.7	35.7	0	0	0	0	20	16.7	0	16.7	100	0	0	0	0	50	0	33.3	0	0	0	16.7	0	0	0	0	0	0	0	33.3	50	0	0	0	0	50
hsa-mir-200c_27_G_u	37.5	52	0	19.1	36.8	50	28	56.2	0	57.1	0	60	50	36.4	0	100	0	33.3	56	29.4	14.3	0	43.8	45.7	21.4	50	88.2	55.6	30	37.5	53.8	37.5	0	0	0	0	0	0	0	0	0	0	56	0	50	0	0	40	83.8
hsa-mir-184_76_G_u	0	0	0	0	0	0	0	0	0	0	0	0	0	0	0	0	0	0	0	0	0	0	0	0	0	0	0	0	0	0	0	0	0	0	0	0	0	0	0	0	0	0	0	0	0	0	0	0	0
hsa-mir-200c_27_G_a	37.5	40	0	23.5	15.8	50	16	25	0	28.6	100	0	33.3	45.5	33.3	0	0	33.3	12	29.4	28.6	100	43.8	17.1	35.7	25	11.8	33.3	10	37.5	46.2	25	0	0	0	0	0	0	0	0	0	0	20	0	0	0	0	46.7	8.1
hsa-mir-431_84_U_a	0	31	0	33.3	100	40	0	100	0	0	0	0	11.1	0	100	0	0	10	0	33.3	0	20	21.6	14.3	27	28.6	0	27.3	17.4	100	46.7	25	0	0	0	0	0	0	0	0	0	0	0	0	100	0	0	8.3	17.7
hsa-mir-518a-2_75_U_a	0	100	0	0	0	0	0	0	0	0	0	0	0	0	0	0	0	0	0	0	0	0	0	0	0	0	0	0	0	0	0	0	0	0	0	0	0	0	0	0	0	0	0	0	0	0	0	0	16.3
hsa-mir-25_51_G_a	66.7	50	0	57.1	93.8	0	80	100	100	100	100	87.5	80	50	80	100	0	0	80	76.9	60	50	78.3	80	91.7	88.9	85.7	100	70.6	94.3	100	40	88.9	100	75	84.2	50	100	66.7	0	25	100	71.4	66.7	100	0	100	0	100
hsa-mir-127_45_U_a	18.4	27.5	40	20	21.1	27.8	13.3	15.6	33.3	18.3	23.3	18.9	16.8	16.9	37.5	20	42.9	20.5	22.2	23.8	23.5	14.9	22.1	29.3	24.1	29.5	30	12.4	27.8	36.4	19.6	21.4	44.4	0	0	33.3	50	50	0	0	0	0	21.4	0	25	0	33.3	21.1	15.4
hsa-mir-941-4_69_C_u	0	0	0	12.5	10	14.3	0	0	100	0	0	0	50	0	0	100	0	14.3	0	0	8.3	20	12.5	12.5	11.1	25	0	16.7	14.3	14.3	20	14.3	0	0	0	0	0	0	0	0	0	0	33.3	0	0	0	0	0	25
hsa-mir-941-4_69_C_a	0	25	50	25	20	28.6	0	50	100	0	50	0	0	0	50	100	100	14.3	0	0	25	20	50	12.5	11.1	25	33.3	33.3	14.3	28.6	20	71.4	0	0	0	0	0	100	100	0	0	0	33.3	100	100	0	0	100	25
hsa-mir-3622a_52_A_g	0	0	0	0	0	0	0	0	33.3	0	0	0	0	0	0	0	0	0	0	0	0	0	14.3	0	0	0	0	0	50	0	0	0	0	0	0	0	0	0	66.7	0	0	0	0	0	0	0	0	0	0
hsa-mir-222_94_G_u	0	25	50	0	33.3	36.4	0	40	0	100	0	0	0	0	80	0	0	0	100	100	100	100	80	54.5	0	100	50	100	40	0	55.6	0	0	100	0	33.3	0	0	0	0	100	0	0	0	0	0	0	0	0
hsa-mir-222_94_G_a	0	0	0	0	16.7	27.3	0	20	50	0	100	0	0	0	20	0	0	100	0	0	0	0	0	18.2	0	0	0	0	20	33.3	11.1	0	0	0	0	66.7	100	0	0	0	0	0	0	0	0	0	0	0	0
hsa-mir-28_36_U_a	75.9	65.7	53.8	76.8	72.2	68.1	74.5	100	72.4	63.6	70.8	100	61.9	48.5	76.1	81.2	100	76.8	78.1	73.2	79.5	53.5	64.4	74	82.9	60.4	55.2	71.7	79.6	72.4	69.5	75.3	100	0	50	100	0	100	100	100	0	100	68.2	100	83.3	0	50	72	79.3
hsa-mir-574_84_G_u	60	84.6	0	82.6	84	75	92.3	100	100	75	100	0	80	100	100	100	0	80	66.7	85.7	27.6	71.4	83.3	80	100	57.1	0	80	81.8	66.7	83.3	84.6	0	0	0	0	25	0	0	0	0	0	82.4	100	66.7	0	0	90.5	87.5
hsa-mir-24-1_66_G_u	81.3	73.6	86.7	72.3	83.4	70.5	72.8	76.9	72.5	78.5	77.7	79.9	81.9	80.3	78	83.6	85.2	78.8	83.4	77.6	63.9	82.2	71.5	71.2	70.3	79.7	85.6	78	77.3	79.4	81.7	72.2	68.8	66.5	65.1	67.3	53.6	65.4	53.8	45.3	44	59.8	73.8	57.3	78.6	60.9	61.9	74.9	79.7
hsa-mir-24-1_66_G_a	15.8	23.4	10.8	21.7	14.6	27.2	24.8	19.9	23.4	18.1	20.1	17.9	15.7	17.6	19.4	14.7	13.5	19.9	12.9	20.2	34.7	15.2	27	26.9	28.2	18.4	12.4	19.7	20.1	19.1	17	25.3	12.6	13.4	14	18.7	14.9	15	15.8	15.1	11.9	10.7	23.1	13.3	17.5	11.6	16.7	21.7	18.2
hsa-mir-877_21_G_a	0	0	0	14.8	12.5	0	25	0	100	100	100	0	0	100	0	0	100	0	0	8.3	18.2	100	0	12.5	25	0	100	0	0	0	0	12.5	0	0	0	20	0	0	0	0	16.7	0	16.7	0	100	0	0	50	0
hsa-mir-452_75_A_u	100	36.4	0	0	0	0	0	0	0	0	0	0	0	0	100	0	0	0	0	0	0	25	0	60	0	100	0	0	100	0	0	0	0	0	0	0	0	0	0	0	0	0	25	0	0	0	0	0	0
hsa-mir-539_18_A_g	0	0	0	20	0	14.3	0	0	0	0	0	0	0	9.1	0	0	0	0	0	0	0	0	12.5	0	1.6	15.4	11.1	4.2	0	0	0	11.1	0	25	0	0	0	0	40	0	0	0	0	0	0	0	0	8.7	1.1
hsa-mir-7706_67_A_u	0	33.3	0	0	57.1	40	30	50	0	0	100	50	0	0	50	50	0	0	0	60	0	50	71.4	57.1	22.2	100	0	20	42.9	27.3	0	0	0	0	0	0	0	0	0	0	0	0	0	0	0	0	100	0	0
hsa-mir-10a_45_U_a	70.9	73.3	71.8	74.7	68	71.2	65	71.9	75	69.6	71.5	59.7	70.7	65.8	73.8	65.9	73.7	68.3	66.5	73.4	76.1	70.1	72.1	68.4	69.7	70.5	54.4	69.3	72.4	74.3	64.3	74.5	74.5	77.6	68.7	79.4	79.7	74.1	79.7	42.9	82.5	69.1	73.3	80	67.4	51.9	80	77.9	63
hsa-mir-10a_84_A_u	0	0	0	50	0	0	0	0	0	0	0	0	0	0	0	50	0	0	0	12.5	100	0	0	0	0	100	0	0	0	0	0	0	50	0	0	0	0	0	0	0	0	0	0	0	0	0	0	0	0
hsa-mir-1-2_75_U_a	0	0	0	0	0	0	0	0	0	0	0	0	0	0	0	0	0	0	0	0	0	0	0	0	0	0	100	0	33.3	0	0	50	0	0	0	0	0	0	0	0	0	0	0	0	0	0	0	14.3	0
hsa-mir-941-1_70_C_u	0	100	0	100	100	100	0	100	100	0	0	0	0	0	100	0	0	100	0	0	100	0	100	100	100	0	0	100	100	100	100	0	0	0	0	0	0	0	0	0	0	0	0	0	0	0	0	100	100
hsa-mir-423_41_C_u	100	0	0	0	0	0	0	0	0	100	100	0	100	0	0	0	0	0	0	100	100	33.3	62.5	60	0	0	0	0	0	0	50	0	0	0	0	0	0	0	0	0	0	100	50	0	0	0	0	0	100
hsa-mir-23c_79_U_g	50	100	100	91.7	100	25	100	100	57.1	100	100	0	66.7	100	100	100	100	100	100	100	100	33.3	83.3	33.3	0	100	0	40	62.5	50	100	75	77.8	100	66.7	71.4	100	100	80	66.7	100	100	100	73.3	100	100	85.7	66.7	100
hsa-mir-3615_72_G_u	0	0	25	8	11.1	50	28.6	0	12.5	0	0	25	8	11.5	11.1	50	12.5	6.2	12.5	0	100	0	0	16.7	50	66.7	33.3	16.7	0	25	0	50	0	0	0	0	0	0	0	0	0	0	0	0	100	0	0	0	66.7
hsa-mir-423_41_C_a	0	0	0	0	50	100	0	0	0	0	0	0	0	0	0	0	0	0	0	0	0	33.3	37.5	20	100	100	0	0	0	0	50	0	0	0	0	0	0	0	0	0	0	0	50	0	0	0	0	0	0
hsa-mir-21_68_U_a	32.3	39	34	28.7	41.6	42.6	38	37.2	37.1	26.3	42.2	35.6	31	34.5	36.2	48.5	23.9	35.9	25.1	44.3	49.3	37.2	45.9	31.4	40.5	37.1	29	47.4	38.2	40.9	42.7	37.7	65.3	71	52.9	54.9	61.9	60.7	52.9	51.5	62	50	33.3	55.7	37.4	39.3	49.2	38.3	34.7
hsa-mir-218-2_49_G_u	100	100	0	100	0	100	0	0	0	0	100	100	100	100	0	100	0	100	100	0	0	100	50	100	100	100	0	100	100	100	0	100	100	0	0	0	0	0	0	0	100	0	100	0	100	0	0	0	100
hsa-mir-218-2_49_G_a	0	0	0	0	0	0	0	0	0	0	0	0	0	0	0	0	0	0	0	0	0	0	50	0	100	0	0	0	0	0	100	0	0	0	0	0	0	0	0	0	0	0	0	0	0	0	0	0	0
hsa-mir-625_37_G_u	0	0	0	0	100	0	0	0	0	0	0	0	0	0	0	0	0	0	0	0	0	100	66.7	0	0	0	0	0	0	100	0	0	0	0	0	0	0	0	0	0	0	0	0	0	100	0	0	50	66.7
hsa-mir-144_73_G_u	0	0	0	0	0	0	0	0	0	0	0	0	0	0	0	0	0	0	0	0	0	0	0	0	0	0	0	0	0	0	0	0	0	0	0	0	0	0	0	0	0	0	0	0	0	0	0	100	0
hsa-mir-423_76_C_u	51.4	35.6	50	54.8	55.1	54.4	54.1	56.5	66.7	50	50	45.2	66.7	35.7	65.1	50	38.5	38.5	55.9	51.3	29.5	46.9	53.3	54.7	31.8	52.9	60	48.3	46	39.7	58	40.6	8.1	23.1	11.1	14.3	25	13.3	15	0	25	0	50	44.4	54.5	40	60	48.4	52.9
hsa-mir-19b-1_76_A_u	1	3.6	3.7	4.1	3.1	3.9	3.1	4.7	7.1	5.2	2.3	1.1	2.6	4.9	1.3	5	0	1.7	3.4	3	2.6	3	4.2	5.5	4.3	6.5	3.7	4.8	4.5	4.6	4.6	5.2	0	0	0	50	0	100	0	0	0	0	5.6	0	4.3	0	0	7.7	7.2
hsa-mir-423_76_C_a	45.7	57.8	50	35.7	38.2	40.4	34.4	43.5	11.1	37.5	50	51.6	22.2	57.1	32.6	42.9	38.5	50.8	38.2	44.7	70.5	43.8	41.9	40	60.6	32.9	36.7	44.8	48.7	52.4	33.3	56.2	86.5	76.9	88.9	80.6	65	86.7	80	100	75	100	46	44.4	36.4	40	40	50	47.1
hsa-mir-98_44_G_u	26.7	22.2	0	17.2	15	25	9.3	30.4	18.8	23.1	14.3	15	31.6	27.3	26	0	33.3	28.6	11.8	12.6	13.2	20.8	11	9.3	16.1	20.4	14.8	9.9	14	6.8	9.3	2.7	3.7	16.7	0	7.7	15.4	0	10	0	0	0	26	0	7.1	20	0	21.7	17.6
hsa-mir-98_44_G_a	20	40.7	0	29	33.1	25	20.8	17.4	18.8	23.1	14.3	40	21.1	27.3	36.5	14.3	0	35.7	41.2	31.1	32.9	37.5	15.1	29.3	28.6	9.3	14.8	9.9	29.1	32.2	32.6	17.6	29.6	16.7	25	30.8	15.4	0	0	0	27.3	0	28.1	0	57.1	40	100	47.8	58.8
hsa-mir-205_57_C_u	73.3	59.3	63.6	100	71.1	37.5	52.1	55.2	58.8	100	0	69.5	63.4	51.4	71.8	67.3	0	58.5	78.8	57.3	46.8	64.1	59	33.3	58.7	75.3	82.3	62.5	63.3	62.5	58.7	75	0	0	25.5	0	0	60	0	0	0	0	55.2	0	0	0	41.2	66.7	56.7
hsa-mir-205_57_C_a	20.4	33.9	18.9	0	22.3	50	30.9	34.5	28.7	0	50	25.6	26.5	32.1	22.1	22.6	0	32.1	13.6	30.7	33.8	29.4	30.8	66.7	31.3	18.5	12.8	23.2	23.8	26.9	31	10	91.7	100	66	0	0	40	0	100	0	100	37.9	0	0	0	58.8	33.3	26.7
hsa-mir-331_81_A_c	4.5	4.2	10.6	5.2	2.4	13.6	3.3	13.3	10.7	11.8	9.1	3.4	12.2	13.1	6.5	5.6	3.4	4.2	13	4.9	3.4	5	4.7	2.6	3.8	7.2	10.6	6.3	8.1	3.9	5.7	5.7	22	25.2	16.4	24.6	18.1	22.7	12.8	24.6	8.2	21.2	3.9	18.4	11.8	24.1	12.5	9.2	7.7
hsa-mir-205_33_G_c	0	5.9	0	0	0	0	25	0	0	0	0	0	11.1	1.9	8.3	6.7	0	3.3	7.7	0	5.4	13.6	22.6	0	10	0	0	8.3	8.7	21.2	11.4	0	100	0	0	0	0	0	0	0	0	0	0	0	0	0	0	0	0
hsa-mir-205_33_G_a	72.7	88.2	71.4	0	59.3	100	25	70.6	25	0	0	0	55.6	17	50	53.3	0	13.3	30.8	33.3	64.9	27.3	45.2	0	56.7	46.7	81.8	83.3	43.5	42.3	42.9	100	0	0	100	100	0	0	0	100	0	0	0	0	0	0	100	0	0
hsa-mir-335_39_U_a	50	0	0	0	0	0	0	0	0	0	0	0	0	0	0	0	0	0	0	0	0	0	0	0	0	0	0	0	0	0	0	0	0	0	0	0	0	0	0	0	0	0	33.3	0	0	0	0	0	0
hsa-mir-940_81_G_u	61.5	64	60	43.1	69.2	54.5	59	59.1	70.6	78.6	40	64.3	69	67.9	79.3	64.7	55.6	69.4	74.5	53.1	50	77.3	65.9	48.9	40	81	65	55	48.6	69.6	82.8	64.1	45.8	27.3	56.2	14.3	12.5	42.9	20	20	8.8	26.7	64.4	0	100	54.5	75	60.8	76.2
hsa-mir-301b_70_C_u	0	100	0	100	0	0	0	0	0	0	0	100	0	0	0	0	0	100	0	100	100	0	0	0	100	100	0	0	0	0	0	0	0	0	0	0	0	0	0	0	0	0	0	0	0	0	0	0	0
hsa-mir-486-2_23_C_u	34.3	23	50	61.7	29	33.3	54.2	30	55.6	67.6	21.9	42.9	37.5	53.3	37.5	18.2	0	45	28.6	62.2	30.3	19	53.7	23.3	16.7	20.3	35.6	26.3	27	26.8	39.1	28.1	50	31.2	50	100	0	50	0	0	0	100	37.5	0	44.4	0	0	22.1	48.1
hsa-mir-486-2_23_C_a	65.7	77	50	36.2	67.7	66.7	45.8	70	44.4	32.4	78.1	57.1	62.5	40.2	62.5	81.8	100	52.5	71.4	33.8	69.7	81	45.5	75.8	82.1	79.7	64.4	73.7	73	73.2	60.9	71.6	50	68.8	50	0	0	50	100	0	100	0	62.5	0	55.6	50	0	76.5	51.9
hsa-mir-98_101_C_u	100	95.2	100	94.9	92.1	78.6	92.9	87.5	100	100	75	95.2	94.7	100	97.1	100	0	87.5	91.7	91.3	96	100	95	92.9	87.9	87.5	90	91.3	100	94.1	100	80	93.8	0	100	100	100	100	100	0	93.3	100	95	100	100	100	100	100	80
hsa-mir-1-1_68_C_u	0	0	0	100	0	100	0	0	100	0	0	0	0	100	0	0	0	0	0	0	0	0	0	0	0	100	0	0	0	0	0	0	100	0	0	0	0	0	0	0	0	0	100	0	0	0	0	50	100
hsa-mir-1-1_68_C_a	0	0	0	0	0	0	0	0	0	0	0	0	0	0	0	0	0	0	0	0	0	0	0	0	0	0	100	0	100	0	0	100	0	0	0	0	0	0	0	0	0	0	0	0	0	0	0	50	0
hsa-mir-339_39_G_u	100	0	0	57.1	66.7	100	33.3	40	0	50	100	0	100	100	25	50	0	20	33.3	33.3	50	22.2	100	50	0	50	66.7	60	40	0	50	50	100	0	25	0	100	100	100	0	0	0	80	100	100	0	0	0	0
hsa-mir-339_39_G_a	0	0	0	28.6	33.3	0	33.3	60	0	50	0	0	0	0	50	50	0	60	33.3	66.7	25	77.8	0	44.4	100	50	33.3	40	40	0	50	50	0	100	50	0	0	0	0	0	0	0	20	0	0	0	0	0	0
hsa-mir-99b_67_U_a	72.6	76.6	50	59	66.7	79.7	65.5	92.9	60.4	60	57.1	73.1	78.8	86.7	50	55.6	50	65.3	50	55.8	88.5	68.8	65	67.3	78.7	79.2	80	69.4	77.9	72.3	69.7	76.1	19.4	23.8	45.5	39.2	36.7	54.5	29.7	0	30.4	0	73.9	0	76.9	0	33.3	75	77.3
hsa-mir-934_36_G_a	0	40	0	0	0	50	0	0	12.5	0	0	0	0	0	0	100	0	50	0	14.3	100	0	32.1	27.3	21.4	50	0	71.4	0	50	28.6	50	0	0	0	0	0	0	0	0	0	0	40.9	0	0	0	0	0	0
hsa-mir-29b-1_74_C_u	0	0	0	0	0	8.3	0	0	100	0	0	0	0	100	0	0	0	0	0	0	0	100	0	14.3	0	0	0	0	0	0	0	0	0	0	0	0	100	0	0	0	0	0	0	0	0	100	0	0	0
hsa-mir-30b_77_A_u	0	0	0	0	0	0	0	0	0	0	0	0	0	0	33.3	0	0	0	0	0	0	100	100	0	0	0	0	0	100	100	100	0	0	0	0	0	0	0	0	0	0	0	0	0	100	0	0	100	0
hsa-mir-29b-1_74_C_a	33.3	60	0	66.7	100	75	100	100	0	80	44.4	50	50	100	100	100	0	100	100	100	60	0	75	71.4	100	100	0	57.1	66.7	66.7	66.7	75	50	0	100	0	0	0	0	0	0	0	96	100	84.6	0	0	75	81.8
hsa-mir-143_82_A_u	93.9	93.7	93.7	92.4	92.1	93.2	92	93.3	94.5	94.3	94.6	93.5	93.2	92.8	92.5	93.3	93.2	93.3	93.6	92.2	91.6	93.4	92	93	92.5	93	92.7	92.4	93.1	91.4	92.6	91.9	85.7	84.8	86.4	84	84.4	85.5	83.4	88.3	86.6	88.5	92.8	85.7	92	87.8	85.4	93.4	93.3
hsa-mir-9-3_39_G_u	40	17.2	0	11.1	28.6	0	16.7	33.3	33.3	50	0	23.1	0	9.1	23.1	58.3	25	0	54.5	18.6	7.8	28	37.5	23.1	33.3	20	33.3	50	38.5	44.1	32.4	33.3	0	0	0	0	0	0	0	0	0	0	20.7	0	0	0	0	0	0
hsa-mir-9-3_39_G_a	60	79.3	100	66.7	61.9	50	67.9	66.7	66.7	50	100	46.2	0	72.7	69.2	33.3	75	100	45.5	67.4	86.3	66	56.2	61.5	66.7	80	66.7	42.9	53.8	49.2	61.8	33.3	0	0	50	0	0	0	100	0	0	0	65.5	83.3	100	0	100	100	100
hsa-mir-181a-2_65_G_u	0	0	0	0	0	0	0	0	0	0	0	0	0	0	0	0	0	0	0	0	0	100	0	0	0	0	0	0	0	0	0	0	0	0	0	0	0	0	0	0	0	0	0	0	0	0	0	0	0
hsa-mir-181a-1_49_G_u	50	80	100	100	100	60	25	50	0	75	100	100	100	100	100	0	0	100	100	84.6	0	25	81.8	75	77.8	100	50	71.4	40	60	60	60	0	0	0	33.3	0	50	0	0	50	0	100	0	100	0	0	0	0
hsa-mir-17_37_U_a	61.7	72.2	71	57.7	50	76.4	64.6	63.4	69.6	80.6	78.4	85.3	72.7	69.2	57	70.6	73.9	73.1	37.6	47.6	72.4	65.8	67.8	65.5	67.2	69.8	52.9	67.1	65.8	72.2	73.5	82.6	100	100	50	100	100	100	100	0	0	0	64.5	66.7	51.2	0	100	71.9	55.7
hsa-mir-190a_37_U_a	0	0	0	0	0	0	0	100	0	0	0	0	0	0	0	0	0	0	0	0	0	0	0	0	0	0	0	0	25	0	50	0	0	0	0	0	0	0	0	0	0	0	0	0	0	0	0	0	0
hsa-let-7b_29_C_u	78.2	73.2	74.4	69.4	73.5	71.1	73.6	69.4	65.7	77.1	72.1	64.7	81.1	67.2	76.2	77.5	66.7	74.8	71.2	73.4	57.4	73.2	72.5	73.4	70.9	74.1	84.5	79	73.1	73.1	77.9	74.9	57.6	50	65.5	47.7	73.7	45	58.8	50	56.5	40	75.5	50	84.4	77.8	76.5	78.6	72.9
hsa-let-7b_29_C_g	4.6	1.8	2.3	4.7	0.9	5.3	5.4	0	10.4	3.7	0	2	4.4	1.7	2.4	2.5	4.8	4	0	3.5	1.9	7	6	4.6	3.3	5.6	1.9	2.8	3.6	3.9	2.5	7.3	22	14.3	17.2	18.5	10.5	15	17.6	0	17.4	0	2.6	4.5	0	11.1	5.9	1.2	3.1
hsa-let-7b_29_C_a	14.9	24.1	20.9	23.5	23.9	22.4	18.6	27.8	17.9	16.5	25.6	25.5	11.1	25.9	20.2	15	23.8	17.2	23.1	18.9	31.5	17.8	19.4	18.8	23.9	19.8	11.6	16.8	21.4	21.1	17.4	17.8	20.3	35.7	13.8	33.8	10.5	40	23.5	0	17.4	40	18.1	36.4	13.3	11.1	17.6	15.5	19.8
hsa-mir-101-1_68_G_u	62.4	70.4	56.2	58.5	66.2	67.8	54.3	58.2	57.8	67	53.6	46.8	63.5	62.3	54.5	56.7	72.6	60.1	62.6	61.1	50.6	66.6	54.6	61.7	62.9	67.9	68.9	66.8	69.5	64.3	62.6	67.4	35.7	31.3	35.9	22	24.8	38.3	27.7	0	22.1	27.3	69.8	43.4	62.6	27.8	30.9	70.3	65.3
hsa-mir-577_37_A_u	80	50	100	47.1	78.6	0	100	0	0	0	15.8	50	0	0	31	0	0	20	100	0	0	100	0	75	0	100	0	0	22.2	100	100	0	0	0	0	0	0	0	0	0	0	0	0	0	0	0	0	50	100
hsa-mir-151a_67_G_a	4.9	9.5	5.9	6.3	5.2	8.4	6.3	5.2	6.5	5.7	5.1	3.8	6.6	5.9	5.7	7.1	10.1	4.6	3.4	6.1	6.1	6.1	6.7	4.9	7.9	6.5	5.4	5.7	8.8	6	6.1	11.8	4.3	8.5	3.2	6.7	7.1	4.2	9.2	4	8.4	5.3	7.6	2.9	11.5	2.7	4.3	12.6	4.6
hsa-mir-101-1_68_G_a	6.4	6.8	5	10	6.3	5.5	8.1	7.3	8.6	5.9	8.2	7.6	6.1	6	8.6	8.7	6.5	7.2	6.4	6.5	8.9	5	5.6	8.9	7.3	5.9	5.9	5.3	7.4	8.4	7.8	8.5	7.7	8.2	6	9.9	10.2	7.5	8.7	0	9.1	3.9	7.5	9.4	10.2	11.1	7.3	8.6	6.3
hsa-mir-652_82_C_u	55.6	55.6	44.1	50.8	54	42	49.9	46.3	57.4	49.3	49.3	56.1	54.4	50	42.9	38.9	51.5	49.2	43.5	49.7	51.6	51.8	54.5	40.8	50.4	43	37.5	44.1	39.8	43.4	47.5	41.1	43.1	41.2	60	50	59.1	31.6	43.8	0	42.9	76.9	52.9	60	55	50	75	51.2	43.2
hsa-mir-652_82_C_a	20.8	24.8	26.5	25.1	16.8	27	19.7	25.9	22.1	25.3	28	18.5	19.1	28	22.2	33.3	24.2	27	15.9	21.1	24.2	20.5	23	30	23.6	32.6	31.2	25.5	25.5	28.5	26.5	45	21.6	35.3	6.7	26.6	20.4	15.8	31.2	0	32.1	7.7	20.3	0	11.1	33.3	25	21.3	29.5
hsa-mir-363_73_A_u	0	0	0	0	0	0	0	0	0	0	0	0	0	0	0	0	0	0	0	0	0	0	0	0	12.5	0	0	0	0	0	0	0	0	0	0	0	0	0	0	0	0	0	25	0	0	0	0	0	0
hsa-mir-26a-2_36_G_u	43.8	35.7	49	50	49.1	36.1	40.7	41.7	34.1	42.9	42.4	40	52.6	40	49.7	32.6	27.3	45.7	51.8	49.1	31.5	48.4	33.9	33.7	36.1	39.7	44.9	33.6	38.9	40.3	39	31.8	9.9	8.2	10.9	6.7	9.7	6.2	5.9	22.2	6.1	8.5	43.8	21.3	45.4	20.7	16.7	50.2	45.2
hsa-mir-26a-2_36_G_a	30.4	37.4	25	23	21.6	17.3	28	24	27.4	27.9	33	34.3	23.7	27.5	26.4	26.1	27.3	31.5	21.6	18.2	41.4	28.2	21.2	19.9	24.9	20.4	19	17.4	21.8	18.3	25.4	26.4	12.6	15.6	22.5	11.8	17.1	14.6	14.1	33.3	14.7	23.7	31.2	41.3	38	37.9	30.6	34.3	35.1
hsa-mir-4454_4_G_u	22.2	33.3	15.4	20.6	28.6	28.6	33.3	28.6	28.6	31.2	19.4	20	38.9	19.4	33.3	50	21.4	22.2	25	28	26.8	24.2	27.3	28.4	34.6	31.7	35	27.3	29.7	30.8	30.2	30.8	0	0	0	0	0	0	0	0	0	0	37	0	33.3	0	0	25.6	17.9
hsa-mir-22_52_A_c	0	2.9	0	0	0	2.6	1.2	0	0	0	0	0	3	0	0	0	0	2.9	0	3.7	7.7	0	5.8	3.9	0	0	3.6	4.1	2	3.8	6.1	4.1	1.3	2.4	0	0	1.5	2.1	2	0	0	5.9	0	0	16.7	7.7	9.1	6.2	0
hsa-mir-4454_4_G_a	5.6	4.8	0	2.9	7.1	4.8	5.1	3.6	0	6.2	8.1	5	9.3	8.3	4.8	12.5	9.5	8.3	5	4	4.9	6.1	0	9.5	11.5	7.3	15	0	5.4	7.7	9.3	0	0	0	0	0	0	0	0	0	0	0	3.7	0	0	0	0	2.6	7.1
hsa-mir-200c_68_G_u	16.7	12.5	50	33.3	21.1	50	14.3	0	0	0	100	0	100	50	0	0	0	0	0	10	0	33.3	50	8.3	0	33.3	0	0	50	0	0	0	0	0	0	0	0	0	0	0	0	0	50	0	0	0	0	0	0
hsa-mir-133a-2_82_A_u	0	50	0	100	33.3	33.3	0	33.3	20	50	0	0	50	0	0	0	0	0	50	40	0	50	12.5	25	20	12.5	0	0	0	0	20	33.3	8.3	25	0	0	18.2	0	0	0	0	0	26.7	0	66.7	0	0	11.1	0
hsa-mir-181b-2_40_U_a	11.8	10	0	4.2	0	0	0	7.7	0	2.8	0	18.8	0	18.2	7.1	0	25	12	14.3	2.1	25	0	0	0	0	0	0	0	0	0	0	0	7.4	0	0	12.9	13	14.3	25	100	0	20	4.5	25	0	0	0	4	0
hsa-mir-199a-2_92_G_u	10.9	10	16.3	12.7	13.5	11	9.6	10.4	6.7	11.8	12.9	17.4	12.4	16.4	10.3	16.2	0	14.2	9.7	11.3	10	15.1	9	8	11.1	9.8	11.7	10	8.4	5.5	12.6	7.7	5.5	0	10	6.6	3.4	0	2.9	0	5.6	0	10.5	0	17.1	0	12.5	7.8	19.4
hsa-mir-139_65_U_a	0	100	0	0	100	0	0	100	0	0	0	0	0	0	0	0	0	0	50	0	100	0	63.6	100	0	50	0	25	28.6	0	20	50	0	0	0	0	100	0	0	0	0	0	25	0	0	0	0	0	100
hsa-mir-199a-2_92_G_a	75.7	74.4	68.3	66.7	59.6	62.2	58.8	73.1	73.3	74	71	71	63.6	55.6	71.4	54.1	61.5	65.6	72.6	56.6	66	67.6	43.4	57.1	52.3	52.3	62.9	46.1	60.6	60.9	54.4	53.3	26.8	60	30	26.3	34.5	36.4	28.6	100	33.3	40	66.7	100	68.6	50	18.8	76.7	67.4
hsa-mir-34a_87_G_u	100	100	0	60	66.7	40	20	100	0	50	0	100	0	100	0	0	0	50	25	100	50	50	50	20	100	0	0	33.3	100	100	75	50	0	0	0	0	0	0	0	0	0	0	60	0	50	0	0	87.5	0
hsa-mir-146b_33_G_u	13	18.8	15.4	18.8	23.1	20.6	11.1	9.1	11.1	22.8	16.7	15.4	22.7	12.5	17.8	25	14.3	17	22.2	26.8	17.9	18.9	24.3	24.3	30.4	31.9	11.5	20.9	15.6	25.5	19	21.7	4.2	14.3	6.2	8.2	0	0	0	0	22.7	5	50	4	0	25	10	58.3	44.7
hsa-mir-584_37_G_u	9.1	0	0	0	0	0	28.6	25	5.9	0	16.7	0	18.2	10.3	8.3	50	14.3	4.9	8.3	0	5.6	12.8	2.6	5.3	0	0	0	5.9	6.5	6.5	10	5.6	0	2	0	10	10	3.6	10	0	5.6	12.5	3.2	0	100	33.3	0	0	8.8
hsa-mir-34a_87_G_a	0	0	0	0	0	20	0	0	0	0	0	0	0	0	0	0	0	0	25	0	50	0	25	0	0	0	0	33.3	0	0	0	16.7	0	0	0	0	0	0	0	0	0	0	20	0	0	0	0	0	0
hsa-mir-138-1_48_G_u	0	0	0	0	0	0	0	0	0	0	0	0	0	0	0	0	0	40	0	0	0	0	0	0	0	100	0	0	0	0	0	0	0	0	0	0	50	0	0	0	0	0	0	0	0	100	0	0	0
hsa-mir-146b_33_G_a	42.6	25	38.5	31.2	38.5	51.1	33.3	27.3	44.4	29.8	50	46.2	54.5	25	44.4	58.3	28.6	45.5	55.6	46.4	46.4	29.7	50	43.4	32.6	31.9	34.6	53.7	42.2	53.2	52.4	43.5	84.2	71.4	87.5	83.7	83.3	88.5	100	100	63.6	77.5	38.6	92	0	50	80	33.3	38.3
hsa-mir-584_37_G_a	13.6	14.3	60	16.7	50	0	0	25	35.3	30	25	33.3	0	16.7	38.9	0	0	17.6	41.7	24	38.9	11.6	30.8	42.1	41.7	12.5	12.5	29.4	19.4	19.4	30	22.2	61.1	33	0	70	65	17.9	50	0	36.1	43.8	38.7	100	0	16.7	50	36.8	17.6
hsa-mir-185_38_G_u	0	50	0	0	66.7	0	50	0	0	100	100	50	100	0	0	100	0	0	50	80	28.6	50	42.9	50	0	0	66.7	0	75	0	0	0	0	0	0	0	0	0	0	0	0	0	40	0	0	0	0	0	0
hsa-mir-185_38_G_a	0	0	0	0	0	100	0	0	0	0	0	0	0	0	0	0	0	0	0	0	14.3	50	42.9	0	0	100	0	0	0	0	33.3	50	0	0	0	0	0	0	0	0	0	0	20	0	0	0	0	0	0
hsa-mir-760_70_C_u	100	50	50	90.6	66.7	100	70.6	83.3	83.3	100	66.7	100	100	0	50	0	100	100	93.5	100	66.7	100	85.7	90	66.7	100	0	50	87.5	100	100	81.8	0	0	100	50	0	0	100	0	0	50	44.4	0	0	0	0	50	100
hsa-mir-181b-1_59_U_a	5.9	9.9	10	5.4	8.3	15.4	11.5	3.9	13.3	4.8	10.6	10.3	6.2	0	17.5	20	18.2	5.7	8.3	5.1	13.9	4.1	13.8	11.4	4	0	6.9	10.5	11	10.3	13.9	9.2	29.3	38.2	60	25	19.5	25.6	26.7	33.3	23.8	37.5	6.3	12.5	9.2	75	30.8	10.5	6
hsa-mir-941-1_69_C_u	0	0	0	12.5	10	14.3	0	0	100	0	0	0	50	0	0	100	0	14.3	0	0	8.3	20	12.5	12.5	11.1	25	0	16.7	14.3	14.3	20	14.3	0	0	0	0	0	0	0	0	0	0	33.3	0	0	0	0	0	25
hsa-mir-193b_73_U_a	17.1	26.1	4.5	41.9	17.9	29	31	30	50	41.2	8.3	33.3	21.1	37.5	20	70	75	35.1	10	23.2	50	37.7	26.7	37.3	24.1	20.3	31.3	16.7	22.5	21.1	31.4	30.2	23.8	50	10	18.2	0	0	50	23.1	0	40	25.9	14.3	0	11.1	20	20	23.1
hsa-let-7f-1_6_G_c	0	0	0	0	0	0	0	0	0	0	0	100	0	0	0	0	0	0	0	0	0	0	100	0	0	0	0	0	0	0	100	100	0	0	0	0	0	0	50	0	0	0	0	0	0	0	0	0	0
hsa-mir-941-1_69_C_a	0	25	50	25	20	28.6	0	50	100	0	50	0	0	0	50	100	100	14.3	0	0	25	20	50	12.5	11.1	25	33.3	33.3	14.3	28.6	20	71.4	0	0	0	0	0	100	100	0	0	0	33.3	100	100	0	0	100	25
hsa-mir-146b_68_G_u	32	37	16.7	29.4	42.9	34.3	28.6	36.4	33.3	33.3	33.3	15.4	33.3	40	29	38.9	66.7	35.7	29.2	23.3	34.4	27.3	35.7	31.7	31.7	20	27.8	34.7	25.3	32.7	34.3	32.7	46.2	50	40	18.2	0	42.9	25	0	25	25	33.9	0	60	0	0	35.7	41.7
hsa-mir-128-2_73_C_g	14.3	14.5	0	29.6	17.3	19	26.5	20	33.3	11.1	18.2	16	24	23.1	10.5	33.3	0	10	19.4	22.4	17.2	15.6	21	16.7	19.5	14.7	20	13.2	24.2	23.4	19.4	27	22.6	30	32.4	23.7	26.7	35.7	18.4	66.7	23.1	28.6	24	40	25	33.3	25	16.7	0
hsa-mir-128-2_73_C_a	61.9	69.4	100	51.9	57.7	71.4	58.8	60	55.6	66.7	63.6	68	52	69.2	71.1	55.6	100	60	41.9	61.2	70.7	68.8	61.7	66.7	61	64.7	60	68.4	51.5	51.6	61.1	62.2	74.2	70	67.6	74.8	73.3	64.3	76.3	33.3	76.9	71.4	52	60	50	66.7	75	66.7	71.4
hsa-mir-93_34_U_a	77.8	84.3	86.2	68.3	72.2	88.9	79.8	81.4	87.8	81.1	82.2	88.1	79.3	80.9	64.5	81.9	76.4	83.2	60.4	78.8	87	81.2	86.3	76.4	88.8	79.5	80.1	86.7	83.2	83.5	83.1	84	93.3	66.7	88.9	91.4	93.8	100	100	0	100	100	77.2	93.3	75.8	0	75	73.8	81.2
hsa-mir-146b_68_G_a	60	55.6	75	67.6	57.1	62.1	66.7	54.5	44.4	53.8	54.2	84.6	66.7	50	64.5	61.1	33.3	60.7	58.3	60	53.1	60.6	55.7	61	58.5	67.5	61.1	54.7	66.7	60	54.3	62.4	46.2	50	40	54.5	100	57.1	50	0	37.5	37.5	54.8	83.3	40	0	100	60.7	47.2
hsa-mir-628_84_G_u	0	0	0	0	0	0	0	0	0	0	0	100	0	0	0	0	0	0	0	0	0	0	0	0	0	0	0	0	0	0	0	0	0	0	0	0	0	0	0	0	0	0	0	0	0	0	0	0	0
hsa-mir-135b_38_A_u	10.3	8.2	3.3	6.7	8.2	13	0	0	12.5	16.2	8.8	0	50	0	37.5	7.7	0	3.7	4.1	8	2.7	7.1	22.5	25	4.1	8.3	9.8	14.7	11.1	8.4	9.3	11.1	0	0	0	11.8	0	16.7	0	0	0	0	18.7	0	7.1	0	0	17.9	7.1
hsa-mir-27a_72_C_u	63.8	57.4	65.1	68.3	68.2	63.8	55.2	67.8	52.9	72.5	54.5	58.1	63.7	67.6	66	77.7	87.5	62.8	72.2	65	49.7	54.5	63.3	63.7	66.9	66.5	84.8	71.3	70.1	78.8	64.3	72.2	10.3	19	8	8.2	15.8	16.1	12.7	18.2	8.2	11.1	63.1	25.3	53.7	16.7	4	52.7	68.9
hsa-mir-329-2_73_U_a	50	7.7	100	0	0	0	0	0	0	0	0	100	50	0	0	0	100	66.7	0	0	0	0	12.5	0	15	0	0	0	0	0	33.3	0	0	0	100	0	0	0	0	0	0	0	0	0	0	0	0	50	16.7
hsa-mir-27a_72_C_a	31	36.7	27.7	27.8	28.5	32.1	38	27.7	39.3	22.6	41.1	35.1	31.4	24.5	30.3	18.6	9.2	31.9	24	30.1	46.3	41.1	32.7	30.8	28.2	28.4	13	23.5	25.5	17.1	31.8	23.9	69.1	61.9	68	71.1	67.1	67.7	74.6	45.5	72.9	61.1	33.5	64.6	42.5	66.7	68	44.1	26.1
hsa-mir-92a-1_47_G_u	0	0	0	0	0	0	0	28.6	50	0	50	25	0	0	50	0	0	0	0	0	0	0	0	0	0	0	0	0	0	0	0	0	0	0	0	11.8	0	0	0	0	0	0	0	0	0	0	0	0	16.7
hsa-mir-92a-1_47_G_c	0	33.3	0	0	0	0	0	0	0	0	0	0	0	0	0	0	100	0	50	0	100	0	0	0	0	0	33.3	0	16.7	0	0	0	0	0	0	5.9	0	0	0	0	0	0	0	0	0	0	0	0	0
hsa-mir-24-1_43_C_a	6.7	4.3	3.6	11.4	7	5	7.4	4.2	3.7	5.7	3.7	6.5	4.1	8.3	11.5	13.3	0	3.6	4.2	11.6	10.9	4.1	15.5	9.5	3.5	7.3	8.6	11.4	5.9	7	10.9	10.1	19.7	10.3	10.3	13.2	6.2	6.1	12.5	16.7	5.5	5	7.6	34	0	4.2	9.1	4.8	2.6
hsa-mir-92a-1_47_G_a	100	66.7	100	100	92.9	100	50	57.1	0	100	50	50	0	0	50	100	0	100	50	88.9	100	50	88.9	100	80	100	66.7	100	83.3	100	100	50	100	100	100	64.7	100	100	100	100	0	100	100	100	100	0	100	0	83.3
hsa-mir-128-1_72_U_a	25	27.8	0	33.3	17.9	28.6	35.7	25	0	33.3	33.3	27.3	16.7	0	27.8	0	0	100	0	9.1	33.3	30	22.9	28.6	26.7	10.5	33.3	21.1	23.5	25	33.3	16.7	75	0	100	50	0	0	75	0	0	0	62.5	0	0	0	0	42.9	50
hsa-mir-378c_31_A_g	45.5	26.3	25	20	30	16.7	20	41.2	57.9	30	40	33.3	37.5	29.4	31.2	40	33.3	36.4	53.8	28.6	22.2	35.7	26.5	20	25	25	50	38.5	29.4	22.2	57.1	23.8	75	50	50	66.7	100	71.4	85.7	100	57.1	100	26.3	75	33.3	80	50	26.3	38.1
hsa-mir-629_44_U_a	26.7	47.3	41.7	14	30.7	40.7	34	34.8	50	12	60	30	45	30.4	28.3	23.1	41.7	43.2	16.3	24.6	64	34	41.2	44.6	44	34.1	17.6	44.7	44.4	49.2	47.1	43.1	11.1	16.7	0	14.3	0	0	0	0	12.5	0	33.3	12.5	20	0	0	33.3	36.8
hsa-mir-2110_70_C_u	25	0	0	8.3	22.2	33.3	0	0	50	28.6	0	0	100	33.3	0	0	0	50	0	0	0	33.3	23.5	25	20	20	0	33.3	22.2	16.7	66.7	33.3	25	0	0	50	0	33.3	0	0	0	0	75	0	0	0	100	14.3	0
hsa-mir-2110_70_C_a	0	22.2	0	16.7	11.1	0	20	50	0	14.3	0	0	0	0	0	0	0	25	28.6	25	25	0	0	6.2	20	0	0	0	22.2	8.3	0	33.3	0	0	0	33.3	0	16.7	0	0	0	0	0	0	0	0	0	14.3	0
hsa-mir-342_85_A_u	24	21.7	23.8	18.8	24.7	23.9	19.5	21.9	30.2	33.3	25.3	37.5	14.6	24	20.4	14.3	30.8	29.7	25.4	16.4	7.4	16.6	18.4	29.6	27.5	22.8	26.5	17.3	19.9	20	31.2	16.4	0	0	0	0	0	0	14.3	0	0	0	16.4	12.5	12.5	0	0	13.6	25.7
hsa-mir-6510_54_U_a	20	50	100	0	33.3	0	0	60	0	0	0	0	16.7	0	0	0	0	0	0	0	62.5	100	66.7	0	50	20	100	0	0	30.8	50	0	0	0	0	0	0	0	0	0	0	0	0	0	0	0	0	0	0
hsa-mir-196b_37_A_u	55.9	58.6	56.2	33.3	52.2	0	68	55.6	0	50	66.7	50	70.1	48.1	47.4	0	100	45.5	73.7	0	38.1	56.2	55.3	66.7	51.9	84.6	81.9	52.5	66.9	56.2	55.5	66.7	100	0	50	100	0	25	0	0	0	0	66.7	0	0	0	0	53.8	42.9
hsa-mir-27b_82_A_u	28.1	22	24.9	23.8	31.4	28.4	26.5	28.2	17.9	31.4	27.8	22.2	29.8	33.9	20.2	50.4	39	28.6	34.4	26	25.5	29.9	22.4	25.1	29.1	31.6	36.1	24.9	28.9	28.4	33.1	18.9	4.5	4.6	6.9	1.5	4.5	5	5.8	9.9	3.8	7.2	24.7	15.9	25.8	4.8	4.8	23.4	35
hsa-mir-326_81_C_u	0	20	0	16.7	0	0	0	0	66.7	0	100	0	0	0	100	0	0	0	33.3	0	0	0	0	0	0	0	0	0	16.7	0	0	16.7	0	0	0	0	0	0	0	0	8.3	0	40	0	50	0	0	25	0
hsa-mir-326_81_C_a	0	80	0	16.7	0	0	0	0	0	100	0	0	0	0	0	100	0	0	0	0	100	0	100	40	0	100	0	50	16.7	0	0	0	0	100	0	100	100	0	0	0	75	100	13.3	0	50	0	0	25	0
hsa-mir-122_37_U_a	0	0	0	0	0	0	0	0	0	0	0	0	0	0	0	0	0	0	0	0	0	0	0	100	0	0	0	0	0	0	0	0	0	0	0	0	0	0	0	0	0	0	100	0	0	0	0	100	0
hsa-mir-196b_36_G_a	7.6	17.7	13.3	14.8	5	18.2	5.6	8.3	0	20	4.3	2.4	5	6	5.7	33.3	35.7	13.2	2.5	0	4.8	11.1	12.1	8.5	6.4	8	2.6	3.9	5.9	3.6	7.8	10.7	0	0	2.5	0	0	0.9	0	0	0	5.9	9.1	0	0	0	0	17	37.5
hsa-mir-187_58_C_u	0	0	0	0	0	0	0	0	0	0	0	0	0	0	0	0	0	0	0	0	0	0	0	0	0	0	0	0	0	0	0	0	0	0	0	100	0	0	0	0	0	0	0	0	0	0	100	0	0
hsa-mir-330_41_C_u	0	100	0	100	100	0	100	100	100	0	0	0	0	0	66.7	50	0	100	0	25	35.7	0	64.3	50	0	0	0	50	0	0	0	50	0	0	0	0	100	0	0	0	0	0	100	0	0	0	0	0	100
hsa-mir-330_41_C_a	100	0	0	0	0	0	0	0	0	0	0	0	0	0	0	0	0	0	0	50	28.6	100	28.6	50	50	0	0	50	0	100	100	50	0	0	0	0	0	0	100	0	0	0	0	0	0	0	0	100	0
hsa-mir-139_29_U_a	7.1	5.7	0	6.1	0	12	5.7	0	14	9.1	5.3	7.7	7.3	0	12	0	25	5.8	10.7	5	16.7	4.5	9.6	11.4	6.7	12.9	10	5.3	8.8	14.5	9.1	11.5	0	0	0	0	0	0	0	0	0	0	12.6	0	0	0	0	16	17.6
hsa-mir-92a-1_71_G_u	56.3	39.4	35.2	55	59.6	50.5	48.4	49.5	43.7	61.3	42.4	40.5	48.3	27.7	58.9	61	34.1	41.4	60.4	49	21.7	47.3	51.6	53.8	41.8	52.6	65.1	48.4	47.9	55.5	51.4	36.7	44.6	46.4	32.4	37	37	46.4	29.3	0	56.5	30	42.3	44.4	48.6	50	54.5	43.9	41.7
hsa-let-7f-1_29_G_a	85.3	84.6	89.1	78	79.5	75.4	75.5	83.8	86.5	78.7	85.7	86.7	80.5	71.4	85.5	67.4	30.6	80.7	76.7	80.3	64.2	84.5	78.2	77.9	76.5	75.1	62.4	71.2	75.4	67.9	76.6	72.5	31.2	3.5	27.3	19.8	37	3.8	25	25	26.5	66.7	72.1	59.3	70.7	25	28.6	78.9	76.4
hsa-mir-92a-1_71_G_a	24.4	38.5	31.5	31.2	27.5	32	32.4	33.3	18.4	18.3	26.4	31.8	26.7	34	27.7	23.7	34.1	30.9	22.5	30.4	39.5	32.2	30.8	28.8	34.4	31	21.5	29	32.8	30.2	32.8	37.1	38.5	25	41.2	46	38.9	42.9	43.9	50	34.8	30	29.5	44.4	20	50	31.8	32.3	29
hsa-mir-362_63_A_g	0	0	0	0	0	0	0	0	0	0	0	0	0	0	0	0	0	0	0	0	0	0	0	0	0	0	0	0	0	0	0	0	0	0	0	0	0	0	0	0	0	0	0	0	0	0	0	0	0
hsa-mir-3622a_21_G_a	0	0	0	0	0	0	0	0	0	0	0	0	0	0	0	0	0	0	50	0	100	0	0	0	0	0	0	0	0	0	100	0	0	0	0	0	0	0	0	0	0	0	0	0	0	0	0	100	0
hsa-mir-181b-2_39_U_a	9.6	6	8.7	4.2	0	6.2	0	3.3	11.8	4	3.8	1.9	0	0	11.8	20	9.1	0.7	6.2	4.1	14	5.6	9.3	8.8	6.5	7.4	4	6.2	7.2	8	13.9	9.3	19.5	21.9	100	18.1	13.4	16.7	17.6	33.3	23.1	25	5.3	9.1	4.1	0	12.5	7.2	3.4
hsa-mir-215_46_A_c	0	0	100	0	0	0	0	0	0	0	100	100	0	100	0	0	0	100	0	0	0	0	16.7	0	100	100	0	0	0	60	0	50	33.3	83.1	50	66.7	33.3	20.4	77.3	100	100	100	0	100	100	33.3	100	0	0
hsa-mir-585_83_C_a	0	0	0	0	0	0	0	0	0	0	0	0	0	0	0	0	0	0	0	0	0	0	0	0	0	0	0	0	0	0	100	0	0	0	0	0	0	0	0	0	0	0	0	0	0	0	0	0	0
hsa-mir-4662a_28_C_u	50	11.1	0	18.2	60	40	0	80	0	0	0	100	0	16.7	100	100	0	0	0	0	0	0	34.6	57.1	0	66.7	81.5	11.1	0	20	45.5	0	0	0	0	0	0	0	0	0	0	0	0	0	0	0	0	0	0
hsa-mir-4662a_28_C_a	50	88.9	100	81.8	40	60	100	20	0	0	0	0	100	83.3	0	0	0	0	0	100	100	0	65.4	42.9	100	33.3	18.5	77.8	100	80	36.4	100	0	0	0	0	0	0	0	0	0	0	100	0	0	0	0	100	0
hsa-mir-34b_38_C_u	20	0	0	0	0	0	0	0	0	0	0	0	0	0	0	0	0	0	0	0	0	0	0	0	0	33.3	0	0	0	0	0	0	0	0	0	0	0	0	0	0	0	0	0	0	0	0	0	0	0
hsa-mir-34b_38_C_g	80	100	100	0	0	0	100	100	100	100	100	0	0	0	0	0	0	100	100	100	0	0	90.9	100	100	66.7	100	100	0	0	100	0	0	0	0	0	0	0	0	0	0	0	0	0	0	0	0	0	0
hsa-mir-34b_38_C_a	0	0	0	0	0	0	0	0	0	0	0	0	0	0	0	0	0	0	0	0	0	100	9.1	0	0	0	0	0	0	0	0	0	0	0	0	0	0	0	0	0	0	0	0	0	0	0	0	0	0
hsa-mir-487b_74_U_a	0	60	0	0	0	0	0	100	0	0	100	0	50	0	0	0	0	50	0	100	100	0	0	0	66.7	0	0	0	100	0	50	0	0	0	0	0	0	0	0	0	0	0	0	0	0	0	0	0	43.5
hsa-mir-125b-1_75_C_u	15.4	20	0	0	0	0	0	25	50	5	23.9	0	6.7	25	10.5	0	25	7.1	16.7	14.3	16.7	30	23.1	0	14.3	33.3	0	0	14.3	0	12.5	16.7	0	0	0	0	0	0	0	0	0	0	21.9	0	0	0	0	0	15
hsa-mir-374a_34_U_a	60	47.8	0	65.9	48.5	60	55.6	14.3	100	45.5	83.3	50	33.3	50	28.6	50	50	80	33.3	46.2	70.8	57.1	57.1	53.8	45.5	26.7	22.2	57.9	36.4	54.2	57.9	78.6	0	0	0	0	0	0	0	0	0	0	52.4	0	50	0	0	64	64.7
hsa-mir-150_71_A_u	0	15	0	20	0	25	0	16.7	30	0	0	16.7	11.1	20	27.3	0	50	30.4	10	0	15.8	14.3	0	36.4	20	0	45.5	28.6	32.3	20.8	43.8	22.2	0	0	0	0	0	0	0	0	0	0	18.2	0	0	0	0	40	4.8
hsa-mir-30c-1_16_G_u	0	0	0	0	0	0	0	0	100	0	0	0	0	0	0	0	0	0	0	0	0	0	0	0	0	0	0	0	0	0	0	0	50	0	0	0	0	0	0	0	50	0	0	0	0	0	0	0	0
hsa-mir-518d_20_A_u	0	0	0	0	0	0	0	0	0	100	0	100	100	100	0	0	0	100	0	100	0	0	0	0	0	0	100	0	0	0	0	0	0	0	0	0	0	0	0	0	0	0	100	100	0	0	0	0	11.1
hsa-let-7f-2_31_U_a	0	0	0	0	66.7	0	20	0	0	0	0	0	0	0	50	0	0	0	0	0	25	0	0	25	0	33.3	0	0	0	25	40	0	0	0	0	0	0	0	0	0	0	0	11.1	0	0	0	0	0	0
hsa-mir-5001_82_G_u	100	87.5	100	93.3	90.9	100	92.3	100	75	100	100	100	100	75	100	100	0	66.7	83.3	84.6	80	0	100	75	100	50	50	100	100	100	66.7	85.7	100	100	100	100	100	0	0	0	0	100	83.3	100	100	0	0	100	100
hsa-mir-18b_25_U_a	0	33.3	100	71.4	100	100	0	33.3	100	0	0	0	16.7	100	100	0	100	100	57.1	47.4	60	33.3	60	0	0	0	100	33.3	33.3	100	25	14.3	0	100	0	50	100	100	100	100	100	100	0	0	0	100	100	50	66.7
hsa-let-7a-2_27_U_a	63.8	70.8	66.1	62.6	66.7	64.6	66.2	68.8	69.4	59.2	65.7	73.1	57.7	58.1	59.6	64.2	63.2	65.8	61.8	65.5	78	59.4	67.9	63.8	68.8	64.4	51.1	66.8	66.2	64.7	65.5	68.4	70.4	81.5	63.2	75.6	74.5	78.9	76.2	0	73.7	71.4	66.2	81.5	72.2	80	77.8	66.8	67.4
hsa-mir-378c_33_U_a	0	0	0	0	50	0	0	0	0	0	0	0	0	0	0	0	0	0	0	0	0	100	100	0	0	50	0	0	0	0	0	100	0	0	0	0	0	0	0	0	0	0	0	0	0	0	0	0	0
hsa-mir-653_38_A_u	0	0	0	0	0	0	0	0	0	0	0	0	0	0	0	0	0	0	0	0	0	0	0	50	0	0	0	0	0	0	0	0	0	0	0	0	0	0	0	0	0	100	0	0	0	0	0	0	0
hsa-mir-509-1_78_G_u	0	0	0	0	0	0	0	0	0	100	0	0	0	0	0	0	0	0	0	0	25	0	0	100	100	100	0	0	100	100	0	0	100	0	0	0	0	0	0	0	0	0	0	0	0	0	0	0	100
hsa-mir-509-1_78_G_a	100	100	0	0	0	75	100	0	0	100	0	0	0	0	0	0	0	0	0	0	75	0	0	100	100	0	0	0	0	100	0	0	0	0	0	0	0	0	0	0	0	0	100	0	0	0	0	0	100
hsa-mir-10b_51_G_u	37.5	10.5	0	0	0	25	0	0	0	0	0	7.7	50	0	0	0	0	16.7	0	16.4	0	0	19	0	18.2	25	50	9.1	11.5	44.4	23.5	0	0	0	0	0	0	0	0	0	0	0	0	0	0	0	0	0	0
hsa-mir-146a_44_U_a	30	36.4	50	21.1	25	18.8	28.6	0	0	7.1	22.2	50	14.3	30	22.2	0	0	21.9	16.7	40	30.3	22.2	21.1	30.2	20.7	19.2	0	13.5	17.9	13.7	23.3	21.4	45.5	0	0	100	0	0	33.3	0	0	0	26.8	0	18.2	0	33.3	18.2	34.5
hsa-mir-10b_51_G_a	0	31.6	0	0	0	0	0	60	100	0	100	23.1	0	0	50	0	0	0	20	30.9	0	0	33.3	0	45.5	50	12.5	27.3	34.6	11.1	17.6	33.3	0	0	0	50	0	0	0	0	0	0	50	0	25	0	0	0	0
hsa-mir-3607_73_C_a	80	88.9	85.7	85.7	100	66.7	80	100	78.3	100	100	87.2	100	100	73.3	0	100	83.3	87.5	0	50	100	66.7	63.6	57.1	69.2	100	60	62.5	88.9	100	80	0	0	0	0	0	0	0	0	50	100	81.8	0	0	100	0	45.5	95
hsa-mir-376a-2_55_A_g	50	31.2	80	100	100	80	66.7	66.7	50	88.9	75	66.7	89.5	77.8	100	100	100	55.6	100	66.7	100	87.5	85.1	80	26	75	100	73	100	100	56.7	100	84.6	100	85.7	100	100	75	100	100	100	100	75	100	100	80	100	75	11.8
hsa-mir-149_38_G_u	70.1	57.1	50	100	61.7	42.9	66.7	28.6	52.9	87.5	100	50	64.3	45.7	83.3	80	0	44.4	74.3	52.8	32.3	47.4	69.9	62.5	35.7	60.7	73.5	53.8	63.7	63.7	56.3	61.5	100	0	50	100	0	0	100	0	0	0	60	66.7	0	0	100	62.5	40
hsa-mir-149_38_G_a	26	42.9	50	0	34.4	42.9	22.2	71.4	41.2	12.5	0	50	35.7	41.3	16.7	0	0	44.4	20	37.7	58.3	46.6	26.9	25	57.1	32.9	26.5	34.6	29.7	33.8	39.1	23.1	0	0	50	0	100	100	0	0	0	100	40	0	100	0	0	12.5	46.7
hsa-mir-143_48_U_a	41.5	21.1	26.3	25.5	23.2	28.7	45.5	39.1	34.9	31.8	31.6	20	23	26.3	15.6	34.5	37.5	18.9	26.9	34.8	27.6	14.7	30	25	24.3	32.6	29.2	33.8	31.5	39.2	27	28.7	36.1	31	25.6	33.3	34.6	23.9	42.3	16.7	47.8	44.4	38.7	45	39.7	58.3	36.4	48.3	23.5
hsa-mir-210_88_U_a	25.1	39.7	27.1	30.8	59.1	59.7	63.2	36.1	34.5	28.2	35.2	40.3	35.2	36.6	30.9	60.3	25.6	42.2	24.7	40	73.5	34.3	54.2	68.2	73.7	55.6	59.1	63.5	61.5	69.7	68.8	64	66.1	57.5	80.8	68.2	66	60.6	58.4	64.9	67	63.5	37.2	70.6	37.3	60.9	66.3	39.4	38.9
hsa-mir-23a_68_C_u	78	74	83.6	61.9	78.1	69.9	58.3	81.5	73.4	77.4	73.6	64.6	77.6	75.4	66	84.8	85.1	66.6	74.8	67.6	53.1	70.9	74	69.4	67.3	79.3	86.5	66.2	70	77.5	78.2	58	26.7	25	20	50	0	75	0	0	0	50	66.3	25	75	50	100	60.7	67.5
hsa-mir-23a_68_C_g	5	3.4	2.7	9.7	3.8	9.6	11.3	3.3	7.8	7	7.6	5.1	4.2	5.6	4.4	1.4	0	7	3.9	3.9	7	5.7	3.5	7.6	5.4	4	2	7	7.6	3.6	2.6	17.3	26.7	0	20	10	100	25	0	0	50	25	6.2	25	5	0	0	1.1	6.7
hsa-mir-23a_68_C_a	7.5	7.5	8.2	12.4	5.1	9.6	11.3	7.6	6.2	3.5	7.6	8.9	7.3	7.1	8.7	8.3	4.1	13.6	3.5	7	25.6	9.4	9.6	9.2	8.9	6.1	4.4	5.6	7.7	4.7	9.5	10.6	0	50	40	0	0	0	75	0	0	25	13.2	37.5	15	33.3	0	14.6	11.3
hsa-mir-203a_87_A_u	35.2	16.4	36.2	22	33	19.8	21.1	23.7	22.1	26.8	16.4	23.8	23.2	22.5	30.3	46.1	33.3	11.8	48.8	20.6	8	24.2	22.7	26.4	14.6	44	56.1	39.3	39.5	49.5	49.6	20.3	9.6	13.1	21.7	9.8	8.8	12.6	21.6	28.6	8.7	9.7	20	14.7	19.1	0	0	14.6	12.2
hsa-mir-29a_64_U_g	10.8	9.1	4	8.3	5.3	11.1	6.4	7	10.6	8.3	5.9	12.4	8	9.9	9.6	6.8	3.8	6.7	7.3	7.5	7.1	8.4	9.1	7.9	7.7	7.3	6.8	8.6	9.9	13.3	7.2	11.5	32.6	30.9	18.8	43.5	17.8	38.1	38.8	0	24.6	23.4	5	6.3	2.3	0	0	4.9	5.4
hsa-mir-29a_64_U_a	57.3	57.3	46.4	56.4	56.4	52.2	57.8	60	57	45.1	57.9	62.8	51.1	50.5	53.5	51.8	47.6	61	53.3	57.8	69.2	56.5	58.2	50.7	58.7	53.2	47.7	53.9	56.7	51.7	57.6	55.5	52.9	59.3	64.6	48.4	67.8	52.4	55	100	52.5	51.1	58.5	63.5	66.1	100	77.8	60.1	57.9
hsa-mir-211_48_A_u	0	0	0	0	100	0	0	0	0	0	0	0	0	0	0	0	0	0	0	0	0	0	0	0	0	0	0	0	0	0	0	100	0	0	0	0	100	0	0	0	0	0	0	0	0	0	0	0	0
hsa-mir-214_92_U_a	33.3	24.1	12.5	15.2	14.8	26.2	29.6	14.3	21.3	17.3	22.7	22.2	21.6	10.3	35.1	0	0	13.7	30	28.6	30.4	17	29	28.1	29.7	36.4	19.5	27.4	24.4	24	25.2	30.4	7.7	30	26.7	18.8	25	46.2	15.4	11.4	7.5	37.5	33.7	22.2	34.7	37.5	7.1	31	11.3
hsa-mir-30a_69_U_a	31.4	42.7	42.7	41.3	38.7	41.3	34.1	30	44.9	32.4	34.2	29.6	26.9	29.5	34.3	29.3	22.8	31.2	32	42.5	46.9	28.3	46	44.4	48.5	42.4	38.4	45.1	42.8	31.7	38.9	39	30.9	35.5	21.9	41.4	38.1	41.6	50	50	41	30.8	40.8	31.8	29.7	38.5	30.8	32.5	29.5
hsa-mir-29c_40_A_u	0	0	25	0	14.3	11.9	5.1	0	0	0	50	0	10	25	5.3	0	0	6.2	5	0	0	9.1	0	8.7	4	12.5	8.3	10	3.1	4.8	0	3	0	0	0	0	0	0	0	0	0	0	5.6	0	10	0	0	15.9	0
hsa-let-7g_27_U_a	43.5	62.7	29.2	41.1	49.8	51.3	57.7	40.3	31.7	49.3	51.9	67.4	46.5	51.8	45.9	57.1	44	49.8	38.5	57.8	67.3	44	47	51.8	58.9	47.8	32.9	51.5	54.3	58.5	50.4	58.6	66.7	66.7	92.3	87.5	60	87.5	75	0	100	33.3	50.8	76.2	46.3	60	90.9	52.2	53.7
hsa-mir-26a-1_32_G_u	49.3	40.6	55.3	56	55.7	41.2	46.5	50	38.8	47.2	47.3	43.7	58.6	42	56.2	37	28.6	49.4	60.9	52.5	34.5	54.3	36.5	40.8	40.3	44.1	51.2	37.2	43.2	45.2	43.7	34.9	10	8.8	11.6	7.2	9.6	7.8	6.7	22.2	7.8	7.8	47.3	25	49.2	24.1	20	54.1	50.4
hsa-mir-532_43_G_u	0	0	16.7	15.8	15	20	24	0	0	0	0	0	25	33.3	20	0	0	0	20	18.2	12	0	35.5	20.6	6.9	6.7	0	0	6.7	28.6	12.5	6.2	0	0	0	0	0	0	0	0	0	0	9.1	0	40	0	0	33.3	16.7
hsa-mir-26a-1_32_G_a	31	37.3	25.5	23.7	21.7	17.3	28.7	24.4	28.9	27.5	33.6	33.8	23.6	27.2	26.7	26.1	28.6	31.1	21.7	17.8	42.3	27.7	21.4	19.7	25.2	20.5	19	17.6	22.2	18.6	25.2	26.8	12.4	16.8	22.5	11.7	17	13.6	14.2	33.3	14.5	27.5	31.7	42.6	38.4	37.9	26.7	35	35.2
hsa-mir-330_82_C_u	100	0	0	100	0	0	100	0	0	100	0	100	0	0	100	0	0	100	0	100	0	0	100	100	100	0	100	0	0	100	0	0	0	0	0	0	0	0	0	0	0	0	100	0	0	0	0	100	0
hsa-mir-532_43_G_a	12.5	9.1	0	0	12.5	13.3	16	0	0	0	7.7	0	0	0	10	0	0	25	0	0	4	0	3.2	5.9	13.8	0	0	5.6	3.3	7.1	0	3.1	50	50	0	11.1	0	0	0	0	0	0	3	0	0	0	0	0	8.3
hsa-mir-140_45_G_u	50	48	100	53.1	47.4	52.9	57.1	50	50	58.3	50	75	65.2	50	63	77.8	50	61.3	77.8	66.7	57.1	42.3	49.1	60.5	60.7	41.2	60	53.8	63.3	50	63	53.2	0	0	0	0	100	0	0	0	0	0	56.9	0	42.9	0	0	42.9	61
hsa-mir-140_45_G_a	50	48	0	40.6	36.8	35.3	14.3	50	25	33.3	25	25	26.1	40	37	22.2	50	25.8	18.5	23.3	32.1	50	39.6	28.9	31.1	44.1	32.5	42.3	31.7	33.3	25.9	38.3	0	100	0	100	0	33.3	0	0	50	0	37.5	100	42.9	0	0	47.6	36.6
hsa-mir-891a_33_U_a	37.5	0	100	0	0	34.6	50	0	50	0	0	0	0	0	0	0	0	0	0	0	60	0	66.7	50	0	0	100	100	25	0	100	0	0	0	0	100	0	0	0	0	0	0	0	0	0	0	0	0	50
hsa-mir-138-1_84_C_a	0	0	0	0	0	0	0	0	0	0	0	0	0	0	0	0	0	33.3	100	0	100	0	0	0	0	0	0	0	0	0	0	0	0	0	0	0	100	0	0	0	0	0	0	0	0	0	0	100	0
hsa-mir-1307_63_G_u	5.1	13.2	13.6	7	44.4	26.7	40.8	12.9	11.8	15.9	8.2	13.1	16	9	13	33.3	4.5	27.2	41.9	16.7	21.3	26.1	42.2	30.4	22.8	27.8	27.3	42.5	25	37.5	55.9	28.3	0	0	0	30	0	0	40	100	0	0	26.8	50	14.3	0	0	25.3	31.4
hsa-mir-1307_63_G_a	23.5	25	27.3	13.1	50	66.7	53.1	29.4	23.5	27.4	23	27.9	22.2	19.4	21.3	55.6	9.1	41.3	25	20.7	72.3	15.2	51.1	67.1	70.2	58.3	63.6	57.5	71.7	46.9	38.2	67.4	7.7	0	0	10	0	0	0	0	0	0	69.5	50	64.3	50	0	73.3	51.4
hsa-mir-199a-1_29_A_u	81.2	70.6	42.9	64.7	66.7	70	50	40	50	82.1	55.6	70	63	47.1	41.7	72.7	50	58.3	66.7	73.5	63.6	65.5	58.3	71.1	67.7	70.6	66.7	68.5	53.4	57.7	63.9	52.4	50	0	25	0	0	0	0	0	0	0	54.5	50	42.9	0	0	46.7	65.8
hsa-mir-561_48_A_u	0	0	0	0	0	0	0	0	0	0	0	0	0	0	0	0	0	0	0	0	0	0	0	0	0	0	0	0	0	0	0	0	0	0	0	0	0	0	0	0	0	0	0	0	0	0	0	0	0
hsa-mir-16-2_74_A_u	5.9	10.7	50	10.7	17.2	25	7.1	0	0	9.1	0	16.7	0	18.2	14.3	20	0	8.3	11.5	11.5	3.8	20	33.3	13.8	0	30	24.4	30	8.3	20.8	8.3	14.3	0	0	0	0	0	0	0	0	0	0	0	100	0	0	0	0	3.1
hsa-mir-23b_42_G_u	0	100	0	100	50	0	0	0	0	0	0	0	0	0	0	0	0	50	0	0	50	0	66.7	100	0	0	0	0	0	0	0	0	0	0	0	0	0	0	0	0	0	0	25	0	0	0	0	0	0
hsa-mir-3934_47_G_a	0	100	0	0	20	0	0	0	0	0	0	0	0	0	0	0	0	0	0	0	0	100	50	66.7	0	0	0	0	100	50	0	0	0	0	0	100	100	0	0	0	0	0	100	0	100	0	0	33.3	0
hsa-mir-34c_68_U_a	16.7	40	60	0	100	20	23.5	0	20	12.5	0	0	33.3	0	0	50	0	16.7	19.4	0	0	33.3	24.7	29.4	40	16.7	50	0	15.8	0	36.4	0	0	25	0	0	0	25	0	0	0	0	9.1	0	0	0	0	100	0
hsa-mir-195_75_A_u	0	0	0	0	0	0	0	0	33.3	0	0	0	0	0	0	0	0	0	0	12.5	0	0	0	0	0	25	0	0	0	0	0	0	0	0	0	0	50	0	66.7	0	0	0	0	0	0	0	0	0	0
hsa-mir-218-1_48_U_a	33.3	16.7	100	50	21.4	16.7	50	100	50	66.7	0	0	40	0	66.7	0	0	22.2	33.3	25	20	50	42.2	36.4	25	53.3	71.4	58.8	50	61.5	16.7	41.7	0	0	50	0	50	0	0	0	0	0	50	0	25	0	0	22.2	8.3
hsa-mir-550a-1_44_C_a	0	33.3	0	14.3	33.3	0	0	0	0	0	0	0	0	100	0	0	0	0	0	25	0	0	22.2	33.3	0	0	0	0	0	0	28.6	0	0	0	0	0	0	0	0	100	0	0	0	0	0	0	0	0	0
hsa-mir-1269a_89_C_u	50.8	36.1	74.1	42.8	100	0	32.4	48.5	100	0	0	34.1	53.7	50	71.4	50	0	34	0	0	32.3	44.4	31.3	52.8	25.6	50	68.1	40.8	0	39.2	0	0	0	0	16.7	20.7	0	0	0	0	0	0	0	0	57.1	0	0	0	0
hsa-mir-1269a_89_C_a	45.3	61.2	25.9	51.8	0	0	61.8	45.6	0	0	0	63.6	43.9	50	21.4	50	0	62.3	0	0	67.7	53.1	66.9	42.8	71.6	41.7	24.6	54.3	0	58.9	0	0	0	0	83.3	77	0	0	0	0	0	0	0	0	28.6	0	0	0	0
hsa-mir-432_37_A_u	0	22.2	0	0	0	25	0	0	0	20	0	50	0	100	0	0	0	0	0	0	0	50	0	0	21.9	50	50	14.3	50	0	0	0	0	0	0	0	0	0	0	0	0	0	0	0	0	0	0	0	50
hsa-mir-103a-1_71_A_u	27.2	15.5	25.6	21.7	24.3	16.8	21.3	24.3	22.9	25	14	20.7	20	18.3	22	21.1	30.4	17.8	31.1	19.3	14.7	19	23.1	27.4	16.8	23.1	22.7	15.9	17.6	21.6	20	16	5.5	4.2	0	2	1.8	3.2	2.2	0	3.7	0	13.9	7.1	21.2	0	0	17.1	18.9
hsa-mir-3614_38_C_a	0	0	0	0	0	100	0	0	0	0	100	0	0	0	0	0	0	100	0	0	0	0	100	50	50	50	0	0	50	0	0	50	100	0	0	50	50	0	0	0	100	0	0	0	0	0	0	0	0
hsa-mir-199a-1_70_G_a	100	100	0	0	0	100	100	0	100	100	0	100	0	100	0	100	0	0	0	100	100	0	58.3	33.3	33.3	100	100	45.5	42.9	50	33.3	50	0	0	0	0	0	0	0	0	0	0	33.3	0	0	0	0	100	0
hsa-mir-141_82_U_a	35.1	47.6	33.3	48.4	66.7	66.7	100	40.1	59	23.1	38.5	37.2	38.4	40.7	46.4	0	0	45.5	41.9	55.5	50	38.3	0	0	0	0	0	0	0	0	60	0	62.5	100	0	88.2	94.7	85.7	71.4	50	66.7	100	41.4	62.5	37	100	71.4	43	27.5
hsa-mir-320a_47_G_a	18.2	35.6	9.1	19.6	33.8	22.2	25.8	42.9	9.5	35	14.3	27.3	25.8	42.1	28.6	45.5	23.1	20.9	22.2	54	41.9	47.8	29.2	31.2	20	25	20	32.2	25.2	42.5	41.2	21.3	29.2	33.9	24	38.6	35.1	38.9	28.3	15.4	21.6	32.3	23.2	18.2	0	16.7	41.2	9.2	31.7
hsa-mir-432_36_G_u	50	24.1	0	33.3	0	15.4	66.7	100	100	22.2	0	0	22.2	40	50	33.3	0	26.3	0	22.2	0	10	30.9	40	15.5	35.3	25	19.6	36.6	0	22.6	14.3	0	0	0	0	0	0	0	0	0	0	50	0	33.3	0	100	60	13.7
hsa-mir-766_86_C_u	18.4	11.9	14.3	9.1	13	10.9	11.7	8	11.4	18.9	26.7	11.1	17.8	11.3	5.5	23.8	60	7.4	10.5	7.3	10.5	13.2	9.6	14.3	12.8	10.2	10.8	12.1	15.8	32.8	21.4	18.7	0	0	0	6.7	14.3	10	22.2	0	0	50	14.7	0	3.2	0	0	8.3	12.1
hsa-mir-148a_66_C_u	26.8	16.1	11	16.2	19.4	16.8	14.9	17.6	24.1	23.4	39.1	36	22.9	15.8	27.6	23.8	37.8	18.7	15.2	12.3	11.1	20.2	10.7	17	22.7	15.9	22.1	22.3	20.7	20.1	22.5	32.8	8.4	8.5	10	8.4	6.5	10.9	6.2	7	6	9.2	23.3	8.1	13.7	8.5	10.6	17.4	17.3
hsa-mir-766_86_C_a	22.4	8.4	14.3	9.1	4.3	16	7.3	8	9.1	13.2	20	11.1	20	5.7	16.4	14.3	6.7	16.7	8.6	3.3	14	11.3	15.2	7.1	12.8	20.4	15.4	10.1	11.8	19	21.4	22	8.3	20	0	26.7	14.3	20	22.2	0	28.6	0	10.6	25	6.5	0	33.3	15	1.4
hsa-mir-135a-1_40_U_a	0	0	0	100	0	0	0	0	0	0	0	0	0	0	0	0	0	0	0	0	0	0	0	0	0	0	0	0	0	0	0	0	0	0	0	0	0	0	0	0	0	0	0	0	0	0	0	100	0
hsa-mir-26a-2_13_A_c	0	20	0	20	0	33.3	0	0	0	0	0	0	0	0	0	0	0	0	0	0	0	0	0	0	0	0	0	0	0	0	50	0	0	0	0	0	0	0	0	0	0	0	0	16.7	0	100	0	0	0
hsa-mir-148a_66_C_a	7.8	14	4.9	7	6.8	10.3	5.6	8.2	9.2	10.5	9.1	8	8.8	8.4	8.8	8.9	7.6	8.2	6.5	5.6	9.7	9.6	4.8	9.5	10.8	12.1	10.6	7.1	11.5	7.4	7.4	12.5	9.5	8.1	10.2	12.4	20.7	11.2	14.5	20.9	15.7	13	13.5	16.7	9.8	6.8	10.6	17.1	7.1
hsa-mir-29b-2_74_U_a	0.5	0.8	0.7	0.2	0.2	0.6	0.4	0.5	0.9	0.1	0.3	0.6	0.2	0.3	0.3	0.2	0.2	0.1	0.5	0.3	0.4	0.2	0.9	0.3	0.5	0.6	0.6	0.7	0.6	0.9	0.7	0.8	8.6	6.7	15.4	28.6	13.5	33.3	25	0	16.7	0	0.2	1.8	0.3	33.3	25	0.3	0.4
hsa-mir-519e_62_U_c	0	0	0	0	0	0	0	0	0	0	0	0	0	0	0	0	100	0	0	0	100	0	0	0	0	0	0	0	0	100	0	0	0	0	0	0	0	0	0	0	0	0	100	0	0	0	0	0	11.3
hsa-mir-483_30_U_a	0	0	0	0	28.1	0	0	0	0	0	0	0	0	0	0	0	0	0	0	22.3	0	0	25	0	0	0	0	0	75	0	0	0	0	0	0	0	0	0	0	0	0	0	0	0	0	0	0	0	0
hsa-mir-142_77_A_u	0	0	0	0	0	0	0	0	0	33.3	0	0	0	100	0	0	0	0	0	0	0	0	0	0	25	0	28.6	0	0	0	0	0	0	0	0	0	0	0	0	0	0	0	0	0	0	0	0	0	22.2
hsa-mir-30b_76_C_a	0	7.7	0	10.5	11.1	20	0	20	27.3	12.5	0	0	16.7	50	12.5	0	0	25	0	6.2	0	0	17.6	16.7	0	0	0	0	0	0	0	0	0	0	0	66.7	25	50	0	0	42.9	0	0	0	0	0	0	12.5	0
hsa-mir-126_50_A_u	0	0	0	0	0	0	0	0	0	0	0	0	0	0	0	0	0	0	0	0	0	0	0	0	0	0	0	0	0	0	100	0	0	0	0	0	0	0	0	0	0	0	0	0	0	0	0	0	0
hsa-mir-526a-1_29_A_g	0	100	100	100	100	100	0	100	100	100	0	0	100	100	0	100	0	100	100	100	0	0	100	100	100	100	100	0	0	0	0	100	0	100	100	0	100	100	100	0	100	100	100	0	100	0	0	100	7.1
hsa-mir-92b_82_C_a	8.7	9.8	4.3	7.5	4.8	12.8	7.7	7.3	10.3	7.6	14.1	5.6	5	5.9	4.9	10.1	10.2	5.2	1.5	7.4	13.4	5.8	7.7	7.8	6.6	6.8	5.9	5.7	7.8	4.2	6.3	10.5	16.5	17.4	21	35.2	28.1	14.7	20.1	5	23.9	23.3	10.5	32	9.7	23.5	19.6	9.3	4.6
hsa-mir-30c-1_78_U_a	0	0	0	0	0	0	0	0	0	0	50	100	0	0	100	0	0	0	0	0	0	0	0	0	0	0	0	0	100	100	0	0	0	0	0	0	0	0	0	0	0	0	0	0	100	0	0	66.7	0
hsa-mir-1185-2_72_C_u	0	100	0	0	0	100	0	100	0	0	0	0	100	100	0	0	0	100	0	100	0	0	0	0	0	0	0	100	100	0	0	0	0	0	100	0	0	0	0	0	0	0	0	0	0	0	0	0	0
hsa-mir-320a_72_A_u	37	31.1	42.1	39.5	40.7	23.8	33.3	38.1	25.8	33.3	30	25	23.1	15.8	22.2	28.6	33.3	22.7	52	25.7	29.1	27.3	33.9	28.6	24.1	46.9	35.7	16.1	30.5	25	25.5	36.4	5.9	0	0	0	5.9	25	0	0	10	0	24.5	0	25	0	0	35.7	30.3
hsa-mir-320a_72_A_g	7.4	9.8	10.5	7.9	5.9	7.1	13.3	4.8	3.2	0	5	0	0	5.3	7.4	21.4	16.7	9.1	4	10.8	10.1	9.1	5.5	8	16.7	21.9	3.6	11.3	8.5	2.1	14.9	11.4	41.2	16.7	0	36.7	17.6	25	14.3	0	30	25	6.1	40	0	0	16.7	0	0
hsa-mir-142_76_G_u	50	60	50	58.8	8.3	47.6	0	10	50	46.2	40	62.5	26.3	22.2	51.7	0	0	30	33.3	6.2	18.4	46.2	41.7	30.4	40	35	28	22.9	29.7	41.3	35.9	24.2	0	0	0	0	0	0	50	0	0	0	45.7	0	50	0	0	0	42.9
hsa-let-7a-3_27_G_a	0	0	0	0	0	0	0	0	0	0	0	0	0	0	100	0	0	0	0	0	0	0	0	0	0	0	0	0	7.1	0	0	0	100	0	0	0	0	0	100	0	0	0	0	0	0	0	0	0	0
hsa-mir-212_93_C_u	33.3	100	0	15.4	100	0	50	33.3	0	0	33.3	0	0	0	40	100	0	28.6	0	100	50	75	66.7	66.7	40	44.4	0	66.7	42.9	12.5	0	31.2	54.5	0	0	57.1	100	0	0	0	0	0	20	0	0	0	0	0	83.3
hsa-mir-452_38_C_a	12	18	0	0	100	10	10.7	33.3	12.5	0	14.3	0	0	16	16.7	0	0	9.5	0	0	14.3	11.1	9.1	21.8	0	4.3	0	19	0	5	9.4	50	50	0	0	28.6	0	0	0	0	0	0	20.4	33.3	0	0	0	13.3	0
hsa-mir-212_93_C_a	33.3	0	0	30.8	0	0	0	33.3	0	0	16.7	0	0	0	0	0	0	14.3	25	0	0	25	11.1	0	0	11.1	50	8.3	28.6	37.5	20	25	18.2	100	0	42.9	0	0	0	0	0	0	20	100	0	0	100	100	16.7
hsa-mir-411_37_C_u	0	0	0	0	0	0	0	100	0	0	0	0	0	0	0	0	0	25	0	0	0	0	25	0	0	0	0	0	0	0	50	0	0	0	0	0	0	0	0	0	0	0	0	0	0	0	0	0	41.7
hsa-mir-585_64_G_a	0	0	0	0	0	0	0	0	0	0	0	0	0	0	0	0	0	0	0	0	0	0	0	0	0	0	0	0	0	0	0	0	0	0	0	0	0	0	0	0	100	0	0	0	0	0	0	0	0
hsa-mir-411_37_C_a	0	100	0	0	100	0	0	0	0	0	0	0	100	100	0	0	0	50	100	0	0	0	75	0	71.4	50	0	60	0	0	50	100	0	0	0	0	0	0	0	0	0	0	0	0	0	0	0	0	16.7
hsa-mir-654_38_U_c	0	42.9	0	0	0	0	0	0	0	0	0	0	0	0	0	0	0	100	100	100	0	0	0	100	33.3	0	0	0	0	0	0	0	0	0	0	0	0	0	0	0	0	0	0	0	0	0	0	0	20
hsa-mir-335_74_U_a	0	100	0	70	70.3	66.7	75	80	0	75	100	50	100	50	42.9	100	100	100	83.3	58.3	100	71.4	61.5	100	81	100	100	75	85.7	100	66.7	100	100	100	100	88.9	100	100	0	0	0	0	81.8	100	100	0	0	50	80
hsa-mir-375_62_G_u	22.9	15	20.7	16.9	0	1.1	9.1	12	10.2	15.7	18	17.6	0	5.3	19.2	0	42.9	5.8	5.5	13.4	0	17	0	0	0	0	0	0	0	0	0	0	3.9	1.4	0	3.4	2.7	9.8	4	7.1	5.3	1.1	3.1	0	2.5	0	5	2.3	3.2
hsa-mir-375_62_G_a	75	80.9	79.3	80.6	100	95.7	90.9	84	87.8	79.9	79.3	82.4	100	84.2	73.1	100	42.9	86.5	90	83.8	96	76.6	100	100	100	100	100	100	100	100	0	100	82.6	84.5	100	84.8	87	74.6	87	57.1	80.9	88	92.7	100	94.2	60	90	92.1	93.5
hsa-mir-181b-1_97_C_u	16.7	12.5	66.7	12.9	20	28.6	66.7	33.3	100	17.9	18.2	25	33.3	0	20	0	50	22.2	16.7	11.6	16.7	50	20	35.3	16.7	20	8.3	0	14.3	50	0	0	0	0	0	0	0	0	0	0	0	0	14.3	0	20	0	0	17.4	33.3
hsa-mir-4697_77_C_u	0	0	0	0	0	0	0	0	0	0	0	0	0	0	0	0	0	0	0	0	0	0	0	0	0	0	0	0	0	0	0	0	0	0	0	0	0	0	0	0	0	0	0	0	0	0	0	0	0
hsa-mir-140_86_G_a	39.3	15.4	31.2	16.2	40	24.1	23.1	42.9	31.2	35.7	39.3	0	18.2	41.7	21.7	18.2	0	21.1	19	42.4	23.8	29.2	31.1	32	32.6	33.3	34.9	32.1	35.7	35.6	26.3	23.1	32.2	21.4	35.7	34.6	29.4	17.6	29.6	25	9.5	31.6	26.6	40	28.6	7.1	10	27.6	44.4
hsa-mir-4697_77_C_a	0	0	0	0	0	0	0	0	0	0	0	0	0	0	0	0	0	0	0	0	0	0	0	0	0	0	0	0	0	0	0	0	0	0	0	0	0	0	0	0	0	0	0	0	0	0	0	0	0
hsa-mir-378a_27_G_u	66.7	34.5	14.3	15.8	44	5	21.4	30.8	20.8	66.7	33.3	100	40	42.9	38.2	75	100	44.4	50	25.9	19	37.5	34.9	36.8	47.1	42.1	52	31.2	20.8	31.8	43.8	28.9	10	0	33.3	0	0	8.3	11.1	0	11.1	33.3	48.5	0	66.7	0	0	26.3	34.8
hsa-mir-378a_27_G_a	0	20.7	28.6	10.5	18	35	7.1	7.7	20.8	33.3	16.7	0	13.3	0	14.7	25	0	0	7.7	7.4	23.8	33.3	11.6	26.3	11.8	23.7	8	18.8	16.7	22.7	10.4	23.7	20	14.3	50	16.7	100	41.7	0	0	22.2	16.7	18.2	50	16.7	14.3	100	31.6	8.7
hsa-mir-181a-1_46_U_a	42.1	46.3	39.8	38.2	36.2	45.4	36.8	41.3	42.9	32.1	32.7	31.7	44.2	39.8	37.9	37.3	47.1	29.6	39.9	25.5	38.2	36.8	43.3	34.5	39.4	42.1	47.7	43.1	52.8	49.5	36.3	46.7	4.4	6.5	2.2	7.7	5.2	0.6	2.8	20	11	2.6	44.2	11.2	42.4	6.7	5.6	49.1	37.9
hsa-mir-25_74_C_u	34.6	27.8	34	31.6	30.8	33.4	29.8	28.3	27.2	36.5	31.9	32.2	30.5	23.4	35.5	38.3	37	26.7	48.3	24.2	21.4	36.7	29.7	36	26.7	37.6	47.4	31.9	36.3	40.2	30.9	30.9	12.9	15	18.6	14.7	14.6	16.5	15.3	14.3	19	12.8	28.7	5.8	27.4	14.8	11.4	25.9	28.3
hsa-mir-188_37_G_u	100	88.9	100	66.7	68.8	100	72.7	66.7	100	66.7	100	0	100	100	60	100	100	57.1	100	66.7	58.3	50	57.1	80	40	66.7	100	100	75	100	50	50	0	0	0	0	0	0	0	0	0	0	16.7	100	100	0	0	100	100
hsa-mir-191_80_U_a	0	0	0	25	0	100	0	0	0	0	0	0	0	0	0	0	0	0	50	0	50	100	100	0	0	0	0	0	100	0	0	100	100	0	0	0	0	0	0	0	0	0	100	100	0	0	0	0	50
hsa-mir-25_74_C_a	57.6	65.3	57.2	61.8	63.3	57.3	62.9	64	58.8	50.8	57.3	61	59.8	65.9	59.5	54.8	48.1	61	43.1	68	68.5	53.7	63.2	54.1	64.3	53.2	44.6	58.5	53.8	53.5	62.3	60.4	83.2	83.3	78	81	78.6	75.2	80.3	85.7	77.1	73.3	61.7	88.5	67.4	85.2	83.5	64.5	61.2
hsa-mir-188_37_G_a	0	11.1	0	33.3	31.2	0	18.2	33.3	0	0	0	0	0	0	20	0	0	42.9	0	33.3	41.7	50	42.9	20	60	33.3	0	0	25	0	50	50	0	0	0	0	0	0	0	0	0	0	83.3	0	0	0	0	0	0
hsa-mir-92a-2_74_G_u	0	0	0	0	0	0	0	0	0	0	50	0	0	0	0	0	0	0	0	0	0	0	0	0	0	0	0	0	0	0	0	0	0	0	0	0	0	0	0	0	0	0	0	0	0	0	0	0	0
hsa-mir-6761_29_G_u	0	100	0	0	0	0	0	0	0	0	0	100	100	0	0	0	0	100	0	0	0	0	100	100	100	100	0	100	100	0	100	75	0	100	0	50	0	0	0	0	100	0	66.7	0	0	0	0	75	0
hsa-mir-2682_80_C_u	0	0	0	85.7	0	0	100	0	0	100	0	0	0	100	0	0	0	0	0	0	0	0	100	100	0	0	0	100	0	100	100	0	0	0	0	0	0	0	0	0	0	0	0	0	0	0	0	0	0
hsa-mir-127_44_U_a	12.1	11	4.4	9.3	14.9	11.7	8.9	8.4	11.8	3.8	7.1	5.2	7.6	7.1	7.4	6.7	4.9	7.1	4.2	7.2	12.3	8.3	12.5	6.6	6.7	11.3	11.9	13.7	10.8	14.9	10.9	10.3	24	17.6	24.7	21.2	33.3	16.2	19.2	30	32.4	31.6	13.6	26.7	28.6	37.8	20	14.8	4.2
hsa-mir-34a_45_G_u	24	20	45.7	23.3	27.6	20.8	20.8	31.6	36.7	49.1	34.7	29.7	26.4	26.2	50.5	26.1	40	31.2	35.6	28.1	18.4	31.4	32	25.6	15.4	22.2	19.9	18	21.6	14.7	28.8	14.9	12.4	17	29	5.5	11.9	6.2	14.1	50	10.3	4.3	36.8	28.6	53.3	0	16.7	43.3	36.4
hsa-mir-182_50_G_u	78.6	50	50	50	57.4	66.7	50	71.4	25	50	100	66.7	66.7	50	64.3	100	0	0	87.5	60	40	41.2	100	100	50	78.6	66.7	73.3	77.8	62.5	44.4	0	0	100	0	0	100	0	50	0	50	0	0	71.4	0	0	0	0	100
hsa-mir-34a_45_G_a	3.3	9.7	10.9	8.8	16.4	8.5	3.9	7.9	6.7	11.8	13.7	5.4	10.3	13.8	4.5	8.7	13.3	11.5	21.9	11	18.4	13.6	10.7	13	5.7	7.4	8.2	3.6	9.4	5.8	10.6	7.5	20.7	14.9	22.6	16.9	15.3	9.4	14.1	0	12.8	34.8	11.7	25	12.5	0	8.3	13.3	11.2
hsa-mir-1307_40_C_a	0	100	100	60	50	100	0	50	0	66.7	50	25	0	25	100	0	100	33.3	40	42.9	0	0	50	60	25	0	0	66.7	0	0	33.3	33.3	0	100	0	66.7	100	100	0	0	66.7	66.7	75	100	0	0	100	57.1	100
hsa-mir-182_50_G_a	14.3	50	0	30	31.5	33.3	16.7	21.4	37.5	0	0	25	33.3	50	28.6	0	0	100	12.5	30	40	41.2	0	0	50	7.1	33.3	13.3	0	37.5	33.3	50	100	0	0	50	0	0	0	0	50	66.7	0	28.6	0	100	0	0	0
hsa-mir-196a-2_48_U_a	0	0	0	0	54.5	0	0	0	0	0	0	50	0	0	0	0	0	0	55.6	50	69.2	50	58.3	0	0	0	8.3	0	0	0	0	0	0	0	0	0	0	50	66.7	0	0	100	0	0	0	0	0	0	0
hsa-mir-629_82_C_u	20	28	0	16.1	9.7	12.5	7.1	0	28.6	13	27.3	25	42.9	6.2	41.7	33.3	10	13.6	28.2	13	50	21.4	21.4	16	33.3	0	60	35	10.7	35.7	36.8	17.6	0	0	0	0	0	0	0	0	0	0	11.8	0	30	0	0	0	18.5
hsa-mir-199a-1_69_G_u	10.5	10.3	16.7	13	15	12.7	10.8	12.1	7.1	13	14.1	16.9	13.7	18.8	11.7	20	0	16.4	12.7	13.7	11.2	17.1	11	9	13.3	11.6	12.2	11.1	9.3	7.1	14.5	8.8	5.5	0	10	7.1	3.6	0	2.9	0	5.6	0	11.9	0	13.8	0	13.3	8.9	20.8
hsa-mir-1180_62_U_a	25	0	0	9.5	0	0	0	10	0	66.7	33.3	26.7	18.2	0	13.6	0	0	30	28.6	17.6	0	16.7	0	0	0	0	0	0	0	0	0	0	0	0	0	25	25	0	60	0	0	100	0	0	100	100	0	100	0
hsa-mir-199a-1_69_G_a	79	78.5	71.9	74	63.7	67.9	68.5	77.6	77.8	78.9	71.8	74.6	67.2	61.8	72.9	60	88.9	68.3	77.5	64.3	70.8	70.1	50.7	63.3	59.3	57	68.4	52.1	63.8	69.3	61.7	57.7	27.3	57.1	30	24.3	32.1	40	29.4	100	33.3	40	71.2	100	79.3	50	13.3	80.4	68.2
hsa-mir-210_50_C_u	25	0	0	40	16.7	0	0	33.3	0	0	0	0	0	33.3	0	0	0	25	12.5	12.5	12.5	0	20	20	0	0	22.2	14.3	33.3	0	25	33.3	100	0	0	0	50	0	0	0	0	0	25	0	0	0	0	33.3	0
hsa-mir-210_50_C_a	25	0	0	20	33.3	50	0	33.3	50	0	0	0	0	0	50	0	0	0	0	12.5	12.5	0	20	0	20	25	22.2	14.3	16.7	20	50	16.7	0	0	0	0	0	0	0	0	0	0	25	0	0	0	0	33.3	0
hsa-mir-877_20_G_a	0	20	100	8.3	0	100	8.3	0	100	100	0	0	0	0	0	100	0	0	0	0	7.7	100	0	5.3	0	0	0	0	0	0	100	0	0	0	0	16.7	0	0	0	0	4	7.1	0	0	50	0	0	12.5	0
hsa-mir-425_77_A_u	0	0	0	33.3	66.7	100	40	0	0	0	50	0	0	0	42.9	0	0	0	20	33.3	0	0	0	25	50	0	0	0	66.7	100	60	0	42.9	0	0	0	0	100	100	0	0	0	0	0	50	0	0	33.3	100
hsa-mir-342_84_C_a	1.7	1.4	0	1.6	0.5	0.5	0.9	0	0.7	1.5	1.3	1.5	0	2.4	1.2	3.4	0	2	0	0.4	1.8	1.7	1.1	0.8	2	1	3	2.7	1.7	2.6	1.6	2.9	14.5	9.7	8.7	23.4	7.9	16.2	16.8	14.3	16.7	22.3	1.3	3.8	0.8	15.6	16.1	2.2	2
hsa-mir-589_47_U_a	100	0	0	0	0	100	25	0	100	100	0	0	0	0	0	0	0	100	0	0	100	0	80	80	0	0	0	33.3	100	100	100	0	100	0	0	0	0	0	0	0	0	0	0	0	0	0	0	100	0
hsa-mir-7703_77_G_u	0	0	0	0	0	0	0	0	0	0	0	0	100	0	0	0	0	0	0	0	100	0	0	100	50	0	0	0	0	100	0	0	0	0	0	0	100	0	0	0	0	0	0	0	0	0	100	100	0
hsa-mir-449c_58_U_a	0	0	0	0	0	0	0	0	0	0	100	0	0	0	0	0	0	100	0	0	0	0	0	0	0	0	0	0	0	0	0	66.7	100	0	100	0	0	100	0	0	0	100	0	0	0	0	0	0	0
hsa-mir-199b_50_G_u	0	0	0	0	0	0	0	0	0	0	0	0	0	100	0	0	0	0	0	0	0	0	0	0	0	0	0	0	0	0	0	100	0	0	0	0	0	0	0	0	0	0	33.3	0	0	0	0	0	0
hsa-mir-330_81_G_u	0	0	0	0	100	50	0	0	0	0	0	0	0	0	0	0	0	33.3	14.3	0	11.1	0	6.7	0	33.3	100	0	0	0	0	25	0	0	0	0	0	0	0	0	0	0	0	0	0	0	0	0	33.3	0
hsa-mir-342_60_G_a	0	100	100	0	100	0	0	0	0	0	100	0	0	0	0	0	0	0	0	100	100	100	0	0	100	0	100	100	100	100	100	75	0	100	100	100	0	100	100	0	0	0	100	0	0	0	0	0	100
hsa-mir-125b-1_38_G_a	0	0	0	33.3	0	0	0	0	0	0	33.3	0	100	50	0	0	0	0	0	50	0	0	0	0	0	0	0	0	0	0	0	0	0	0	0	0	0	0	0	0	0	0	0	0	0	0	0	0	0
hsa-mir-194-1_37_C_u	0	0	0	0	0	0	0	0	0	0	0	0	100	0	0	0	0	0	0	0	0	0	0	0	0	33.3	0	0	0	11.1	0	0	0	0	0	0	0	0	0	0	0	0	0	0	0	0	0	0	0
hsa-mir-519b_12_C_a	100	100	0	100	100	100	0	100	100	0	0	100	100	100	0	0	100	100	100	100	100	100	0	100	100	100	100	0	0	100	0	100	100	0	100	0	100	100	0	0	100	0	100	100	100	100	0	0	68.3
hsa-mir-194-1_37_C_a	100	100	0	100	100	100	0	100	100	0	100	100	100	100	100	100	100	100	100	100	40	100	100	100	100	66.7	100	100	100	88.9	100	66.7	0	66.7	100	100	100	7.7	100	0	0	0	100	100	50	0	0	100	100
hsa-mir-381_71_G_u	0	0	0	0	0	0	0	0	0	0	0	0	0	0	0	0	0	0	0	0	0	0	0	0	0	50	0	0	0	100	0	0	0	0	0	0	0	0	0	0	0	0	0	0	0	0	0	0	60
hsa-mir-196a-1_18_A_c	13.4	26.6	5.7	0	2.8	0	41.7	25.8	0	0	0	0.2	34.8	60	40	0	100	0	3.5	0	1.3	2.9	0.8	0	71.4	20	3.2	16.7	3.7	24.1	2.6	0.6	2.2	100	66.7	0	100	2.5	0	100	0	0.1	0	0	0	0	1	100	100
hsa-mir-381_71_G_a	0	0	0	0	0	100	0	0	0	0	100	0	0	0	0	0	0	100	0	0	0	0	100	0	100	50	100	100	50	0	0	0	0	0	0	0	0	0	0	0	0	0	0	0	0	0	0	0	40
hsa-mir-223_91_G_u	68.2	50	70	57.8	48.3	63.7	78.5	56.8	35.7	72.7	45.9	20	71.4	75.6	74.5	66.7	60	63.7	70	56.8	68.1	59	68.8	52.9	55.7	54.7	72.1	66.7	56.1	48.3	67	57.6	14.3	0	33.3	0	0	22.2	0	0	0	50	64.9	33.3	80	100	0	22.2	61.4
hsa-mir-223_91_G_a	13.6	9.1	20	13.3	20.7	18.6	6.2	16.2	35.7	13.6	32.4	20	25	17.8	13.7	20	30	15.6	3.3	16.2	9.7	13.1	10.8	25.2	13.7	17	13.5	10.5	13.5	18	13.1	20.7	28.6	100	0	25	50	11.1	25	0	0	0	20.2	33.3	0	0	0	55.6	25.7
hsa-mir-26a-1_8_C_g	0	0	0	0	0	0	0	0	0	0	0	0	0	0	0	0	100	0	0	0	0	0	0	0	0	0	0	0	0	0	0	0	0	0	0	0	0	0	0	0	0	0	0	0	0	0	0	0	0
hsa-mir-411_20_A_g	24	4.4	0	23.5	0	0	16.7	18.2	16.7	3.7	0	20	13.5	8.1	33.3	0	0	7.4	27.3	0	0	7.7	2.4	0	2.7	0	7.1	4.7	10	0	1.6	7.7	10	12.5	0	40	0	0	20	0	0	33.3	5.9	0	33.3	25	14.3	3.1	2.1
hsa-mir-1269a_88_G_a	10.9	27.2	11.5	13.2	26.7	0	22.5	8.2	30.4	0	0	14.9	11.9	22.6	9.4	10.4	0	13.1	0	0	26.8	18.1	29.5	15.1	28.7	27.2	6.8	10.8	0	11.5	33.3	33.3	0	0	0	13.5	0	0	0	0	0	0	0	0	27.4	0	0	0	0
hsa-mir-148a_27_U_a	18.8	10.5	5.9	14.3	11.5	31.2	6.2	3.7	12	20	10.5	9.1	6.9	9.8	18.2	0	0	3.3	8.2	9.2	4.9	3.8	20.9	7.7	15	15.6	17.9	11.8	15.8	7.8	9.8	15.6	50	0	0	0	100	100	0	0	50	0	3.6	0	12.1	0	0	11.8	6.5
hsa-mir-30d_30_G_u	81.8	85.7	0	96.9	75.7	93.8	60	87.5	88.9	88.2	100	100	81.8	0	72.2	66.7	50	83.3	55.6	92.9	75	76.9	68.4	80.6	68	83.3	70	77.8	65.5	84.8	73.3	62.5	37.5	0	100	75	37.5	0	50	100	25	50	69.4	100	100	50	33.3	86.7	85.7
hsa-mir-30d_30_G_a	9.1	0	0	0	2.7	0	30	12.5	11.1	11.8	0	0	18.2	0	22.2	16.7	16.7	16.7	11.1	0	25	7.7	10.5	13.9	20	11.1	20	11.1	20.7	6.1	20	25	50	0	0	25	50	0	16.7	0	25	0	25	0	0	50	66.7	13.3	14.3
hsa-mir-23c_87_C_a	0	0	0	0	0	0	0	0	0	0	100	0	0	0	0	0	0	0	0	0	0	0	0	100	100	0	0	100	0	0	0	0	0	0	0	0	100	0	0	0	0	0	0	0	0	0	0	0	0
hsa-mir-30e_81_G_u	24.4	15	27.1	21.3	20.8	20.8	19.2	14.3	16.7	22.6	24.7	26.6	20.7	22.8	25.2	21.9	40.7	21.3	33.8	15	15.5	24.3	20	18.7	14	24.4	42.2	19.3	23.9	26.5	17.6	21.6	36.4	0	33.3	14.3	14.3	25	12.5	100	7.7	0	15.6	28.6	17.5	50	66.7	20.9	32.7
hsa-mir-30e_81_G_a	70.6	81.8	68.2	74.6	75.1	73.3	75.3	80.8	78.3	69.5	70.7	67.7	71.4	70.9	70.3	73.4	54.2	73.1	60.9	78.1	77.4	73.2	75.9	77.1	80.8	70.5	54	75.2	70.1	69.8	76.7	70.8	45.5	71.4	33.3	57.1	64.3	25	50	0	69.2	80	80.3	42.9	78.1	0	0	73	62.8
hsa-mir-203b_78_C_u	66.7	0	0	0	42.1	50	0	0	100	0	0	50	0	0	42.9	50	0	25	32.6	34.4	20	50	33.3	0	0	100	100	16.7	37.5	0	0	0	0	0	0	0	0	0	0	0	0	0	100	0	0	0	0	0	0
hsa-mir-106b_74_U_a	52.2	67.7	71.4	57.4	68	77.8	74.4	70.8	70	50	90	69.7	70.6	61.5	62	28.6	0	45.5	59.1	67.5	75	46.9	70.7	69.4	72.7	57.1	66.7	60	58.7	60.6	63.6	62.9	73.3	100	50	77.8	83.3	66.7	69.2	0	66.7	100	48	100	25	0	100	54.5	50
hsa-mir-590_78_U_a	0	0	0	33.3	0	0	0	0	0	0	0	0	0	0	0	0	0	0	0	0	100	0	50	0	0	0	0	0	0	0	0	50	0	0	0	0	0	0	0	0	0	0	0	0	0	0	0	0	0
hsa-mir-181a-2_64_G_u	50	80	100	100	100	60	100	50	0	100	100	100	100	100	100	0	0	33.3	100	84.6	0	25	81.8	100	77.8	100	50	71.4	100	60	60	60	0	0	0	100	0	50	0	0	50	0	100	0	100	0	0	0	0
hsa-mir-299_61_C_u	0	0	0	0	0	0	0	0	0	0	0	0	0	0	0	0	0	0	0	0	0	0	0	0	33.3	0	0	0	0	0	33.3	0	0	0	0	0	0	0	0	0	0	0	0	0	0	0	0	0	100
hsa-mir-744_88_C_u	22.9	13.8	14.3	14.6	10.6	22.9	6.7	10.4	7.7	17.2	29.2	15.7	18.6	22.1	4.7	33.3	37.5	10.9	7.1	6.1	18.8	11.1	10.1	11.5	12.7	11.7	19	15.4	20.1	8.9	23.9	18.8	0	0	9.1	0	0	0	20	0	0	0	28.3	0	14.3	0	0	17.6	12.7
hsa-mir-183_89_C_u	0	0	0	100	0	0	0	0	0	0	0	0	0	0	0	0	0	0	0	0	0	66.7	0	100	0	0	0	0	0	0	0	100	0	0	0	0	0	0	0	0	0	0	0	0	0	0	0	0	0
hsa-mir-299_61_C_a	0	100	0	0	0	0	0	100	0	0	0	0	0	0	0	0	0	100	0	0	0	0	0	0	66.7	0	0	100	100	0	66.7	100	0	0	0	0	0	0	0	0	0	0	0	0	0	0	0	0	0
hsa-mir-651_38_U_a	50	90	0	0	100	50	100	100	0	0	0	0	0	0	100	0	0	50	0	66.7	0	100	80	40	66.7	0	0	0	100	90	100	100	0	0	0	0	0	0	0	0	0	0	66.7	0	0	0	0	100	0
hsa-mir-363_72_A_u	14.1	16.4	0	8.3	9.1	5.9	2.7	9.5	0	0	0	10.7	14.3	50	11.1	13	25	0	0	6.2	7.7	16.1	5.7	12.5	10.4	13.1	0	2.6	8.9	4	14.3	7.1	0	0	0	25	0	0	0	0	0	0	10.5	0	9.5	0	0	0	9.1
hsa-mir-363_72_A_g	78.9	76.4	100	91.7	81.8	94.1	83.8	76.2	100	87.5	90	83.9	81	50	66.7	75.9	75	89.5	100	76.7	69.2	74.2	84.9	75	72.8	75.4	100	94.7	80.2	88	71.4	82.1	100	0	100	50	100	100	100	0	100	0	71.1	0	42.9	100	50	75	63.6
hsa-mir-200c_67_G_u	35.9	29	22.9	31.3	27	26.3	27.1	22.6	31.7	40.4	30.2	29	27	21.3	26.2	27.7	0	22.9	31.7	20.8	17.9	39	25.5	37.1	24.9	40.2	51.2	33.1	35.9	35.5	29.7	20.8	12.8	7.1	12.5	12.9	10.4	12	0	0	10.7	0	36.8	13.3	30.1	50	14.3	24.8	31.4
hsa-mir-200c_67_G_a	60.2	67.1	71.1	64.8	69.3	69.3	67.7	72.6	64.1	55.8	66.7	67.5	70.2	74.8	71.1	69.5	100	73.5	65	73.6	77.2	57.1	70	60.3	70.7	56.8	44.6	61.9	60.6	61.5	66.8	73.4	81.4	85.7	70.8	77.4	75.3	76	95.7	50	78.6	81.8	58.7	76.7	65.6	50	57.1	71.6	64.6
hsa-mir-370_69_U_a	0	13.5	0	0	0	16.7	20	16.7	0	7.1	0	20	6.2	3.4	0	0	0	0	0	22.2	0	0	10.3	7.1	7.6	0	33.3	15.2	4.8	16.7	0	16.7	0	0	0	100	0	0	0	0	0	0	0	0	20	0	0	22.2	6
hsa-mir-449b_40_C_u	0	21.1	0	0	0	0	0	0	0	0	0	0	0	0	0	0	0	25.9	0	0	0	0	0	0	0	0	0	0	0	0	0	0	0	0	0	0	0	0	0	0	0	0	0	0	0	0	0	0	0
hsa-let-7g_83_C_u	83.2	84.1	80	74.1	85.6	78.4	83.1	82.1	71.8	83.2	74.6	78	86.4	83.5	78.4	87.5	78.7	81.2	75.2	86.5	82	74	84.8	79.5	81.1	89.1	90.3	86.6	86.3	90.8	86.9	83	46.2	50	50	66.7	66.7	0	37.5	100	57.1	50	85.8	66.7	89.7	0	0	82.9	83.6
hsa-mir-125a_14_G_c	0	33.3	0	100	0	33.3	0	0	0	0	0	0	0	0	0	0	0	0	0	0	0	0	0	0	0	33.3	0	50	0	0	0	0	0	100	0	0	0	0	0	0	0	0	0	0	0	0	0	0	0
hsa-mir-125a_14_G_a	0	0	0	0	0	0	0	0	0	0	0	0	0	0	0	0	0	0	0	50	0	0	100	0	0	66.7	0	0	0	0	0	100	0	0	0	100	100	0	50	0	0	0	50	0	50	100	0	0	0
hsa-mir-181b-1_58_U_a	24.6	45.5	40.5	23.3	47.1	60.8	53.5	23.9	41.9	28.1	27	25.7	26.8	25.6	32.1	48.3	29.6	14.7	25.2	22.5	34.7	26.5	67.1	56.7	62.2	64.5	37.5	51.9	58.6	63	46.4	54.2	7.5	10.7	9.4	9.8	6.7	3.2	8.4	12.5	13.4	8.7	37.7	3.4	38.4	3.7	4.7	40.6	14.3
hsa-mir-3130-2_32_C_a	50	75	75	0	18.8	0	0	0	100	40	50	0	0	60	33.3	0	25	25	50	0	50	50	21.4	0	50	100	66.7	14.3	42.9	20	20	50	0	0	0	0	0	0	50	0	0	0	0	0	0	0	0	0	0
hsa-mir-181c_88_C_u	0	0	0	20	0	100	50	0	0	0	0	0	0	0	0	0	0	0	0	30	0	0	43.8	66.7	0	50	0	50	40	50	20	0	0	0	0	0	100	0	0	0	0	0	100	0	0	0	0	40	0
hsa-mir-181c_88_C_a	0	0	0	60	0	0	50	0	0	0	0	100	100	0	100	0	0	0	0	50	100	0	37.5	0	100	50	0	33.3	60	33.3	60	0	0	0	0	100	0	0	50	0	100	0	0	0	0	0	0	40	0
hsa-mir-93_72_A_u	21.7	8	11.1	9.1	21.4	15.8	15	20.8	10	25	32.1	16.7	12.5	10	11.3	0	10	8	14.6	12.1	7.8	16.7	13.6	17.5	5.3	18.2	14.7	18.2	20.6	13.3	22.5	13.2	50	0	33.3	18.2	44.4	0	100	0	37.5	16.7	19.6	100	11.1	100	0	21.9	20
hsa-mir-16-1_13_U_a	0	0	0	0	0	0	0	0	100	100	0	0	0	0	0	0	0	0	100	0	100	100	0	0	100	0	0	100	100	0	100	0	100	0	50	0	100	100	100	0	0	0	0	66.7	0	100	0	0	50
hsa-mir-99a_35_G_a	83.9	87.6	86.1	88.4	88.1	93.4	86.5	86.4	94.6	88.1	88.9	87.3	79.3	75.6	89.9	83	0	80.6	84.3	84.4	90.3	78.5	90.4	86.8	89.7	85	88.9	88.3	89.6	86.4	79	92.5	87.5	40	100	90	62.1	66.7	70	0	50	0	90.1	50	88.5	0	50	86.8	83.1
hsa-mir-1306_76_G_u	100	60	100	85.7	88.9	0	100	0	50	0	50	0	0	0	50	0	0	100	100	75	0	100	50	66.7	50	100	33.3	75	66.7	66.7	50	0	0	0	0	0	0	0	0	0	0	0	0	0	0	0	0	100	100
hsa-mir-21_69_G_u	40.6	30.8	45.8	25.7	47.1	28.5	26.8	20	29.2	28.2	30	21.2	21.4	18.2	25	16.7	0	28.2	55.6	39	16.3	21.4	35.2	42.2	34.2	38.8	44.3	39.3	35.8	24	42.7	30.6	9.7	30	39.2	15.1	37.5	14.3	15	33.3	27.3	21.7	38.3	35.7	36.4	0	0	53.3	19.4
hsa-mir-29a_40_U_a	0	33.3	0	100	66.7	75	0	0	0	0	25	0	0	0	0	100	0	0	0	0	100	0	0	50	0	0	100	33.3	0	0	0	0	0	0	0	28.6	25	0	0	0	0	0	14.3	80	0	100	0	0	0
hsa-mir-21_69_G_a	12.5	19.2	16.7	5.7	5.9	9.3	6.1	20	12.5	7.1	10	6.1	14.3	6.1	3.1	11.1	20	9.4	0	5.1	14	14.3	5.5	8.1	12.5	14.6	8.6	8	8.3	0	4.9	4.5	11.1	0	17.6	14.3	12.5	14.3	25	0	0	4.3	11.3	21.4	9.1	0	0	0	11.1
hsa-mir-27a_71_C_u	6.5	5.3	3.9	8.2	5.3	9	7.4	6.3	4.8	8.4	6.4	5.6	6.1	6.1	5.1	12.6	14.7	6.8	5.4	5.4	4.4	4.9	5.5	6.8	5.1	5.2	5.8	4.7	5.9	4.9	3.7	9.4	18.7	20.3	20.5	24.7	16.2	20.9	25.2	27.6	20.1	23	5.3	16	6.1	35.8	25.2	6.4	4.6
hsa-mir-138-2_34_C_u	0	0	0	0	0	0	0	0	0	0	0	0	0	0	0	0	0	50	0	0	0	0	0	0	0	0	0	0	0	100	0	0	0	0	0	0	0	0	0	0	0	0	0	0	0	0	0	0	0
hsa-mir-5579_51_A_g	0	66.7	0	52.9	61.8	100	0	66.7	25	0	0	0	100	100	0	0	0	100	0	0	66.7	0	0	0	100	0	0	0	0	0	100	0	100	0	0	0	0	100	0	0	0	0	0	0	0	0	0	0	0
hsa-mir-128-1_71_U_g	5.2	5.9	9.1	9.4	4.1	6.7	8.2	8.3	19.4	2.9	6.5	4.8	5.8	7.1	3.7	15	11.1	2.6	3.5	9	8.2	5.7	7.9	4.1	9.5	4.4	8.3	5.5	7.2	6.6	6	10.3	19.3	24	26.7	20.8	20.5	33.3	14.3	66.7	19.4	22.2	6.7	40	11.8	33.3	23.1	8.1	2.9
hsa-mir-128-1_71_U_a	16.9	33.1	18.2	17.6	16.5	30	18.9	14.6	27.8	17.1	29	23.1	16.5	23.8	20.7	25	66.7	17.9	8.8	21.2	37.7	28.7	25.2	19.9	26.3	27.4	16.7	25.8	19.5	17.8	25	29.9	64.2	56	55.6	66.9	56.4	60	59.2	33.3	64.5	55.6	16.9	60	17.6	66.7	69.2	27	14.7
hsa-mir-134_29_G_a	17.2	20.3	14.3	17.5	18.5	15.5	16.7	9.1	15.7	17.3	16.6	11.3	16.5	13.7	24.1	21.8	17.2	17	18.3	16.1	13.2	15.5	14.7	14	12.8	16.2	14.2	15.3	22.9	5.9	17.1	18.8	28.6	42.9	30.6	28.8	44.4	23.9	22.9	26.3	41.9	24.1	22.6	40	13.5	31.7	40.9	28	14.2
hsa-mir-497_25_A_g	0.6	2.6	1.1	2.1	0.9	0	1.3	1.1	8.8	1.7	3.2	2.4	1.9	0.8	2.2	0	0	0.5	2.9	1.3	0.3	0.8	0.4	1.7	0.8	2.4	2.7	1.9	2.5	2.4	0.2	2.8	4	6.2	0	2.7	12	2.6	9.6	3.8	15.2	8.1	7.9	1.3	4.9	5.6	1.2	6.2	2
hsa-mir-671_54_G_u	0	100	0	0	0	0	0	0	0	0	0	100	100	0	0	0	100	100	0	0	0	0	0	0	0	0	0	0	0	0	0	0	0	0	0	0	0	0	0	0	0	0	0	0	0	0	0	0	0
hsa-mir-328_70_C_u	62.5	68.9	69.7	85.7	81.8	76.3	74.6	83.9	70.6	87	74.3	73.9	84.2	89.3	80.8	86.7	86.4	82.6	86.1	78.9	74.8	87.2	80.6	76.6	70	76.2	76.9	84	80.2	81.5	75.4	76	65.3	72.7	91.7	60.5	68.9	75	83.3	100	72.4	60	77.8	88.9	72.3	63.6	66.7	69.7	66.7
hsa-mir-328_70_C_a	34.4	31.1	21.2	14.3	16.1	18.4	22.4	12.9	26.5	10.9	22.9	26.1	13.2	7.1	17.9	13.3	13.6	16.3	13.9	17.5	23.4	12.8	18.7	21.9	29.1	23.8	20.5	15.1	18.2	14.8	23.1	24	30.6	22.7	8.3	37.2	29.5	18.8	16.7	0	24.1	33.3	20.8	0	24.6	22.7	33.3	28.6	33.3
hsa-mir-125b-2_78_A_u	0	23.1	0	100	80	50	0	22.2	33.3	100	0	100	50	0	0	57.1	0	0	0	0	41.7	100	17.6	0	0	71.4	0	83.3	57.1	35.3	73.9	11.1	33.3	33.3	0	25	37.5	100	100	0	0	0	50	0	100	0	0	25	100
hsa-mir-181d_59_U_a	0	0	0	0	0	0	0	0	0	0	0	0	0	0	0	0	0	0	0	2.8	14.3	0	4.5	25	0	0	0	28.6	0	0	0	9.1	100	0	0	25	0	0	25	0	0	0	10	0	0	50	0	12.5	0
hsa-mir-135a-1_27_U_c	0	33.3	100	1.2	100	100	0	0	100	6.7	100	0	100	100	100	100	100	100	100	74.5	100	66.7	7.7	100	50	0	0	100	50	90	0	0	66.7	3.4	50	50	4.3	66.7	100	100	66.7	100	52.6	15.4	12.5	100	100	56.2	16.7
hsa-mir-30d_68_U_a	0	0	0	0	0	0	0	0	28.6	0	0	0	0	50	25	0	0	0	16.7	0	18.2	0	3.2	0	0	4.8	0	0	0	0	0	8.3	0	0	100	42.9	62.5	0	100	0	40	100	0	100	0	0	33.3	0	0
hsa-mir-181a-1_55_A_c	0	0	0	0	0	0	0	0	0	0	0	0	0	0	0	0	0	0	0	0	0	0	0	0	0	0	0	0	0	0	0	0	0	0	0	0	0	0	0	0	0	0	0	0	0	0	0	0	0
hsa-mir-101-2_47_G_c	0	4.3	0	3.2	0	0	0	0	0	0	9.1	0	0	8.3	0	0	0	100	0	50	0	12.5	14.3	0	16.7	100	0	12.5	0	10	25	20	20	50	33.3	0	22.2	0	11.1	0	3.6	0	20	0	33.3	0	0	22.2	0
hsa-mir-101-2_47_G_a	0	0	0	0	25	50	25	0	0	5.3	0	0	5	0	13.3	0	0	0	0	0	25	12.5	42.9	25	33.3	0	50	12.5	28.6	10	0	20	40	0	0	28.6	22.2	50	22.2	0	3.6	0	10	50	0	0	0	11.1	33.3
hsa-mir-148b_84_U_a	30.3	44.6	37.7	35.2	11.1	48.7	26.4	39.4	49.7	34.2	51.1	25	42.9	28	25.7	50.2	62.1	29.3	22.6	20.8	24.8	33.3	48.7	37.5	44.8	32.6	46.8	53.9	50.4	47	46.7	70.9	1.2	3.7	0.6	9.7	6.3	2.1	6.6	3.7	2.5	0	46.2	2	45.4	0.8	1	57.8	47.9
hsa-mir-99b_6_C_a	30.8	16.7	33.3	25.9	20	36.8	27.3	100	50	25	25	60	40	0	20	40	66.7	28.6	28.6	14.9	15.8	11.1	17.9	11	6.3	4.3	18.2	4.5	13	7.5	7.7	7.6	11.9	0.6	3.5	1.1	0.6	0.4	0.9	25	39.3	30	9.3	84.2	0	50	0	44.4	40
hsa-mir-326_80_C_u	87.8	89.4	89.7	96.8	90.7	85.9	95	88.4	87.2	87.5	88.4	95.3	78.9	92.1	91.1	82.9	89.3	90.3	89.2	94.7	92.8	91	96.2	94.5	86.2	88.7	89.3	87	87.4	89.8	92	89	98.5	95.3	96.8	97.9	98.6	98.2	98.5	100	98.2	97.8	93.7	97.7	91.1	96.9	96.7	88.5	87.8
hsa-mir-326_80_C_a	10.6	7.8	8.5	2.1	5.6	12	3.3	10.4	10.3	10.4	9.7	2.9	18.5	6.8	7.3	14.5	9.4	7.9	7.1	4.1	5.2	6.8	2	3.9	13	9.4	9.6	8.8	10.6	8.9	6	9.4	0.5	3.5	3.2	1.7	0.7	1.8	1.1	0	0.4	1.4	5	1.1	4.9	2.4	1.6	8.4	10
hsa-mir-99b_68_G_u	50	58.3	50	78.6	100	50	77.8	0	0	88.9	50	0	0	0	100	0	0	50	70	81.8	33.3	66.7	76	73.5	81.2	60	100	64.7	70	71.4	25	92.3	50	100	50	50	0	0	100	100	50	0	53.8	100	100	0	100	54.5	100
hsa-mir-218-1_51_C_u	0	0	0	0	0	0	0	0	0	0	0	0	0	0	0	0	0	0	0	0	100	0	0	0	0	0	0	0	0	0	0	0	0	0	0	0	0	0	0	0	0	0	0	0	0	0	0	0	0
hsa-let-7e_75_C_u	0	66.7	0	75	66.7	100	0	0	0	25	100	0	0	0	0	0	0	0	100	38.9	50	66.7	12.5	40	18.2	40	50	55.6	36.4	40	33.3	0	0	0	100	0	0	0	0	0	0	0	80	0	100	0	0	66.7	0
hsa-mir-99b_68_G_a	25	25	0	21.4	0	25	22.2	0	0	11.1	50	0	0	0	0	0	0	12.5	20	12.1	0	0	12	11.8	18.8	20	0	17.6	20	0	25	7.7	50	0	50	25	0	100	0	0	0	0	38.5	0	0	0	0	27.3	0
hsa-let-7e_75_C_a	0	33.3	0	25	33.3	0	0	0	100	75	0	0	0	100	100	0	100	0	0	61.1	50	33.3	87.5	60	81.8	60	50	44.4	54.5	60	33.3	0	0	0	0	0	0	0	0	0	0	0	20	0	0	0	0	33.3	0
hsa-mir-30b_39_G_u	54.5	31.1	40	58.3	54.1	35.3	51.7	66.7	35.7	64.1	26.3	30.8	58.3	50	36.1	50	66.7	37.9	59.5	45.8	25.9	58.5	47.4	55.6	33.8	47.1	57.6	39.6	49.5	41.5	36.1	40.4	11.1	14.3	66.7	40.7	15.8	57.1	14.3	0	42.9	54.5	44.3	8.3	34.6	0	33.3	33.5	43.8
hsa-mir-30b_39_G_a	36.4	63.1	60	38.1	36.7	60.8	44.8	33.3	53.6	28.2	63.2	69.2	37.5	50	58.3	41.7	33.3	48.3	35.1	45.8	68.5	37.7	44.4	40.6	65	48.6	33.3	52.7	47.7	48.8	55.6	50.9	66.7	71.4	33.3	48.1	78.9	42.9	85.7	0	42.9	18.2	50.2	91.7	61.5	50	66.7	58.8	46.9
hsa-mir-374b_63_G_a	100	0	0	0	0	0	0	50	0	0	0	0	0	0	0	0	0	0	0	0	100	0	0	0	0	0	0	0	0	100	0	0	0	0	0	0	0	0	0	0	0	0	100	0	0	0	0	0	0
hsa-mir-30e_16_C_u	0	0	0	0	0	0	0	0	0	0	0	0	0	0	0	0	0	0	0	0	100	0	0	0	50	0	0	0	0	0	0	0	0	0	0	0	0	0	0	0	0	0	0	0	0	0	0	0	0
hsa-mir-30e_16_C_a	0	50	0	33.3	0	100	50	0	50	0	100	0	0	0	0	0	0	100	0	100	0	0	37.5	66.7	50	0	0	50	33.3	100	100	57.1	100	100	50	25	33.3	33.3	40	0	50	33.3	100	0	100	0	0	100	100
hsa-mir-409_69_U_a	14.3	13	0	50	0	20	0	25	0	11.1	0	0	20	16.7	0	33.3	0	31.8	50	20	0	28.6	21.2	0	15.9	0	0	17.6	22.2	0	14.3	0	20	0	0	100	0	0	0	0	0	0	25	100	0	0	0	28.6	17.4
hsa-mir-30a_5_C_a	60	85.7	50	33.3	80	100	100	50	80	100	50	66.7	0	100	0	100	0	87.5	100	88.9	100	100	85	87.5	83.3	90.9	100	85	85.7	91.7	100	81.8	83.3	97.5	71.4	80.8	80	100	100	0	63.6	25	94.1	0	0	0	0	100	100
hsa-mir-30a_30_G_u	66.7	73.7	50	57.1	80.8	100	50	42.9	64.3	91.7	60	50	100	0	0	100	0	50	50	67.6	73	45.5	78.9	73.8	81.2	81.8	100	74.5	73.2	88.9	87.5	60	60	50	50	85.7	14.3	66.7	0	0	0	0	73.3	0	55.6	0	0	33.3	71.4
hsa-mir-30a_30_G_a	0	0	0	0	3.8	0	0	0	0	0	0	25	0	0	0	0	0	22.7	0	2.9	8.1	9.1	6.1	0	3.1	6.8	0	5.5	7	2.6	3.1	13.3	0	25	0	0	0	0	0	0	0	0	10	0	11.1	0	0	0	7.1
hsa-mir-17_38_G_u	0	0	0	0	75	100	66.7	0	0	0	0	0	0	0	0	0	0	0	0	100	0	0	0	0	0	0	100	100	0	100	0	0	0	0	0	0	0	0	0	0	0	0	0	0	0	0	0	0	0
hsa-mir-26a-2_38_U_a	9.1	9.5	25	5.9	3.1	4.8	6.2	0	0	0	11.8	0	0	0	0	33.3	0	6.7	0	5.3	12.5	0	12.1	4.2	7.4	3.8	0	7.4	12.5	0	9.1	12.5	33.3	50	50	0	66.7	0	0	0	0	0	0	33.3	6.2	0	0	0	0
hsa-mir-196a-1_29_C_u	100	50	100	100	56.8	0	0	100	33.3	100	0	75	0	100	0	0	0	0	67.4	20	53.1	57.1	65.5	83.3	100	100	90	0	76.5	100	42.9	75	0	0	0	0	0	100	33.3	0	0	50	50	0	100	0	0	100	0
hsa-mir-17_38_G_a	50	100	0	0	0	0	0	0	0	0	0	0	0	0	0	0	0	100	0	0	0	100	0	66.7	0	100	0	0	0	0	0	0	0	0	0	0	0	0	0	0	0	0	0	0	0	0	0	0	0
hsa-mir-199a-2_55_G_u	0	0	0	0	0	0	0	0	0	0	0	0	0	0	0	0	0	0	100	0	0	0	0	0	0	0	0	0	5	0	0	0	0	0	0	0	0	33.3	0	0	0	0	9.1	0	0	0	0	0	0
hsa-mir-3127_34_G_u	0	75	0	0	37.5	50	75	0	0	0	50	100	0	0	100	0	0	50	75	85.7	0	50	0	66.7	0	0	100	0	100	0	0	100	0	0	0	0	0	0	0	0	0	0	60	0	0	0	0	50	100
hsa-mir-26b_35_U_a	0	0	0	16.7	10	25	8.3	16.7	25	25	23.1	14.3	0	0	0	0	0	10	0	50	13.3	26.7	37.5	12	15.4	23.5	20	23.5	6.2	33.3	17.6	28.6	0	0	0	0	0	0	0	0	0	0	14.3	0	0	0	0	18.8	10
hsa-mir-196a-1_29_C_a	0	25	0	100	38.6	100	100	100	33.3	0	100	25	100	100	100	100	0	100	20.9	20	46.9	28.6	27.6	16.7	0	0	6.7	100	17.6	100	42.9	25	100	0	0	100	0	0	33.3	0	0	0	50	0	0	0	100	0	0
hsa-mir-199a-2_55_G_a	0	0	0	0	0	0	0	0	0	0	0	0	0	0	0	0	0	0	0	50	0	0	0	0	20	0	0	10.5	0	0	0	0	0	0	0	0	0	0	0	0	0	0	54.5	0	0	0	0	50	50
hsa-mir-520f_21_A_g	0	100	100	100	100	100	0	100	100	100	0	0	100	100	0	100	0	100	100	100	100	0	100	100	100	100	100	0	0	100	0	100	0	100	100	0	100	100	100	0	100	100	100	100	100	0	0	100	43.1
hsa-mir-4326_35_G_u	50	66.7	0	0	0	60	16.7	0	25	66.7	66.7	0	33.3	0	0	0	100	66.7	50	0	0	33.3	0	72.2	55.6	50	50	40	66.7	50	100	0	0	0	0	0	0	0	0	0	0	0	20	0	0	0	0	33.3	0
hsa-mir-4326_35_G_a	50	33.3	0	100	0	40	83.3	0	75	33.3	33.3	0	66.7	0	0	100	0	33.3	50	0	50	33.3	0	22.2	33.3	25	50	60	33.3	50	0	0	0	0	0	0	0	0	0	0	0	0	80	0	0	0	0	66.7	100
hsa-mir-181b-2_38_U_a	21.3	43.2	29.8	21.6	50.8	64.4	55.1	23.8	40.6	26.4	24.1	23.8	25.9	22.1	29.4	48.3	29.6	13.1	23.1	20.8	31.9	24.4	68.2	59.7	58.9	61.3	39.5	53.8	59.4	65.5	46.4	54.3	7.7	10.6	11.1	9.4	6.7	3.3	8.3	12.5	12.8	8	36	6.2	36.7	0	4.3	39.5	14.4
hsa-mir-7-3_55_C_u	0	0	0	100	0	0	100	100	0	0	100	0	0	0	0	0	0	0	0	0	0	100	0	0	0	0	0	0	0	0	0	0	0	0	0	0	0	0	0	0	0	0	0	0	0	0	0	0	100
hsa-mir-7-3_55_C_a	0	0	0	0	100	0	0	0	0	0	0	0	0	0	0	0	0	0	100	0	0	0	0	0	0	0	0	0	0	0	0	0	0	0	0	0	0	0	0	0	0	0	0	0	0	0	0	0	0
hsa-mir-181b-2_41_G_u	57.1	87.5	100	83.3	0	0	0	100	0	100	50	50	50	50	75	0	100	72	50	75.6	66.7	100	100	0	0	100	0	0	0	0	0	0	83.3	0	0	0	66.7	0	100	0	100	0	100	100	0	0	50	0	0
hsa-mir-517c_14_A_u	0	0	100	0	0	0	0	0	0	0	0	0	0	100	0	0	0	100	100	100	100	0	0	0	0	0	100	0	0	0	0	0	0	0	0	0	0	0	0	0	100	0	0	0	0	0	0	0	19.5
hsa-mir-942_37_U_a	100	0	50	33.3	62.5	66.7	54.5	42.9	66.7	50	100	40	0	100	14.3	50	0	62.5	7.1	0	75	100	57.9	66.7	60	36.4	28.6	75	20	75	75	100	0	0	0	0	0	0	0	0	0	0	80	0	100	0	0	100	62.5
hsa-mir-301a_76_C_u	100	100	0	85.7	100	0	100	100	0	100	0	100	100	0	100	100	0	100	100	100	100	100	100	100	100	0	0	100	50	100	100	100	0	0	0	0	0	0	0	0	0	0	0	0	0	0	0	0	0
hsa-mir-615_83_C_u	0	50	0	0	73.1	100	42.9	0	25	100	0	70.6	50	0	75	0	0	100	88.9	0	32.8	0	53.8	25	0	50	20	0	80	30.8	75	0	0	0	0	0	0	0	0	0	0	0	33.3	0	0	0	100	0	0
hsa-mir-361_69_C_u	15.4	19.4	15.4	7.4	16.7	47.7	18.2	17.6	16.7	14.3	31.8	0	33.3	50	12.9	70	66.7	14.3	18.2	12.2	6	14.3	30.4	20	25	14.7	35.3	27.6	25	16.4	27	27.8	0	0	0	100	0	0	0	0	0	0	22.2	0	0	0	0	28.6	23.5
hsa-mir-615_83_C_a	100	50	0	0	19.2	0	57.1	0	50	0	0	29.4	50	0	25	0	0	0	11.1	0	63.5	100	38.5	75	0	50	80	0	20	61.5	25	0	0	0	0	0	0	0	100	0	0	0	66.7	0	0	0	0	0	0
hsa-mir-519e_58_C_a	0	100	0	100	100	0	0	0	0	100	100	0	0	0	0	0	0	100	100	100	100	100	100	0	0	100	100	100	100	100	0	100	100	100	100	0	0	0	0	0	0	0	0	0	0	0	0	0	9.9
hsa-let-7a-1_28_U_a	62.9	69.5	64.7	61.2	65.5	63.4	64	66.2	67.2	58.7	64	71.3	56	58.3	58.7	62.3	61	64.3	60.2	64.3	74.1	58.3	66.3	61.7	68.2	63	48.8	66	65	62.7	64.2	67.5	62.7	70.4	52.2	66.7	72.9	70	72.7	0	58.3	55.6	62.9	80.6	67.5	80	70	63.2	65.3
hsa-mir-340_37_U_a	0	2	0	2.6	0	12	0	8	7.1	7.1	0	9.1	0	0	4.3	0	0	0	0	1.7	4.2	11.5	2	1.7	6.7	0	0	13	5.1	10	0	15.5	42.9	0	0	50	85.7	0	0	0	0	33.3	4.4	0	0	0	0	3.6	3.4
hsa-mir-487b_73_U_a	0	8	0	25	0	0	0	0	0	14.3	0	0	0	8.3	33.3	0	0	0	0	0	0	0	15.8	0	4.7	0	0	0	8.3	25	0	0	0	0	0	0	0	0	0	0	0	0	0	0	0	0	0	11.1	4.4
hsa-mir-30c-2_6_C_u	0	0	0	0	0	0	0	0	50	0	0	0	0	0	0	0	0	0	0	0	0	0	0	0	0	0	0	0	0	0	0	0	50	0	0	0	0	0	0	0	100	0	0	0	0	0	0	0	0
hsa-mir-202_49_G_a	0	0	0	0	0	0	0	0	0	0	0	0	0	0	0	0	0	0	0	0	0	100	0	0	0	0	0	100	0	0	0	0	0	0	0	0	0	0	0	0	0	0	0	0	0	0	0	0	0
hsa-mir-449a_38_U_a	0	88.2	0	0	0	0	100	0	100	0	0	0	100	0	0	0	0	70.5	50	100	100	0	84.6	100	100	100	0	100	100	0	100	100	100	100	100	100	100	100	100	0	100	0	0	0	100	0	100	100	50
hsa-mir-30c-2_31_G_u	80	72.2	33.3	66.7	61.5	75	53.8	64.3	75	50	80	0	25	100	75	100	66.7	60	91.7	66.7	63.6	60	55.6	71.4	63.6	62.5	66.7	53.8	68.2	66.7	76.9	42.9	40	0	75	50	66.7	50	50	0	50	25	60.9	0	0	0	100	63.6	72.7
hsa-mir-93_35_G_u	0	50	0	75	50	0	0	0	0	50	0	0	0	0	25	0	0	0	0	0	20	50	0	45.5	50	25	0	0	33.3	66.7	0	20	0	0	0	0	100	0	0	0	0	0	25	0	0	0	0	100	0
hsa-mir-30c-2_31_G_a	20	27.8	66.7	33.3	30.8	25	38.5	35.7	25	50	20	100	75	0	25	0	33.3	40	8.3	27.8	27.3	40	38.9	22.4	36.4	37.5	33.3	46.2	22.7	23.3	23.1	57.1	60	0	25	50	33.3	50	50	0	50	0	21.7	100	100	0	0	36.4	27.3
hsa-mir-93_35_G_a	0	0	0	0	31.2	0	0	0	0	0	0	33.3	0	0	0	50	0	0	50	50	40	0	100	45.5	25	25	0	0	0	33.3	0	40	0	100	0	50	0	0	0	0	0	0	50	100	0	0	0	0	0
hsa-let-7f-2_30_U_a	59.1	66.5	64.2	56.9	59.3	60.1	62.5	67.9	77.6	51	65.6	71.7	57.7	45.4	58.2	58.5	62.1	53.2	55.5	68.9	68.2	55	62.5	58.9	56	58.7	30.6	57.4	63.1	54.4	62	70.4	52.6	66.7	40	91.7	79.2	100	88.9	100	88.9	66.7	59.4	83.3	71.1	33.3	100	59.6	68.5
hsa-mir-652_42_U_g	0	0	0	0	7.1	0	16.7	0	50	0	0	33.3	0	0	0	0	0	0	20	9.1	100	0	40	0	16.7	50	0	0	0	0	14.3	22.2	0	0	0	0	0	0	0	0	0	0	0	0	100	0	0	38.5	50
hsa-mir-526a-2_21_A_g	0	100	100	100	100	100	0	100	100	100	0	0	100	100	0	100	0	100	100	100	0	0	100	100	100	100	100	0	0	0	0	100	0	100	100	0	100	100	100	0	100	100	100	0	100	0	0	100	7.1
hsa-mir-509-3_67_G_u	0	0	0	0	0	0	0	0	0	100	0	0	0	0	0	0	0	0	0	0	25	0	0	100	100	100	0	0	100	100	0	0	100	0	0	0	0	0	0	0	0	0	0	0	0	0	0	0	100
hsa-mir-509-3_67_G_a	100	100	0	0	0	75	100	0	0	100	0	0	0	0	0	0	0	0	0	0	75	0	0	100	100	0	0	0	0	100	0	0	0	0	0	0	0	0	0	0	0	0	100	0	0	0	0	0	100
hsa-mir-3677_60_C_u	0	0	0	20	0	0	0	0	25	0	0	0	20	0	0	50	0	33.3	0	0	0	0	0	0	0	0	33.3	0	12.5	50	20	20	0	0	0	0	0	0	0	0	0	0	22.2	0	0	0	0	0	33.3
hsa-mir-9-1_40_U_a	100	100	0	0	0	0	33.3	0	0	0	0	100	0	0	0	0	100	0	0	0	100	0	0	20	0	100	0	0	0	0	0	0	0	0	0	0	0	0	0	0	0	0	100	0	0	0	0	0	0
hsa-mir-135b_39_U_a	0	0	100	0	66.7	50	0	0	0	0	0	0	0	0	0	100	0	100	0	70.6	45.5	0	100	0	0	100	0	0	0	60	66.7	0	0	0	0	0	0	0	0	0	0	0	44.4	0	0	0	0	80	0
hsa-mir-200b_43_U_a	100	81.2	100	69.7	71.4	50	62.5	100	100	100	0	100	100	50	71.4	100	0	88.9	62.5	83.3	93.8	60	84	62.5	100	83.3	42.9	66.7	75	25	66.7	50	100	100	0	0	100	100	100	0	0	100	58.3	0	100	0	100	81.6	0
hsa-mir-873_69_C_u	0	0	0	0	0	0	0	0	0	0	0	0	100	0	0	0	0	0	0	0	0	0	0	0	0	0	0	0	0	0	0	0	0	0	0	0	0	0	0	0	0	0	0	0	0	0	0	0	0
hsa-mir-187_93_A_u	75.9	57.9	78.8	72.2	0	0	69.2	71.4	45.9	74.3	52.8	62.9	71.1	40	68.3	0	0	68.9	79.2	57.9	0	50	52.2	100	66.7	100	50	50	100	33.3	30.8	50	79.5	100	100	60.8	66.7	75.7	74.9	66.7	92.9	73.3	67.2	70.4	58.3	100	62.9	59.2	69.2
hsa-mir-215_27_A_c	0	0	100	0	0	0	0	0	0	0	100	100	0	100	0	0	0	100	0	0	0	0	0	0	100	0	0	0	0	0	0	0	0	9.1	0	0	0	0.8	7.7	100	0	0	0	100	100	0	100	0	0
hsa-mir-186_38_U_a	12.9	9.9	12.5	6.5	9.7	6.9	5.1	5.9	0	5.9	26.9	15.6	25	18.2	10.9	16.7	23.1	12.8	5.5	9.7	19.5	2.7	2.7	10.4	13.5	7.2	4.9	8.1	14.1	4.8	7.7	15.9	14.3	0	100	25	28.6	100	0	0	20	100	10.8	28.6	15.4	0	0	10.6	15.1
hsa-mir-100_35_G_a	93.3	95.2	93.3	93.8	94.1	93	94.4	91.8	94.4	92.9	90.4	92.9	93	92.3	94	91	87	93	93.8	93.2	95.2	93.4	93.5	93.4	93.9	94	94.8	92.8	95	93.4	91.2	94.8	75.5	69	65.8	80	84.8	73.5	80.9	44.4	66.3	67.3	95.1	85	93.9	61.1	73.3	95.2	92.1
hsa-mir-125a_38_A_u	12.6	24.8	22.9	21.9	22.1	17.3	22.3	14.6	14.3	20.4	19	6.4	16.8	19.2	18.1	8.8	17.6	12.2	16.9	12.3	18.4	15.5	13.8	24.7	16	16.4	19.7	18.8	20	12.9	16.1	17	14.3	0	0	0	60	25	20	0	0	0	25.5	0	28.3	0	0	28.7	20.6
hsa-mir-2277_42_A_u	0	0	0	0	0	0	0	0	0	0	0	0	0	0	0	0	0	0	0	0	0	0	0	0	0	0	0	0	0	0	0	0	0	0	0	0	0	0	0	0	0	0	0	0	0	0	0	0	0
hsa-mir-34c_35_C_u	1.9	2.2	3.1	0	7.7	2.4	8.9	0	4.9	8.8	6	20	0	2.1	0	10.1	0	1.6	6.8	3	4	4.8	3.1	7.6	2.3	4.6	4.3	6.7	4.5	12.5	4	8.3	0	20	0	0	0	10	50	0	0	0	6.4	0	5.3	0	0	13	8.7
hsa-mir-2116_73_G_u	0	0	0	0	0	100	0	0	0	100	0	0	0	0	0	0	0	0	0	0	0	0	0	100	0	0	0	0	0	0	0	0	0	0	0	0	0	0	0	0	0	0	0	0	100	0	0	0	0
hsa-mir-1307_104_A_u	23.8	9.1	0	11.1	6.9	11.9	9.7	8.1	0	38.1	17.6	10.6	11.5	0	13	10	27.3	14	16.3	9.4	10.8	13	14.1	14.3	10.5	10	0	31.2	11	11.1	17.9	10.3	7.1	13.3	0	5	4.8	4	0	0	0	7.1	12.3	0	0	50	20	9.1	6.9
hsa-mir-519c_15_C_a	100	100	0	100	100	100	0	100	100	0	0	100	100	100	0	0	100	100	100	100	100	100	0	100	100	100	100	0	0	100	0	100	100	0	100	0	100	100	0	0	100	0	100	100	100	100	0	0	68.3
hsa-mir-34b_73_A_u	50	40	0	0	0	0	36.4	50	27.8	50	25	0	0	0	0	0	0	71.4	14.3	33.3	100	0	27.6	33.3	20	22.2	66.7	20	0	0	20	25	0	0	0	0	0	0	0	0	0	0	50	0	0	0	0	50	0
hsa-mir-196b_38_U_a	0	0	0	0	8.8	0	0	16.7	0	100	0	0	20	0	0	0	0	0	5.9	0	9.1	42.9	40	0	0	0	3.6	0	0	100	25	0	0	0	0	0	0	0	0	0	0	0	0	0	0	0	0	50	0
hsa-mir-16-1_36_U_a	24.1	40.9	9	33.5	25.8	40	29.8	18.8	11.4	33.3	23.6	9.5	24.4	16.2	18.8	22	32.1	33.2	18.8	33.7	32.7	23.8	29.3	30.9	36	26.8	21.6	39.1	37.9	27.8	33.3	46.4	84.3	96	72.7	83.7	83.8	78.6	80	60	64.1	85.3	32	59.6	30.7	66.7	71.4	42.9	25.1
hsa-mir-154_37_C_u	0	60	0	0	0	0	0	0	0	0	0	0	0	100	0	0	0	0	0	0	0	0	0	0	33.3	100	0	0	20	0	0	0	50	0	0	0	0	0	0	0	0	0	0	0	0	0	0	33.3	50
hsa-mir-154_37_C_a	0	20	100	0	0	0	0	0	0	0	100	0	100	0	0	0	0	0	0	0	0	0	0	0	0	0	0	0	0	0	0	100	0	0	0	0	0	0	0	0	0	0	0	0	0	0	0	0	50
hsa-mir-147b_68_C_a	11.1	0	0	27.3	33.3	69.4	20.5	26.7	0	30.2	20	26.7	6.7	26.1	14.3	0	50	23.4	0	16.7	13	8.3	26.7	19	20	0	22.2	13.3	16.7	63.6	16.7	59.2	0	0	0	33.3	0	8.3	0	0	0	0	12.1	0	50	0	7.1	20	25
hsa-mir-330_39_C_a	61.9	80.5	61.5	67.8	48.1	82.2	57.8	67.7	80	86.7	69.7	60.7	59.3	58.8	62.7	52.4	83.3	55.2	57.4	55.9	32.8	65.6	72.4	64.4	65	74.5	73.7	69.3	78.7	81.2	50	74	8.3	9.1	5.3	6.2	7.9	9.1	16	50	22.6	7.1	68.5	0	42.3	25	33.3	81.9	62.3
hsa-mir-574_83_C_u	29.2	28.4	38.5	25.4	33.7	25.6	32.3	38.9	14.3	44	25	25	26.5	21.4	42.4	33.3	37.5	33.3	18.2	16.7	11.5	38.9	33.9	36.5	47.7	52.9	51.4	38.2	36.6	46.9	26.2	37.5	8.3	25	7.1	5.9	5.3	14.3	0	0	0	0	26	0	20	0	0	20.6	25
hsa-mir-574_83_C_a	37.5	47.7	46.2	34.2	25.3	46.2	35.5	27.8	28.6	44	56.2	50	41.2	50	18.2	33.3	50	35.4	27.3	58.3	16.4	25	47.8	34.9	36.4	23.5	40	41.8	37.6	40.8	54.8	37.5	25	50	42.9	23.5	21.1	0	25	0	0	0	39	27.3	40	33.3	0	36.8	12.5
hsa-mir-301b_68_A_u	0	0	0	0	12.5	0	0	0	0	0	0	0	0	0	0	0	0	25	0	33.3	0	0	0	0	0	0	0	0	0	0	0	0	0	0	0	0	0	0	0	0	0	0	100	0	0	0	0	0	0
hsa-let-7f-1_34_G_a	50	100	0	100	50	100	0	0	0	0	100	0	0	100	0	100	0	100	0	100	28.6	0	66.7	0	0	100	0	0	80	50	100	50	0	50	50	40	0	33.3	0	0	0	0	50	0	0	0	0	50	50
hsa-let-7g_26_U_a	0.3	0.4	0.5	0.4	0.3	0.5	0.4	0.4	0.4	0.2	0.4	0.4	0.4	0.2	0.5	0.3	0.4	0.4	0.2	0.2	0.3	0.4	0.2	0.5	0.5	0.2	0.3	1	0.8	0.9	0.7	1.1	16.7	25.4	14.1	23.6	14.9	22.1	21.1	9.5	18.5	26.2	0.4	6	0.4	5	4.5	0.6	0.7
hsa-mir-1296_38_U_a	25	60	0	0	44.4	25	41.7	0	75	0	20	14.3	25	42.9	38.9	0	0	33.3	13	57.1	40.9	0	25.6	45.5	42.1	33.3	27.3	37.5	26.1	38.9	33.3	33.3	0	66.7	75	100	100	0	50	0	100	0	54.5	0	0	0	0	75	28.6
hsa-mir-941-3_70_C_u	0	100	0	100	100	100	0	100	100	0	0	0	0	0	100	0	0	100	0	0	100	0	100	100	100	0	0	100	100	100	100	0	0	0	0	0	0	0	0	0	0	0	0	0	0	0	0	100	100
hsa-mir-580_83_U_a	0	100	0	0	0	0	0	0	0	0	0	0	0	0	0	0	0	0	0	0	0	0	0	0	0	0	0	100	0	0	0	0	0	0	0	0	0	0	0	0	0	0	100	0	0	0	0	0	0
hsa-mir-140_44_G_a	16.3	15.6	12.2	17.9	12.5	14.9	11.3	15.4	18.9	14	9.8	3	20.4	19.5	17.3	11.7	16	13.1	10.8	12.5	23.2	14.9	13	11.1	17.4	16.1	17.1	13.4	19.5	11.9	12.1	22.1	15.3	9.1	8.3	0	9.4	3.3	13.2	100	9.1	0	21.3	12.5	33.1	14.3	10	27.6	13.1
hsa-mir-10a_20_U_g	0	0	0	0	0	0	0	0	0	0	0	0	0	0	0	0	0	0	0	0	0	0	0	0	0	0	0	0	0	0	0	0	0	0	0	0	0	0	0	0	0	33.3	0	100	0	0	0	0	0
hsa-mir-192_47_U_a	23.5	35.3	0	18.2	17.3	30.4	10	40	33.3	33.3	50	40	16.7	25	37.5	27.3	0	23.5	4	18.2	4.2	15.4	19.4	8.7	20.8	8	9.5	9.1	13.5	15.4	18	30	25	13.7	0	25	0	12.7	18.2	0	100	0	16.1	0	0	0	0	15	18.5
hsa-mir-450a-2_44_U_a	0	2.5	0	6.1	7.1	0	0	0	0	0	10	0	2.4	11.1	0	0	0	7.1	0	0	0	0	0	1.9	0	0	0	9.1	3	0	0	6.1	0	0	0	0	0	0	0	0	0	0	0	0	25	0	0	5.2	4.3
hsa-mir-125b-1_14_G_c	0	100	0	0	0	0	0	0	0	0	0	0	0	0	0	0	0	0	0	0	0	0	0	0	0	0	0	0	0	0	0	0	0	0	0	0	0	100	100	0	0	0	0	0	0	0	0	0	0
hsa-mir-125b-1_14_G_a	0	0	0	100	50	0	0	100	100	100	100	0	0	0	0	0	0	0	0	0	100	0	100	0	50	100	0	100	100	100	0	100	100	0	0	0	0	100	0	0	0	0	100	0	0	0	0	0	100
hsa-mir-425_76_C_u	0	0	0	11.1	14.3	0	6.8	16.7	16.7	16.7	18.2	14.3	11.1	0	13.2	0	25	17.6	5.7	7.6	8.3	15.4	9.1	17.1	0	0	0	8.3	20	18.2	13.5	25	20	0	100	0	33.3	0	0	0	0	0	7.4	100	20	0	0	18.4	0
hsa-mir-425_76_C_a	40	38.1	9.1	20.6	14.3	27.3	13.6	25	16.7	33.3	18.2	7.1	22.2	57.1	7.9	100	75	17.6	6.8	13.6	25	46.2	18.2	11.4	23.1	25	0	16.7	20	0	16.2	50	20	50	0	20	50	0	0	0	71.4	50	14.8	0	30	0	100	44.7	27.3
hsa-mir-7-2_56_G_u	0	0	0	100	0	0	100	100	0	0	100	0	0	0	0	0	0	0	0	0	0	100	0	0	0	0	0	0	0	0	0	0	0	0	0	0	0	0	0	0	0	0	0	0	0	0	0	0	0
hsa-mir-411_72_C_u	0	0	0	100	0	0	0	100	0	0	0	0	50	100	0	0	0	100	0	0	0	0	50	0	33.3	100	0	100	50	0	50	0	0	0	0	0	0	0	0	0	0	0	0	0	0	0	0	0	50
hsa-mir-497_47_G_u	0	0	0	0	0	0	0	0	0	0	0	0	0	0	0	0	0	0	0	0	0	0	50	0	0	0	0	0	0	0	0	0	0	0	0	0	0	0	0	0	0	0	0	0	0	0	0	0	0
hsa-mir-7-2_56_G_a	0	0	0	0	100	0	0	0	0	0	0	0	0	0	0	0	0	0	0	0	0	0	0	0	0	0	0	0	0	0	0	0	0	0	0	0	0	0	0	0	0	0	0	0	0	0	0	0	0
hsa-mir-497_47_G_a	0	0	0	0	0	0	0	0	0	0	0	0	0	0	0	0	0	0	0	100	0	0	50	25	0	0	0	0	100	0	0	0	0	0	0	0	0	0	0	0	0	0	25	0	0	0	0	0	0
hsa-mir-134_30_C_u	15.4	7.7	14.3	14.7	0	0	20	12.5	6.7	9.1	17.6	11.4	14.8	10.7	16.7	0	0	4.1	30	3.3	0	8	2	0	0	0	0	3.6	1.4	0	3.6	8.3	18.2	0	10	0	0	0	0	11.1	0	20	17.9	0	11.1	30	0	6.8	11.5
hsa-mir-134_30_C_a	76.9	79.6	85.7	70.6	100	90.5	80	79.2	66.7	54.5	70.6	77.1	71.6	71.4	66.7	100	100	76.3	70	73.3	100	80	82.7	93.8	85.2	77.8	76.5	91.1	81.2	100	80.4	75	63.6	71.4	90	88.9	0	77.8	100	77.8	80	60	60.7	0	55.6	30	100	75	78
hsa-mir-218-1_86_A_u	0	0	0	0	0	0	0	0	0	0	0	0	0	0	0	0	0	0	0	0	0	0	0	0	0	0	0	0	0	0	0	0	0	0	0	0	0	0	0	0	0	0	0	0	0	0	0	0	0
hsa-mir-30c-2_69_U_g	0	25	0	50	0	0	0	0	0	33.3	0	0	0	0	0	0	0	0	20	16.7	0	0	5	14.3	33.3	50	16.7	4.3	6.2	2.4	0	0	0	0	0	50	0	50	0	0	0	0	15.4	0	0	0	0	33.3	0
hsa-mir-30c-2_69_U_a	0	50	66.7	50	40	42.9	0	0	33.3	33.3	0	0	0	100	100	100	100	100	40	33.3	80	0	10	0	33.3	25	0	52.2	43.8	28.2	20	33.3	100	0	0	50	50	0	0	0	50	0	53.8	0	100	0	0	0	100
hsa-mir-134_30_C_-	7.7	11	0	11.8	0	9.5	0	8.3	20	33.3	11.8	5.7	9.9	17.9	16.7	0	0	17.5	0	23.3	0	12	12.2	6.2	9	22.2	17.6	5.4	14.5	0	16.1	16.7	18.2	28.6	0	11.1	0	22.2	0	11.1	0	20	14.3	100	33.3	40	0	18.2	7.9
hsa-mir-218-1_50_G_u	0	0	0	0	50	0	100	0	0	0	0	0	0	0	0	0	0	0	0	0	0	0	0	0	50	0	100	0	0	0	100	0	0	0	0	0	0	0	0	0	0	0	0	0	0	0	0	0	0
hsa-mir-141_39_U_c	27.6	19.7	0	11.8	2.9	8.7	15.5	14.6	16.7	24	50	28.6	15.4	57.9	20	0	0	45	34	34.9	14.8	0	10.6	20.5	19.4	9.3	4.1	15.9	20	9	8.5	0	39.3	45.5	16.7	23.8	29.4	71.4	18.2	0	30.8	0	0	37.5	60	50	40	6.2	2.2
hsa-mir-141_39_U_a	3.4	6.6	28.6	7.1	8.6	17.4	10.3	14.6	0	8	0	3.6	0	10.5	0	30	0	10	2	12.7	33.3	12.5	19.1	0	12.9	9.3	8.2	9.5	1.8	10.4	15.6	23.1	3.6	9.1	8.3	4.8	5.9	0	9.1	0	0	20	20	0	20	0	0	25	8.7
hsa-mir-410_71_U_a	0	82.1	0	100	100	100	0	0	100	100	0	0	100	100	100	0	0	0	0	100	0	100	81.5	100	88.7	100	100	100	100	100	66.7	100	100	0	100	100	0	0	0	0	100	0	0	0	0	0	0	100	81.8
hsa-mir-31_67_U_a	50	61.1	0	50	0	76	47.6	0	75	0	57.1	62.5	75	48.6	0	50	0	0	0	42.9	0	36.7	62.5	0	54.2	40	30.4	50	42.9	100	37.5	33.3	0	0	0	50	0	0	0	0	0	0	0	0	0	0	0	33.3	30.8
hsa-mir-503_26_C_a	5.7	2	0	4.4	0	0	0	7	0	0	0	15.8	7.4	14.3	0	0	25	4.9	0	0	0	10.5	0	0	0	0	0	0	0	0	0	0	4.4	0	0	3.6	0	0	6.2	0	11.1	8	5	0	0	0	17.6	7.4	2.3
hsa-mir-103a-1_70_A_u	1.1	1	1.9	1	1.3	1.6	1	1.2	1.3	1.5	1.1	0.7	2	1.4	1.3	1.4	2.1	1.3	1.3	0.7	0.7	1.5	1.7	1.4	1.1	1.6	1.6	1.7	1.8	1.3	1.6	1.4	6.6	8.4	9.4	8.3	7.5	8.6	6.8	12.5	9.3	7.9	1.5	6.5	2.4	14.3	8.7	2.4	1.4
hsa-mir-671_90_C_u	0	100	100	0	18.2	0	0	0	20	33.3	0	0	25	50	25	0	0	12.5	25	0	0	0	100	4.5	0	16.7	20	0	14.3	0	0	0	25	0	0	0	0	0	0	0	0	0	50	0	50	0	0	100	0
hsa-mir-196a-1_28_G_a	0	5.1	5.9	0	2.9	0	0	0	2.1	0	0	0.6	14.3	0	0	0	0	0	0.4	0	3.8	6.2	9.5	8.7	0	0	0	0	0.6	0	10.7	5.2	0	0	0	4	0	1.2	2.3	0	0	2.5	11.1	0	0	0	0	0	0
hsa-mir-3614_37_C_a	0	50	0	100	0	33.3	0	50	0	0	0	0	0	100	50	100	0	0	0	75	100	0	0	0	33.3	0	25	50	60	33.3	66.7	0	0	100	100	42.9	33.3	0	66.7	0	50	100	0	0	0	0	0	100	75
hsa-mir-556_60_A_g	0	0	0	12.5	0	0	0	50	0	33.3	0	0	0	0	0	0	0	50	0	0	0	5.6	10	25	0	0	0	0	0	0	0	33.3	0	0	0	0	50	0	33.3	0	0	0	0	0	0	0	100	0	0
hsa-mir-34b_37_A_u	0	0	0	0	0	0	0	0	0	0	0	0	0	0	0	0	0	0	42.9	0	0	0	3.6	25	0	25	0	0	0	0	0	0	0	0	0	0	0	0	0	0	0	0	0	0	0	0	0	0	0
hsa-mir-10b_53_U_a	0	0	0	0	0	0	0	0	0	0	0	0	0	0	0	0	0	0	0	0	0	0	0	0	0	0	0	0	0	0	0	0	0	0	0	0	0	0	0	0	0	0	0	0	0	0	0	0	0
hsa-mir-185_70_U_a	0	4.8	0	11.1	0	0	0	0	33.3	20	0	0	9.1	0	9.1	0	0	7.7	6.7	5.9	0	0	0	0	0	0	0	0	0	100	0	0	0	0	0	11.8	0	50	33.3	0	50	20	0	0	0	0	33.3	12.5	0
hsa-mir-146a_45_G_u	0	0	0	0	0	0	100	0	0	0	50	0	0	0	0	0	0	0	0	0	0	0	0	0	0	100	0	0	0	25	0	25	0	0	0	0	0	0	0	0	0	0	0	0	100	0	0	0	0
hsa-mir-582_76_A_u	25	0	50	33.3	66.7	0	0	0	0	0	0	50	0	0	0	0	0	100	50	25	0	25	25	0	0	25	55.6	42.9	0	0	15	0	0	0	100	0	0	0	0	0	0	0	20	0	60	0	0	0	42.9
hsa-mir-146a_45_G_a	0	0	0	0	0	0	0	0	0	0	0	0	0	0	0	0	0	25	0	0	0	0	0	0	0	0	0	0	0	0	0	0	0	0	0	0	0	0	0	0	0	0	0	0	0	0	0	0	0
hsa-mir-760_67_G_a	35.3	47.1	0	18.9	0	25	13.6	0	25	11.1	0	25	16.7	0	33.3	0	20	11.1	3.8	0	29.4	0	26.7	11.8	33.3	28.6	0	0	28.6	0	20	23.1	0	0	40	13.8	0	0	0	0	16.7	21.4	17.6	0	69.2	0	0	45.5	0
hsa-let-7a-1_78_C_u	77.8	48.4	36.4	70.5	69.9	63.5	39.1	57.1	56.7	68.9	58.3	45.5	56.2	65.6	60.3	63	73.3	53.1	56.2	48	63.7	57.4	50.8	61	54.8	59.2	60.5	53.6	54.2	53.9	53.2	61.3	0	50	33.3	0	25	20	0	0	20	0	63.4	0	61.5	0	50	68.3	58.9
hsa-mir-365b_90_U_a	10	18.8	0	16.7	20	14.3	11.8	0	20	0	33.3	14.3	0	6.2	33.3	50	0	17.6	20	15.4	25	22.2	10	15.4	0	8.6	0	0	0	4.8	6.2	9.1	0	0	0	0	0	0	0	0	100	0	20	0	0	0	0	0	20
hsa-mir-19b-2_84_A_u	1	3.6	3.7	4.1	3.2	3.9	3.1	4.7	7.7	5.2	2.3	1.1	2.6	4.9	1.9	5	0	1.7	3.4	3	2.6	3	4.4	6	4.3	6.5	3.6	4.7	4.4	4.6	4.4	5.2	0	0	0	50	0	100	0	0	0	0	5.8	0	4.3	0	0	7.7	7.1
hsa-mir-127_46_C_a	100	60	100	0	0	50	0	0	0	0	0	100	16.7	0	0	0	0	0	0	0	0	0	4.2	0	16	40	0	0	25	100	22.2	0	0	0	0	0	0	0	0	0	0	0	0	0	0	0	0	0	14
hsa-mir-30d_5_U_a	2.7	3.4	0	3.5	50	33.3	100	0	3.1	0.9	0	7.7	1.2	0	2.1	100	23.1	100	50	25	33.3	0	11.4	8.7	27.3	16.7	0	42.9	6.7	20	25	0	58.3	26.7	0	47.8	33.3	75	50	4.3	4.9	6.9	45.5	80	9.5	0	8.8	28.6	100
hsa-mir-4446_64_U_a	0	0	0	0	0	0	0	66.7	0	0	0	0	0	0	0	0	0	14.3	50	0	50	0	9.1	0	25	0	0	0	0	0	0	20	0	0	0	0	0	0	0	0	0	33.3	0	0	0	0	0	16.7	0
hsa-mir-345_76_G_u	100	100	0	100	0	0	75	0	0	0	0	0	100	100	100	0	0	33.3	100	100	50	0	66.7	100	0	100	100	100	66.7	50	0	100	0	0	0	0	0	0	0	0	0	0	100	0	100	0	0	100	0
hsa-mir-493_38_C_u	0	57.1	0	50	0	0	0	0	0	50	0	0	33.3	100	0	0	0	50	100	0	0	0	33.3	0	23.5	0	66.7	25	28.6	0	100	0	0	0	0	0	0	0	0	0	0	0	0	0	0	0	0	0	33.3
hsa-mir-493_38_C_a	100	28.6	0	50	0	0	0	0	0	50	0	0	33.3	0	0	100	0	25	0	100	0	100	66.7	100	64.7	0	33.3	50	57.1	100	0	100	0	0	0	0	0	0	0	0	0	0	0	0	0	0	0	66.7	33.3
hsa-mir-320a_71_A_u	42.1	36.4	42.4	44.6	50.9	36.9	39.4	27.1	35	39.8	43.1	34.6	34.7	33.6	47.3	37.3	34.3	38.9	40.1	38.4	26.4	48.2	37.2	44.3	36.6	34.6	42.9	36.7	38.5	33.1	30.8	30.2	8.7	4.8	17.9	10.8	8.3	2.6	10.9	20	8.5	10.3	37.2	13.3	39.3	11.5	18.8	38.2	36.4
hsa-mir-2110_32_G_u	0	0	0	0	0	0	0	0	50	0	0	0	0	0	0	0	0	0	0	0	0	0	0	0	0	0	0	0	0	0	0	0	0	0	0	0	0	0	0	0	0	0	0	0	50	0	0	0	0
hsa-mir-941-3_69_C_u	0	0	0	12.5	10	14.3	0	0	100	0	0	0	50	0	0	100	0	14.3	0	0	8.3	20	12.5	12.5	11.1	25	0	16.7	14.3	14.3	20	14.3	0	0	0	0	0	0	0	0	0	0	33.3	0	0	0	0	0	25
hsa-mir-505_75_C_u	100	78.9	100	100	88.2	100	83.3	100	100	71.4	66.7	85.7	100	100	93.3	0	0	100	100	90.9	75	80	100	80	100	100	50	0	66.7	100	100	0	100	0	0	0	100	0	0	0	0	0	100	0	83.3	0	0	100	100
hsa-mir-320a_71_A_g	9.7	6.6	5.9	5.8	5.5	10.7	13.8	6.6	11.5	8.9	7.2	7.7	6.5	10.2	7.6	6.3	9	8	7.7	7.8	8.8	9.5	7	6.7	9.9	8.8	8	13.5	7.4	11.3	10	12.8	26.1	22.6	21.4	29.5	23.6	26.3	29.7	13.3	12.7	17.9	10.2	10	4.9	23.1	10.4	5.4	5.3
hsa-mir-941-3_69_C_a	0	25	50	25	20	28.6	0	50	100	0	50	0	0	0	50	100	100	14.3	0	0	25	20	50	12.5	11.1	25	33.3	33.3	14.3	28.6	20	71.4	0	0	0	0	0	100	100	0	0	0	33.3	100	100	0	0	100	25
hsa-mir-505_75_C_a	0	15.8	0	0	0	0	16.7	0	0	28.6	33.3	14.3	0	0	6.7	0	100	0	0	9.1	25	20	0	20	0	0	50	100	25	0	0	0	0	0	0	0	0	0	0	0	0	0	0	0	16.7	0	0	0	0
hsa-let-7g_28_G_u	0	0	0	0	100	0	33.3	0	0	0	100	0	100	0	0	0	0	50	100	0	0	33.3	0	100	50	33.3	0	33.3	0	25	0	25	0	0	0	100	0	0	0	0	0	0	100	0	0	0	0	100	100
hsa-let-7g_28_G_a	0	66.7	0	0	0	0	0	0	0	0	0	0	0	0	0	0	0	0	0	0	0	0	0	0	0	0	0	0	0	50	0	25	0	0	0	0	0	0	0	0	0	0	0	0	0	0	0	0	0
hsa-let-7b_81_C_u	90.9	89.9	92.7	91.5	94.8	80.2	94.2	85.1	89.1	92.4	75.5	93.1	91.6	90	82.2	82.6	81.8	90.5	90.9	90.4	88.2	94.4	90.7	85.1	89.2	90.3	94.3	91.9	89.1	94.4	95.4	88.3	82.4	100	72.7	70	100	100	100	0	75	50	88.8	0	90.5	100	100	85	98.1
hsa-mir-200a_77_C_u	72.1	55.1	65.6	42.6	54.7	66.7	25	57.1	34.5	68.2	50	63.4	63	69.2	54.2	75	0	51.4	42.9	48.5	27.7	77.2	50	71.4	31.6	57.9	58.3	77.8	60	57.1	70	33.3	0	0	0	0	100	0	0	0	0	0	59.3	0	51.7	0	100	55.1	0
hsa-mir-133a-1_76_A_u	0	50	0	100	33.3	33.3	0	33.3	20	50	0	0	50	0	0	0	0	0	50	40	0	50	12.5	25	20	12.5	0	0	0	0	20	33.3	8.3	25	0	0	18.2	0	0	0	0	0	26.7	0	66.7	0	0	11.1	0
hsa-let-7b_81_C_a	6.5	9.7	6.7	6.8	3.9	19	4.9	13.5	10.9	6.7	24.5	6.9	7.7	10	15.6	13	18.2	9.5	9.1	9	11.8	5.6	8.3	14.9	10.8	9	5.2	7.8	10	5.6	4	10.4	17.6	0	18.2	20	0	0	0	0	25	50	10.5	100	0	0	0	15	1.9
hsa-mir-200a_77_C_a	27.9	43.2	25	55.1	45.3	33.3	75	42.9	62.1	31.8	50	36.6	37	23.1	44.1	25	0	43.2	52.4	46.7	70.2	21.5	50	28.6	63.2	42.1	33.3	22.2	40	42.9	30	66.7	0	0	0	0	0	0	0	0	0	0	35.8	100	34.5	0	0	36.4	100
hsa-mir-2110_71_U_a	0	0	0	33.3	50	33.3	100	0	0	0	0	50	0	0	50	0	0	0	0	0	33.3	0	23.1	22.2	50	0	16.7	33.3	0	0	0	0	0	0	0	0	0	0	0	0	0	0	0	0	0	0	0	60	100
hsa-mir-197_70_A_u	7.7	14.9	0	29.1	30.2	18.4	17.6	31.2	13.2	28.2	15.4	26.5	41.3	11.4	33.3	0	14.3	25.4	40	22.8	13.8	25.7	16.2	17.8	17.5	26.5	34.4	15.7	23.3	24.5	26.1	18.8	4.8	0	4.2	12.8	7.1	7.1	5.3	0	0	0	11.6	0	26.1	25	20	16.7	23.6
hsa-mir-184_75_A_u	0	50	0	0	0	0	0	0	0	0	0	0	50	0	0	0	0	0	0	0	0	0	0	0	0	0	0	0	0	66.7	0	0	0	0	0	0	0	0	0	0	0	0	100	0	0	0	0	50	0
hsa-mir-874_32_A_u	0	0	0	0	0	0	0	33.3	0	0	0	0	0	0	50	0	0	0	14.3	23.1	0	0	50	0	37.5	0	0	50	60	0	20	28.6	100	0	0	0	0	0	0	0	0	0	0	0	0	0	0	40	0
hsa-mir-511_75_U_a	0	0	0	50	0	66.7	0	0	0	50	28.6	0	0	0	0	50	0	25	0	0	0	0	0	0	100	0	0	0	0	50	0	0	0	0	0	0	0	0	0	0	0	0	42.9	0	0	0	0	100	20
hsa-mir-136_73_A_u	100	0	0	0	0	0	0	0	0	100	0	0	100	0	0	0	0	100	0	0	0	0	100	0	100	0	0	0	100	0	100	0	0	0	0	0	0	0	0	0	0	0	0	0	0	0	0	100	100
hsa-mir-23a_67_A_u	12.6	15.4	14.5	12.1	23.8	10	13.5	14.3	8.7	13.1	8	10	12.4	8.9	24.6	8.4	7	6.9	19.3	17.2	7.5	11.9	14.8	15.3	11	19.2	13.8	12.6	16.1	16.9	13.1	7.4	7.4	7.4	8.3	8.2	10.3	8.4	5.2	4.5	8.4	3.3	11.4	8.7	11.3	3.7	7.6	13.3	9.4
hsa-mir-23a_67_A_g	33.3	36.6	41.2	45.4	33.1	51.1	45.4	31.6	43.9	34.5	42.4	29.3	38.4	40.8	30.9	22.7	21.5	35.3	28.5	36.6	52.6	39.3	33.6	43.8	42.2	43.9	31	47.4	40.2	22	27.5	56.9	20.7	27.8	30.4	23.6	21.1	22.6	25.9	25	27.6	30.8	53.2	23.9	49.5	24.7	33.5	46.5	32.8
hsa-mir-29c_76_U_g	18.2	15.1	12.5	18.8	8.8	21.5	14.4	15.4	17.1	17.9	13	13.8	18.9	16.9	11.8	7.1	22.7	19.2	9.8	11.9	9.7	11.9	14.7	22.2	15.3	12.7	15.1	24.8	19.6	34	13.7	21.5	41.1	34.7	61.1	59.4	36.6	36.7	51.7	50	55.6	30.8	11.8	12.5	4.8	40	57.1	5.7	7.7
hsa-mir-29c_76_U_a	45.5	54.8	41.7	47.9	57	43.1	50.5	46.2	52.9	50	38.9	37.9	41.5	36.9	41.2	40.5	40.9	30.8	58.5	50.8	63.6	47.8	57.4	47.5	41.4	52	48.1	43.1	48.1	30.7	53.2	51.1	40	49	27.8	24.6	43.8	40	33.3	0	27.8	48.7	54	34.4	70.4	60	0	61.1	50
hsa-mir-181a-2_61_U_a	42.1	46.3	39.8	38.2	36.1	45.4	37.1	41.3	42.9	32.6	32.7	31.7	44.2	39.8	37.9	37.3	47.1	29.5	39.9	25.5	38.2	36.8	43.3	34.7	39.4	42.1	47.7	43.1	52.8	49.5	36.3	46.7	4.4	6.5	2.2	7.7	5.2	0.6	2.8	20	11	2.6	44.2	11.2	42.4	6.7	5.6	49.1	37.9
hsa-mir-23a_31_G_u	0	0	0	0	100	0	0	0	0	0	0	0	0	0	0	0	0	50	0	0	100	0	50	0	0	0	100	0	0	100	0	0	0	0	0	0	0	0	0	0	100	0	100	0	0	0	0	0	0
hsa-mir-18a_69_G_u	0	28.6	0	6.8	19.3	0	23.5	0	0	0	33.3	9.1	0	0	0	20	0	20	16.7	17.9	18.5	14.3	19.2	25	13.3	10	12.5	42.9	20	5.3	30	27.3	0	0	0	14.3	0	0	0	0	0	0	40	0	16.7	0	0	16.7	11.9
hsa-mir-339_73_G_u	0	50	0	40	75	60	40	0	0	33.3	50	100	0	0	25	0	0	0	80	100	50	0	60	93.8	0	0	0	33.3	16.7	33.3	33.3	40	100	0	100	0	50	0	0	0	0	0	43.8	0	100	0	0	57.1	50
hsa-mir-339_73_G_a	0	33.3	0	20	25	20	60	50	100	33.3	0	0	0	50	62.5	100	66.7	66.7	20	0	0	100	40	6.2	50	100	0	66.7	83.3	33.3	66.7	60	0	0	0	0	50	0	0	100	100	0	43.8	100	0	0	0	35.7	50
hsa-mir-708_34_G_u	31.4	33.3	62.5	34.6	37.4	38.9	60	40	34.9	16.7	28.6	50	69.4	35.7	43.1	28.1	0	37	36.2	30.5	25.6	30.8	39	32	30	30.8	20	45.2	44.4	31.8	59	31.3	0	0	0	50	0	0	0	0	0	0	87.5	100	0	0	0	33.3	34.6
hsa-mir-708_34_G_a	65.7	62.4	37.5	65.4	61.7	55.6	40	58.5	62.8	83.3	71.4	50	25	50	55.4	68.8	100	63	62.5	66.5	71.8	69.2	57.3	68	70	69.2	80	50.7	53.3	68.2	41	65.1	33.3	0	0	50	0	100	0	100	0	0	12.5	0	100	0	100	66.7	65.4
hsa-mir-96_32_U_a	0	0	0	33.3	62.5	100	100	0	0	0	0	0	0	100	0	0	0	0	0	0	0	0	0	0	0	50	0	0	100	0	0	0	0	0	0	0	0	0	0	0	0	0	100	100	0	0	0	0	0
hsa-mir-382_33_C_a	0	64	50	0	100	33.3	40	0	33.3	20	0	0	36.4	42.9	0	0	0	53.8	33.3	25	0	57.1	50	0	57.1	50	0	26.1	61.5	100	50	0	0	0	0	0	0	0	0	0	0	0	33.3	0	0	20	0	0	19.2
hsa-mir-874_70_U_a	23.5	21.3	20	23.3	26.3	23.1	30	39.4	28.6	25.8	25	45.5	25	18.8	4.2	30	25	24.4	29.7	31.6	35.7	16.1	30.9	26.4	26.7	21.6	24.5	14.3	33.8	20	27.5	36.5	0	0	0	50	0	33.3	0	0	0	0	35.3	0	32.4	0	0	15.9	18.2
hsa-mir-455_75_U_c	44.2	41.9	41.7	50.3	33.4	50.3	46.2	51.6	46.7	58.3	45.3	56.4	48.7	66.1	42.7	36.5	45.9	44.3	48.9	57	39.2	43.3	45.6	44.4	53.8	37.9	25.1	57.2	53.8	27.7	46.9	47.7	93.2	72.2	87	83	80	96	78.9	100	100	83.3	47.5	42.9	57	71.4	81.5	40	44.4
hsa-mir-885_33_U_a	0	0	0	0	0	0	0	0	0	0	100	0	0	0	0	0	0	0	0	0	100	0	0	0	0	0	0	0	0	0	0	0	0	0	0	0	0	0	0	0	0	0	0	0	0	0	0	0	0
hsa-mir-127_78_U_a	6	8.4	6.6	10.8	6.4	7.8	7.9	8.5	9.7	5.8	6.1	6.2	5.6	6.3	5.2	5.3	3	6.4	6.9	5.1	10.6	5.7	10.1	10.1	7	8	5	7.8	9.8	8.4	6.2	10.9	23.6	12.2	21.6	23.3	37.9	20.7	24.5	31.6	40.1	27.7	10	18.5	6.4	27.9	30	12.4	5.4
hsa-mir-30b_16_A_u	0	0	0	0	0	0	0	0	0	0	0	0	33.3	0	0	0	0	0	0	0	0	0	0	0	0	0	0	0	0	0	0	0	0	0	0	0	0	0	0	0	28.6	0	0	0	0	0	0	0	0
hsa-mir-30b_16_A_c	0	0	0	0	0	0	0	0	0	0	0	100	66.7	0	0	0	0	0	50	50	0	0	33.3	0	0	0	0	0	0	100	0	0	0	50	0	66.7	40	100	33.3	100	42.9	25	100	0	0	0	0	0	100
hsa-mir-3620_28_C_u	100	0	0	0	0	0	0	0	100	100	0	0	100	100	0	100	100	0	0	0	0	0	0	0	0	0	0	0	0	0	100	0	100	0	0	0	0	100	100	0	80	100	0	0	0	100	100	100	0
hsa-mir-21_31_U_a	26.1	30.8	22.8	38.8	42.8	29.9	41.8	20.6	31.4	15.8	25	29.3	20.5	19.4	31.4	37.2	22	18.5	25.9	39.4	43.2	24.4	51.1	37.3	33.9	36.9	14.9	43	40.8	38.2	37.2	39.7	5.9	1.2	8.4	16.7	12.5	3.7	1.9	4.9	3.6	6.5	34.7	35.1	38.9	1.9	4	38.8	25.2
hsa-mir-21_70_A_u	0	0	0	9.1	33.3	2.8	20	0	0	0	12.5	0	0	0	16.7	0	0	5.9	0	6.2	0	16.7	15.2	2.6	0	6.2	12.5	4.3	0	0	0	4.2	0	0	25	7.7	0	0	0	0	0	0	5.6	0	0	0	0	100	0
hsa-mir-144_72_A_u	0	0	0	0	0	0	0	0	0	0	0	0	0	0	0	0	0	0	0	0	100	0	0	0	0	0	0	0	0	100	0	50	0	0	0	0	0	0	0	0	0	0	0	0	0	0	0	0	0
hsa-mir-132_81_C_u	84.2	69	86.7	65.3	80.3	84.5	77.3	84.6	76.2	92.7	79.5	92.9	66.7	66.7	72.1	64.3	84.6	63.5	76.6	72.6	51.1	60.5	76.3	66.9	64.9	81	80	74.9	73.7	70.7	80.1	73.2	81.5	100	100	87.8	85.7	100	66.7	100	81.8	100	73.5	66.7	80	100	100	73.1	78.8
hsa-mir-132_81_C_a	10.5	23.8	13.3	26.6	16.9	15.5	20.5	15.4	4.8	7.3	12.8	3.6	23.3	20	25.6	28.6	15.4	31.7	19.1	22.6	44.4	34.9	18.7	27.6	32.1	15.7	17.6	20.6	24.6	27.6	18.6	20.6	14.8	0	0	4.1	0	0	33.3	0	0	0	17.6	0	20	0	0	23.1	16.7
hsa-mir-218-2_47_G_u	20	11.8	16.7	31.7	36	10.8	17.2	10	18.2	18.2	23.1	10	16.7	18.2	13	15.4	25	22.2	25.9	24	18.8	21.6	14.4	18.8	16.4	18.5	12.8	17	18.4	11.4	20.4	17.9	0	0	0	0	0	0	0	0	0	0	17.3	0	25	0	20	32.5	46.4
hsa-mir-218-2_47_G_a	60	52.9	16.7	46.2	54.8	62.2	51.7	60	36.4	57.6	61.5	60	50	54.5	65.2	61.5	75	52.8	44.4	52	66.7	43.2	42	46.4	55.2	60.5	51.3	49.7	49.4	51.4	57.1	51.3	7.7	0	0	10	9.1	18.2	0	0	10	0	57.3	0	50	0	0	53.2	46.4
hsa-mir-126_36_C_u	26.5	28.7	44.4	38.3	42.9	51.3	15.4	46.9	34.7	49	26.7	35.5	51.7	44.4	44.9	54.5	53.3	56.1	38.6	46.9	19.5	47.5	43.6	44.8	54.9	42.9	44.1	48.1	43.6	37.2	33.3	44	6.7	10	0	25	0	30	0	0	0	14.3	37.4	0	10.5	0	0	42.1	56.1
hsa-mir-9-2_39_G_u	40	17.2	0	11.1	28.6	0	16.9	33.3	33.3	50	0	23.1	0	9.1	23.1	58.3	25	0	54.5	18.6	7.8	28	37.5	23.1	33.3	20	33.3	50	38.5	44.1	32.4	33.3	0	0	0	0	0	0	0	0	0	0	20.7	0	0	0	0	0	0
hsa-mir-126_36_C_a	41.2	52.9	38.9	46.8	26.8	30.8	38.5	28.1	46.9	30.2	46.7	41.9	37.9	11.1	36.7	18.2	26.7	20.4	43.2	34.4	51.2	41	34	38.8	31.4	40.8	38.2	26.9	38.6	38.5	35.6	34.6	6.7	20	0	0	22.2	0	12.5	0	10	0	41.2	16.7	47.4	0	0	43.9	31.7
hsa-mir-9-2_39_G_a	60	79.3	100	66.7	61.9	50	67.8	66.7	66.7	50	100	46.2	0	72.7	69.2	33.3	75	100	45.5	67.4	86.3	66	56.2	61.5	66.7	80	66.7	42.9	53.8	49.2	61.8	33.3	0	0	50	0	0	0	100	0	0	0	65.5	83.3	100	0	100	100	100
hsa-let-7f-2_79_C_u	100	94.4	100	100	97.4	87.5	100	66.7	100	100	100	100	95.2	100	95.8	75	100	100	87.5	89.2	82.1	90	92.9	90	100	90	85.7	92	95.5	84.6	100	83.3	100	0	0	0	0	0	0	0	0	0	97.9	100	87.5	0	0	85.2	85.7
hsa-mir-625_74_U_g	14.3	5.1	0	3.6	2.1	4.8	5.6	9.1	7.1	3.7	7.9	0	8	8.3	0	0	0	2.4	4.8	12.5	0	10	4.1	1.1	2.7	4.2	0	2.3	2.3	3.8	6.7	0	13	42.9	0	14.7	23.1	15.4	5.3	0	28.6	33.3	4.2	10	0	0	25	6.3	4.2
hsa-mir-625_74_U_a	14.3	26.3	25	14.3	25.5	40.5	16.7	45.5	42.9	24.1	34.2	33.3	36	25	9.5	33.3	33.3	39	19	37.5	45.5	30	24.3	27.8	29.7	20.8	22.2	30.2	20.9	34.6	26.7	27.4	39.1	42.9	60	32.4	23.1	46.2	36.8	50	28.6	66.7	34.7	20	0	50	25	29.5	25
hsa-mir-449c_43_A_u	0	60	0	0	0	0	0	0	0	0	0	0	0	0	0	0	0	100	0	0	0	0	0	0	0	0	0	0	0	0	0	0	0	0	0	0	0	0	0	0	0	0	0	0	0	0	0	0	0
hsa-mir-4999_29_U_c	0	0	0	88.2	0	100	0	77.8	0	0	71.4	0	0	0	83.3	0	100	0	0	81.8	50	0	100	0	0	0	0	0	0	0	0	0	0	100	100	0	0	0	72.7	0	95.7	0	76.2	100	0	0	0	93.8	50
hsa-mir-1271_37_G_a	0	0	0	0	0	0	0	0	100	0	0	0	0	0	0	0	0	0	0	0	0	0	0	100	0	100	0	0	100	0	33.3	100	0	100	0	0	0	0	0	0	0	0	0	0	0	0	0	0	25
hsa-mir-484_30_A_u	40.3	26.8	30	45.3	40.8	30.9	33.8	44.3	23.8	42.3	33.3	32.1	39.7	40	52.5	56.7	25	40	50.6	33.3	23.9	41.3	38.4	34.8	32.8	41.1	34.2	26.8	41.7	31.8	40.7	27.3	8.7	20	25	16	16.7	41.7	17.6	0	19	12.5	22.9	10	33.3	16.7	40	29.3	37.5
hsa-mir-342_41_G_a	0	7.4	0	10.7	6.8	13.8	0	11.1	18.8	8.3	5	0	6.7	6.2	8.3	0	16.7	10.3	16.7	3.7	4.5	16.1	11.6	10.9	8.7	16.7	15.4	21.1	5	25	31.2	30.4	0	0	0	0	0	0	0	0	14.3	0	12.5	0	9.1	0	0	5	8.1
hsa-mir-493_79_C_u	66.7	56.5	0	0	0	100	50	100	0	100	0	100	50	0	0	0	66.7	100	0	60	0	100	51.5	50	70.7	0	50	38.5	40	0	80	50	0	0	0	0	0	0	0	0	0	0	60	0	0	0	0	0	68.3
hsa-mir-493_79_C_a	33.3	43.5	0	100	0	0	50	0	0	0	0	0	50	100	0	0	33.3	0	0	40	0	0	48.5	50	26.8	0	50	61.5	60	0	20	50	0	0	0	0	0	0	0	0	0	0	40	0	0	0	0	100	26.8
hsa-mir-2114_35_G_u	0	0	100	100	0	100	0	0	0	0	0	0	0	0	0	0	0	100	0	0	0	0	0	0	0	0	0	100	90	0	0	0	0	0	0	0	0	0	0	0	0	0	100	0	0	0	0	0	0
hsa-mir-106b_34_G_u	37.1	17.1	16.7	19.8	27.8	19.2	23.5	20	10	14.3	16	31.2	20	20	43.8	33.3	33.3	7.7	44.9	32.9	14.4	20.9	14.6	28	19.6	31	46.7	15.6	25.4	20	27	22.9	0	0	0	14.3	0	0	0	0	0	0	23.3	0	18.2	0	0	27.7	15.3
hsa-mir-106b_34_G_a	28.6	56.2	50	53.9	52.2	46.2	47.1	70	60	28.6	36	50	53.3	60	43.8	20	16.7	51.3	22.4	47.1	54.1	46.2	55.4	40	58.9	17.2	16.7	45.5	49.3	43.1	38.1	38.6	25	0	20	14.3	50	0	0	0	16.7	0	43.4	33.3	54.5	0	0	40.4	51.4
hsa-mir-203b_77_C_a	0	0	0	0	9.8	21.4	0	57.1	0	0	0	60	0	0	25	14.3	0	15.4	7.2	28.1	44.8	20	20	0	50	0	0	30.8	15	0	37.5	62.5	0	0	0	0	0	66.7	0	0	14.3	0	0	0	20	0	0	0	50
hsa-mir-100_12_A_c	0	0	0	0	0	0	0	0	0	0	5.6	0	0	0	0	0	0	0	0	0	0	0	4	0	6.7	0	0	0	5	0	0	10	10.5	0	0	0	0	0	0	0	0	0	0	0	0	0	0	0	0
hsa-mir-518d_30_A_g	0	100	100	100	100	100	0	100	100	100	0	0	100	100	0	100	0	100	100	100	0	0	100	100	100	100	100	0	0	0	0	100	0	100	100	0	100	100	100	0	100	100	100	0	100	0	0	100	7.1
hsa-mir-17_74_A_u	0	66.7	0	33.3	34.8	14.3	0	0	0	100	0	0	0	33.3	0	0	0	33.3	33.3	0	0	0	6.9	42.9	0	28.6	0	0	10	0	37.5	0	0	0	0	0	0	0	0	0	0	0	0	0	33.3	0	0	14.3	66.7
hsa-mir-34a_86_A_u	50	50	50	10	0	22.2	40	75	50	9.1	0	0	60	0	0	0	0	20	0	33.3	33.3	42.9	13.3	14.3	0	33.3	50	6.7	23.1	20	38.9	18.8	10	0	0	12.5	7.7	33.3	42.9	0	0	33.3	28.6	0	50	0	0	22.2	33.3
hsa-let-7i_84_A_u	65	62.5	33.3	66.7	80	71.4	60	42.9	33.3	71.4	42.9	87.5	56	77.8	54.5	0	75	70.6	50	75	33.3	84.6	62.5	33.3	52.4	71.4	61.5	55.6	78.9	81.2	65.5	70.6	71.4	50	87.5	66.7	42.9	80	0	80	83.3	0	60	50	75.9	100	50	76.5	57.1
hsa-mir-182_48_G_u	14.2	18.8	13.8	21	22.4	13.8	16.9	14.6	9	14.4	10.2	13.3	12	9.8	18.9	8.9	10.7	11.6	20.2	11.4	10.1	18.4	12.3	27.1	14	19.6	28.5	11.2	14.5	15.4	16	13.9	2	3	5.1	3.6	5.6	3.4	1.4	0	3.8	3.3	16.1	3.2	16.7	4.5	6.4	11.3	8.7
hsa-mir-199b_49_A_u	80	33.3	60	60	0	16.7	33.3	0	33.3	53.8	0	0	87.5	66.7	37.5	66.7	0	52	40	42.9	33.3	44.4	37.4	48.1	42.3	36	57.1	33.3	41.7	70	42.9	23.3	0	0	0	0	0	0	0	0	0	100	33.3	0	0	0	0	36.4	31.8
hsa-mir-361_27_C_g	35	22.1	19.1	27.4	10.1	30.2	17.4	17.7	36	28.1	19.4	13.8	26.3	23.4	12.3	24.2	52.3	29	15	12	15.1	25.4	11.4	13.7	24.9	19.3	29.3	20.6	25.9	19.8	18.5	38.6	21.9	45.6	30.5	29.2	27.7	43.6	28	37.5	26	44	27	45.7	21.5	27.3	34.6	30.9	24.5
hsa-mir-361_27_C_a	8.8	10.1	4.2	8.1	4.5	10.6	8	4.7	14.2	9.1	9.1	3.8	6.4	6.8	3.4	15.2	15.3	11.2	4.5	6.1	6.8	7.1	8.4	7	7.1	7.5	9.3	7.7	9.6	13.3	10.3	12.8	14.5	22.6	14.8	23.9	20.5	14	18.6	25	12	14.2	11.2	14.7	17.3	13.6	18.5	12.4	6.6
hsa-mir-200a_38_U_a	31	42.4	37.5	55.3	54.7	46.5	61.4	60.8	47.1	52.8	50	50	54.2	75	63	61.9	0	39.3	59	54.5	58.1	56.2	64.9	48.1	62.9	43.1	24.3	56.8	61.7	57.1	60	50	60	38.5	37.5	51.7	55.6	31	42.9	0	62.5	16.7	45.8	0	50	0	20	56.9	100
hsa-mir-135b_77_C_u	0	0	0	25	0	20	0	0	0	66.7	0	100	0	0	0	0	0	0	50	53.8	50	42.9	100	100	0	0	0	0	0	100	0	0	0	0	0	0	25	0	0	0	100	0	100	0	0	0	0	62.5	0
hsa-mir-135b_77_C_a	0	50	0	25	100	40	0	0	0	33.3	0	0	0	0	0	0	0	50	0	23.1	37.5	28.6	0	0	0	0	0	100	0	0	0	0	100	0	0	100	50	0	0	0	0	0	0	0	0	0	0	37.5	0
hsa-mir-181b-1_61_A_u	33.3	0	0	20	0	0	0	50	0	0	14.3	0	0	0	33.3	0	0	20	0	20	0	0	0	100	100	0	0	0	0	50	0	0	0	0	0	0	0	0	0	0	0	0	0	0	0	0	0	0	0
hsa-mir-500a_75_G_u	50	20	50	32.5	36.1	19	25	0	40	25	11.1	40	57.1	20	35	75	0	33.3	50	16	25	25	43.5	33.3	29	0	18.2	37.5	32	24	27.8	28	22.2	0	0	17.6	13.3	0	0	0	0	0	46.7	100	33.3	0	0	6.7	25
hsa-mir-758_38_C_a	0	71.4	0	0	0	50	100	0	0	100	100	0	100	100	0	0	100	100	100	0	0	100	60	50	72	50	50	62.5	60	100	62.5	66.7	0	0	0	0	0	0	0	0	0	0	0	0	0	0	0	0	63.6
hsa-mir-500a_75_G_a	50	80	50	62.5	59	76.2	73.1	100	40	50	88.9	20	42.9	80	55	25	100	66.7	50	80	70.8	75	52.2	56.1	58.1	93.3	72.7	58.3	64	72	66.7	68	66.7	100	100	64.7	60	100	83.3	0	100	0	50	0	66.7	0	0	86.7	75
hsa-mir-520h_77_U_g	0	0	0	0	0	0	0	0	0	0	0	0	0	0	0	0	0	0	0	0	100	0	0	0	0	0	0	0	0	100	0	0	0	0	0	0	0	0	0	0	0	0	0	0	0	0	0	0	8.9
hsa-mir-675_33_G_u	0	0	0	75	0	0	0	0	0	0	0	0	0	0	0	0	0	0	100	75	0	0	100	0	100	0	0	0	0	0	0	0	0	0	0	0	0	0	0	0	0	0	0	0	0	0	0	0	0
hsa-mir-33a_67_C_u	42.9	0	0	50	72.7	50	25	100	100	0	0	0	20	75	66.7	0	0	100	100	0	50	40	0	0	0	60	0	50	50	0	0	0	0	0	0	0	0	0	0	0	0	0	0	0	0	0	0	62.5	100
hsa-mir-425_39_G_u	100	75	0	100	100	0	100	0	100	0	0	0	100	100	75	0	0	62.5	81.8	57.1	71.4	0	75	88.9	100	0	80	66.7	71.4	85.7	86.7	53.8	0	100	0	0	0	0	0	0	0	0	50	0	100	0	0	50	0
hsa-mir-152_76_C_u	23.8	14.7	31.9	20.4	20.7	21.4	20.3	17.6	14.5	15.9	24.8	27.8	17.8	18.8	16.6	28.9	23.1	15.4	26.6	19.9	12.6	23.7	35	14.8	21.7	23.3	37.9	22.9	24.7	16.1	31.8	18.6	40	66.7	50	0	37.5	0	45.5	33.3	27.3	0	14.8	0	27.3	33.3	0	13.9	23.5
hsa-mir-33a_67_C_a	57.1	80	0	25	18.2	50	25	0	0	0	0	0	80	0	33.3	0	0	0	0	100	50	60	66.7	0	0	20	100	50	50	75	100	0	100	0	100	0	0	0	0	0	100	0	100	0	0	0	0	25	0
hsa-mir-425_39_G_a	0	25	0	0	0	0	0	100	0	0	0	0	0	0	0	0	0	37.5	9.1	28.6	28.6	100	12.5	11.1	0	0	0	33.3	28.6	14.3	13.3	46.2	0	0	0	0	0	0	0	0	0	0	50	100	0	0	0	50	100
hsa-mir-152_76_C_a	75.9	85	63.9	78.6	78.2	77	79.7	82.4	84	82.3	73.6	72.2	81.6	79.7	83.4	69.1	69.2	83.7	73.4	80.1	87	76.3	62.9	84.1	78	75.5	61.5	76.2	74.5	83.9	67.1	79.8	60	33.3	50	100	62.5	0	54.5	33.3	72.7	100	85.2	100	72.7	66.7	100	86.1	74.1
hsa-mir-195_14_C_u	0	0	0	0	0	0	0	0	0	0	0	0	0	0	0	0	0	0	0	0	0	0	0	0	0	0	0	0	0	0	0	0	0	0	0	0	0	0	0	0	0	0	0	0	0	0	0	0	0
hsa-mir-181b-1_96_A_u	25	18.1	15.4	11.3	27.8	20.6	24	22.7	40	22	23.5	25	23.5	13.3	29.4	18.2	0	21.7	18.8	17.2	14.2	20	34	22.5	23.5	43.6	30	28	26.5	17.1	35.3	20	15.4	16.7	7.4	0	10	14.3	0	0	28.6	11.1	25.1	23.5	30	16.7	0	22.6	26.3
hsa-mir-181c_87_C_u	41.2	30.8	29.2	11.5	12.3	36.2	22.9	12	26.3	33.8	16.7	14.3	23.6	24.6	13.4	78.6	72.7	27.8	17.5	10.9	15.9	30	22.3	25	44.9	22.5	41.3	31.2	24.4	15.8	24.6	38.9	0	0	0	0	5.6	0	0	0	0	0	18.4	0	34.4	0	0	27.9	46.3
hsa-mir-181c_87_C_a	5.9	6.8	0	10.2	9.6	10.1	6.1	24	7.9	12.2	16.7	4.4	8	8.8	6.1	0	0	11.3	5.2	9.6	9.3	10	16	15.2	8.4	15.7	9.5	14.2	11.5	5.8	15	19.2	42.9	0	40	33.3	38.9	0	60	100	0	25	12.9	0	17.2	0	0	16.2	2.4
hsa-mir-148b_62_G_a	0	0	0	0	0	0	0	0	0	0	0	0	0	0	0	0	0	0	0	0	0	0	50	0	0	0	0	0	0	0	0	100	50	0	0	66.7	0	0	0	0	100	0	0	0	0	0	0	0	0
hsa-mir-181b-1_60_G_u	25	23.1	0	22.2	0	0	0	20	100	20	11.1	0	0	100	0	0	0	23.8	0	29.6	0	33.3	0	0	0	0	0	0	0	0	0	0	0	0	0	5.6	0	0	0	0	0	0	31.6	0	16.7	0	0	26.3	25
hsa-mir-376a-1_49_A_g	50	31.2	80	100	100	80	66.7	66.7	50	88.9	75	66.7	89.5	77.8	100	100	100	55.6	100	66.7	100	87.5	85.1	80	26	75	100	73	100	100	56.7	100	84.6	100	85.7	100	100	75	100	100	100	100	75	100	100	80	100	75	11.8
hsa-mir-181b-1_60_G_a	0	15.4	0	11.1	0	0	0	0	0	10	11.1	25	0	100	16.7	0	50	19	33.3	11.1	0	0	0	0	0	0	0	0	0	0	0	0	28.6	0	0	33.3	40	33.3	50	100	11.1	100	10.5	50	16.7	0	0	15.8	0
hsa-mir-190b_33_U_a	0	0	0	0	0	0	0	0	0	0	0	0	0	100	100	0	0	0	0	0	66.7	0	0	0	0	0	0	0	0	0	0	100	0	0	0	0	66.7	0	0	0	0	0	100	0	0	0	0	0	0
hsa-mir-183_50_U_a	24.4	49.7	22.5	23.5	21.9	40.2	34.1	25.7	42.6	34.8	43.5	32.6	32.3	39.6	19.7	24.9	23.5	39.9	13.3	27.4	57.6	40.9	28.4	24.4	37	20.7	17.3	26.1	19.3	23.5	28.5	34.3	34.4	21.6	33.3	35	29.6	18.2	20.7	11.1	31.6	44.9	44.2	44.8	28.2	33.3	20	48.9	23.8
hsa-let-7i_27_U_a	9.3	10.6	16.4	9.2	6.9	15.6	12.3	7.3	16.1	7.1	8.7	8.4	12.5	10.9	12.8	10.7	10.7	8.9	7.3	6.3	12.1	10.6	16.6	14.6	14	14.4	15.6	17.5	17.2	13.7	15	20.5	24.2	36.1	24.2	32.2	27.4	26.4	30.4	26.7	27.2	27.7	14.2	22.3	13.6	16.9	19.2	14.6	9.3
hsa-mir-324_38_U_a	3.5	8.1	3.4	5.4	2.3	2.8	3.1	0	3.1	1.5	1.5	5.4	4.6	7.1	2.3	13.7	7.7	5.1	3	2.7	6.9	6.6	4.6	3.6	3.3	3.5	14.1	7.3	9.3	3.7	5.9	10.7	10	0	16.7	9.1	7.9	16.7	4.8	16.7	9.1	7.7	7.2	11.1	6.2	0	0	7.6	2.2
hsa-mir-20b_29_U_a	70.8	77.8	0	0	75	50	57.1	77.8	100	0	100	96	63.6	0	100	70.4	100	66.7	0	50	66.7	66.7	63.6	86.7	73.7	60	100	66.7	63.6	100	50	73.7	0	0	0	0	0	0	0	0	0	0	71.4	0	0	0	0	0	78.6
hsa-mir-128-1_70_U_a	2.1	2.7	2.2	3.6	2.6	4.2	1.9	2	1.9	5	4.8	2.1	2.3	3.1	1.6	3	5.7	4.1	1	1.5	4.1	1.7	2.6	2.7	3.5	2	3.1	1.6	3.1	2	2.1	3.1	14.5	17.2	10.2	16.4	15.3	15.8	14.1	11.1	20	15.6	4.2	17.6	4.6	17.6	19.4	2.1	5.3
hsa-mir-374a_64_G_u	7.1	10.4	37.5	17.5	20	12.9	0	0	25	16.7	10	28.6	7.1	12.5	23.1	20	0	25	16.7	8.3	4.2	12.5	7.3	10.9	18	16.2	40	10	14.3	8.1	20	15.1	0	0	0	0	100	0	0	0	0	0	18	0	0	0	0	16.7	33.3
hsa-mir-374a_64_G_a	64.3	72.9	50	75	55	58.1	60	85.7	75	83.3	80	57.1	64.3	56.2	61.5	80	66.7	75	66.7	75	83.3	62.5	90.2	73.9	66	73	50	76	70	82.3	50	67.9	100	0	0	50	0	100	0	0	66.7	0	67.2	100	100	0	0	77.8	66.7
hsa-mir-552_46_U_a	0	0	0	0	0	0	0	0	0	100	0	0	0	0	0	0	0	0	33.3	0	0	0	0	0	0	100	0	100	33.3	75	0	0	0	0	0	33.3	0	0	0	0	0	0	0	0	0	0	0	50	0
hsa-mir-146b_8_C_u	0	0	0	0	0	2.2	0	0	0	0	0	0	0	0	0	0	0	0	0	0	0	0	0	0	0	0	0	7.1	0	0	0	0	3	0	0	0	0	0	0	0	0	0	4.7	0	0	0	0	0	0
hsa-mir-192_23_U_c	0	0	0	0	0	0	0	0	0	0	0	0	0	0	0	0	0	100	0	0	0	0	0	0	0	0	0	0	0	0	0	0	0	1.6	0	0	0	0	0	0	0	0	0	0	0	0	0	0	0
hsa-mir-181d_58_U_a	55.6	59.5	0	42.9	33.3	30	68	60	50	0	0	26.1	19	50	30	75	62.5	15	28.6	35	28.9	0	65.5	67.9	63.6	78.9	50	59.7	52.7	61.5	47.4	55.1	5	0	25	16.7	6.9	0	11.5	0	8.3	0	42.9	0	40	0	0	43.9	0
hsa-mir-6720_89_U_a	0	100	0	0	0	100	0	0	0	0	0	0	100	0	0	0	0	0	100	0	0	0	0	0	0	0	0	0	0	0	0	0	0	0	0	0	0	0	0	0	0	0	100	0	0	0	0	0	0
+hsa-mir-142_51_G_u	0	0	0	0	0	0	0	0	0	0	0	0	0	0	0	0	0	0	0	0	0	0	0	0	0	0	0	0	0	0	0	0	0	0	0	0	0	0	0	0	0	0	0	0	0	0	0	0	0
+hsa-mir-130a_77_U_g	0	0	0	1	0	1	1	0	0	0	0	1	0	0	1	0	0	1	0	3	0	0	1	0	1	0	0	0	0	0	0	1	0	0	0	0	0	0	0	0	0	0	4	0	0	0	0	0	1
+hsa-let-7b_29_C_u	67	150	53	56	84	106	176	24	38	81	30	30	64	34	62	31	13	112	36	104	31	112	277	154	149	168	257	368	257	235	213	139	31	7	18	31	13	8	8	1	11	2	193	10	34	6	12	65	69
+hsa-mir-130a_77_U_a	11	84	4	7	28	18	4	6	6	10	19	5	10	9	7	8	6	33	13	69	65	23	42	19	47	7	16	25	54	5	18	16	2	2	0	4	2	1	8	0	4	3	49	1	12	1	1	16	30
+hsa-mir-16-1_38_A_u	1	0	0	0	0	0	0	0	0	0	0	0	0	0	3	0	0	1	0	0	0	0	0	1	0	2	1	1	1	0	1	2	0	0	0	0	0	0	0	0	0	0	3	0	0	0	0	0	3
+hsa-let-7b_29_C_g	3	2	1	2	1	3	11	0	2	3	0	1	2	1	1	1	0	4	0	4	1	4	12	9	5	11	4	10	11	7	4	11	13	2	5	12	2	3	3	0	2	0	5	1	0	1	1	1	2
+hsa-let-7b_29_C_a	12	54	13	20	26	30	46	11	11	17	9	14	11	15	15	6	3	25	12	33	18	21	76	36	49	48	38	76	72	71	47	31	15	5	6	28	3	11	4	0	4	2	38	12	5	1	5	12	18
+hsa-mir-181c_49_U_a	0	0	0	0	0	0	0	0	0	0	1	0	0	0	0	0	0	0	0	2	1	0	1	0	0	0	1	2	0	0	1	2	2	1	0	0	0	0	0	0	0	0	2	0	0	0	0	1	0
+hsa-mir-125b-2_40_G_a	0	0	0	2	0	0	0	0	1	0	0	0	0	0	1	0	0	0	0	2	2	0	3	0	0	1	0	2	5	0	0	2	0	0	0	0	0	0	0	0	0	0	4	0	1	0	0	3	0
+hsa-mir-140_85_A_g	3	9	2	12	11	24	10	3	7	5	6	5	3	3	6	1	1	7	7	9	3	7	196	26	31	21	6	62	35	24	43	44	13	1	0	3	2	2	5	0	2	1	19	0	5	0	0	10	4
+hsa-mir-140_85_A_u	5	11	1	15	19	19	10	4	7	5	5	7	10	3	11	2	1	10	9	21	5	5	325	40	32	24	15	83	60	27	87	44	1	2	0	4	2	0	2	0	1	1	19	0	3	0	0	10	12
+hsa-mir-203a_86_G_a	5	5	16	0	48	36	0	18	41	4	1	0	2	10	35	15	0	27	23	46	26	182	18	2	2	11	5	42	14	4	7	10	2	3	0	1	2	5	2	0	3	3	7	1	3	0	1	18	2
+hsa-mir-328_69_U_a	10	21	10	27	19	19	19	4	12	21	5	5	16	11	9	0	7	29	13	5	32	11	25	34	12	12	7	15	43	8	12	47	20	7	3	15	13	4	15	4	6	11	88	10	10	13	1	83	7
+hsa-mir-92a-1_69_U_a	84	239	12	247	293	194	97	91	48	49	75	69	58	38	54	50	107	134	61	400	147	158	207	147	166	97	106	166	333	285	171	501	99	86	55	654	78	64	125	10	46	29	129	23	121	10	52	123	218
+hsa-mir-1247_62_C_a	1	0	0	0	2	1	0	0	2	1	0	0	2	4	0	0	0	5	0	1	4	0	26	3	2	4	3	2	14	0	4	1	1	0	0	0	1	1	2	0	0	0	1	0	4	1	0	0	0
+hsa-mir-34c_68_U_a	1	1	3	0	1	1	3	0	2	1	0	0	1	0	0	2	0	1	2	0	0	1	19	3	2	1	1	0	3	0	6	0	0	1	0	0	0	0	0	0	0	0	1	0	0	0	0	0	0
+hsa-mir-195_35_C_a	1	3	2	5	1	4	1	0	1	3	0	0	5	2	0	0	0	3	3	1	2	2	6	0	5	2	1	4	9	0	2	3	1	1	1	2	5	0	7	0	8	2	7	0	1	0	1	3	0
+hsa-mir-186_37_U_a	2	39	1	27	13	8	13	3	5	8	6	7	3	1	4	5	4	9	8	9	27	5	18	21	18	18	6	11	16	19	5	30	5	4	0	5	5	0	1	0	1	1	24	1	5	0	1	49	6
+hsa-mir-374a_34_U_a	6	11	0	29	16	6	5	1	2	5	4	1	1	2	4	1	1	12	2	12	17	4	16	14	10	4	2	11	11	13	11	22	0	0	0	0	0	0	0	0	0	0	22	0	1	0	0	16	11
+hsa-mir-30a_28_C_a	262	920	130	196	467	426	136	104	221	163	113	68	100	91	181	153	23	316	261	714	1416	294	4103	817	1022	1278	570	1746	2540	1729	460	1133	22	105	12	63	113	24	24	0	21	4	2295	20	439	0	0	566	216
+hsa-mir-339_73_G_u	0	2	0	0	3	2	1	0	0	0	0	0	0	0	2	0	0	0	0	2	0	0	1	11	0	0	0	1	1	1	1	1	1	0	0	0	0	0	0	0	0	0	7	0	0	0	0	0	0
+hsa-mir-218-1_47_G_u	16	8	2	64	133	9	10	1	3	10	5	1	8	4	6	4	2	16	12	23	18	16	74	23	22	30	10	50	61	24	40	28	0	0	0	0	0	0	0	0	0	0	27	0	4	0	1	46	26
+hsa-mir-135b_38_A_u	4	8	2	6	18	23	0	0	0	15	5	0	1	0	3	3	0	5	2	107	18	11	65	39	4	4	4	16	11	60	10	2	0	0	0	2	0	1	0	0	0	0	120	0	8	0	0	104	7
+hsa-mir-218-1_47_G_a	48	35	2	94	205	46	31	12	8	38	16	12	23	12	30	15	5	38	23	50	63	32	221	61	75	99	40	145	170	107	113	80	3	0	0	1	3	4	0	0	1	0	86	0	9	0	0	78	27
+hsa-mir-17_36_G_u	9	44	2	87	166	28	27	26	5	8	12	6	3	2	23	0	5	36	27	143	37	32	58	42	22	16	13	12	42	18	28	23	1	0	1	4	0	1	0	0	0	1	15	0	13	0	0	26	30
+hsa-mir-107_72_A_u	1	3	0	7	5	1	4	1	1	1	0	1	0	1	3	1	0	0	1	2	5	6	31	15	0	0	0	2	3	2	2	2	1	0	1	0	1	0	0	0	1	0	5	0	0	0	0	0	0
+hsa-mir-222_91_U_a	16	21	3	3	21	68	3	12	10	9	21	2	18	19	6	3	3	30	6	10	21	7	89	43	22	14	17	23	39	7	10	14	5	3	2	26	10	5	2	1	4	2	46	4	11	0	0	25	19
+hsa-mir-10a_21_A_c	0	0	0	0	0	0	0	0	0	0	0	0	0	0	0	0	0	0	0	4	0	0	1	0	0	0	0	0	1	0	0	0	0	0	0	0	0	0	0	0	0	0	0	0	0	0	0	0	0
+hsa-mir-125b-1_25_C_u	3	5	1	5	1	8	2	1	6	2	3	0	7	3	3	1	0	2	2	1	3	1	43	6	8	5	1	23	20	8	11	11	2	0	0	1	0	0	1	0	1	1	9	0	0	0	0	7	0
+hsa-mir-23a_68_C_a	15	16	6	14	17	33	12	14	8	7	10	21	14	8	25	12	3	83	6	18	89	23	83	47	47	19	25	24	43	46	67	23	0	2	2	0	0	0	3	0	0	1	32	3	2	2	0	10	21
+hsa-mir-125a_37_G_u	2	5	1	2	1	2	1	0	4	1	1	0	6	0	2	1	0	3	6	15	0	1	8	10	5	2	2	7	6	1	3	8	2	0	0	0	0	0	0	0	0	0	15	1	2	0	0	11	1
+hsa-mir-107_71_C_-	5	32	4	13	31	36	25	4	14	3	2	3	4	3	9	5	3	11	3	12	20	11	99	35	32	25	8	48	45	42	28	51	12	8	6	80	14	10	15	0	8	1	28	3	0	0	0	15	5
+hsa-mir-23a_68_C_g	10	8	2	11	15	33	13	5	9	13	9	13	8	7	14	2	0	42	9	10	21	14	29	40	28	14	11	28	45	36	19	38	4	0	1	1	1	0	0	0	0	1	16	0	1	0	0	1	13
+hsa-mir-125a_37_G_a	4	37	0	9	5	15	7	1	5	3	0	0	7	1	4	0	1	8	2	27	10	5	18	16	21	9	5	14	32	12	10	23	7	3	3	12	3	2	4	0	3	0	35	3	9	1	0	19	1
+hsa-mir-135a-1_27_U_c	43	84	18	92	198	151	10	13	7	65	34	37	1	9	4	34	0	120	36	1216	620	120	220	118	94	41	35	94	86	632	92	15	4	1	0	15	6	5	3	0	1	3	472	4	86	1	2	426	80
+hsa-mir-769_52_G_u	1	4	1	6	6	1	6	1	1	0	0	2	0	1	3	1	0	2	2	4	5	6	5	0	2	4	0	1	5	1	2	1	1	2	3	2	2	0	2	0	0	0	0	1	1	0	0	2	0
+hsa-mir-135b_38_A_g	0	0	0	0	0	0	0	0	0	0	0	0	0	0	0	0	0	0	0	0	2	0	0	0	0	0	0	0	0	0	0	0	0	0	0	0	0	0	0	0	1	0	0	0	0	0	0	1	1
+hsa-mir-301b_64_A_g	0	0	0	2	0	1	0	0	0	1	0	0	0	0	1	0	0	0	0	7	4	1	1	2	1	0	0	0	2	0	1	0	0	0	0	0	0	0	0	0	0	0	0	0	1	0	0	0	0
+hsa-mir-221_88_A_u	3	21	6	1	53	13	4	12	6	6	6	6	6	5	51	0	0	11	17	29	12	11	81	89	32	27	23	16	15	28	41	7	0	0	0	1	0	0	0	0	0	0	31	0	5	0	0	13	18
+hsa-mir-194-1_37_C_a	9	12	0	8	58	13	7	2	10	0	7	6	3	5	10	9	4	15	12	39	27	7	44	9	14	17	7	22	39	201	46	26	0	78	1	6	1	77	29	0	0	0	6	3	10	0	0	14	9
+hsa-mir-23a_68_C_u	149	185	51	66	287	234	65	143	78	145	95	155	134	86	201	120	60	403	179	185	185	164	623	348	364	265	487	272	417	786	546	127	4	1	1	2	0	3	0	0	0	2	170	2	13	3	1	53	124
+hsa-mir-221_88_A_g	1	2	0	0	3	2	0	1	0	1	1	1	1	2	3	0	1	2	1	4	2	2	13	9	2	3	0	1	1	3	1	2	0	0	0	0	0	0	0	0	0	0	3	0	0	0	0	0	2
+hsa-mir-769_52_G_a	2	1	0	7	4	2	3	0	1	2	2	1	1	1	6	1	0	1	2	3	5	2	5	2	2	2	0	2	4	2	1	6	0	0	1	2	2	0	0	0	0	0	2	0	1	0	1	0	2
+hsa-mir-194-1_37_C_u	0	0	0	0	1	0	0	0	0	0	0	0	1	0	0	0	0	0	0	0	0	0	0	0	0	1	1	1	0	5	1	1	0	0	0	0	0	1	1	0	0	0	0	0	0	0	0	0	0
+hsa-mir-148a_65_U_a	13331	14331	2176	37671	6755	13639	5225	5615	7718	6833	12229	5485	20315	3178	8960	2269	411	14209	15576	6531	12838	5923	25675	7059	31973	9152	9875	48877	32452	23243	22105	24219	314	104	155	214	958	73	136	25	390	124	21301	95	3710	40	65	91999	3246
+hsa-mir-26b_35_U_a	0	0	0	4	3	2	1	1	1	1	2	1	0	0	0	0	0	1	0	4	2	4	3	3	2	4	2	4	1	4	3	6	0	0	0	0	0	0	0	0	0	0	3	0	0	0	0	3	2
+hsa-mir-30c-1_40_U_a	3	31	3	7	26	11	13	5	7	4	8	4	0	1	2	2	1	12	2	24	17	12	44	24	26	16	11	25	27	30	10	20	0	1	1	3	3	0	0	0	2	0	44	2	5	0	1	28	11
+hsa-mir-486-1_26_G_u	46	27	8	52	33	4	23	3	8	49	23	15	5	79	8	3	1	28	15	183	17	22	126	56	24	31	48	26	117	63	45	184	2	7	1	1	0	1	1	0	0	0	15	0	5	0	0	31	37
+hsa-mir-370_70_C_a	1	1	0	0	0	1	2	0	0	0	0	0	0	0	0	0	0	1	0	1	1	1	3	1	6	1	0	0	4	1	1	0	0	0	0	0	0	0	0	0	0	0	0	0	0	0	0	0	7
+hsa-mir-146b_33_G_-	23	7	2	15	4	34	6	5	3	22	24	3	5	10	13	1	3	37	3	13	6	16	14	37	12	11	11	16	23	8	6	16	5	0	2	2	0	0	0	0	0	3	0	0	0	1	1	0	0
+hsa-mir-486-1_26_G_a	89	95	7	32	81	12	22	14	6	25	94	24	10	68	19	18	9	43	40	99	41	92	116	180	122	126	91	82	323	181	76	491	1	18	1	0	0	1	3	0	0	0	30	0	10	2	0	104	51
+hsa-mir-455_38_U_a	1	0	0	0	1	1	0	0	1	1	0	0	0	0	1	0	1	2	0	4	4	1	13	0	2	0	1	7	0	2	3	3	0	0	0	0	0	0	0	0	0	0	1	0	0	0	0	3	2
+hsa-mir-330_39_C_a	39	95	8	309	25	60	36	21	32	39	23	17	32	50	42	22	15	58	35	80	75	42	414	76	132	37	28	105	117	95	36	108	1	1	1	2	5	2	4	1	7	2	102	0	11	1	1	75	38
+hsa-mir-660_39_G_a	0	1	1	1	6	0	0	0	0	0	0	0	0	0	0	0	0	0	0	0	1	0	6	3	1	3	0	4	4	3	1	2	0	0	0	0	0	0	0	0	0	0	0	0	0	0	0	0	1
+hsa-mir-149_36_C_a	58	8	2	2	155	13	5	8	30	9	2	4	12	98	5	4	0	15	5	24	1115	101	64	4	11	49	9	18	58	27	20	19	3	1	3	0	1	0	1	0	0	1	46	0	1	0	1	19	2
+hsa-mir-34c_36_U_a	1	2	1	0	0	0	1	0	2	0	0	0	0	0	0	1	0	2	1	0	0	0	16	0	1	1	0	1	0	0	3	3	0	0	0	1	0	2	0	0	0	0	1	0	0	0	0	0	0
+hsa-mir-7977_6_A_g	45	23	34	41	34	122	12	29	47	28	42	19	59	77	26	13	63	33	25	14	22	31	14	33	12	23	7	7	18	24	17	14	1	1	0	3	2	0	2	0	14	3	14	2	40	3	3	28	30
+hsa-mir-128-1_70_U_a	7	22	0	15	17	6	10	10	5	12	9	9	12	12	16	4	5	7	13	12	28	7	23	8	12	9	3	9	30	21	14	14	72	19	19	105	35	23	37	2	30	20	16	11	5	5	14	6	14
+hsa-mir-484_29_U_-	6	23	1	19	32	20	32	13	5	9	11	11	8	6	5	10	5	32	4	10	13	9	15	14	15	18	11	10	29	14	23	33	5	0	1	5	3	0	2	0	2	4	13	1	4	0	0	18	18
+hsa-mir-23b_77_C_a	21	46	12	133	4	27	6	16	22	24	12	5	35	47	27	28	26	48	21	10	21	14	81	12	16	14	20	24	59	32	27	72	40	58	17	141	73	27	45	10	41	9	58	39	14	16	34	52	24
+hsa-mir-16-2_32_U_-	48	67	13	65	32	79	28	27	40	24	63	24	46	28	48	7	15	101	30	20	57	42	23	72	51	49	25	34	88	62	40	133	1	0	0	0	0	0	0	0	0	0	83	1	10	0	0	28	85
+hsa-mir-143_79_C_a	3144	4199	3864	3144	1282	2680	1477	2956	9410	4263	1585	987	14909	8170	2151	521	2953	5889	3816	1012	2580	2213	11109	1542	5604	3619	3186	5313	9819	1892	3453	9044	1783	1459	672	785	1551	363	1083	451	4287	1146	18343	394	2214	2326	667	6475	1174
+hsa-mir-23c_79_U_g	715	708	409	4123	403	366	158	903	783	561	143	176	842	815	579	393	83	751	857	311	194	537	1268	408	355	453	313	767	1291	565	325	809	5222	1090	1232	3704	2627	904	1691	413	4312	955	977	1985	196	994	1580	948	174
+hsa-mir-142_75_U_a	7	18	7	28	3	13	4	5	3	10	7	2	7	8	22	2	3	33	6	9	38	9	3	19	23	14	19	15	25	28	39	38	0	0	0	0	0	0	1	0	0	0	35	2	1	0	0	5	70
+hsa-let-7e_30_G_u	76	158	16	161	16	68	44	18	35	63	19	14	46	26	35	8	4	93	39	451	48	32	140	182	94	44	36	79	158	74	63	68	4	2	2	14	7	3	4	1	3	1	211	0	16	1	0	81	28
+hsa-mir-132_81_C_u	28	24	9	71	50	90	30	21	11	36	26	23	20	5	27	15	6	35	31	57	20	24	158	92	80	119	63	185	154	118	121	153	12	2	2	29	3	7	2	0	4	1	45	0	3	1	0	12	43
+hsa-mir-200a_38_U_a	8	46	9	109	71	15	33	31	15	16	0	14	12	6	23	22	0	10	31	107	45	40	325	48	74	24	18	83	31	55	34	23	3	5	2	10	19	8	6	0	7	1	22	0	6	0	1	84	0
+hsa-mir-221_84_U_a	24	166	38	22	50	253	20	26	45	60	31	9	45	75	47	13	30	17	30	29	44	10	458	50	56	35	40	93	174	109	73	186	24	52	9	87	16	10	14	0	16	9	147	5	238	1	3	100	13
+hsa-mir-24-2_73_G_u	29	73	26	86	24	34	9	13	31	31	12	19	29	10	22	15	5	13	63	13	8	71	36	20	16	36	17	26	48	23	22	21	1	3	2	2	1	0	0	1	1	0	60	4	11	0	2	73	10
+hsa-mir-224_31_G_a	2	47	0	0	0	2	0	2	0	0	0	0	0	1	2	0	0	1	0	1	1	4	0	7	0	1	0	1	4	0	3	0	0	0	0	0	1	0	0	0	0	0	3	0	0	0	0	3	0
+hsa-mir-484_31_A_u	4	1	0	10	11	3	3	2	1	1	1	0	4	3	5	1	0	3	3	1	3	2	7	2	5	8	3	0	5	1	5	1	0	0	0	1	0	0	0	0	0	1	2	0	0	0	0	3	5
+hsa-mir-29c_76_U_g	8	11	2	18	10	87	29	2	11	5	7	4	8	11	8	3	5	10	4	14	20	8	48	44	39	31	16	81	57	51	40	99	39	17	11	41	84	11	31	1	20	11	43	3	6	2	4	25	4
+hsa-mir-140_45_G_u	6	12	1	17	9	9	4	4	2	14	8	2	15	5	17	7	2	19	21	20	16	11	26	23	37	14	24	14	38	9	17	24	0	0	0	0	1	0	0	0	0	0	41	0	3	0	0	18	25
+hsa-mir-374a_62_U_a	30	40	8	54	23	22	8	15	12	19	8	8	26	7	25	7	4	11	18	13	21	14	23	26	42	18	28	72	81	39	11	92	7	1	3	6	7	3	4	1	5	1	60	0	4	1	0	37	20
+hsa-let-7a-1_26_U_a+hsa-let-7a-3_24_U_a	484	1550	379	933	377	923	580	382	941	601	385	246	1108	479	721	170	331	568	657	537	468	491	1909	764	1247	997	770	3058	3632	1894	1146	4271	160	196	33	392	217	75	143	11	179	55	2345	46	554	30	24	1312	432
+hsa-mir-29c_76_U_a	19	39	9	44	63	164	98	6	36	12	19	9	20	24	24	16	9	14	24	58	138	31	184	92	105	124	49	134	138	45	156	230	33	23	5	17	103	9	20	0	10	18	199	11	88	2	0	260	24
+hsa-mir-29c_76_U_c	0	1	0	2	0	7	7	1	3	0	1	1	1	7	2	1	0	2	1	6	5	0	4	2	7	4	1	9	2	2	6	6	5	5	1	1	13	1	5	0	1	1	4	3	2	0	1	6	1
+hsa-mir-379_27_C_a	31	348	15	45	23	110	20	26	21	35	11	7	144	80	26	24	3	151	21	55	18	66	679	71	622	90	38	411	283	21	260	66	24	0	8	20	2	2	5	1	5	2	38	2	12	2	2	90	335
+hsa-mir-140_45_G_a	5	12	0	13	7	6	1	4	1	8	3	1	6	4	10	2	2	8	5	7	9	13	21	11	19	15	13	11	19	6	7	17	0	1	0	2	0	1	0	0	1	0	26	1	3	0	0	20	13
+hsa-mir-181b-1_57_G_a	14	224	19	113	24	111	73	20	13	59	13	17	17	9	20	8	7	32	28	283	42	21	407	103	87	52	28	80	180	89	48	236	27	17	15	62	45	10	15	0	21	9	364	9	89	0	1	310	9
+hsa-mir-132_81_C_a	4	10	2	33	12	18	9	4	1	3	4	1	7	3	11	7	2	18	9	19	20	15	41	40	42	23	15	52	56	49	28	47	3	0	0	1	0	0	2	0	0	0	12	0	1	0	0	6	9
+hsa-mir-375_56_G_u	1	0	0	23	0	6	0	0	0	0	0	0	0	0	0	0	0	0	2	0	0	0	0	6	0	0	0	0	1	0	0	2	10	20	7	11	40	11	36	2	53	6	0	17	0	0	2	3	0
+hsa-mir-1260a_22_U_g	7	18	12	17	21	1	8	4	14	11	8	5	13	13	6	2	3	10	4	8	20	14	8	16	6	5	6	9	18	3	6	15	15	8	7	13	25	9	25	0	33	16	28	1	40	3	6	227	8
+hsa-mir-551b_82_A_u	362	285	24	11	82	13	4	42	12	11	82	18	4	13	17	2	1	49	71	106	279	8	30	21	129	43	12	19	95	7	4	12	2	0	1	0	4	0	0	0	0	1	121	0	36	0	1	228	39
+hsa-let-7c_29_G_a	7520	14789	6438	10817	6982	7524	7504	6102	9155	8560	5746	4895	12946	7416	6440	4924	3459	9067	9000	11673	3442	9222	18370	8222	9945	8668	8086	30079	27349	17491	11575	23317	51742	22796	13745	59330	29524	19249	20269	2660	43854	14040	15752	18858	3466	12035	12839	9012	4659
+hsa-mir-181d_47_U_c	111	678	50	517	128	486	325	148	68	457	158	217	112	72	93	49	30	299	154	1734	218	134	1732	825	506	230	181	683	590	476	257	1201	2617	1223	930	3152	2695	1434	770	21	1771	461	1079	661	264	150	180	762	87
+hsa-mir-92b_84_G_u	0	0	0	0	1	0	0	0	0	0	0	0	0	0	0	0	0	0	0	0	0	0	3	1	0	0	0	1	0	1	1	0	0	0	0	1	1	0	2	0	1	0	0	0	0	0	0	2	0
+hsa-mir-197_69_C_u	37	96	21	129	61	59	96	10	12	34	46	19	25	29	55	7	19	54	45	26	51	29	85	153	37	51	38	42	59	42	71	181	3	0	2	4	1	1	2	1	0	0	188	1	18	2	0	64	37
+hsa-mir-379_27_C_u	26	206	8	39	7	38	10	16	8	29	9	11	89	57	15	10	1	86	14	40	9	43	312	27	323	52	22	249	142	20	166	30	1	0	0	1	0	0	0	0	0	0	14	0	6	0	0	37	167
+hsa-mir-186_39_C_u	2	2	0	3	4	0	5	0	2	1	1	0	0	1	1	0	1	2	2	1	1	0	2	4	2	2	1	1	1	1	2	0	1	0	0	0	0	0	0	0	0	0	3	1	0	0	0	6	2
+hsa-mir-204_55_G_u	22	2	0	3	88	0	0	5	0	0	0	0	0	0	0	0	0	2	14	0	1	1	4	1	0	23	0	1	27	0	1	3	0	0	0	0	0	0	0	0	0	0	0	1	1	1	0	0	0
+hsa-mir-127_80_G_u	1	13	1	2	2	4	3	1	1	0	1	0	5	4	1	0	1	2	1	5	2	3	49	5	30	10	3	22	20	3	14	2	0	0	0	0	0	0	0	0	0	0	0	0	3	0	0	3	12
+hsa-mir-181a-1_46_U_a	494	2504	237	1236	623	3617	1156	404	271	1146	463	359	651	257	487	416	93	764	678	3835	963	704	14431	4028	2810	2339	1273	6049	6446	4073	1485	5681	23	16	7	51	35	2	4	1	18	1	3975	18	1126	1	4	4560	533
+hsa-mir-132_80_G_a	5	3	0	24	3	14	3	4	2	7	4	1	3	2	8	4	0	5	2	12	12	7	37	11	21	15	14	20	52	25	20	53	2	1	0	4	3	0	1	0	2	0	15	2	0	0	0	6	6
+hsa-mir-223_92_U_a	1	1	0	0	0	3	0	1	0	0	0	0	1	0	0	0	0	0	0	0	2	0	2	3	4	1	1	4	2	3	7	1	0	0	0	0	0	0	0	0	0	0	0	0	0	0	0	1	1
+hsa-mir-891a_33_U_a	2	0	1	0	0	7	1	0	1	0	0	0	0	0	0	0	0	0	0	0	7	0	2	0	0	0	1	1	3	0	1	0	0	0	0	1	0	0	0	0	0	0	0	0	0	0	0	0	1
+hsa-mir-197_70_A_u	4	31	0	34	38	17	32	5	5	11	11	17	18	4	19	0	2	16	31	23	27	18	32	40	17	28	19	13	29	25	31	36	1	0	1	6	0	1	0	0	0	0	18	0	6	2	1	18	11
+hsa-mir-127_80_G_a	2	21	0	0	0	4	1	2	0	0	1	1	4	2	1	2	0	5	4	3	0	3	40	6	22	4	3	10	10	0	11	0	0	0	0	0	0	0	0	0	0	0	1	0	1	0	0	2	12
+hsa-mir-197_69_C_a	35	167	15	136	57	58	107	18	30	45	48	23	51	39	36	13	12	93	29	38	117	46	112	116	73	54	35	57	92	69	61	287	6	6	1	17	4	2	4	2	6	1	251	3	20	1	1	173	59
+hsa-mir-29b-2_73_U_a	88	111	9	130	37	162	32	48	54	40	55	14	77	17	88	9	19	59	54	36	204	42	82	58	189	47	50	169	197	179	283	441	12	20	5	7	22	1	19	0	3	4	170	19	42	0	1	90	78
+hsa-mir-127_77_C_a	101	1181	50	114	18	116	66	68	71	136	48	50	631	463	135	15	38	427	83	59	71	131	1088	97	984	166	120	339	619	38	255	94	64	16	28	26	6	7	18	25	22	18	153	11	35	29	32	378	2390
+hsa-mir-497_45_A_u	0	4	0	2	0	0	1	0	0	2	0	0	4	0	1	0	0	4	0	0	2	4	1	4	0	3	0	2	6	0	5	2	1	0	0	0	0	0	0	0	1	0	3	0	0	0	0	5	0
+hsa-mir-96_31_U_a	0	2	0	0	4	0	0	1	0	0	0	1	1	0	0	0	0	0	0	2	1	0	2	0	2	1	0	0	1	0	0	1	0	0	0	0	0	0	0	0	0	0	1	0	0	0	0	5	1
+hsa-mir-320a_70_A_u	206	384	150	354	1603	364	264	105	124	101	110	56	181	74	236	178	68	220	219	897	319	139	3182	579	345	242	242	862	836	383	305	375	117	85	36	172	174	57	80	4	64	33	397	25	50	38	26	273	174
+hsa-mir-484_28_A_u	37	20	5	108	53	17	48	32	11	12	19	28	36	18	46	39	8	84	83	48	18	13	64	38	29	11	24	24	59	26	57	82	13	5	5	13	12	8	20	0	11	8	36	4	17	3	3	27	71
+hsa-mir-199a-1_28_C_u	61	88	21	90	32	120	85	17	8	66	42	16	191	104	74	19	8	264	24	112	97	112	653	102	253	109	148	256	264	59	156	205	7	0	1	3	0	0	0	1	1	0	84	0	8	0	1	39	84
+hsa-mir-127_77_C_u	35	341	25	43	19	58	22	32	24	73	25	19	208	180	43	12	6	157	28	38	7	53	699	60	615	80	35	257	273	22	202	39	35	7	11	21	6	9	6	7	9	6	32	6	12	2	17	35	968
+hsa-mir-1247_62_C_u	2	1	0	0	0	1	2	1	1	0	1	0	9	0	0	2	0	9	0	1	1	7	16	2	2	10	14	7	17	2	7	5	0	0	0	1	1	2	0	0	0	0	2	0	2	1	0	2	1
+hsa-let-7e_30_G_a	83	243	20	125	22	76	38	16	84	61	25	28	53	24	30	16	3	123	43	593	88	39	149	147	137	48	40	104	186	80	89	114	24	14	13	104	18	4	22	1	36	12	153	12	13	9	2	122	42
+hsa-mir-92b_84_G_a	0	1	0	0	0	1	0	0	1	0	0	0	0	0	0	0	0	0	2	0	2	0	0	0	1	0	0	0	0	0	1	0	1	0	0	1	1	0	0	0	0	0	1	0	0	0	0	0	0
+hsa-mir-320a_70_A_g	12	9	10	11	53	24	18	3	7	4	6	4	8	6	5	7	2	13	9	32	30	4	127	32	18	12	9	48	45	16	19	24	61	56	20	112	81	31	37	2	30	11	15	10	5	10	10	7	6
+hsa-mir-99b_65_C_u	2	5	0	21	0	3	4	1	1	2	0	0	6	3	4	2	5	3	3	21	5	2	9	3	2	3	2	4	6	1	3	15	1	0	1	1	2	1	3	0	2	0	13	2	5	0	1	8	1
+hsa-let-7i_82_C_a	21	42	9	33	7	31	7	9	20	17	18	7	53	12	39	2	17	31	6	3	57	12	14	17	33	14	26	11	80	52	31	111	0	4	1	1	0	2	1	1	2	3	60	2	23	4	2	19	33
+hsa-mir-21_67_C_u	190	217	123	335	113	945	356	192	78	1067	293	177	310	228	225	131	196	444	177	217	255	176	1080	710	367	480	790	737	812	190	366	806	229	73	189	395	13	40	37	30	68	52	856	88	120	21	108	121	207
+hsa-mir-181a-2_64_G_a	0	1	0	0	0	0	1	1	0	0	0	0	0	0	0	0	0	1	0	0	0	0	0	0	0	0	0	0	1	1	0	0	0	0	0	0	0	0	0	0	0	0	0	0	0	0	0	0	0
+hsa-mir-218-1_48_U_a	2	2	0	11	3	2	4	1	2	4	0	0	4	0	2	0	0	2	3	1	2	3	32	8	7	11	8	18	22	14	3	6	0	0	1	0	0	0	0	0	0	0	8	0	1	0	0	1	1
+hsa-mir-25_73_A_u	1366	3304	438	3308	21950	1597	3817	1539	705	1138	854	1583	1693	925	2571	990	654	1033	3965	3017	3494	4328	5604	3508	3683	3347	2086	2993	7979	5531	2036	4302	160	122	134	436	243	98	121	5	175	109	6689	74	617	30	54	1319	1308
+hsa-mir-30e_80_C_u	3434	16156	1576	7326	6202	4336	4739	6631	4054	2912	2053	2717	4861	2938	4987	996	1033	3883	7519	7560	3867	5919	8122	12589	8878	7001	5881	11662	14217	8982	4375	11884	625	380	392	755	1090	478	444	24	712	348	12777	243	3268	108	179	17337	3489
+hsa-mir-181a-1_49_G_u	1	8	0	3	1	6	2	1	0	5	3	2	0	2	1	0	0	5	3	19	0	2	18	18	12	9	2	7	3	5	6	5	0	0	0	1	0	1	0	0	0	0	0	0	0	0	0	0	0
+hsa-mir-660_38_U_a	3	11	0	13	16	4	3	2	1	0	2	2	2	0	6	0	0	4	1	9	8	2	17	16	11	9	2	18	12	6	9	22	1	0	0	0	1	0	0	0	0	0	12	0	7	0	0	15	2
+hsa-mir-30e_80_C_a	135	551	42	273	151	185	125	192	120	121	84	63	204	123	209	46	28	182	141	251	325	195	590	365	393	243	209	502	608	257	172	606	21	16	15	23	64	11	21	2	43	11	777	9	161	4	1	1329	158
+hsa-mir-183_88_A_u	0	0	1	4	2	0	1	0	0	0	0	1	1	0	1	0	0	1	0	0	0	0	0	1	0	1	1	0	0	3	0	0	0	0	0	0	0	0	0	0	0	0	1	0	0	0	0	0	1
+hsa-mir-375_56_G_c	0	1	0	47	0	2	0	0	0	1	1	0	0	0	0	0	0	1	1	0	0	1	0	2	0	0	1	0	1	0	0	1	5	16	6	9	49	7	37	2	97	13	1	13	1	0	2	6	0
+hsa-mir-204_56_A_u	29	3	0	15	213	0	0	4	0	1	0	0	0	0	0	0	0	0	14	0	4	0	4	0	2	50	1	6	36	0	1	0	0	0	0	0	0	0	1	0	0	0	0	0	0	0	0	0	2
+hsa-mir-16-1_35_G_a	16	40	8	37	22	16	7	12	12	12	14	3	26	11	20	9	5	24	21	9	25	24	94	20	27	9	6	26	45	15	30	44	27	13	4	29	22	11	19	3	130	18	77	17	17	4	7	53	38
+hsa-mir-423_40_U_a	3	8	0	2	10	3	2	1	2	1	2	0	1	0	2	0	0	2	0	10	9	4	19	2	2	2	0	4	5	2	3	2	0	0	0	2	1	0	0	0	0	2	5	1	1	0	0	2	3
+hsa-mir-95_71_C_a	0	0	1	30	0	2	0	0	1	0	0	1	0	0	0	0	0	0	1	2	1	2	4	5	0	0	0	0	1	0	1	0	0	0	0	0	0	0	0	0	0	0	7	0	0	0	0	4	1
+hsa-mir-29c_75_A_u	15	17	4	22	21	95	43	7	13	8	8	8	19	15	20	12	8	14	6	16	40	15	52	22	59	41	33	71	69	20	100	100	21	20	2	14	98	9	24	1	12	13	78	12	52	0	3	149	16
+hsa-mir-29c_38_A_u	0	1	0	2	0	2	0	2	1	0	0	0	0	0	0	0	1	4	2	1	0	1	1	0	2	0	0	2	2	0	2	0	0	0	0	0	0	0	0	0	0	0	6	0	1	0	0	11	1
+hsa-mir-486-1_27_C_a	0	0	0	0	0	0	0	0	0	0	0	0	0	0	0	0	0	0	0	1	0	0	0	2	0	0	0	0	0	1	0	0	0	0	0	0	0	0	0	0	0	0	0	0	0	0	0	0	0
+hsa-mir-374a_64_G_a	8	33	4	29	9	16	3	4	3	14	7	1	8	9	8	4	2	6	4	18	19	9	37	34	33	27	14	75	48	50	10	36	2	0	0	0	0	1	0	0	0	0	38	1	1	0	0	13	9
+hsa-mir-381_71_G_a	0	0	0	0	0	2	0	0	0	0	1	0	0	0	0	0	0	1	0	0	0	0	1	0	5	1	1	3	1	0	0	0	0	0	0	0	0	0	0	0	0	0	0	0	0	0	0	0	3
+hsa-mir-1269b_31_C_a	62	1	5	0	0	0	0	0	0	0	0	0	0	0	0	0	0	50	0	0	0	24	0	59	0	0	20	0	85	0	1	130	0	0	0	0	0	0	0	0	0	0	0	0	3	0	0	0	0
+hsa-mir-1269b_30_G_u	55	0	18	1	0	0	0	0	0	0	0	0	0	1	0	0	0	16	0	0	0	7	0	38	0	0	56	0	127	0	2	141	0	0	0	0	0	0	0	0	0	0	0	0	5	0	0	0	0
+hsa-mir-151b_80_A_u	1563	1912	322	3836	2580	922	1005	1297	663	2316	541	655	2349	1114	1683	401	276	1339	2201	1884	951	971	2196	1444	1047	692	695	1121	1631	1274	818	1478	643	374	278	822	799	282	405	75	787	309	4574	559	966	289	352	4616	872
+hsa-mir-10a_45_U_a	230	306	79	532	236	768	751	99	200	132	83	448	208	142	162	87	27	400	134	18203	498	156	3291	733	806	743	390	2045	1359	471	812	1129	15	8	5	14	4	7	15	0	8	12	675	2	33	1	1	183	195
+hsa-mir-455_32_A_g	0	0	0	0	0	0	0	0	0	0	0	0	0	0	0	0	0	1	0	0	0	0	2	1	0	1	1	0	2	3	0	0	0	0	0	0	1	0	0	0	0	0	1	0	0	0	0	0	0
+hsa-mir-106b_74_U_a	12	44	5	54	280	14	99	17	7	6	9	22	11	8	31	2	0	4	24	55	42	23	116	49	48	32	8	27	37	57	34	22	11	1	4	21	4	4	9	0	2	1	12	1	1	0	2	6	6
+hsa-let-7f-1_28_U_a	54	91	13	63	35	34	25	25	50	44	29	15	34	18	41	10	7	35	20	38	29	52	74	57	53	44	13	125	136	60	55	139	55	44	15	185	138	20	54	5	71	20	158	11	12	17	18	167	28
+hsa-mir-10a_45_U_g	0	0	1	0	0	1	0	0	1	0	0	1	1	1	0	0	0	0	1	16	2	0	2	1	0	1	1	1	3	0	1	2	1	1	1	0	0	1	0	0	0	2	0	0	0	0	0	0	0
+hsa-mir-103a-1_72_G_a	1	4	0	5	17	6	10	4	5	1	3	2	0	1	10	2	0	5	1	13	9	2	42	26	17	5	6	6	17	14	9	9	2	0	0	1	0	0	1	0	1	0	54	0	15	0	0	39	25
+hsa-mir-532_39_C_a	2	5	2	6	3	2	6	0	2	2	6	0	4	5	0	2	2	4	3	2	1	2	2	1	4	1	3	2	11	4	3	15	0	1	0	1	1	2	0	0	0	0	2	1	4	0	1	5	1
+hsa-mir-26b_32_U_a	21	63	20	57	20	31	24	16	41	31	15	12	55	13	55	4	8	39	26	28	84	34	44	31	74	42	32	70	101	73	46	174	7	14	3	8	12	3	11	4	38	12	187	9	46	5	3	273	37
+hsa-mir-26a-1_30_C_a	40	146	17	135	45	67	23	37	47	54	33	24	116	39	91	10	14	67	43	64	88	44	325	112	164	103	60	266	316	242	151	440	63	135	31	72	131	30	95	6	151	68	340	30	279	10	15	279	67
+hsa-mir-486-1_27_C_u	0	0	0	0	0	0	0	0	0	0	0	0	0	0	0	0	0	0	0	0	0	0	1	0	0	0	0	0	0	0	1	3	0	0	0	0	0	0	0	0	0	0	0	0	0	0	0	0	1
+hsa-mir-99b_68_G_u	2	13	1	8	1	2	13	0	0	7	1	0	0	0	2	0	0	4	6	52	1	1	17	22	12	2	1	11	6	4	1	12	1	1	1	2	0	0	2	1	1	0	7	3	1	0	1	6	1
+hsa-mir-196a-1_29_C_u	4	4	3	1	52	0	0	1	2	1	0	19	0	1	0	0	0	0	57	2	36	8	35	10	1	1	56	0	26	1	6	6	0	0	0	0	0	2	3	0	0	3	3	0	1	0	0	1	0
+hsa-mir-450b_33_U_a	0	2	0	3	0	0	0	0	0	0	0	0	1	0	0	0	0	0	0	0	0	0	0	6	3	0	0	0	1	1	1	0	1	0	0	0	0	0	0	0	0	0	2	0	0	0	1	2	2
+hsa-mir-424_33_G_a	34	71	1	88	15	23	3	13	2	14	25	12	39	12	17	1	3	25	19	22	19	13	28	89	52	15	14	15	58	24	18	51	2	0	1	0	0	0	0	0	0	2	30	3	7	0	0	55	50
+hsa-mir-27b_79_U_c	4521	4243	1800	3350	2043	2988	966	5511	3469	5664	2702	2481	9182	9502	3887	2674	2619	10530	4325	3700	4295	3830	6459	2188	4179	1817	3757	5079	6066	3679	3857	5351	9135	2718	3592	3986	2668	2310	2720	1244	8004	2847	6623	4902	1194	1727	4443	4737	2873
+hsa-mir-5010_102_A_u	9	8	0	7	43	9	2	0	1	1	4	3	0	1	7	2	0	6	13	8	14	7	16	16	5	4	6	3	18	6	3	13	0	0	0	4	1	0	0	0	1	0	11	0	7	0	0	11	2
+hsa-mir-196a-1_29_C_a	6	16	2	1	225	1	3	6	13	0	1	63	4	2	5	1	0	1	131	8	204	29	89	9	0	0	28	2	29	2	31	14	1	0	0	3	0	9	19	0	0	14	12	0	0	0	2	0	0
+hsa-mir-30a_30_G_u	9	13	0	3	16	5	2	2	8	10	2	2	2	0	0	3	0	8	3	21	24	5	80	36	18	27	9	36	45	384	24	6	3	4	1	6	1	3	0	0	0	0	19	0	3	0	0	1	10
+hsa-mir-148a_43_G_c	0	0	0	1	0	0	0	0	0	0	0	0	0	0	0	0	0	1	0	0	1	0	0	0	1	0	0	1	0	2	0	0	0	0	0	0	1	0	0	0	0	0	0	0	0	0	0	0	0
+hsa-mir-374a_64_G_u	1	5	3	6	4	4	0	0	1	3	1	2	1	2	3	0	0	2	0	2	1	2	3	5	9	4	12	10	10	5	4	8	0	0	0	0	0	0	0	0	0	0	11	0	0	0	0	2	5
+hsa-mir-99a_13_A_g	0	4	0	1	0	2	0	2	11	2	0	1	8	1	2	2	0	2	0	2	5	1	15	2	2	6	1	6	17	6	3	5	28	34	7	20	135	4	77	0	135	21	21	1	5	5	6	8	0
+hsa-mir-1269b_30_G_a	94	0	17	0	0	0	0	0	0	0	0	0	0	0	0	0	0	66	0	0	0	57	0	76	0	0	69	0	149	0	3	371	0	0	0	0	0	0	0	0	0	0	5	0	10	0	0	0	0
+hsa-mir-26b_69_G_u	7	11	2	7	21	9	6	2	4	7	5	1	2	1	9	0	0	4	3	12	9	7	4	26	13	19	5	22	14	6	11	21	2	0	0	0	2	1	0	0	0	0	14	0	4	0	0	23	4
+hsa-mir-27a_72_C_u	245	316	162	351	433	351	90	223	148	327	199	169	540	358	537	205	133	686	449	523	461	335	1017	415	711	461	1057	920	854	903	919	693	17	12	4	8	12	5	9	2	7	4	673	20	72	1	1	372	374
+hsa-mir-30a_17_U_c	7003	16287	2053	21845	12120	8900	3429	2291	8570	8245	1819	2053	4431	1323	4523	4789	1090	3451	1953	4686	3799	4187	35060	16275	14029	9522	3471	17027	24381	19382	5359	15256	3492	4282	1428	12432	12285	1800	6587	219	31747	6013	18454	2532	4968	488	864	9381	1940
+hsa-mir-30d_17_C_u	15756	31403	6030	8137	16939	17507	3815	7197	12191	10893	6508	3616	5340	7493	7430	7517	1366	17235	13429	25369	41921	9914	105347	28920	32230	36089	19513	56965	88885	91118	16817	40444	11617	16108	5157	20798	21328	5766	6445	58	10211	2444	69684	1192	11323	446	376	14158	8485
+hsa-mir-200b_61_A_g	6	5	1	29	4	34	13	3	3	9	0	0	5	0	7	10	0	17	3	29	26	46	5	18	3	1	15	7	26	18	3	2	47	10	20	132	103	10	15	6	13	23	13	11	20	2	40	19	0
+hsa-mir-30d_27_G_a	65	177	23	230	112	58	28	20	90	62	29	13	42	16	59	58	10	36	45	73	70	49	237	123	114	94	39	139	207	115	69	250	7	8	2	10	80	3	24	0	83	15	355	8	315	2	6	369	42
+hsa-mir-30a_27_G_a	48	190	39	55	80	94	28	20	99	40	34	26	26	20	35	35	5	40	76	123	110	41	612	154	172	216	103	367	524	479	129	332	17	34	3	14	65	6	19	0	13	5	350	3	75	2	0	107	43
+hsa-mir-26b_34_G_a	51	94	25	138	177	58	83	30	42	38	52	31	35	34	63	6	8	96	48	100	226	97	91	172	137	95	42	110	164	92	88	192	10	13	9	17	17	6	4	1	12	2	169	26	46	0	3	288	85
+hsa-mir-449b_40_C_u	0	3	0	0	0	0	0	0	0	0	0	0	0	0	0	0	0	5	0	0	0	0	0	0	0	0	0	0	0	0	0	0	0	0	0	0	0	0	0	0	0	0	0	0	0	0	0	0	0
+hsa-mir-139_65_U_a	0	1	0	0	1	0	0	1	0	0	0	0	0	0	0	0	0	0	2	0	1	0	7	1	0	2	0	1	2	0	1	2	0	0	0	0	1	0	0	0	0	0	1	0	0	0	0	0	1
+hsa-mir-26b_34_G_u	78	78	22	189	255	80	103	35	40	41	46	42	64	42	113	11	12	96	95	131	152	121	67	257	108	97	90	95	162	99	112	158	3	4	5	8	8	4	3	1	2	0	176	5	31	2	4	263	73
+hsa-mir-509-1_77_A_u+hsa-mir-509-3_66_A_u	0	0	0	0	0	13	1	0	1	10	0	0	0	0	0	0	0	0	0	0	2	0	0	5	0	0	0	0	5	0	0	0	0	0	0	0	0	0	0	0	0	0	8	0	0	0	1	0	1
+hsa-mir-423_75_U_a	27	83	9	55	69	64	73	14	16	32	30	14	28	7	25	5	12	43	19	63	52	27	111	52	60	37	30	38	100	36	52	80	7	3	4	12	5	3	7	0	1	1	138	3	30	0	2	155	37
+hsa-mir-193b_72_U_c	32	16	26	12	5	48	39	15	15	27	3	9	58	105	18	24	2	82	18	25	11	31	92	15	40	29	51	73	38	12	48	21	21	5	6	5	1	3	2	4	0	1	30	1	5	2	2	5	36
+hsa-mir-146b_67_U_a	0	0	0	3	0	13	2	0	0	2	0	0	4	0	3	0	0	2	0	7	2	4	7	4	2	3	8	5	14	5	2	22	1	0	0	0	0	2	1	0	1	0	12	0	1	0	0	7	0
+hsa-mir-26b_33_U_a	63	123	31	146	78	62	67	31	77	56	55	33	69	32	89	15	25	100	71	81	238	99	86	108	137	88	62	126	252	96	92	341	369	354	174	459	499	164	348	18	670	153	338	104	103	71	41	644	102
+hsa-mir-28_35_G_a	5	28	2	11	30	11	18	5	5	5	7	2	11	8	4	2	0	4	10	15	9	3	29	20	10	7	4	17	23	15	17	22	15	3	4	26	9	2	18	1	4	4	33	1	0	0	1	13	0
+hsa-mir-30e_41_G_-	0	0	0	0	1	0	0	0	0	0	0	0	0	0	1	0	0	0	0	0	0	0	0	0	0	0	0	0	0	0	0	0	0	0	0	0	0	0	0	0	0	0	0	0	0	0	0	0	0
+hsa-mir-106a_13_A_c	96	235	12	522	638	78	179	144	41	47	66	97	64	55	97	49	39	252	156	790	283	174	313	127	112	112	88	95	250	104	150	204	1392	657	1117	6244	748	504	1059	118	1447	704	160	338	108	160	642	211	186
+hsa-mir-27b_83_C_g	81	195	33	165	124	249	65	35	163	77	39	40	74	40	105	29	1	55	72	176	82	135	745	280	212	318	101	669	480	282	184	378	32	6	11	53	29	14	11	0	25	6	166	7	9	1	7	97	32
+hsa-mir-27b_83_C_u	43	73	28	123	99	60	19	22	39	25	19	24	39	13	75	9	1	31	52	94	30	86	243	69	55	129	56	125	174	106	80	57	6	2	6	9	5	1	6	0	0	2	104	3	11	0	1	100	14
+hsa-mir-193b_72_U_a	3	3	1	4	0	9	21	2	3	0	3	0	5	7	5	2	1	12	1	12	8	4	10	2	5	10	13	7	12	4	5	14	5	0	4	3	0	1	1	4	0	2	13	2	0	1	0	2	1
+hsa-mir-424_33_G_u	9	55	0	24	2	13	1	10	1	8	15	3	24	4	6	0	0	21	10	9	8	2	10	44	26	7	9	3	16	25	11	12	0	0	0	1	0	0	0	0	0	0	10	0	1	0	0	19	37
+hsa-mir-3613_38_G_a	0	0	0	0	0	0	0	1	0	0	0	0	0	0	0	0	0	0	0	1	1	0	1	0	0	0	0	0	2	1	2	0	0	0	0	0	0	0	0	0	0	0	0	0	0	0	0	0	0
+hsa-mir-103a-1_72_G_u	2	8	0	8	30	13	35	2	5	1	6	3	1	2	13	1	2	14	4	13	17	10	50	44	23	14	2	23	19	20	14	22	1	0	0	1	0	0	0	0	0	0	23	2	5	0	0	8	15
+hsa-mir-874_70_U_a	11	10	2	7	38	11	3	13	5	7	4	5	5	3	1	6	0	21	11	24	22	5	21	15	16	14	13	7	22	4	20	25	0	0	0	1	0	1	0	0	0	0	12	0	12	0	0	7	9
+hsa-mir-664a_71_A_u	0	1	0	3	0	9	1	0	1	1	0	0	1	0	1	0	3	1	0	2	1	0	4	2	4	0	2	3	2	3	2	2	0	0	0	0	0	0	0	0	0	0	3	0	1	0	0	5	0
+hsa-mir-192_48_G_u	0	1	0	1	1	0	0	0	2	1	0	0	0	0	0	1	0	1	0	1	0	0	1	0	1	1	4	0	0	13	2	0	0	0	0	0	0	0	0	0	0	0	0	0	0	0	0	0	0
+hsa-mir-3065_73_A_u	3	2	1	0	26	11	3	0	2	15	5	1	0	2	1	1	1	13	12	34	3	42	3	13	4	3	2	11	91	41	17	7	0	0	0	0	0	0	0	0	0	0	5	0	1	0	0	7	5
+hsa-mir-21_32_G_-	1	0	0	0	0	0	0	0	0	1	0	1	0	0	0	0	0	0	0	0	0	0	0	1	0	0	0	0	0	0	0	0	0	0	0	0	0	0	0	0	0	0	0	0	0	0	0	0	0
+hsa-mir-181a-1_84_C_a	13	32	7	29	7	47	8	15	4	30	15	8	22	16	6	7	5	29	14	19	46	13	74	15	25	21	30	48	70	44	19	94	8	4	2	10	15	4	4	0	5	6	76	8	22	1	1	73	15
+hsa-mir-4662a_8_A_g	0	0	0	0	0	1	0	0	0	0	0	0	0	0	0	0	0	0	0	1	2	0	2	0	1	2	1	1	2	4	1	0	0	0	0	0	0	0	0	0	0	0	3	0	0	0	0	1	0
+hsa-mir-203a_88_C_a	6	2	5	2	71	71	1	23	15	1	0	4	1	4	26	12	0	21	10	79	18	101	35	5	2	25	1	40	6	10	19	10	0	0	0	1	0	3	1	1	0	0	3	0	3	0	0	9	1
+hsa-mir-16-2_34_G_u	0	1	0	0	0	0	0	0	0	0	1	0	0	0	0	0	0	0	0	0	0	2	0	0	1	0	0	0	0	0	1	0	0	0	0	0	0	0	0	0	0	0	0	0	0	0	0	0	0
+hsa-mir-26a-1_31_U_a	106	301	105	225	123	109	107	53	139	89	311	34	231	53	187	33	19	165	101	184	173	160	944	238	226	168	97	255	437	142	220	611	102	128	58	128	239	43	112	19	419	83	858	76	1319	81	31	1086	163
+hsa-let-7b_80_C_u	10	29	3	10	3	3	0	8	15	14	10	4	21	9	6	22	27	5	9	10	12	6	8	5	22	2	20	36	24	20	4	26	17	12	10	13	2	8	4	2	15	10	7	14	10	6	9	2	9
+hsa-mir-320a_72_A_u	8	7	3	3	20	5	6	3	3	0	2	1	2	0	4	2	1	6	2	11	10	0	41	10	5	11	2	4	6	5	7	4	0	0	0	0	0	0	0	0	0	0	4	0	1	0	0	4	7
+hsa-mir-145_40_A_u	19	10	6	4	11	29	8	7	6	10	5	5	22	14	11	6	2	37	1	14	4	15	68	18	67	34	10	22	28	4	35	3	6	1	4	2	2	1	2	1	0	0	30	0	5	1	0	8	14
+hsa-mir-16-2_9_C_u	0	0	0	0	0	0	0	0	0	0	0	0	0	0	0	0	0	0	0	0	0	0	0	0	0	0	0	0	0	0	0	0	0	0	0	0	0	0	0	0	0	0	0	0	0	0	0	0	0
+hsa-mir-1307_103_U_a	103	219	38	276	207	94	166	138	87	77	48	184	56	75	155	30	16	101	284	816	159	57	355	173	160	52	40	102	172	106	135	106	53	22	7	85	28	21	30	2	14	9	162	4	26	6	6	73	52
+hsa-mir-181a-1_23_G_u	0	0	0	0	0	0	0	0	0	0	0	0	0	0	0	0	0	0	0	0	0	0	0	1	0	0	0	0	0	0	0	0	0	0	0	0	0	0	0	0	0	0	0	0	0	0	0	0	0
+hsa-mir-10a_45_U_-	1	2	1	6	2	7	8	1	3	0	1	3	3	2	2	0	0	2	1	217	8	2	38	9	6	7	2	20	15	6	8	8	1	1	1	2	1	0	1	0	0	1	12	1	2	0	0	2	3
+hsa-let-7c_30_G_a	38	238	45	59	29	37	22	65	120	43	24	16	217	55	35	19	6	32	42	17	79	32	138	45	109	85	50	132	265	81	58	264	17	14	9	16	54	6	10	0	27	10	212	1	136	4	8	435	22
+hsa-mir-27b_83_C_a	40	129	19	125	90	96	26	14	87	33	21	34	37	20	79	11	3	51	35	127	89	81	443	79	124	178	38	233	297	107	106	178	21	6	7	21	16	4	11	0	3	0	174	11	17	3	3	146	21
+hsa-mir-1269a_89_C_u	65	770	19	435	6	0	33	180	2	0	0	15	291	2	10	4	0	120	0	0	10	71	50	167	139	6	92	139	0	242	0	0	0	0	1	16	0	0	0	0	0	0	0	0	4	0	0	0	0
+hsa-mir-27a_73_C_a	0	0	0	0	0	1	0	0	0	0	0	0	0	2	0	0	0	3	0	2	0	0	0	1	1	0	2	2	0	1	0	1	0	0	0	0	0	0	0	0	0	0	2	0	0	0	1	1	1
+hsa-mir-324_38_U_a	6	29	1	17	26	3	22	0	2	1	1	6	8	3	8	7	2	18	11	13	55	12	15	34	12	6	13	11	23	3	10	27	3	0	1	3	3	2	1	1	1	1	19	2	7	0	0	28	3
+hsa-mir-326_80_C_u	230	745	336	6402	146	515	1054	151	446	403	732	1058	213	477	281	63	131	464	437	230	1369	290	331	1763	218	282	240	307	694	412	229	1958	373	150	145	679	390	100	435	99	1572	476	7399	157	943	98	219	3287	401
+hsa-mir-1269a_89_C_a	58	1281	7	501	0	0	61	165	0	0	0	26	235	2	3	4	0	210	0	0	21	83	107	132	379	5	33	181	0	360	0	0	0	0	5	64	0	0	0	0	0	0	0	0	2	0	0	0	0
+hsa-mir-326_80_C_a	28	64	32	139	9	72	37	17	53	49	79	31	49	35	23	11	12	41	35	10	77	21	7	71	33	30	26	31	85	41	15	207	2	6	5	12	3	2	5	0	5	7	396	2	51	1	4	312	43
+hsa-mir-181d_57_G_a	0	1	0	13	0	2	6	1	0	1	0	0	1	1	3	0	1	3	0	23	3	0	20	3	0	1	1	4	6	8	1	8	0	1	2	2	1	0	1	0	0	0	11	1	5	0	0	3	0
+hsa-mir-27a_73_C_u	0	0	0	0	0	1	0	0	0	0	0	0	1	0	0	0	0	0	0	0	0	1	1	1	2	0	0	3	0	1	0	0	0	0	0	0	0	0	0	0	0	0	1	0	0	0	0	0	0
+hsa-mir-34c_67_G_u	9	3	2	1	0	1	10	0	7	4	2	0	0	0	0	4	0	3	11	0	0	0	18	0	3	1	3	4	6	1	11	0	0	1	0	1	0	0	0	0	0	0	4	0	0	0	0	0	0
+hsa-let-7c_32_U_a	16	151	4	25	25	10	11	49	37	23	4	7	78	11	8	30	2	23	25	18	61	17	229	29	106	45	27	119	184	122	106	130	63	38	21	46	163	16	63	3	71	21	92	6	15	6	7	203	10
+hsa-mir-141_81_C_u	123	371	28	294	1	0	0	143	5	102	12	74	67	35	67	0	0	84	164	151	0	45	0	0	0	0	1	1	2	2	2	0	1	1	0	0	0	0	0	0	0	0	230	0	17	0	0	169	102
+hsa-mir-152_76_C_a	217	259	46	77	136	97	46	41	102	93	92	26	123	47	159	67	9	171	91	157	187	142	1107	147	240	249	103	520	434	99	195	197	9	1	3	10	5	0	6	1	8	1	156	2	24	2	1	62	63
+hsa-mir-141_81_C_a	110	798	19	356	7	4	4	148	19	93	19	59	63	62	76	0	1	82	84	209	6	66	0	2	2	0	0	1	1	4	3	2	0	1	0	3	4	0	1	0	0	0	186	4	32	0	1	258	78
+hsa-mir-151b_81_C_a	0	2	0	3	0	1	0	0	0	0	0	0	0	0	0	0	0	0	0	0	1	0	0	0	1	1	0	0	2	1	0	1	0	0	0	0	3	1	1	0	1	0	0	0	0	0	0	3	1
+hsa-mir-93_34_U_a	440	1028	87	1722	5885	654	1853	467	247	271	264	763	194	106	575	454	151	529	364	875	1520	1081	1733	2495	2153	931	340	1320	1262	2401	988	1344	14	2	8	30	15	6	10	0	2	6	827	14	44	0	6	175	309
+hsa-mir-210_89_C_u	219	28	58	281	5	2	12	40	107	33	90	34	61	45	176	2	0	146	112	107	5	82	2	3	0	1	14	5	5	1	3	5	4	4	0	16	2	2	0	1	1	0	99	1	35	5	3	159	57
+hsa-mir-181a-1_85_C_u	7	10	1	5	5	11	4	0	1	21	8	2	8	3	7	2	1	8	1	12	3	2	50	11	13	16	8	27	11	14	12	14	0	0	0	0	0	0	0	0	0	0	21	0	6	0	0	16	5
+hsa-mir-30a_30_G_c	1	0	1	0	1	0	0	0	2	0	0	0	0	0	1	0	0	0	0	0	0	1	3	3	0	0	0	3	2	16	1	1	0	0	0	0	1	0	0	0	0	1	0	0	0	0	0	0	0
+hsa-mir-455_74_C_a	30	36	11	19	12	24	8	23	22	23	10	4	21	86	24	6	5	76	36	18	41	35	31	23	35	13	18	21	35	24	20	51	0	0	1	10	1	2	0	0	0	0	69	0	22	2	0	123	22
+hsa-mir-30a_30_G_a	0	0	0	0	1	0	0	0	0	0	0	1	0	0	0	0	0	5	0	1	2	1	7	0	1	3	0	3	4	11	1	1	0	2	0	0	0	0	0	0	0	0	3	0	1	0	0	0	1
+hsa-mir-210_89_C_a	52	17	18	95	5	5	2	21	34	11	23	18	27	23	56	0	2	72	34	50	9	45	0	2	4	3	8	5	6	1	2	4	17	6	0	60	11	3	3	1	2	1	29	1	13	2	6	50	29
+hsa-mir-16-2_33_A_u	12	11	3	6	14	12	5	4	2	4	8	1	10	4	28	5	1	14	7	4	14	15	19	14	9	9	14	12	11	17	15	11	1	0	0	2	2	3	1	0	0	0	22	3	5	0	2	6	24
+hsa-let-7e_29_U_a	31	44	10	42	2	24	5	11	25	24	15	7	18	4	7	8	2	16	19	121	15	12	44	23	26	15	9	24	66	18	22	47	62	33	15	158	62	31	76	3	79	16	63	29	9	16	14	40	9
+hsa-mir-30a_5_C_a	1	3	0	1	3	3	2	1	2	3	1	1	0	2	0	3	0	5	1	7	9	1	20	5	8	7	3	11	13	15	2	8	1	3	1	3	3	0	2	0	3	0	14	0	0	0	0	1	1
+hsa-mir-132_43_C_a	0	0	1	0	0	0	0	0	0	0	0	0	0	0	1	0	0	0	0	0	0	1	1	0	0	0	0	2	0	1	0	1	0	0	0	0	0	0	0	0	0	0	0	0	0	0	0	0	0
+hsa-mir-378a_64_C_a	167	404	43	324	405	153	201	205	244	90	71	47	159	168	286	73	30	131	159	322	111	254	1311	158	109	228	83	287	274	276	225	317	40	28	8	34	10	19	16	0	8	3	217	5	64	10	5	247	327
+hsa-mir-181a-1_85_C_a	2	3	0	2	1	7	2	0	0	1	0	0	0	0	1	1	1	4	2	7	4	2	27	2	5	9	0	20	15	4	3	7	1	0	0	2	1	0	0	0	2	0	13	0	4	0	0	7	1
+hsa-mir-200c_43_C_u	0	0	0	0	1	0	0	0	0	0	0	0	0	0	0	0	0	0	0	0	0	0	2	1	0	0	0	0	0	2	1	0	0	0	0	0	0	0	0	0	0	0	1	0	0	0	0	0	0
+hsa-mir-451a_41_G_u	0	0	0	0	0	0	0	0	0	0	0	0	0	0	0	0	0	0	0	0	0	0	0	0	0	0	0	0	0	0	0	0	0	0	0	0	0	0	0	0	0	0	0	0	0	0	0	0	0
+hsa-mir-152_76_C_u	68	45	21	19	36	27	12	9	19	18	32	10	26	12	32	28	3	32	33	39	27	45	616	26	67	77	64	157	143	19	93	46	6	2	3	0	3	0	5	1	3	0	26	0	9	0	0	10	20
+hsa-mir-181b-1_59_U_a	3	15	0	8	1	5	1	2	2	6	3	2	1	0	6	1	1	4	2	48	11	3	15	9	2	1	2	8	10	3	7	11	24	12	2	33	20	6	6	2	5	4	14	2	3	0	4	19	4
+hsa-mir-941-1_70_C_u+hsa-mir-941-3_70_C_u+	0	1	0	2	2	1	0	1	1	0	0	0	0	0	1	0	0	1	0	0	1	0	1	2	2	0	0	2	1	4	2	0	0	0	0	0	0	0	0	0	0	0	0	0	0	0	0	1	2
+hsa-mir-378a_64_C_u	22	38	8	49	70	15	23	34	30	11	11	8	24	18	57	12	6	11	42	31	11	39	142	25	13	43	18	44	41	50	52	34	13	1	0	10	2	1	6	0	2	3	31	1	7	1	1	20	47
+hsa-mir-205_57_C_a	117	221	43	0	234	4	27	106	39	0	1	19	66	35	174	42	0	129	27	45	262	168	160	2	224	152	158	58	145	333	233	1	11	2	29	0	0	2	0	1	0	1	9	0	0	0	7	0	7
+hsa-let-7b_5_G_u	0	0	0	0	0	0	0	0	0	0	1	0	0	0	0	0	0	0	0	1	0	0	0	0	0	0	0	0	0	0	0	1	0	0	0	0	0	1	0	0	0	0	0	0	0	0	0	0	0
+hsa-mir-205_57_C_u	444	394	168	2	785	3	48	173	91	1	0	54	165	52	563	130	0	241	169	81	364	379	312	1	432	637	1022	166	394	801	442	15	0	0	11	0	0	3	0	0	0	0	14	0	0	0	7	2	14
+hsa-mir-138-1_48_G_u	0	0	0	0	0	0	0	0	0	0	0	0	0	0	0	0	0	2	0	0	0	0	0	0	0	1	0	0	0	0	0	0	0	0	0	0	1	0	0	0	0	0	0	0	0	0	0	0	0
+hsa-mir-141_40_G_u	8	15	3	12	29	4	7	10	0	10	1	4	6	0	4	3	0	6	10	11	3	4	27	21	7	20	25	17	15	23	56	3	0	0	0	0	0	0	0	0	0	0	6	0	0	0	0	1	18
+hsa-mir-182_48_G_a	69	45	8	88	220	104	186	78	41	29	40	95	43	10	73	7	9	99	29	71	94	75	30	106	114	70	24	46	72	74	35	62	5	0	1	4	3	0	0	3	1	0	0	5	0	1	1	0	0
+hsa-let-7f-1_29_G_u	111	172	25	173	179	69	67	41	47	98	41	37	70	71	123	22	11	103	72	108	46	163	150	128	139	95	177	209	206	170	107	114	0	1	1	2	4	0	1	0	0	0	220	2	14	1	0	225	54
+hsa-mir-449a_37_U_a	0	7	0	0	0	0	1	0	0	0	0	0	0	0	0	0	0	2	0	0	0	0	2	0	0	1	0	0	0	0	0	1	0	1	1	1	1	1	0	0	0	0	0	0	0	0	1	1	0
+hsa-mir-182_48_G_u	361	204	30	682	1753	240	882	276	99	139	93	260	140	25	573	20	13	154	262	495	209	216	303	613	440	543	163	267	498	435	184	148	2	1	4	2	5	2	1	0	1	1	0	4	0	1	1	0	0
+hsa-let-7f-1_29_G_a	324	656	79	456	499	214	239	176	327	194	155	192	188	105	340	62	37	225	176	472	205	371	484	365	339	256	147	552	676	407	335	528	20	5	5	45	39	5	16	1	16	3	589	30	57	3	7	610	234
+hsa-mir-200b_43_U_a	3	13	0	23	15	0	5	2	2	5	0	0	2	1	4	5	0	8	4	20	14	8	17	5	9	4	5	7	3	1	3	2	2	0	0	0	2	0	2	0	0	1	7	0	2	0	1	27	0
+hsa-mir-140_84_C_a	17	26	2	16	15	23	16	6	11	12	10	7	14	3	10	9	3	15	6	18	24	14	249	54	58	37	28	98	127	123	90	150	33	24	8	24	11	9	39	0	10	2	32	0	10	1	2	10	19
+hsa-mir-140_84_C_u	8	13	2	13	4	7	6	1	8	5	12	4	8	1	8	7	4	6	7	2	2	7	89	15	34	12	14	67	46	73	46	56	1	1	0	8	1	2	2	0	1	2	21	0	2	1	0	3	9
+hsa-mir-532_43_G_u	0	0	1	3	6	3	6	0	0	0	0	0	1	1	2	0	0	0	2	1	3	0	10	7	2	1	0	0	1	4	1	1	0	0	0	0	0	0	0	0	0	0	2	0	2	0	0	4	2
+hsa-mir-196b_36_G_a	53	351	14	4	132	2	35	38	0	1	1	1	29	18	11	1	5	5	67	0	45	55	66	4	90	11	25	11	46	21	79	3	0	0	1	0	0	1	0	0	0	1	4	0	0	0	0	9	9
+hsa-mir-374b_33_U_a	13	17	1	47	23	13	23	6	1	5	0	2	9	6	21	4	0	10	9	40	24	16	17	32	27	13	4	21	31	20	14	30	0	0	0	2	0	0	0	0	0	0	32	0	0	0	0	25	9
+hsa-let-7a-2_4_U_g	17	36	10	43	13	20	30	12	24	15	6	18	31	18	9	6	10	38	32	18	7	15	45	36	14	13	15	59	43	24	13	47	112	24	38	82	46	34	42	15	255	79	37	43	3	47	25	22	7
+hsa-mir-378c_31_A_g	627	813	218	753	1242	297	497	1090	1048	466	259	157	769	763	943	276	114	475	1169	601	297	724	1996	430	251	559	296	1038	666	673	896	663	1237	532	306	1164	247	727	583	82	630	279	599	340	115	526	247	459	1080
+hsa-mir-200c_67_G_u	242	373	17	563	557	141	345	197	52	110	18	237	81	70	162	59	0	182	254	365	173	167	208	654	141	224	145	226	239	370	515	89	10	1	3	12	7	3	0	0	3	0	286	4	28	1	1	75	69
+hsa-mir-30b_39_G_u	12	30	4	47	50	16	14	7	9	23	4	4	12	0	12	6	2	11	21	51	13	29	59	67	23	31	16	36	53	12	11	20	1	1	1	11	3	4	1	0	8	5	81	1	18	0	1	51	12
+hsa-mir-582_73_C_a	10	5	5	14	7	9	4	10	2	8	10	13	2	9	10	30	1	11	13	5	10	12	62	4	15	3	16	27	20	9	21	27	0	4	0	3	3	0	3	2	0	2	44	0	27	0	0	4	4
+hsa-mir-23b_76_A_u	4385	3662	1334	3814	1735	2548	1004	4513	2133	5152	1354	1214	6826	9563	4243	1902	2212	7974	4458	2773	2401	2519	4816	2193	3231	1554	3553	3184	6763	4569	2075	4734	14542	2802	3704	8321	3682	2910	3403	906	8377	1899	4702	3050	1135	3531	6407	3648	1766
+hsa-mir-200c_67_G_a	408	857	55	1161	1419	378	869	630	104	157	39	563	215	247	436	147	1	580	536	1298	741	244	577	1064	397	321	127	421	407	647	1165	309	68	12	17	72	57	19	45	1	21	8	453	23	61	1	4	215	143
+hsa-mir-98_44_G_a	5	33	0	52	43	13	37	4	3	3	1	8	8	3	32	1	0	8	7	37	24	9	11	21	32	5	4	8	23	19	14	13	8	1	1	8	2	0	0	0	2	0	39	0	7	2	2	20	8
+hsa-mir-125b-2_76_C_a	1	4	0	0	2	2	1	7	1	1	1	0	7	1	2	7	0	0	0	0	5	1	15	0	5	0	0	5	12	4	5	7	0	1	1	0	0	0	0	0	0	0	0	0	3	0	0	0	0
+hsa-mir-139_28_G_a	1	1	0	1	2	1	0	1	0	0	0	0	2	0	2	0	0	1	2	1	0	0	2	0	3	1	2	1	5	1	2	1	0	2	0	1	0	0	1	0	1	0	3	0	0	0	0	2	0
+hsa-mir-452_39_U_a	0	8	0	0	0	1	0	0	1	0	0	0	0	1	1	0	0	0	1	0	1	3	0	3	0	0	0	1	0	3	3	0	0	0	0	0	0	0	0	0	0	0	2	0	0	0	0	1	1
+hsa-mir-374a_33_G_a	0	1	1	4	4	0	0	0	0	0	0	0	0	2	0	0	0	0	0	0	0	0	1	0	0	0	1	4	1	0	0	1	0	2	0	1	0	0	1	0	0	0	1	0	0	0	0	3	0
+hsa-mir-1307_102_G_a	34	63	7	109	45	39	51	31	34	25	10	42	30	14	42	11	12	35	57	187	50	30	158	42	41	16	8	36	83	33	49	69	4	4	2	28	7	5	8	0	5	2	43	0	10	1	0	17	26
+hsa-mir-9-1_38_A_u+hsa-mir-9-3_38_A_u	184	486	34	113	433	36	3386	27	61	14	7	76	4	84	108	199	34	15	180	369	266	765	364	927	28	149	75	157	267	405	241	146	3	0	4	4	1	0	0	0	0	0	297	0	8	0	0	162	27
+hsa-mir-92b_83_G_u	7	39	8	12	9	45	17	6	18	19	16	4	29	11	24	12	13	34	36	24	27	14	50	72	24	24	66	34	63	32	40	42	21	6	2	35	20	12	13	0	1	5	35	1	13	0	1	19	10
+hsa-mir-30b_39_G_a	8	62	5	26	35	29	11	4	15	10	12	8	9	1	17	5	1	12	13	54	37	15	57	43	50	32	11	47	50	19	20	26	6	5	1	13	15	3	6	0	9	2	93	10	32	1	2	92	14
+hsa-mir-1307_102_G_u	71	126	21	256	99	77	88	79	78	119	48	111	70	31	103	33	32	82	277	324	54	77	364	107	58	33	31	106	180	94	111	102	2	2	0	5	1	1	2	0	1	2	135	1	24	0	0	57	47
+hsa-mir-92b_83_G_a	7	30	4	3	12	21	24	7	17	13	12	3	15	7	8	2	3	29	14	12	33	10	35	48	22	17	13	36	38	17	18	24	33	13	15	90	44	16	25	3	11	4	28	4	12	1	11	27	9
+hsa-mir-340_37_U_a	0	1	0	0	0	1	0	2	0	1	0	0	0	0	1	0	0	0	0	1	1	2	1	0	0	0	0	1	0	1	0	5	3	0	0	5	6	0	0	0	0	1	3	0	0	0	0	1	1
+hsa-let-7a-1_5_A_g	19	87	6	96	46	14	157	14	24	17	14	55	40	11	27	4	8	80	105	61	37	37	41	48	75	26	13	60	52	25	23	47	0	0	2	0	0	0	0	0	1	1	49	0	10	1	1	11	16
+hsa-mir-98_44_G_u	8	17	0	32	19	13	15	7	3	3	1	2	10	3	25	0	1	6	2	14	10	5	8	7	17	11	4	8	12	4	3	2	1	1	0	2	0	0	1	0	0	0	38	0	1	1	0	9	3
+hsa-let-7d_29_U_a	4	15	2	13	11	8	6	5	10	5	1	3	3	1	4	0	2	7	6	14	12	9	30	3	11	5	5	12	19	6	8	11	36	16	13	153	69	11	22	2	38	4	22	12	3	5	14	43	7
+hsa-mir-125b-2_76_C_u	4	1	0	1	2	2	0	11	3	0	0	1	7	1	0	7	1	1	0	0	2	1	19	0	4	2	1	9	10	17	9	1	1	0	0	0	0	0	0	0	0	0	5	0	1	0	0	4	0
+hsa-mir-28_77_G_u	209	279	39	117	1005	196	205	26	64	70	96	58	117	101	100	55	16	79	316	277	82	72	306	331	173	179	112	282	277	151	167	195	15	6	9	22	10	2	9	0	13	3	374	3	26	4	3	146	46
+hsa-mir-106b_73_C_u	53	43	3	266	335	29	88	30	17	24	27	37	29	22	74	34	12	26	74	62	26	69	139	94	47	68	50	83	106	68	51	59	4	0	0	6	3	0	4	0	2	1	77	0	9	1	1	18	19
+hsa-mir-143_84_G_a	6	5	9	7	15	29	7	3	21	12	4	4	3	10	2	4	3	15	8	27	7	12	118	26	50	35	21	76	50	11	30	42	0	2	0	0	1	0	1	0	0	0	30	1	4	0	0	3	2
+hsa-mir-106b_73_C_a	475	952	115	1509	2563	459	882	366	312	250	239	280	397	313	531	234	81	434	503	457	908	878	1083	705	845	550	292	655	1038	469	378	942	70	15	33	112	80	20	58	3	44	28	1505	13	72	3	11	381	316
+hsa-mir-1260b_18_A_g	7	9	2	54	23	6	10	4	4	5	12	4	12	13	16	0	15	10	24	1	4	7	7	22	4	5	5	5	4	4	8	3	1	0	1	1	1	0	2	0	4	1	18	0	13	2	1	100	1
+hsa-mir-23b_81_G_a	11	27	9	28	39	30	10	5	29	6	8	12	5	8	12	17	1	17	13	12	22	25	88	38	29	40	12	27	44	65	59	22	1	0	1	0	2	1	0	0	0	1	31	0	0	0	0	11	8
+hsa-mir-23b_81_G_c	11	8	5	8	4	16	4	4	16	11	1	3	5	10	2	3	1	13	6	12	2	5	58	13	23	30	10	31	35	37	19	20	2	0	1	2	0	1	0	0	0	0	16	1	0	0	0	4	6
+hsa-mir-339_36_C_a	13	41	7	80	30	26	40	7	7	20	20	2	12	33	26	3	2	60	18	22	124	86	33	50	20	13	13	18	38	7	26	22	21	10	25	13	20	4	11	4	4	14	137	48	42	12	14	116	14
+hsa-mir-143_84_G_u	0	2	1	0	1	4	3	1	6	0	0	0	0	2	1	1	2	0	1	3	0	1	22	2	5	8	1	9	2	2	7	4	0	0	0	0	0	0	0	0	0	0	2	0	0	0	0	1	1
+hsa-mir-23b_81_G_u	432	608	338	465	910	497	178	294	494	285	154	249	215	145	351	338	15	380	311	576	218	605	2331	813	762	1555	821	1324	1658	2532	942	580	8	2	2	4	2	3	1	1	1	0	590	2	81	0	2	304	266
+hsa-mir-148b_84_U_a	311	1045	58	1117	235	436	281	224	163	239	224	141	289	101	254	121	108	437	299	255	248	236	1800	616	518	306	242	756	860	598	284	1562	6	4	1	44	31	3	10	1	10	0	1609	5	93	1	1	1197	342
+hsa-mir-542_74_A_u	5	24	3	10	8	12	4	2	1	6	2	3	15	1	1	0	0	6	4	6	0	1	35	80	20	7	6	15	11	26	18	29	3	0	1	0	0	0	0	0	0	1	31	0	3	1	0	19	8
+hsa-mir-423_36_C_a	2	5	0	12	2	1	2	3	1	0	1	2	3	4	5	0	0	7	3	1	6	2	9	0	2	2	3	2	10	0	3	13	9	3	0	25	5	1	10	2	8	3	9	8	4	9	5	1	4
+hsa-mir-222_93_U_a	1	2	0	1	2	7	1	2	3	2	0	2	0	1	3	1	0	6	1	2	1	0	10	7	9	4	2	2	3	5	10	1	1	0	2	0	1	0	0	0	0	0	1	1	0	0	1	1	9
+hsa-mir-99a_35_G_u	24	170	10	17	43	9	11	82	14	13	6	6	162	18	7	59	0	29	15	30	138	16	259	29	121	75	12	111	100	184	303	44	0	0	0	0	2	0	0	0	1	0	33	0	22	0	1	93	12
+hsa-mir-26a-2_36_G_-	17	33	5	23	50	32	19	12	7	8	45	4	14	3	30	4	0	23	22	31	9	26	43	150	37	41	29	35	42	34	33	29	1	1	2	2	0	1	0	0	3	1	43	3	25	1	2	31	19
+hsa-mir-222_93_U_c	1	0	0	0	2	2	0	0	0	0	0	2	1	3	0	0	0	2	1	2	0	1	5	0	4	0	0	0	1	1	4	0	0	0	0	0	0	0	0	0	0	0	3	0	0	0	0	0	7
+hsa-mir-222_93_U_g	0	0	0	0	1	5	0	0	0	0	0	0	1	0	0	2	1	0	1	0	2	0	1	4	1	2	0	0	0	3	1	0	0	0	0	0	0	0	0	0	0	0	0	0	0	0	0	0	0
+hsa-mir-22_75_U_g	19	33	11	32	18	82	106	10	17	15	20	18	37	26	20	21	3	51	15	34	35	20	171	100	90	69	43	113	84	40	87	110	28	9	9	26	16	11	8	5	25	10	57	6	10	5	2	24	28
+hsa-mir-21_7_G_a	12	24	5	23	18	130	30	11	11	24	18	19	16	5	19	19	0	35	12	53	12	25	422	121	97	70	29	247	138	86	90	193	41	3	16	47	2	4	3	1	3	2	48	6	0	1	0	7	12
+hsa-mir-1269a_88_G_u	80	1085	40	639	6	0	44	284	8	0	0	28	352	8	13	5	0	121	0	0	7	114	97	145	285	13	76	154	0	270	1	0	0	0	0	41	0	0	0	0	0	0	0	0	18	0	0	0	0
+hsa-mir-744_33_G_a	1	1	0	11	16	2	2	1	1	2	1	2	0	0	2	0	0	4	1	3	3	0	4	6	4	1	2	1	1	3	3	0	3	0	0	0	2	2	0	0	0	0	0	1	0	1	0	7	3
+hsa-mir-375_62_G_u	11	24	4	3983	0	1	1	3	5	60	37	3	0	1	5	0	2	2	5	76	0	7	0	0	0	0	0	0	0	0	0	0	3	3	0	15	31	8	12	1	20	1	7	0	3	0	3	15	0
+hsa-mir-542_75_G_u	3	4	1	3	5	4	1	1	0	1	1	1	6	0	0	1	0	1	2	3	0	3	16	28	8	5	0	7	7	22	13	5	0	0	0	0	0	0	0	0	0	1	6	0	0	1	0	3	3
+hsa-mir-424_70_C_a	0	1	0	3	0	0	0	0	0	1	0	0	0	0	0	0	0	0	0	2	0	0	2	0	1	0	0	3	1	0	1	1	1	0	0	0	0	0	0	0	0	0	0	0	0	0	0	1	1
+hsa-mir-375_63_G_u	0	0	0	6	0	0	0	0	0	0	0	0	0	0	0	0	0	0	0	0	0	0	0	0	0	0	0	0	0	0	0	0	0	0	0	0	0	0	0	0	0	0	0	0	0	0	0	0	0
+hsa-mir-375_62_G_a	33	135	21	20793	1	74	8	21	32	312	158	13	1	15	17	1	3	39	85	452	21	34	9	128	6	11	4	14	21	3	0	17	103	149	5	393	1026	80	392	7	340	60	301	8	105	3	60	731	26
+hsa-mir-32_26_C_a	2	1	0	3	1	3	0	0	1	1	1	0	1	1	1	0	1	1	1	0	5	1	4	0	3	0	3	6	2	3	0	9	0	0	0	0	0	0	0	0	0	0	4	0	1	0	0	9	2
+hsa-mir-99a_35_G_a	127	1373	92	172	353	154	77	575	336	94	62	60	662	55	62	305	0	131	85	178	1440	73	2677	219	1199	446	103	916	1009	1262	1219	615	7	2	2	9	18	2	7	0	8	0	357	1	178	0	1	677	63
+hsa-mir-542_75_G_a	3	7	0	5	3	7	0	1	0	2	2	0	2	1	0	0	0	3	2	4	5	2	30	51	10	5	0	9	8	16	4	23	2	0	0	0	0	0	1	0	0	0	17	1	1	0	0	14	4
+hsa-mir-375_63_G_a	0	3	0	138	0	1	0	0	0	3	2	0	0	1	0	0	1	0	1	4	0	0	0	0	0	0	0	0	0	0	0	0	0	0	0	0	2	0	0	0	1	0	1	0	1	0	0	16	0
+hsa-mir-192_45_A_u	3	5	1	6	25	3	2	5	1	2	1	2	2	2	2	0	1	10	13	6	3	3	5	4	2	2	8	0	8	57	4	7	0	8	0	1	1	8	2	0	0	0	7	0	1	0	0	3	7
+hsa-mir-151a_68_A_u	623	1009	276	1306	2016	746	643	508	363	1003	361	387	621	337	737	398	134	404	931	1060	291	406	3159	1702	742	880	744	1808	1266	1697	944	751	227	118	79	410	326	50	147	14	183	43	1572	84	221	26	37	632	456
+hsa-mir-224_32_U_a	3	10	0	0	0	5	0	1	0	0	0	0	0	0	2	1	0	2	0	2	0	3	0	4	0	3	0	1	8	2	5	0	0	0	0	0	0	0	0	0	0	0	2	0	0	0	0	0	0
+hsa-mir-181a-1_47_U_a	0	2	0	3	2	6	1	0	1	3	3	0	1	0	2	1	0	3	2	13	3	1	28	14	4	3	0	6	3	4	4	4	6	2	5	7	4	3	4	0	3	0	9	6	1	1	1	13	7
+hsa-mir-411_20_A_g	5	1	0	3	0	0	1	1	0	0	0	0	7	2	0	0	0	4	0	0	0	1	0	0	0	0	1	0	1	0	0	0	0	0	0	0	0	0	0	0	0	0	0	0	0	0	0	1	4
+hsa-mir-145_39_U_a	20	14	7	9	22	43	10	6	14	12	11	1	14	13	8	12	2	38	5	15	16	15	115	23	65	39	23	30	52	7	47	24	10	3	7	2	4	5	2	0	1	0	34	4	3	1	1	29	11
+hsa-mir-940_81_G_u	16	16	3	22	26	6	36	13	12	11	3	9	19	19	23	11	5	50	76	51	28	17	27	22	20	16	13	11	16	16	24	25	10	3	9	2	2	3	9	1	3	4	54	0	4	6	6	31	14
+hsa-mir-744_33_G_u	5	8	2	17	19	4	4	1	2	4	0	5	0	1	13	1	2	3	7	6	5	2	9	17	5	6	2	2	4	1	1	3	0	0	0	0	0	0	0	0	0	0	2	0	0	1	0	8	3
+hsa-mir-141_82_U_a	145	391	16	176	2	2	0	242	21	37	9	116	35	29	81	0	0	103	185	285	0	32	0	0	0	0	0	0	0	0	2	0	5	2	0	15	18	6	5	1	3	1	56	5	10	2	5	50	76
+hsa-mir-542_38_A_u	0	0	0	0	0	0	0	0	0	0	0	0	1	0	0	0	0	0	0	0	0	0	0	0	0	0	0	0	0	0	0	0	0	0	0	0	0	0	0	0	0	0	0	0	0	0	0	1	0
+hsa-mir-146a_42_U_a	6	10	0	14	1	5	5	2	2	7	2	5	6	1	4	1	1	18	4	2	18	7	10	15	17	14	5	20	18	32	37	45	12	3	5	14	9	7	23	0	2	8	32	6	2	3	7	7	11
+hsa-mir-30e_39_C_a	61	362	29	179	116	169	75	60	43	60	18	18	58	40	89	62	22	81	61	171	208	84	681	432	411	205	139	582	447	479	432	609	2	1	2	3	6	1	4	1	3	1	332	3	84	0	0	401	94
+hsa-mir-106b_32_U_a	12	22	5	63	98	6	29	18	6	8	12	5	14	4	34	10	5	14	22	30	29	31	41	13	18	9	6	19	18	14	13	43	10	8	5	26	21	8	16	1	25	5	46	10	14	1	9	24	18
+hsa-mir-27a_72_C_a	130	218	77	159	194	187	67	101	116	111	162	119	292	146	267	53	16	371	163	286	461	270	555	214	315	209	173	326	333	213	480	248	153	54	47	85	70	29	68	7	99	35	383	78	64	7	26	330	153
+hsa-mir-27a_72_C_g	8	10	6	12	6	12	1	5	6	7	6	6	13	15	14	1	2	11	7	13	20	5	25	13	20	17	10	27	20	15	27	12	23	9	5	10	9	0	7	1	8	3	20	4	2	1	2	9	4
+hsa-mir-320b-1_59_A_u	2	6	0	3	12	4	1	1	3	0	3	1	0	2	2	2	0	3	1	5	3	1	11	1	2	0	0	5	5	2	0	2	2	0	2	1	3	0	0	0	0	0	2	1	1	0	1	3	1
+hsa-mir-135b_39_U_a	0	0	0	0	1	1	0	0	0	0	0	0	0	0	0	1	0	3	0	12	5	0	1	0	0	2	0	0	0	6	2	0	0	0	0	0	0	0	0	0	0	0	4	0	0	0	0	8	0
+hsa-mir-96_30_C_u	1	1	0	15	1	2	3	0	0	1	0	0	0	1	0	0	2	1	0	4	0	1	4	2	0	1	1	2	1	2	0	2	0	0	0	0	0	0	0	0	0	0	4	0	2	1	0	2	0
+hsa-mir-20a_31_U_a	30	98	7	80	253	101	51	40	22	25	23	44	11	5	29	15	15	73	15	206	109	62	126	131	94	63	37	93	98	180	144	106	2	0	0	5	0	1	0	0	0	0	47	0	11	0	1	27	58
+hsa-mir-96_30_C_a	0	1	0	5	2	3	0	0	0	1	0	0	0	0	1	0	0	1	0	3	0	0	6	3	0	2	0	0	0	0	1	4	0	1	0	1	0	0	0	0	0	0	7	0	0	0	0	12	1
+hsa-mir-192_46_G_a	1	0	0	0	3	1	0	0	0	1	1	0	0	1	0	0	0	1	2	3	4	1	0	0	0	1	0	0	2	10	1	3	1	38	0	1	0	26	3	0	0	1	2	1	0	0	1	5	1
+hsa-mir-134_29_G_a	43	637	13	50	10	32	14	24	13	70	27	30	177	90	31	12	11	210	41	39	7	92	168	24	227	38	30	123	199	3	99	26	40	12	15	17	4	17	8	20	13	7	54	2	12	19	9	105	646
+hsa-mir-320b-1_58_C_-	2	11	1	8	23	9	7	4	3	0	0	2	3	5	2	1	3	6	1	10	4	2	18	6	5	2	1	6	10	3	2	3	8	18	5	21	13	3	15	1	15	11	10	5	4	8	6	14	2
+hsa-mir-138-2_33_A_u	0	0	1	0	10	3	0	1	1	0	0	0	0	0	0	0	0	24	1	0	1	1	16	0	1	0	0	1	2	2	1	2	0	1	4	1	6	2	0	1	0	0	1	0	0	5	0	2	0
+hsa-mir-210_88_U_a	660	246	229	1717	232	149	288	295	512	130	424	309	355	427	753	93	21	1196	464	730	424	443	61	265	163	57	176	212	146	87	128	308	1385	660	233	4722	745	339	194	243	284	64	423	295	266	508	768	786	348
+hsa-mir-10b_50_U_a	174	538	6	79	73	101	53	93	122	7	34	728	90	67	164	5	32	130	119	2219	51	37	1321	39	278	134	92	279	971	243	518	110	3	1	0	9	1	2	2	0	4	5	65	1	145	1	0	65	11
+hsa-mir-181b-1_58_U_a	53	584	31	208	59	304	145	65	48	220	64	72	58	23	69	23	12	128	77	1178	85	94	1135	418	238	176	88	399	507	218	148	556	58	33	10	98	57	20	16	1	21	6	756	5	150	1	4	699	46
+hsa-mir-210_88_U_g	45	14	18	142	7	5	10	19	38	7	21	17	30	45	38	6	1	69	39	63	16	28	5	8	2	4	6	12	8	2	9	12	206	86	12	508	66	38	25	39	22	9	32	15	8	62	72	38	18
+hsa-mir-30d_30_G_-	0	0	0	0	0	0	0	0	0	0	0	0	0	0	0	0	0	0	0	0	0	1	0	0	0	0	0	0	1	0	0	0	0	0	0	0	0	0	0	0	0	0	0	0	0	0	0	0	0
+hsa-mir-1269a_88_G_a	84	3159	26	710	8	0	131	234	14	0	0	50	416	7	8	5	0	227	0	0	53	176	395	210	1057	28	46	298	0	351	1	1	0	0	0	136	0	0	0	0	0	0	0	0	26	0	0	0	0
+hsa-mir-10b_50_U_g	0	4	0	1	1	1	0	0	3	0	0	5	1	0	1	0	1	1	2	31	0	0	27	0	1	2	1	6	16	1	6	1	0	0	0	0	0	0	1	1	0	0	0	0	1	0	0	1	0
+hsa-mir-17_37_U_a	80	236	22	268	507	166	154	92	39	50	88	163	39	9	72	23	33	236	52	274	198	125	177	281	117	117	54	102	150	214	130	131	2	1	1	10	3	1	1	0	0	0	79	2	22	0	0	69	154
+hsa-mir-200b_80_G_a	72	141	8	241	419	26	88	39	36	41	1	48	19	23	113	39	0	68	102	310	313	112	327	125	260	142	49	145	62	205	121	37	1	0	1	2	1	1	1	0	0	0	93	0	26	0	0	217	6
+hsa-mir-199a-1_70_G_a	4	5	2	4	2	16	9	0	4	6	0	0	4	4	4	2	0	7	4	25	1	2	77	19	26	19	2	60	25	18	18	25	0	0	0	0	0	0	0	0	0	0	10	0	0	0	0	1	4
+hsa-mir-328_70_C_a	11	33	6	16	23	14	15	4	9	5	8	6	5	2	14	2	2	14	5	10	25	5	29	60	32	20	8	16	33	11	15	40	14	5	1	16	18	3	7	0	7	5	46	0	16	5	3	69	15
+hsa-mir-103a-1_71_A_g	20	68	17	50	127	119	154	22	39	26	36	27	26	22	45	20	10	42	23	85	100	42	302	158	103	97	42	195	132	126	93	158	13	8	1	13	3	3	2	1	2	1	93	3	8	0	2	20	32
+hsa-mir-708_34_G_u	10	46	8	9	87	7	6	25	14	1	2	1	23	4	26	8	0	9	27	73	19	4	63	8	9	12	1	33	20	7	57	26	0	0	0	1	0	0	0	0	0	0	7	1	0	0	0	1	9
+hsa-mir-181c_87_C_u	14	36	7	34	9	25	40	3	10	24	3	13	49	14	11	11	8	31	16	60	24	8	108	22	46	20	26	79	68	79	40	78	0	0	0	0	1	0	0	0	0	0	45	0	31	0	0	61	19
+hsa-mir-1307_63_G_u	5	18	3	15	30	12	19	11	4	18	5	16	13	6	13	3	1	24	56	25	10	11	37	24	13	9	3	17	15	12	37	12	0	0	0	3	0	0	2	1	0	0	22	1	2	0	0	18	10
+hsa-mir-708_34_G_a	21	92	6	17	155	10	4	39	26	5	5	1	10	8	38	22	1	18	53	177	59	9	95	17	22	27	4	37	25	16	41	56	1	0	0	1	0	2	0	0	0	0	1	0	1	0	1	4	16
+hsa-mir-221_87_C_u	41	63	19	26	59	248	19	16	15	33	66	7	50	55	82	10	5	73	29	80	24	31	327	158	66	92	66	103	108	33	67	45	18	9	7	62	23	3	8	0	6	2	164	1	56	0	5	82	42
+hsa-mir-181c_87_C_a	2	8	0	32	7	7	11	6	3	9	3	4	16	5	5	0	0	13	5	53	14	3	77	14	9	14	6	35	31	29	25	36	3	0	2	3	7	0	3	1	0	1	31	0	16	0	0	35	1
+hsa-mir-103a-1_71_A_u	36	67	9	76	239	106	170	27	28	22	19	31	18	16	61	30	10	39	31	93	63	39	466	287	108	129	53	132	134	182	113	127	7	1	0	8	1	1	2	0	2	0	54	1	11	0	0	28	31
+hsa-mir-221_87_C_a	12	22	1	2	21	91	7	5	12	8	19	6	9	15	17	6	1	18	7	23	34	9	131	62	37	21	12	32	36	11	17	16	27	6	8	91	26	6	6	0	8	2	63	8	10	2	2	29	19
+hsa-let-7a-1_78_C_a	2	16	0	11	11	6	2	3	2	5	4	0	18	3	7	3	1	19	5	11	14	10	8	6	15	8	13	16	19	11	6	12	0	0	0	1	0	0	0	0	0	0	9	0	0	0	0	6	4
+hsa-mir-98_43_U_a	4	12	0	20	10	12	10	2	4	3	0	1	6	2	4	0	0	6	2	9	3	3	14	14	13	8	0	19	14	9	9	17	38	1	6	57	39	2	15	1	43	10	34	2	0	1	1	22	2
+hsa-mir-221_87_C_g	0	0	0	0	2	9	2	0	0	2	3	0	0	2	1	1	0	2	1	2	0	0	13	6	5	2	3	11	4	2	1	6	8	2	0	15	7	3	5	0	0	2	6	1	1	0	1	4	0
+hsa-mir-183_49_G_a	1	2	1	4	13	1	2	0	0	0	0	2	2	0	2	0	0	0	0	0	2	3	2	4	2	1	0	0	0	2	1	0	0	0	0	0	0	0	0	0	0	0	5	0	3	0	0	1	2
+hsa-mir-339_38_U_a	2	7	5	19	17	22	26	6	4	16	10	1	6	4	5	10	1	34	6	10	33	31	14	45	14	12	10	20	19	10	26	20	4	0	3	1	1	1	1	0	0	2	31	2	9	1	1	23	10
+hsa-mir-149_38_G_a	14	2	2	0	137	2	4	5	5	1	0	1	5	18	2	0	0	8	7	16	691	50	25	2	7	39	7	8	26	49	31	3	0	0	1	0	2	1	0	0	0	1	8	0	1	0	0	1	6
+hsa-mir-574_82_A_u	17	45	23	140	40	51	27	13	11	39	21	3	59	16	26	2	3	55	29	30	13	31	96	52	71	29	60	55	100	51	57	39	4	1	1	2	0	0	0	0	0	1	74	1	6	0	0	64	23
+hsa-mir-26a-1_32_G_a	111	260	44	115	150	102	97	38	62	63	302	37	89	34	127	20	7	162	69	167	147	123	375	339	209	147	66	222	251	140	191	312	59	38	57	92	103	28	35	5	40	28	374	57	317	21	22	340	131
+hsa-mir-149_38_G_u	50	4	2	1	266	3	10	2	9	6	1	1	9	20	7	3	0	6	22	28	398	50	55	4	5	71	22	14	53	92	45	8	0	0	1	1	0	0	1	0	0	0	11	1	0	0	1	5	4
+hsa-mir-376c_48_A_g	0	6	1	0	1	2	1	3	0	0	3	0	7	6	1	1	0	5	1	1	2	1	17	4	13	2	1	14	15	1	4	3	0	0	0	1	0	0	0	0	0	0	2	0	1	1	1	8	17
+hsa-mir-182_45_C_a	250	469	25	2519	1068	525	840	105	100	94	95	100	171	49	223	36	8	117	41	913	614	265	1076	490	592	320	63	415	530	426	85	565	15	10	6	53	71	9	19	2	24	6	922	52	102	1	4	1048	166
+hsa-let-7a-1_78_C_u	97	201	16	183	201	67	54	64	31	141	14	30	152	77	88	35	21	137	141	196	115	120	126	95	186	143	349	220	240	192	82	109	0	0	2	0	1	1	0	0	0	0	135	0	16	0	0	109	84
+hsa-mir-199b_48_C_u	2	3	2	2	1	3	2	1	0	1	0	0	4	6	3	1	0	8	1	0	3	5	25	2	7	3	6	7	10	0	8	5	0	0	1	0	0	0	1	0	0	0	3	0	0	0	0	1	9
+hsa-mir-199b_48_C_a	3	11	4	6	5	8	2	1	1	7	4	1	10	4	6	1	4	18	2	6	11	6	66	11	26	21	16	34	49	17	20	28	2	0	0	0	1	0	0	0	0	0	12	1	0	0	0	3	5
+hsa-mir-363_72_A_g	46	30	1	9	13	22	48	12	5	6	9	36	26	0	5	29	3	13	3	91	7	22	37	33	74	36	2	24	65	15	6	113	1	0	3	0	0	1	1	0	1	0	20	0	8	1	2	1	10
+hsa-mir-200b_80_G_u	88	154	43	160	360	51	69	35	33	96	10	58	31	21	87	63	0	78	89	249	130	261	413	105	176	367	477	209	112	575	185	24	0	0	1	1	2	1	0	0	0	1	128	1	47	0	0	221	10
+hsa-mir-363_72_A_u	9	6	0	0	0	2	1	1	0	0	0	4	2	0	1	4	1	0	0	6	0	4	3	5	11	6	0	1	5	1	2	7	0	0	0	0	0	0	0	0	0	0	3	0	1	0	0	0	1
+hsa-mir-26a-1_32_G_u	195	291	92	272	452	268	169	78	89	127	516	55	222	60	285	30	11	284	198	518	127	265	652	831	383	323	189	476	501	355	356	412	51	20	28	53	57	13	15	4	21	9	587	32	426	12	12	532	214
+hsa-mir-34a_43_U_a	13	42	6	20	9	60	28	14	17	41	8	6	28	12	10	9	35	20	10	12	35	15	94	49	21	19	18	58	67	17	62	126	14	21	6	64	29	6	31	1	18	12	196	32	59	1	5	176	20
+hsa-mir-146a_44_U_a	3	4	1	4	3	3	3	0	0	0	2	1	1	0	0	0	0	6	1	5	7	1	4	12	3	5	0	4	4	10	16	7	2	0	0	1	0	0	1	0	0	0	15	0	1	0	0	2	8
+hsa-mir-101-1_67_A_c	46	84	21	96	34	115	14	32	44	77	15	10	91	28	44	18	10	25	87	59	24	25	193	66	84	82	74	334	281	156	86	336	1401	554	204	884	704	248	599	5	917	152	100	82	35	21	108	109	43
+hsa-mir-92b_76_G_c	0	0	0	0	0	0	0	0	0	0	0	0	0	0	0	0	0	0	0	0	0	0	0	0	0	0	0	1	0	0	0	0	0	0	0	0	0	0	0	0	0	0	0	0	0	0	0	0	0
+hsa-mir-221_86_U_a	12	36	6	11	20	125	3	6	13	23	35	5	20	13	15	18	10	22	6	21	30	5	142	34	29	19	15	46	31	23	28	30	130	59	29	388	99	38	32	0	12	10	70	15	32	4	6	35	25
+hsa-mir-941-1_69_C_a+hsa-mir-941-3_69_C_a+	1	10	4	27	11	11	1	5	1	1	6	0	3	2	4	3	7	10	3	2	21	4	27	10	7	8	5	16	9	16	11	33	0	0	0	0	0	1	2	0	0	0	7	1	4	0	0	4	8
+hsa-mir-183_50_U_a	176	396	17	518	1198	294	783	125	86	43	94	225	108	31	163	24	7	177	66	395	956	259	244	418	676	283	47	179	333	251	111	237	4	3	5	6	7	3	4	0	3	8	358	7	18	1	1	222	129
+hsa-mir-221_86_U_g	1	6	0	4	1	14	2	2	2	0	3	1	2	3	1	3	1	2	1	2	6	1	19	4	5	2	5	9	11	8	7	11	17	11	0	72	15	11	8	0	3	0	7	1	3	0	2	3	2
+hsa-mir-126_74_C_u	93	216	39	169	154	129	48	73	44	174	51	32	76	47	156	36	17	310	206	175	109	193	75	146	247	182	168	181	460	118	168	274	5	2	5	1	12	6	1	0	1	1	260	1	61	3	0	164	135
+hsa-mir-181b-1_60_G_u	9	22	2	32	0	0	0	8	0	27	6	5	3	5	6	0	1	51	7	193	0	11	0	1	0	0	0	1	0	0	0	0	15	7	0	23	13	5	1	0	0	3	49	1	13	1	4	38	14
+hsa-mir-941-1_69_C_u+hsa-mir-941-3_69_C_u+	1	2	0	15	4	5	2	1	1	1	3	0	4	2	1	2	3	4	0	1	9	5	6	6	6	5	2	4	6	4	12	9	0	0	0	0	0	0	0	0	0	0	6	0	1	0	0	0	6
+hsa-mir-15b_80_G_u	42	70	1	193	148	21	40	19	4	17	9	9	19	28	109	9	2	53	74	161	99	67	52	85	62	126	49	59	79	57	24	37	0	0	3	3	0	0	0	0	0	0	47	0	3	0	2	11	26
+hsa-mir-584_36_A_u	10	7	11	5	1	3	3	12	11	13	4	5	6	65	34	0	5	74	3	13	3	41	17	7	6	6	2	8	19	13	1	10	4	9	0	1	1	10	1	0	3	2	18	0	0	0	0	7	8
+hsa-mir-455_40_G_a	1	0	0	0	1	1	1	1	0	1	1	0	1	1	0	0	0	2	1	0	4	0	11	3	1	2	2	2	4	4	4	4	0	0	0	0	1	0	0	0	0	0	0	0	2	0	0	0	2
+hsa-mir-126_74_C_g	0	1	0	1	2	1	0	0	1	0	0	0	0	1	0	0	0	1	2	0	1	1	3	0	0	1	2	1	1	1	1	2	0	0	0	0	0	0	0	0	0	2	3	0	0	0	0	2	4
+hsa-mir-144_70_C_g	4	0	1	1	0	0	0	1	0	0	2	2	0	3	1	0	1	4	1	0	0	0	0	1	3	3	6	1	8	3	1	39	0	0	0	2	0	0	0	0	1	0	0	0	0	0	0	7	0
+hsa-mir-191_40_U_a	1	0	0	1	2	1	0	0	0	1	2	0	0	0	1	0	2	0	0	1	2	0	1	1	0	1	0	0	1	0	2	4	10	0	0	5	2	2	0	2	0	0	1	0	0	0	0	0	3
+hsa-mir-126_74_C_a	209	878	108	259	310	287	109	179	170	256	115	115	116	38	297	74	37	347	533	338	217	325	227	417	442	339	277	353	1007	407	199	537	0	0	0	0	0	1	0	0	1	0	540	25	99	0	0	240	229
+hsa-mir-214_51_C_a	0	7	1	3	0	5	3	3	2	5	1	1	10	9	8	1	0	9	3	5	3	8	57	6	9	10	2	10	22	6	4	21	0	0	1	0	0	0	0	0	0	0	8	0	5	0	0	6	3
+hsa-mir-181a-2_98_C_u	38	93	15	37	45	159	61	14	19	121	26	22	45	23	28	25	12	32	29	87	39	23	234	95	71	113	78	129	160	81	92	85	0	0	0	0	2	0	0	0	0	3	164	2	22	0	0	138	27
+hsa-mir-215_46_A_c	0	0	1	0	2	0	0	0	0	0	0	1	0	0	0	0	0	0	0	0	0	0	1	1	1	0	0	0	1	8	0	1	0	3	1	0	0	3	0	0	0	0	0	0	0	0	0	0	1
+hsa-mir-181a-2_98_C_a	6	36	3	17	17	26	25	8	12	12	3	3	8	2	9	8	0	9	8	51	14	11	159	49	32	27	14	55	72	24	16	41	1	1	0	4	4	2	1	0	1	0	75	1	5	1	0	56	4
+hsa-mir-326_79_G_u	1	5	3	78	0	5	7	1	2	5	1	4	2	0	1	2	0	5	5	0	4	3	1	4	2	2	1	1	3	4	0	10	26	10	19	77	64	7	70	52	357	127	70	14	12	26	34	47	4
+hsa-mir-21_32_G_u	1	1	1	1	1	2	2	0	0	1	3	0	0	1	1	0	0	6	0	2	3	1	8	4	4	3	14	1	3	0	8	3	0	0	1	0	0	2	0	0	0	0	0	0	0	0	0	3	1
+hsa-mir-30d_30_G_u	8	12	0	25	25	10	5	6	7	12	2	3	7	0	12	2	3	3	4	13	3	10	13	26	14	13	7	7	19	28	10	5	2	0	4	1	3	0	3	1	2	3	25	1	6	1	1	13	6
+hsa-mir-708_33_G_u	8	40	4	20	49	4	3	11	3	0	0	1	18	4	26	7	0	5	14	44	8	11	58	11	21	16	3	31	25	9	36	50	3	0	0	0	0	0	1	0	0	0	9	0	1	0	0	8	1
+hsa-let-7f-1_6_G_c	0	0	0	0	0	0	0	0	0	0	0	1	0	0	0	0	0	0	0	0	0	0	1	0	0	0	0	0	0	0	0	0	0	0	0	0	0	0	0	0	0	0	0	0	0	0	0	0	0
+hsa-let-7d_28_U_a	15	33	8	24	19	19	18	6	17	18	9	7	26	11	23	7	4	16	11	19	21	17	127	13	23	19	9	49	52	47	34	82	1	5	2	11	15	4	3	0	4	0	48	2	13	1	1	41	15
+hsa-mir-452_35_A_u	1	10	2	0	0	1	0	0	0	0	0	0	1	1	4	0	0	0	0	0	1	1	0	9	0	1	0	0	0	1	1	0	0	1	0	0	0	0	0	0	0	0	11	0	0	0	0	7	0
+hsa-mir-21_32_G_c	0	0	0	0	0	0	0	0	2	0	1	0	0	1	0	0	0	0	0	0	0	0	1	0	0	0	3	1	0	0	0	1	0	0	0	1	1	1	0	0	1	1	0	2	0	0	0	0	0
+hsa-mir-19a_71_A_u	0	2	0	14	18	1	3	1	0	0	0	3	0	0	0	1	0	1	2	6	2	4	6	4	4	3	2	2	5	3	6	3	0	0	1	0	0	0	0	0	0	0	1	0	2	0	0	3	13
+hsa-mir-30d_29_U_a	5	16	1	18	28	12	6	3	11	3	4	3	2	1	9	1	0	2	3	11	10	6	25	23	20	21	4	23	20	35	9	21	0	0	0	1	1	0	1	0	1	0	18	3	9	0	0	18	1
+hsa-mir-21_32_G_a	0	0	1	1	1	0	0	1	2	1	2	4	0	0	0	0	0	4	0	1	0	0	1	1	3	1	1	1	2	1	1	1	0	0	0	1	0	0	0	0	0	0	8	5	0	0	0	0	2
+hsa-mir-4662b_26_U_c	19	110	85	435	41	23	31	122	7	20	7	111	128	119	61	34	0	130	34	43	83	34	345	240	94	92	359	164	70	271	176	49	4	5	1	5	3	0	8	0	7	2	47	0	2	1	0	36	11
+hsa-mir-30d_30_G_a	0	0	0	0	1	0	3	1	1	2	0	0	2	0	2	1	0	1	1	0	1	1	2	4	4	1	2	1	6	1	2	1	4	0	0	1	4	0	1	0	3	0	9	0	0	1	2	2	1
+hsa-mir-218-2_49_G_u	1	2	0	3	2	2	0	0	0	0	1	1	1	1	0	1	0	2	2	0	0	0	6	1	2	2	0	1	3	2	1	0	1	0	0	0	0	0	0	0	0	0	1	0	1	0	0	0	5
+hsa-mir-708_33_G_a	18	176	10	31	94	14	13	25	23	4	2	2	43	10	36	18	0	24	8	142	56	24	188	21	34	27	12	58	55	18	96	122	1	0	0	0	0	0	2	0	0	0	25	1	4	0	0	14	16
+hsa-mir-214_51_C_u	1	1	0	3	0	3	3	3	1	3	0	1	5	1	2	0	0	5	1	1	3	1	10	0	1	1	2	5	10	0	0	5	1	0	0	0	0	0	0	0	1	0	2	0	1	0	0	1	0
+hsa-mir-134_30_C_-	1	33	0	4	0	2	0	2	3	11	2	2	8	3	2	0	0	17	0	7	0	6	12	1	11	4	3	3	10	0	9	2	6	2	0	2	0	4	0	2	0	1	4	1	3	4	0	8	30
+hsa-mir-199a-1_69_G_u+hsa-mir-199b_87_G_u	24	22	14	26	21	78	23	10	6	49	12	15	67	30	31	10	0	92	15	77	22	49	270	54	113	83	59	181	145	33	91	99	12	1	1	1	1	0	0	0	1	0	51	0	6	0	1	21	44
+hsa-mir-148b_85_C_u	414	646	30	859	1013	269	299	116	60	233	114	208	163	111	263	56	28	460	480	430	382	228	661	448	300	373	164	309	441	354	140	246	21	3	7	23	11	7	5	0	8	2	783	9	35	5	6	358	179
+hsa-mir-181a-2_97_C_u	38	57	5	37	10	86	20	30	14	100	19	14	24	16	19	20	40	37	23	46	41	25	70	39	29	38	46	46	106	60	32	73	17	26	8	32	22	44	11	0	9	9	77	9	4	6	0	42	26
+hsa-mir-148b_85_C_a	9	43	1	23	23	17	12	3	8	9	10	10	9	6	11	9	1	37	8	16	15	8	36	23	15	15	5	15	26	11	9	25	7	0	3	3	7	0	3	0	3	0	27	3	0	0	1	17	8
+hsa-mir-339_71_C_u	1	1	0	2	1	0	2	0	0	0	0	1	1	0	0	1	0	0	2	0	0	2	1	0	1	0	1	2	1	1	2	3	1	0	1	0	0	0	0	0	0	0	1	0	0	0	0	4	0
+hsa-mir-196b_37_A_u	69	229	9	1	357	0	80	43	0	1	2	2	60	12	18	0	3	5	346	0	79	62	61	4	135	29	191	29	89	54	98	2	1	0	2	0	0	3	0	0	0	0	6	0	0	0	0	6	3
+hsa-mir-205_56_U_a	4780	11749	2576	7	6291	115	1149	3714	2553	15	7	1070	4592	2617	5080	1644	0	5247	1009	1562	20653	5632	3259	21	8944	2669	2398	1943	2976	9266	5932	276	18	4	45	0	0	3	0	7	0	4	228	1	2	1	19	64	290
+hsa-mir-139_29_U_a	2	2	0	2	0	15	2	0	8	1	1	1	2	0	3	0	2	3	3	2	3	1	10	8	5	8	3	5	12	8	5	11	0	0	0	0	0	0	0	0	0	0	11	0	0	0	0	4	3
+hsa-mir-24-1_66_G_a	902	2137	471	1649	1169	1793	1016	466	1277	687	731	575	937	784	1157	560	224	1997	917	1360	3368	1596	7932	2130	3027	1936	871	3174	2745	2022	2756	3433	84	43	35	92	78	27	55	12	34	20	4731	59	566	14	27	2974	663
+hsa-mir-497_25_A_g	1	6	1	4	2	0	0	1	12	6	1	1	5	1	3	0	0	2	6	2	1	1	1	4	1	5	3	6	15	2	0	11	3	2	0	0	10	1	10	0	20	2	46	1	9	1	0	23	3
+hsa-let-7i_82_C_u	31	27	12	41	7	36	16	13	10	9	22	9	52	17	12	9	21	51	15	15	62	18	27	23	49	11	26	23	50	25	27	42	2	2	2	0	1	0	1	1	2	0	46	0	35	1	2	16	32
+hsa-mir-361_65_U_a	2	4	0	5	1	8	0	1	3	3	2	1	3	2	6	1	1	2	2	0	3	4	3	2	7	0	1	11	12	13	8	19	17	19	2	18	20	6	21	0	7	10	7	3	1	0	2	2	0
+hsa-mir-342_84_C_a	3	3	0	3	2	1	3	0	1	1	1	1	0	1	2	4	0	12	0	3	13	5	11	6	12	3	5	13	6	8	6	17	18	3	4	17	5	11	3	0	1	6	4	1	0	2	6	4	10
+hsa-mir-99a_28_U_a	1178	749	702	2466	252	3106	856	386	1215	1300	15696	585	972	496	997	274	1484	1107	817	1128	1008	1552	5963	1551	3712	1608	1363	8289	4451	1872	3164	3707	22567	8361	8761	13396	11576	6071	13882	1571	14934	6806	2438	1684	334	3759	2083	420	854
+hsa-mir-29b-1_71_G_u	9	6	1	23	8	20	2	13	6	8	8	6	16	6	4	0	8	8	6	4	6	6	11	3	22	3	8	17	30	18	19	45	27	11	1	4	12	0	10	2	0	3	14	3	4	0	1	19	4
+hsa-mir-7706_67_A_u	0	1	0	0	4	2	3	1	0	0	1	1	0	0	1	1	0	0	0	3	0	1	5	4	2	1	0	1	3	3	0	0	0	0	0	0	0	0	0	0	0	0	0	0	0	0	1	0	0
+hsa-mir-30d_67_C_u	1	4	0	9	6	10	0	2	6	4	2	0	0	0	2	1	0	4	0	5	1	4	6	6	8	5	4	6	10	3	4	3	3	5	0	8	14	0	5	0	6	2	6	3	6	0	5	7	1
+hsa-mir-24-1_66_G_u	4581	6586	3645	5519	6656	4537	2910	1739	3873	2860	2781	2543	4767	3537	4704	3237	1378	7883	5905	5260	6213	8468	20955	5642	7432	8318	5903	12469	10464	8221	13223	9676	341	221	160	276	282	112	176	38	122	99	15113	217	2646	56	102	10232	2951
+hsa-mir-28_36_U_a	49	76	7	49	180	34	43	4	20	14	19	12	25	16	39	15	6	44	54	91	37	25	106	81	61	34	17	40	98	46	40	69	1	0	2	4	0	1	1	1	0	1	76	1	6	0	1	39	24
+hsa-mir-143_49_C_a	6	2	0	1	3	5	0	0	1	3	0	1	3	0	1	2	0	14	1	4	2	1	5	1	9	5	2	4	10	2	4	7	19	7	4	12	7	7	15	2	2	0	11	3	1	0	1	5	4
+hsa-mir-375_52_G_a	0	0	0	43	0	0	0	0	0	1	0	0	0	0	0	0	0	0	0	2	0	0	0	0	0	0	0	1	1	0	0	0	5	10	3	3	15	5	20	3	38	6	0	21	0	1	3	2	0
+hsa-mir-26a-1_33_U_a	3	4	1	0	2	1	1	2	1	0	3	0	3	1	1	2	1	0	0	3	1	2	13	11	10	3	3	12	5	9	3	6	0	0	1	0	0	0	0	1	0	2	6	1	2	0	0	1	3
+hsa-mir-16-1_36_U_a	58	175	23	108	88	62	39	36	42	55	62	28	81	49	79	14	18	109	82	59	105	79	181	83	79	54	35	96	123	69	118	116	86	48	47	144	63	44	41	5	79	59	224	63	57	3	39	134	81
+hsa-mir-181a-2_97_C_a	38	110	13	72	16	96	33	30	22	68	23	10	46	17	21	36	18	34	26	76	64	25	173	79	77	41	58	72	216	54	32	149	10	16	10	13	30	11	10	0	7	9	226	3	15	5	6	166	12
+hsa-mir-20b_29_U_a	17	14	0	0	3	3	12	7	0	0	1	24	7	0	3	19	2	4	0	13	2	4	7	13	14	6	1	2	7	7	2	28	0	0	0	0	0	0	0	0	0	0	5	0	0	0	0	0	9
+hsa-mir-16-2_32_U_g	3	2	9	2	0	1	0	1	0	2	0	3	6	2	9	0	1	3	4	6	0	6	1	0	0	0	0	0	1	0	1	1	0	0	0	0	1	0	0	0	0	1	3	0	0	0	0	1	1
+hsa-mir-181b-1_60_G_a	1	5	0	3	0	0	0	1	0	2	0	3	0	1	0	0	0	9	1	10	0	0	0	0	0	0	0	0	0	0	0	0	4	0	0	9	3	3	0	1	0	0	3	2	1	0	0	2	0
+hsa-mir-342_84_C_u	2	5	1	4	7	4	5	3	2	4	3	1	3	1	4	4	1	15	5	8	24	7	17	12	13	5	11	9	7	12	16	16	1	0	0	0	0	0	0	0	0	0	12	0	2	0	0	2	13
+hsa-mir-320b-2_91_C_a	9	29	8	31	66	3	13	15	5	10	1	2	8	12	5	3	6	14	6	14	9	5	40	2	6	8	4	17	21	1	14	12	15	14	7	12	24	5	9	1	14	8	25	3	16	10	8	24	7
+hsa-mir-199a-1_69_G_a+hsa-mir-199b_87_G_a	134	165	42	103	62	313	120	38	65	170	69	53	201	76	114	27	6	297	70	262	104	136	1194	350	418	304	221	761	811	233	379	523	21	3	7	13	3	2	10	0	3	2	299	1	22	3	0	137	129
+hsa-mir-143_82_A_u	39453	40585	17402	19115	36281	83614	15026	17054	117132	43041	21939	10549	44019	15852	17784	20097	7052	46151	32683	51666	12337	39251	358063	52632	116508	103074	36111	204200	203062	42309	115871	114580	20002	11134	3535	10557	14184	5159	12790	478	8622	3305	123424	898	9669	1113	937	51603	17427
+hsa-mir-143_60_C_u	0	0	0	0	0	0	0	0	0	0	0	0	0	0	0	0	0	0	0	0	0	0	3	0	2	1	0	0	0	1	3	0	0	0	1	1	0	0	2	0	1	1	2	0	0	0	1	1	0
+hsa-mir-891a_32_A_u	7	0	0	0	0	24	0	0	1	1	0	0	0	0	0	0	0	0	0	0	5	0	5	2	0	0	1	1	31	0	0	1	0	0	0	0	0	0	0	0	0	0	3	0	0	0	0	0	1
+hsa-mir-1-2_75_U_a	0	0	0	0	0	0	0	0	0	0	0	0	0	0	0	0	0	0	0	0	0	0	0	0	0	0	0	0	0	0	0	0	0	0	0	0	0	0	0	0	0	0	0	0	0	0	0	0	0
+hsa-mir-766_86_C_a	10	7	2	5	3	18	9	2	4	6	9	5	8	2	9	3	1	17	9	4	12	6	18	8	9	10	10	9	9	11	15	17	1	1	0	4	1	2	2	0	0	0	20	1	2	0	1	6	3
+hsa-mir-106b_34_G_a	10	55	3	90	177	12	40	13	5	5	9	16	15	4	27	3	1	20	11	32	77	39	71	39	63	5	5	34	31	25	24	27	1	0	1	1	1	0	0	0	1	0	54	2	6	0	0	18	35
+hsa-mir-130a_76_U_c	1	8	2	0	1	4	0	1	0	3	0	0	2	2	0	0	0	1	2	6	2	3	4	0	1	2	2	5	5	2	4	1	7	0	2	2	2	4	0	0	0	0	5	1	0	0	1	5	2
+hsa-mir-484_30_A_u	53	34	12	161	145	55	96	73	16	41	22	29	55	37	80	66	8	122	78	62	39	45	129	94	73	85	45	21	124	40	118	81	3	1	3	7	9	10	3	0	7	4	39	1	9	1	4	42	86
+hsa-mir-130a_76_U_a	6	18	0	1	4	0	2	1	1	4	1	1	5	0	4	0	5	10	4	12	8	4	10	4	5	2	4	7	16	0	2	7	1	1	2	4	7	1	1	0	3	3	16	1	5	0	0	10	5
+hsa-mir-140_86_G_a	4	4	2	2	7	6	2	1	4	2	6	0	1	1	2	2	0	4	0	12	4	2	95	22	18	9	9	37	32	18	17	18	10	6	2	10	4	1	1	0	1	1	13	1	1	0	0	5	3
+hsa-mir-766_86_C_u	9	16	3	5	6	12	16	2	4	10	10	2	5	5	3	2	8	7	9	10	7	6	12	17	10	5	7	11	12	19	12	15	0	0	0	1	1	1	1	0	0	1	27	0	0	0	0	4	24
+hsa-mir-125b-1_37_U_a	73	160	23	95	51	57	36	54	64	51	129	17	146	51	62	21	13	99	28	77	309	65	436	89	210	109	82	187	366	101	158	187	27	17	12	10	52	14	21	3	22	12	230	5	78	12	4	225	46
+hsa-mir-331_80_A_-	8	5	2	6	4	4	0	7	6	4	3	1	17	14	2	1	1	8	13	6	1	7	4	8	8	7	2	4	18	2	6	13	2	1	1	1	1	0	0	0	1	0	10	0	15	1	0	7	13
+hsa-mir-887_70_C_a	1	13	0	23	1	0	2	3	1	1	0	1	4	0	1	1	2	3	0	0	6	3	3	1	2	1	1	1	3	0	4	1	0	0	0	0	0	0	0	0	0	0	4	1	3	0	0	3	3
+hsa-mir-181b-1_96_A_u	9	16	2	14	5	7	6	5	4	43	12	8	9	5	5	2	0	16	7	24	16	4	15	19	20	18	13	7	19	7	6	10	2	2	3	0	1	1	0	0	6	1	53	12	7	1	0	29	11
+hsa-mir-23c_84_A_u	0	2	0	0	0	1	0	2	1	1	1	0	1	0	2	0	0	2	2	1	4	7	2	1	3	1	2	4	2	5	2	1	1	0	0	1	1	0	1	0	2	1	0	0	2	0	0	2	0
+hsa-mir-22_52_A_c	0	1	0	0	0	2	2	0	0	0	0	0	1	0	0	0	0	1	0	2	0	0	17	6	0	0	1	5	1	1	8	3	0	0	0	0	0	0	0	0	0	0	0	0	2	0	0	1	0
+hsa-mir-30a_69_U_c	5	15	4	4	5	4	3	3	3	7	0	4	5	9	3	2	0	11	10	11	2	1	20	2	4	5	6	11	32	14	4	5	6	6	0	0	8	2	1	0	4	1	13	1	4	1	0	10	4
+hsa-mir-7-1_48_U_a+hsa-mir-7-3_55_C_a	0	0	0	0	0	0	0	0	0	0	0	0	0	0	0	0	0	0	0	0	0	0	0	0	0	0	0	0	0	0	0	0	0	0	0	0	0	0	0	0	0	0	0	0	0	0	0	0	0
+hsa-mir-451a_42_U_a	0	1	0	0	0	0	0	0	0	0	0	1	0	0	0	0	0	0	0	0	0	1	0	1	0	0	0	0	1	1	0	0	0	0	0	0	0	0	0	0	0	0	0	0	0	0	0	0	0
+hsa-mir-149_35_C_a	27	7	0	1	21	2	4	4	21	6	0	0	4	50	0	5	3	7	1	4	260	20	23	1	4	14	1	3	16	2	4	8	1	1	4	0	1	0	4	2	3	3	17	1	2	0	6	8	2
+hsa-mir-151a_33_U_a	117	193	11	288	289	68	71	56	57	95	27	57	60	28	160	22	9	90	91	173	95	92	164	167	151	120	51	68	171	110	63	67	5	2	5	13	13	1	5	0	5	3	186	1	34	2	3	221	48
+hsa-mir-331_82_C_u	116	164	8	127	42	60	41	25	10	56	30	42	116	36	52	24	6	104	79	36	63	63	34	134	85	45	32	19	59	37	84	49	2	2	8	1	4	4	2	1	2	0	242	10	54	2	3	114	42
+hsa-mir-324_73_G_u	40	63	18	41	165	17	88	20	23	10	14	22	62	28	60	17	10	24	106	46	52	26	92	92	44	31	16	54	72	28	71	60	17	11	18	26	43	11	32	6	11	6	66	11	56	12	3	73	38
+hsa-mir-151a_33_U_g	10	20	1	19	34	8	12	2	10	10	8	10	4	2	7	5	0	10	9	17	9	9	46	27	18	17	8	25	22	10	12	13	2	0	4	8	1	1	4	1	1	0	29	0	2	0	0	12	1
+hsa-mir-493_79_C_u	2	14	0	0	0	1	1	2	0	1	0	1	1	0	0	0	2	4	0	3	0	2	17	1	30	0	1	5	4	0	8	1	0	0	0	0	0	0	0	0	0	0	3	0	0	0	0	0	29
+hsa-mir-328_70_C_u	20	73	22	95	117	58	50	25	22	40	26	17	32	24	63	13	18	71	31	45	82	34	124	209	76	64	29	88	150	64	48	125	32	16	11	25	42	12	33	3	20	8	169	8	46	14	5	167	30
+hsa-mir-331_82_C_a	46	82	4	136	16	35	22	19	18	22	16	23	57	17	27	14	6	59	34	37	98	34	26	67	74	30	20	22	36	21	45	61	3	3	6	5	9	1	6	2	9	4	194	10	54	4	3	96	31
+hsa-mir-324_73_G_a	4	10	2	3	15	9	10	3	11	4	6	6	7	3	7	1	1	3	10	3	7	8	14	9	6	6	2	12	20	5	17	16	8	3	3	11	19	3	7	4	2	1	4	2	2	2	2	10	3
+hsa-mir-501_74_A_u	6	10	4	25	31	12	33	0	3	1	7	9	3	3	3	0	1	3	10	9	6	5	17	44	16	16	4	24	19	13	8	27	0	0	0	0	0	0	0	0	0	0	23	0	4	0	0	8	7
+hsa-mir-301a_76_C_u	2	1	0	2	7	0	1	1	0	0	0	1	1	0	1	1	0	2	1	9	2	1	1	1	1	0	0	1	1	1	1	1	0	0	0	0	0	0	0	0	0	0	0	0	0	0	0	0	0
+hsa-mir-193b_73_U_a	3	4	1	9	3	13	49	3	4	4	0	3	2	10	7	6	2	20	2	11	24	14	21	20	9	12	7	8	19	3	15	11	1	1	1	1	0	0	2	2	0	0	10	1	0	0	1	2	2
+hsa-mir-218-1_50_G_u	0	0	0	0	1	0	1	0	0	0	0	0	0	0	0	0	0	0	0	0	0	0	0	0	1	0	1	0	0	0	1	0	0	0	0	0	0	0	0	0	0	0	0	0	0	0	0	0	0
+hsa-mir-429_72_U_a	1	9	2	21	0	0	0	0	2	2	1	0	3	1	1	0	0	4	1	8	0	6	0	0	0	0	0	0	0	0	0	0	0	1	0	0	2	0	0	1	0	1	25	2	2	0	1	93	0
+hsa-mir-7-2_56_G_u	0	0	0	1	0	0	1	0	0	0	1	0	0	0	0	0	0	0	0	0	0	1	0	0	0	0	0	0	0	0	0	0	0	0	0	0	0	0	0	0	0	0	0	0	0	0	0	0	0
+hsa-mir-21_7_G_u	0	0	0	2	0	2	1	0	0	1	1	1	0	0	0	0	0	0	1	2	0	2	12	4	6	2	0	8	3	3	5	2	0	0	1	1	0	0	0	0	0	0	1	0	0	1	0	0	2
+hsa-mir-155_28_U_a	3	3	1	14	1	12	0	3	2	4	4	1	2	4	6	2	1	26	2	8	11	7	3	10	8	8	4	1	2	19	5	15	3	3	5	6	1	4	0	0	1	6	6	2	0	1	2	1	23
+hsa-mir-141_39_U_a	1	4	2	6	6	4	6	6	0	2	0	1	0	2	0	3	0	2	1	8	9	1	18	0	4	4	4	6	1	7	22	3	1	1	1	1	1	0	1	0	0	1	7	0	1	0	0	4	4
+hsa-mir-342_85_A_u	12	13	3	9	45	14	13	6	9	10	15	9	2	5	15	3	4	31	13	25	8	17	39	62	45	17	6	17	21	14	30	20	0	0	0	0	0	0	0	0	0	0	17	0	4	0	0	6	26
+hsa-mir-30b_38_U_a	2	13	1	15	6	4	3	0	5	3	2	0	1	1	5	0	1	4	5	13	5	6	23	11	5	5	5	12	21	7	12	12	2	1	1	4	6	0	1	0	5	1	25	1	9	1	0	24	3
+hsa-mir-92b_82_C_u	20	64	16	43	17	100	53	6	34	59	29	5	27	32	27	17	15	59	65	20	47	19	70	163	23	38	59	44	95	30	31	75	8	5	5	52	24	8	9	3	7	1	89	3	22	1	6	40	19
+hsa-mir-381_52_A_g	26	86	5	25	11	45	2	14	7	24	8	9	59	23	14	11	0	39	10	21	4	16	344	32	294	51	27	225	137	28	91	15	2	0	1	2	0	0	0	0	0	0	7	0	2	0	0	26	622
+hsa-mir-455_75_U_a	63	64	38	31	27	83	12	30	55	54	23	15	46	128	51	19	1	165	43	20	90	79	75	51	77	48	120	38	70	89	56	73	0	1	1	4	5	0	3	0	0	1	100	0	11	2	2	126	116
+hsa-mir-455_75_U_c	392	387	214	232	125	425	71	189	191	446	125	102	254	1481	268	77	24	784	357	210	244	446	463	254	658	255	479	367	621	545	440	429	38	11	17	35	38	18	12	2	18	12	582	3	134	10	15	491	508
+hsa-mir-1301_72_A_u	0	3	0	2	2	1	4	2	0	0	0	0	1	0	3	0	0	1	2	3	1	0	5	3	3	4	1	0	5	4	0	0	0	0	0	0	0	0	0	0	0	0	3	0	0	0	0	0	0
+hsa-mir-155_25_G_a	2	7	0	6	3	3	0	1	1	2	3	4	4	1	2	0	0	7	2	1	9	1	1	4	15	2	7	8	9	9	5	16	0	1	0	0	0	0	0	0	0	1	14	0	0	0	0	0	4
+hsa-mir-144_37_U_a	3	3	0	1	1	0	1	1	1	1	1	0	0	0	1	0	0	2	0	0	0	2	0	7	5	3	2	3	6	15	0	33	0	0	0	0	0	0	0	0	0	0	1	0	0	0	0	1	3
+hsa-mir-187_93_A_u	79	10	73	13	0	0	0	90	25	23	17	37	206	4	35	0	0	68	66	21	0	8	1	0	1	0	0	3	0	0	3	2	29	9	1	96	4	28	129	3	10	10	34	13	18	4	38	103	27
+hsa-mir-320b-1_59_A_g	1069	2057	544	1827	7532	1212	1236	744	758	500	467	335	899	607	1056	710	315	1438	1319	4910	1949	653	9601	1901	1417	893	914	3956	3298	1385	1254	1694	1130	1101	502	1642	1629	614	857	152	979	435	2021	343	357	446	312	1434	1055
+hsa-mir-196a-1_28_G_a	0	5	2	0	23	0	0	0	2	0	0	4	3	0	1	0	0	0	4	1	30	8	51	5	0	0	1	1	3	0	24	6	0	0	0	1	0	3	10	0	0	8	6	0	0	0	0	0	0
+hsa-mir-141_80_G_a	23	85	3	72	0	0	1	16	8	27	2	8	12	13	7	0	0	19	20	20	0	12	0	0	0	0	0	1	1	0	0	0	0	0	0	5	5	1	0	0	1	1	132	3	16	0	1	152	24
+hsa-mir-128-1_69_U_a	1	1	1	2	2	6	3	4	3	0	1	0	6	4	0	2	3	1	0	3	4	0	6	1	4	0	0	2	6	4	2	7	16	10	11	71	10	12	14	4	15	13	4	9	0	3	12	2	3
+hsa-mir-222_90_C_a	6	10	1	2	1	20	2	3	4	1	6	2	6	6	4	2	0	8	2	2	8	2	22	4	6	5	3	5	8	3	6	18	20	17	4	45	20	9	8	0	7	3	26	4	9	1	3	6	3
+hsa-mir-135a-1_39_A_u	0	0	0	6	0	0	0	0	0	2	0	0	0	0	0	0	0	0	0	1	0	1	10	0	0	0	0	0	0	0	0	0	0	0	0	0	1	0	0	0	0	0	2	0	1	0	0	1	1
+hsa-mir-652_83_A_u	0	3	1	3	4	0	9	0	0	1	3	0	1	0	0	5	2	4	5	7	3	4	8	0	2	3	1	4	5	3	4	3	0	0	0	0	0	0	0	0	0	0	5	0	9	0	0	12	5
+hsa-mir-744_32_A_u	1	0	0	4	2	0	0	2	0	0	0	0	0	0	2	0	0	3	2	4	1	0	2	4	0	1	0	0	3	2	4	2	0	0	0	0	0	0	0	0	0	0	2	0	1	1	0	2	0
+hsa-mir-141_80_G_u	9	27	2	31	0	0	0	3	2	14	2	0	4	4	9	0	0	6	11	8	0	5	0	0	0	0	0	0	0	0	0	0	1	3	0	2	1	2	2	1	3	0	44	3	4	0	4	47	10
+hsa-mir-92b_82_C_a	14	65	7	19	7	56	35	5	30	25	30	3	17	13	21	9	11	34	14	19	62	13	44	83	23	18	23	26	59	14	24	58	37	9	13	204	78	18	24	0	17	13	70	7	20	4	10	32	10
+hsa-mir-758_73_C_u	1	11	0	2	2	3	0	1	0	6	2	3	4	5	2	1	0	8	1	1	3	4	28	5	36	6	1	10	7	2	19	1	0	0	0	0	0	0	0	0	0	0	0	0	1	0	0	5	64
+hsa-mir-30a_18_C_u	1172	4481	566	3942	1527	1737	1066	1707	799	1313	1108	848	1588	1020	1551	1027	697	2107	1993	2501	2386	1622	5806	5431	4085	2213	1852	5675	4940	4985	4242	6510	5897	2347	2255	6713	8356	2600	4071	148	7384	6232	4983	3054	1400	254	1463	5934	2358
+hsa-mir-135b_77_C_a	0	0	0	1	1	2	0	0	0	1	0	0	0	0	0	0	0	1	0	3	3	2	0	0	0	0	0	0	0	0	0	0	0	0	0	1	1	0	0	0	0	0	0	0	0	0	0	1	0
+hsa-mir-191_39_U_a	37	85	6	57	44	62	57	24	14	30	27	21	15	4	39	6	38	47	53	80	90	25	41	64	48	27	34	15	45	45	22	42	0	0	0	2	1	1	0	0	0	0	55	3	7	0	0	26	63
+hsa-mir-222_90_C_u	7	5	2	1	3	18	4	1	3	6	6	1	3	2	2	2	5	3	1	2	5	1	10	1	1	2	3	3	4	1	5	11	2	2	0	9	2	3	0	0	1	0	19	0	8	0	2	6	4
+hsa-mir-125a_39_G_u	0	1	0	2	0	1	0	0	0	0	0	0	0	1	0	0	0	0	0	3	2	1	0	1	0	1	0	0	2	0	3	1	0	0	0	0	0	0	0	0	0	0	2	0	0	0	0	1	0
+hsa-mir-135b_77_C_u	0	0	0	1	0	0	0	0	0	0	0	0	0	0	0	0	0	0	1	4	1	0	2	1	0	0	0	0	0	2	0	0	0	0	0	0	0	0	0	0	0	0	5	0	0	0	0	2	0
+hsa-mir-92a-2_71_G_a	53	230	22	110	259	302	97	43	52	37	41	43	36	17	42	21	19	109	38	770	164	120	307	231	231	203	108	254	338	320	153	230	7	4	8	79	1	3	15	0	4	2	97	1	32	0	0	91	100
+hsa-let-7f-2_79_C_u	11	34	2	33	37	7	12	2	1	8	3	2	20	16	23	3	1	6	7	33	32	18	26	9	21	9	24	23	21	11	16	10	1	0	0	0	0	0	0	0	0	0	46	1	7	0	0	46	6
+hsa-mir-191_38_G_u	32	73	7	82	40	38	65	14	10	20	11	13	8	5	45	4	23	23	53	75	32	30	41	88	41	24	18	17	69	38	20	58	5	0	2	4	5	2	4	0	1	4	49	1	14	2	2	75	25
+hsa-mir-155_26_U_a	65	103	6	149	50	208	65	44	32	87	77	48	74	72	111	37	12	337	55	107	199	71	76	196	223	111	126	224	250	406	119	458	18	7	5	19	14	12	23	0	7	13	218	11	17	3	8	28	149
+hsa-mir-222_89_U_a	13	50	4	11	0	144	6	12	17	22	20	9	15	22	38	4	13	24	18	8	18	5	117	19	17	20	7	30	44	42	16	45	2	6	1	10	7	0	2	1	5	0	85	1	51	1	0	41	15
+hsa-let-7e_28_U_a	68	57	22	77	12	49	21	19	41	57	26	12	43	11	19	8	9	45	20	102	18	14	104	49	43	30	27	87	92	46	40	116	20	9	5	79	17	4	34	5	36	10	159	14	26	6	7	66	22
+hsa-mir-191_38_G_a	38	79	2	72	27	35	40	22	16	20	10	8	20	11	29	1	17	29	32	53	56	24	50	60	44	17	12	10	78	48	9	54	15	1	0	15	7	1	7	1	1	6	54	5	14	0	3	45	37
+hsa-mir-125a_39_G_a	2	1	0	1	0	0	1	0	0	0	0	0	0	0	1	0	1	2	1	6	3	2	0	2	3	1	1	0	3	3	1	6	0	0	0	0	0	0	0	0	0	0	9	0	1	0	0	7	0
+hsa-mir-10a_84_A_u	0	0	0	1	0	0	0	0	0	0	0	0	0	0	0	1	0	0	0	2	2	0	0	0	0	1	0	0	0	0	0	0	1	0	0	0	0	0	0	0	0	0	0	0	0	0	0	0	0
+hsa-mir-429_73_C_a	2	11	0	10	0	0	0	4	1	2	2	2	0	1	6	0	0	4	0	6	0	8	0	0	1	0	0	0	0	0	0	0	1	0	0	5	3	1	1	0	2	1	5	2	1	0	0	36	0
+hsa-mir-143_50_A_u	1	2	0	1	1	1	0	0	2	1	0	0	0	0	0	0	1	4	1	0	1	1	3	0	3	0	3	2	3	1	2	1	1	1	0	0	5	1	0	0	0	0	4	0	3	0	0	1	1
+hsa-mir-26a-1_8_C_g	0	0	0	0	0	0	0	0	0	0	0	0	0	0	0	0	0	0	0	0	0	0	0	0	0	0	0	0	0	0	0	0	0	0	0	0	0	0	0	0	0	0	0	0	0	0	0	0	0
+hsa-mir-100_36_U_a	3	7	1	12	2	10	6	1	6	3	21	1	4	0	3	2	6	1	2	12	8	5	18	9	22	10	16	32	28	12	8	27	0	0	0	0	0	0	0	0	0	0	22	0	5	0	0	1	4
+hsa-mir-1304_65_C_a	15	56	6	118	154	14	53	25	35	29	18	84	26	22	53	2	2	30	119	46	15	18	129	74	41	20	11	49	26	35	58	11	3	0	0	1	0	6	2	0	0	1	34	1	7	1	1	5	49
+hsa-mir-146b_33_G_a	11	2	4	6	5	40	4	1	1	7	15	3	4	3	9	4	0	18	4	18	8	7	19	27	6	10	5	20	11	18	13	19	69	5	26	37	5	21	10	1	11	26	17	21	0	2	15	4	18
+hsa-mir-429_73_C_u	3	5	0	23	0	0	0	0	1	2	0	5	1	1	7	0	0	2	2	4	0	4	0	0	0	0	0	0	0	0	0	0	0	0	0	0	3	0	0	0	0	0	8	0	0	0	0	28	0
+hsa-mir-320a_69_A_u	74	108	43	171	459	72	97	54	47	25	44	17	57	32	59	32	30	79	126	270	70	42	514	90	76	37	48	186	203	60	64	113	54	59	15	54	46	27	47	6	55	18	113	30	30	22	7	84	95
+hsa-mir-27b_82_A_g	13	15	6	21	20	21	8	7	16	11	4	11	24	9	6	11	1	12	4	29	16	22	82	17	14	24	3	57	45	22	23	35	45	10	7	14	11	3	16	1	20	3	37	4	2	1	6	25	8
+hsa-mir-125b-1_77_G_u	1	0	0	0	0	0	0	0	0	0	0	0	0	0	0	0	0	0	0	0	0	0	0	0	0	0	0	0	0	0	0	0	0	0	0	0	0	0	0	0	0	0	0	0	0	0	0	0	0
+hsa-mir-193a_42_A_u	2	4	2	9	1	6	13	5	2	3	3	2	5	7	5	3	4	11	9	17	1	0	30	9	10	7	10	16	11	15	9	10	2	0	0	5	1	0	0	0	1	0	15	0	3	0	0	7	4
+hsa-mir-27b_82_A_u	252	413	100	613	497	491	148	188	224	274	122	117	300	213	214	301	22	267	437	493	270	506	1447	363	513	886	391	945	1185	685	659	400	88	24	28	26	54	17	43	8	33	12	586	90	69	5	8	477	162
+hsa-let-7c_31_U_a	10	129	18	8	12	12	14	10	33	12	5	9	80	20	13	16	0	15	14	11	28	19	163	15	68	34	6	82	140	90	52	134	15	6	2	18	59	3	23	0	30	4	77	0	45	1	2	138	3
+hsa-mir-29b-1_73_U_a	14	26	5	21	20	93	11	8	6	12	26	3	8	9	15	7	2	17	22	9	43	8	39	43	49	27	21	33	43	33	32	74	6	2	3	16	9	5	6	0	3	1	51	5	23	1	2	39	28
+hsa-mir-106b_33_A_u	23	37	7	131	236	18	41	14	3	22	9	18	34	9	68	13	4	25	65	38	43	71	71	48	17	27	29	32	45	45	27	61	2	1	0	2	2	1	0	1	2	1	127	1	4	2	0	25	25
+hsa-mir-93_72_A_u	5	7	0	28	82	3	25	4	1	3	9	6	2	1	5	0	1	4	6	8	8	14	8	18	5	8	5	6	13	12	16	9	3	0	2	2	4	0	4	0	2	0	21	1	1	1	0	7	8
+hsa-let-7a-1_5_A_c+hsa-let-7a-3_3_G_c	2	0	1	0	0	0	2	0	1	1	0	1	0	0	1	0	0	0	0	0	0	0	2	1	1	0	0	2	3	1	0	0	0	0	0	0	0	0	0	0	0	0	0	0	1	0	0	0	0
+hsa-mir-106b_33_A_g	1	9	0	16	28	6	8	1	1	2	1	0	2	0	4	2	0	4	3	9	10	4	22	3	3	3	2	14	5	4	10	10	1	0	0	3	1	0	2	1	5	1	6	1	6	1	0	4	7
+hsa-mir-92a-2_71_G_u	8	29	3	17	62	34	10	5	4	3	6	3	5	0	5	1	0	12	9	95	11	15	57	55	23	30	14	41	51	44	38	21	3	0	3	17	4	2	4	0	0	1	12	0	6	0	0	12	10
+hsa-mir-146b_33_G_u	7	3	2	5	3	26	2	1	1	12	13	0	5	2	5	2	1	19	3	14	5	6	16	37	14	14	3	14	10	11	8	15	3	1	2	4	0	0	0	0	3	2	21	1	0	1	2	6	20
+hsa-mir-186_38_U_a	4	11	1	7	11	2	6	1	0	1	6	6	3	4	7	1	3	5	5	6	24	1	2	19	14	7	2	4	10	4	4	10	1	0	1	0	2	1	0	0	1	1	11	2	2	0	0	10	8
+hsa-mir-30d_28_C_a	312	1171	78	1144	741	488	198	98	347	254	88	74	154	54	223	172	34	164	87	311	361	236	2705	983	1049	706	186	1352	1733	1088	387	960	6	13	0	92	45	5	20	0	30	6	1307	19	363	0	2	796	96
+hsa-let-7e_31_A_u	6	14	1	11	0	3	3	0	2	0	3	1	3	1	2	1	1	6	0	37	8	2	8	17	8	1	3	5	8	4	3	3	0	0	0	0	0	0	0	0	0	0	10	0	3	0	0	5	1
+hsa-mir-31_30_U_a	7	6	0	0	0	10	22	2	3	0	14	18	3	30	1	4	0	1	0	11	0	25	231	2	31	3	5	9	3	2	9	0	1	0	0	3	0	0	0	0	0	0	0	0	2	0	1	4	16
+hsa-mir-155_25_G_u	8	28	2	35	10	36	14	10	18	17	32	19	36	19	36	13	3	75	12	13	60	22	14	39	51	15	35	53	92	74	38	92	5	2	3	3	3	6	8	0	2	6	67	0	1	3	4	15	40
+hsa-let-7c_27_A_g	6710	21359	7254	6688	7552	7143	18585	4691	6524	7994	3465	7981	14497	7303	5128	6698	2215	9776	10441	23348	4389	9746	20702	6828	10941	9648	12387	38324	22570	21388	16965	12047	9363	3742	2251	6184	4107	3086	3149	519	4227	1545	13000	2630	3319	1706	1177	4540	4749
+hsa-mir-125b-1_36_A_g	2	2	0	2	0	0	1	1	1	1	1	1	2	0	3	1	1	2	2	3	4	3	9	3	6	2	1	3	6	2	3	5	1	2	0	2	0	1	5	0	0	0	13	0	1	0	0	8	0
+hsa-mir-23a_66_A_u	11	20	5	8	16	21	12	4	7	21	5	8	20	12	31	8	1	17	19	23	16	18	89	17	20	20	12	41	63	40	29	16	7	1	4	4	8	1	1	2	3	1	19	0	3	1	0	14	3
+hsa-mir-25_74_C_a	504	1288	83	1490	6347	612	1655	447	200	234	248	787	381	222	799	313	123	449	499	1375	1912	1086	2392	1341	2424	967	449	1383	1663	3646	1075	1558	294	97	178	437	280	89	147	6	80	60	1484	45	111	23	64	238	348
+hsa-let-7g_83_C_u	79	140	38	103	117	79	62	46	28	89	46	31	152	71	86	49	37	109	91	152	113	77	65	122	99	79	120	102	222	107	126	126	6	2	2	6	7	0	2	1	3	2	163	5	139	0	0	208	107
+hsa-mir-331_81_A_c	19	24	7	42	4	27	6	18	9	31	13	7	69	30	12	6	2	19	42	9	14	13	7	11	15	11	11	7	19	4	14	17	34	28	26	28	32	14	21	14	16	17	39	43	31	26	10	42	15
+hsa-mir-421_70_C_a	1	1	0	10	3	3	7	0	1	0	2	0	0	1	3	2	0	1	0	5	6	0	15	2	2	0	0	2	2	6	1	2	0	0	0	3	0	0	0	0	0	0	4	0	0	0	0	6	0
+hsa-mir-25_74_C_g	49	99	7	96	404	70	135	38	33	39	34	58	39	23	33	23	33	66	62	102	193	117	168	175	230	121	58	166	228	280	84	154	5	1	6	17	13	9	2	0	2	6	145	3	8	0	2	27	47
+hsa-mir-125b-1_36_A_u	32	57	12	54	10	33	16	28	19	18	57	3	87	34	33	14	12	21	9	24	58	27	163	34	75	40	27	74	109	33	62	88	2	0	1	2	5	0	1	0	0	2	87	1	32	1	1	118	21
+hsa-mir-25_74_C_u	321	565	48	820	3303	377	826	209	99	182	148	447	203	84	518	239	110	215	595	526	666	785	1179	954	1057	724	503	788	1185	2837	572	838	47	18	41	79	53	20	28	1	20	11	761	3	50	4	8	108	179
+hsa-mir-27a_71_C_u	337	394	155	362	368	390	145	346	232	444	249	283	755	480	520	222	161	938	507	447	437	459	856	349	437	272	372	517	642	445	594	558	404	185	124	276	115	145	167	37	193	84	687	163	138	83	163	572	221
+hsa-mir-339_72_G_a	1	1	0	1	1	2	2	1	0	1	1	1	0	1	0	1	0	0	2	2	3	4	1	7	1	3	1	5	2	1	0	0	1	2	0	1	1	0	2	0	0	1	7	0	0	0	0	2	0
+hsa-mir-218-1_51_C_u	0	0	0	0	0	0	0	0	0	0	0	0	0	0	0	0	0	0	0	0	1	0	0	0	0	0	0	0	0	0	0	0	0	0	0	0	0	0	0	0	0	0	0	0	0	0	0	0	0
+hsa-mir-204_54_U_a	13	1	0	6	28	0	0	2	1	0	0	0	0	0	0	0	0	0	3	0	0	1	6	0	1	6	0	1	16	1	1	1	0	0	0	0	0	0	0	0	0	0	1	0	2	0	0	0	0
+hsa-mir-339_72_G_u	0	1	0	1	1	0	0	0	0	2	0	0	0	0	0	0	0	1	1	1	0	1	2	0	0	0	1	0	0	0	1	1	0	0	0	0	0	0	0	0	0	0	0	0	1	0	0	3	1
+hsa-let-7i_83_U_a	18	20	9	18	8	29	10	15	8	10	35	3	44	21	16	7	11	67	14	22	51	24	15	16	43	13	24	16	21	15	69	39	3	1	1	0	1	0	2	1	0	1	27	0	32	0	1	34	53
+hsa-mir-27a_71_C_g	64	83	27	81	28	93	30	72	94	91	46	47	149	130	72	35	27	123	61	68	49	76	311	76	126	67	73	222	139	106	117	239	47	23	10	39	13	15	9	7	28	6	138	15	11	8	1	65	52
+hsa-mir-27a_71_C_a	227	454	91	322	140	314	107	167	235	317	215	136	564	437	304	124	104	649	213	281	394	277	638	234	391	229	227	324	489	240	288	503	146	97	52	125	58	43	50	28	72	33	618	73	67	31	58	545	203
+hsa-mir-92a-1_71_G_u	60	134	17	110	489	186	82	50	34	54	50	57	27	10	63	28	14	75	63	394	32	110	281	302	113	204	202	143	236	322	125	73	28	13	10	114	20	12	11	0	12	3	92	2	33	1	23	70	104
+hsa-let-7i_27_U_a	97	218	31	182	99	335	200	55	74	91	68	63	201	70	144	29	27	162	69	127	110	94	726	166	315	171	140	520	567	330	388	577	1424	852	405	3137	1160	465	751	79	631	295	350	179	112	167	158	141	82
+hsa-mir-199a-1_68_A_u+hsa-mir-199b_86_A_u	112	128	39	120	46	209	104	38	27	190	34	25	340	158	132	23	7	341	47	232	79	200	918	194	369	246	185	618	523	102	345	395	42	4	9	12	9	5	8	2	9	4	189	4	28	6	4	92	235
+hsa-mir-92a-1_71_G_a	23	127	13	60	218	111	50	30	15	17	30	40	15	15	26	13	14	53	21	236	55	77	160	158	86	117	65	85	163	174	76	69	22	6	11	136	20	11	15	1	7	3	61	3	13	1	11	47	65
+hsa-mir-92a-1_71_G_c	0	2	0	1	6	0	1	1	0	0	1	0	0	0	2	0	0	1	1	1	0	2	3	2	0	0	5	1	3	9	3	0	2	1	1	4	0	0	0	0	0	0	1	0	0	0	0	0	5
+hsa-mir-30d_28_C_u	37	99	15	210	111	124	41	20	36	113	20	3	31	6	42	45	12	30	18	83	40	42	299	327	120	131	44	150	193	143	70	132	1	2	1	18	14	1	3	0	4	0	589	7	62	0	0	159	20
+hsa-mir-27b_81_C_a	339	886	161	1213	317	966	161	345	842	507	196	173	562	420	343	321	45	439	376	370	254	557	2251	478	450	641	291	1257	1362	796	581	1273	145	65	32	266	127	38	91	11	72	14	999	156	84	15	25	1069	191
+hsa-mir-520c_20_A_u	0	0	0	0	0	0	0	0	0	1	0	2	0	1	0	0	0	0	0	2	4	0	0	0	0	0	0	0	0	5	0	0	0	0	0	0	0	0	0	0	0	0	2	0	0	0	0	0	4198
+hsa-mir-31_29_G_a	0	3	0	0	0	7	5	0	1	0	0	2	1	6	0	0	0	0	0	0	1	4	64	0	9	1	3	2	0	3	4	3	0	0	1	4	2	1	0	0	0	2	0	0	2	0	4	3	1
+hsa-let-7f-2_31_U_a	0	0	0	0	2	0	1	0	0	0	0	0	0	0	1	0	0	0	0	0	1	0	0	1	0	1	0	0	0	1	2	0	0	0	0	0	0	0	0	0	0	0	1	0	0	0	0	0	0
+hsa-mir-185_37_U_g	0	1	1	2	0	0	3	0	0	2	0	0	1	1	1	0	0	0	1	1	1	3	1	0	1	1	1	3	1	1	3	2	0	0	1	2	2	0	1	0	1	1	5	0	0	0	0	1	3
+hsa-mir-30c-2_69_U_a	0	4	2	1	2	3	0	0	1	1	0	0	0	1	1	2	1	2	2	2	4	0	1	0	1	2	0	12	7	22	1	2	1	0	0	1	0	0	0	0	1	0	7	0	1	0	0	0	1
+hsa-mir-92a-1_72_A_u	1	6	0	1	17	5	5	2	1	1	1	1	0	1	1	1	1	1	3	5	2	4	2	6	3	3	2	5	6	9	0	3	1	0	0	1	0	0	0	0	0	0	5	0	1	0	1	3	2
+hsa-mir-16-2_30_C_a	4	24	2	26	4	8	3	9	3	12	4	3	18	7	14	1	6	12	9	4	28	11	14	6	14	6	12	21	17	20	14	35	4	8	3	3	4	3	2	1	3	6	38	2	3	0	3	24	17
+hsa-mir-10b_49_G_a	50	264	2	31	25	41	14	45	42	3	13	254	46	24	67	4	8	28	38	590	18	19	417	21	95	46	53	99	368	74	163	51	16	1	7	22	1	1	12	1	8	25	23	2	40	2	1	24	8
+hsa-mir-185_37_U_a	12	23	1	16	19	16	25	1	3	6	4	4	7	11	16	1	3	8	9	13	8	8	35	19	18	10	7	16	30	13	29	14	25	12	4	69	16	15	17	1	7	1	23	7	6	5	6	8	7
+hsa-mir-27b_81_C_u	282	346	109	1556	279	586	96	223	333	320	110	81	305	233	234	249	46	199	413	222	102	303	831	318	197	378	169	524	747	326	250	455	127	49	14	162	118	29	52	16	39	11	528	116	90	6	24	638	80
+hsa-mir-222_94_G_a	0	0	0	0	1	2	0	1	1	0	0	0	0	0	1	0	0	0	0	0	0	0	0	2	0	0	0	0	0	1	1	0	0	0	0	1	2	0	0	0	0	0	0	0	0	0	0	0	0
+hsa-mir-30e_41_G_a	429	894	324	314	412	566	117	228	510	402	176	123	259	289	275	379	39	377	544	709	703	315	3287	843	904	1035	651	2081	2617	4007	738	1669	40688	130020	23926	69856	97457	35947	24485	463	68975	15083	2289	5319	594	3467	3636	592	275
+hsa-mir-1-1_67_U_c	0	1	0	0	0	0	0	0	1	0	0	0	1	0	0	1	0	0	0	0	0	0	0	0	0	0	0	0	0	0	0	0	2	1	0	1	1	0	0	0	0	0	1	0	0	0	0	2	0
+hsa-mir-379_10_A_g	0	3	0	6	0	3	2	0	1	7	4	0	17	17	1	0	0	7	0	3	1	3	30	2	9	7	1	23	22	3	4	2	50	8	12	16	7	7	13	3	29	7	8	4	0	6	12	7	5
+hsa-mir-21_31_U_a	1728	2007	696	2644	1332	5802	1843	890	913	2307	1668	1897	1101	1099	1571	1052	386	2834	924	3398	1326	1578	16091	6401	5648	4491	1796	8643	5746	3913	4367	4706	36	4	14	84	5	7	3	3	2	8	3263	79	295	0	4	589	2185
+hsa-mir-421_70_C_u	0	0	0	12	2	0	2	0	0	0	0	2	0	0	0	0	0	0	0	4	0	0	17	8	0	1	0	0	1	0	0	4	0	0	0	3	0	0	0	0	0	0	6	0	0	0	0	2	1
+hsa-mir-21_31_U_c	1828	1229	945	1119	382	3575	474	1492	562	4742	2084	1262	1611	2265	1104	407	200	4984	978	1593	357	1811	2096	1934	3584	1471	1873	2014	2263	983	1417	1385	71	11	32	90	6	19	3	9	33	34	1249	16	172	4	34	207	2615
+hsa-mir-200a_77_C_u	31	63	14	56	29	2	2	21	4	27	2	19	13	8	29	3	0	18	14	80	13	55	9	4	6	10	7	6	3	8	7	2	0	0	0	0	1	0	0	0	0	0	46	0	12	0	1	98	0
+hsa-let-7b_28_U_g	15	95	31	32	35	64	104	9	33	37	17	21	37	21	34	17	6	55	28	66	26	28	108	30	62	55	38	193	125	103	100	68	126	51	38	103	59	61	62	4	21	15	68	33	11	16	11	20	14
+hsa-mir-339_37_G_a	11	42	8	44	51	23	54	8	11	6	21	9	15	8	20	3	1	57	16	16	122	84	27	55	23	18	12	17	30	7	44	17	3	0	8	0	3	0	1	0	0	0	81	2	23	0	0	76	13
+hsa-let-7b_28_U_a	545	2855	432	629	840	987	1652	300	717	654	384	694	873	485	485	413	176	953	536	1487	619	1029	2394	903	1473	1233	953	3254	2606	2394	1760	1590	834	372	215	868	394	342	196	36	299	156	1229	323	197	98	148	420	447
+hsa-mir-200a_77_C_a	6	48	3	68	24	1	6	18	10	11	2	10	6	2	22	1	0	14	18	77	33	15	9	1	11	6	4	2	2	5	3	4	0	0	0	0	0	0	0	0	0	0	24	3	10	0	0	62	1
+hsa-mir-21_31_U_g	73	76	32	108	52	240	88	48	50	127	110	77	77	47	66	39	19	147	44	178	58	93	658	206	218	173	69	364	191	138	165	231	2	0	0	2	0	2	0	1	4	1	175	4	11	0	0	27	128
+hsa-mir-222_94_G_u	0	0	1	0	2	3	0	2	0	1	0	0	0	0	3	0	0	0	1	2	1	1	4	5	0	1	0	2	2	0	5	0	0	1	0	1	0	0	0	0	0	0	0	0	0	0	0	0	0
+hsa-mir-331_81_A_u	12	12	4	29	13	6	5	3	2	6	4	3	16	3	3	4	2	6	12	4	3	4	2	11	7	1	3	5	4	2	4	16	7	4	10	3	8	2	6	3	11	2	35	16	3	3	2	13	5
+hsa-mir-378a_65_C_u	36	39	15	34	162	37	42	72	33	18	14	9	30	21	78	23	2	18	56	43	8	59	267	45	27	101	67	86	66	121	147	54	4	0	2	3	1	3	2	0	2	0	40	0	0	1	0	19	54
+hsa-let-7b_25_G_a	666	3205	1371	1204	506	914	1467	434	1231	1263	389	383	2107	1420	776	316	778	676	756	619	447	1023	1477	752	1193	1108	1070	2375	3909	2034	1344	4156	286	994	74	315	304	355	230	56	369	108	2740	115	5145	67	132	1160	505
+hsa-mir-625_74_U_a	1	39	2	8	21	33	6	10	7	20	25	2	18	4	4	1	1	29	5	6	9	9	31	45	19	9	4	21	18	15	22	29	15	6	4	20	5	10	11	2	4	1	45	4	0	2	1	53	9
+hsa-mir-363_71_A_u	1	1	0	0	0	0	1	1	0	0	0	3	2	0	0	1	0	1	0	1	0	0	0	0	1	0	0	0	3	0	0	2	0	0	1	0	0	0	0	0	0	0	0	0	1	0	0	0	0
+hsa-mir-6510_53_A_u	101	560	1	2	30	1	1	186	62	0	1	1	143	4	12	10	0	10	70	0	329	3	165	5	68	84	12	53	61	105	22	2	2	1	4	3	0	0	1	0	0	0	8	0	0	0	0	5	0
+hsa-mir-1307_63_G_a	23	34	6	28	35	30	26	25	8	30	14	34	18	13	23	5	2	38	33	31	34	7	46	52	40	21	7	23	43	15	26	30	1	0	0	1	0	0	0	0	0	0	57	1	8	1	0	54	18
+hsa-mir-378a_65_C_a	161	420	69	239	1046	286	244	355	419	125	140	81	123	132	418	91	9	135	386	364	142	247	1386	370	211	347	107	495	329	466	539	310	90	30	26	73	21	42	33	1	21	15	274	15	34	8	7	188	269
+hsa-mir-181a-1_48_U_a	0	0	0	1	1	1	0	0	0	0	1	0	0	1	0	0	0	1	0	2	0	0	3	2	5	1	0	2	1	4	0	0	3	1	0	0	0	0	0	0	0	0	0	0	0	0	0	1	1
+hsa-mir-339_37_G_u	5	17	2	32	42	3	23	3	2	4	6	3	5	1	23	1	1	11	26	18	25	22	13	25	10	10	13	9	17	5	21	6	0	0	0	0	1	0	0	1	0	0	26	3	13	0	0	30	14
+hsa-mir-425_38_U_a	6	1	0	4	6	2	4	1	1	3	2	0	1	0	0	1	2	6	4	3	5	1	5	7	5	3	5	5	0	3	8	14	0	0	0	0	0	0	0	0	0	0	6	0	0	0	0	2	4
+hsa-mir-182_50_G_u	10	1	1	5	29	2	8	9	2	1	4	6	4	1	16	1	0	0	6	6	2	6	4	7	1	11	2	10	7	4	3	0	0	1	0	0	3	0	0	0	0	0	0	5	0	0	0	0	0
+hsa-mir-142_38_A_u	2	4	0	6	0	0	0	0	1	5	5	1	2	1	4	5	0	4	4	0	4	0	2	4	2	0	4	2	4	1	5	9	0	0	0	1	0	0	0	0	0	0	6	0	0	0	0	0	11
+hsa-mir-199a-1_29_A_u	25	24	4	21	15	71	15	4	3	43	8	9	32	15	10	15	1	39	11	71	13	37	252	64	84	72	52	171	127	30	77	43	1	0	1	0	0	0	0	0	0	0	48	1	5	0	0	13	48
+hsa-mir-199b_46_U_a	2	3	0	2	1	6	4	1	2	1	0	0	22	9	13	1	1	5	3	4	6	2	66	4	18	5	5	46	31	6	18	37	1	1	0	0	0	0	0	0	0	0	13	0	0	0	1	2	0
+hsa-mir-214_92_U_a	15	12	8	5	4	11	10	3	5	9	5	2	29	7	9	0	0	10	12	21	13	11	290	13	23	19	5	45	37	5	22	15	7	6	7	6	3	5	4	3	12	7	59	1	14	12	1	12	3
+hsa-mir-28_68_C_u	0	1	0	0	1	0	1	0	0	0	0	0	0	0	0	0	0	0	0	0	0	0	0	0	0	1	0	1	0	0	0	0	2	0	1	2	0	1	1	0	4	0	1	1	0	0	0	0	0
+hsa-mir-1-1_68_C_u	0	0	0	1	0	2	0	0	3	0	0	0	0	2	0	0	0	0	0	0	0	0	0	0	2	2	0	0	2	0	0	1	1	0	0	0	0	0	0	0	0	0	9	0	0	0	0	7	4
+hsa-let-7a-1_28_U_a+hsa-let-7a-3_26_U_a	679	2247	269	1097	1206	932	1067	430	611	545	503	591	646	363	641	229	103	1167	711	1460	641	1058	1842	1196	1449	1265	774	2659	2603	1982	1413	1725	111	58	37	197	106	42	48	1	42	16	1516	64	233	23	22	958	505
+hsa-mir-224_30_A_u	8	173	1	1	1	11	6	6	3	0	1	0	0	9	24	1	0	6	3	5	6	30	0	64	1	18	1	0	56	1	0	0	0	0	2	1	0	0	0	0	1	0	8	0	0	0	1	18	0
+hsa-let-7a-2_27_U_g	35	107	10	79	84	52	97	21	25	33	19	16	43	27	37	25	7	53	47	93	29	62	139	99	71	91	43	216	200	146	86	173	35	13	8	37	20	8	8	0	9	1	93	9	12	8	2	50	25
+hsa-mir-148a_66_C_u	2084	2043	324	5824	1273	1636	1045	861	884	873	1692	1402	2401	432	1419	331	62	2370	1853	1112	1092	994	2334	1068	3397	1049	1046	4160	3406	7830	2725	2572	222	16	44	45	105	39	19	3	45	25	1172	12	299	5	16	5191	736
+hsa-mir-187_92_G_u	11	0	15	1	1	0	2	15	5	2	1	5	22	0	2	1	0	3	5	3	0	1	4	0	0	1	0	3	2	0	3	0	10	1	1	21	1	5	21	0	3	0	5	8	2	0	8	12	2
+hsa-mir-148a_66_C_a	611	1800	146	2519	453	1020	409	400	343	399	391	314	915	238	455	124	13	1048	789	521	961	485	1059	601	1631	810	508	1318	1898	2941	912	982	255	19	47	64	335	40	43	9	149	46	658	28	203	4	19	5034	296
+hsa-mir-338_63_G_a	4	15	4	5	1	2	0	2	4	7	2	2	2	4	0	3	1	2	4	4	10	2	13	6	8	4	6	11	16	4	3	10	2	11	5	3	6	0	1	1	24	0	6	2	0	1	0	3	7
+hsa-mir-34a_45_G_u	27	32	19	36	30	110	34	12	30	75	30	9	21	14	55	6	12	44	20	41	19	37	129	110	47	53	27	83	94	23	77	73	14	7	9	14	7	2	10	1	2	1	266	8	53	0	2	159	38
+hsa-mir-335_73_C_a	3	16	0	26	132	29	5	31	1	13	2	1	1	1	8	3	0	6	9	11	10	9	17	12	17	7	2	7	12	8	3	13	0	0	1	0	1	0	0	0	0	0	14	0	1	0	0	11	49
+hsa-mir-181a-1_50_G_u	0	0	0	0	0	0	0	0	0	0	0	0	0	0	0	0	0	0	0	0	0	1	0	0	0	0	0	0	0	0	0	0	0	0	0	0	0	0	0	0	0	0	0	0	0	0	0	0	0
+hsa-mir-34a_45_G_a	2	15	3	12	17	38	4	2	5	17	11	2	7	8	4	2	3	16	11	14	19	15	41	49	16	16	10	15	38	7	28	33	25	6	7	41	7	3	10	0	3	7	79	6	15	0	1	40	10
+hsa-mir-493_78_G_u	0	6	0	1	0	1	1	0	0	0	0	0	7	1	0	0	0	6	1	1	0	1	20	2	16	1	1	5	5	1	5	2	1	0	0	0	0	0	0	1	1	0	0	0	0	0	0	1	22
+hsa-mir-3200_76_C_u	6	19	2	5	36	7	46	3	4	0	1	1	4	2	9	1	0	0	10	30	11	3	12	43	2	5	1	5	30	2	0	24	2	0	0	13	3	0	4	0	0	1	20	0	2	1	2	4	0
+hsa-mir-335_73_C_u	2	14	4	12	77	12	0	9	3	14	1	5	6	3	7	1	4	6	7	6	8	11	15	5	11	7	11	6	14	8	3	9	0	0	0	1	2	0	0	0	0	0	7	0	1	0	0	6	11
+hsa-mir-218-1_46_G_a	3	1	0	7	6	0	1	1	1	1	0	0	1	1	4	1	1	4	2	4	3	1	12	5	3	2	3	4	7	7	7	3	1	6	3	8	12	5	13	0	7	2	10	1	1	3	2	11	2
+hsa-mir-338_26_U_a	0	2	0	0	0	1	0	0	1	3	0	2	1	1	3	0	0	0	3	0	2	1	2	0	3	0	2	2	3	2	1	2	0	0	0	0	0	0	0	0	0	0	4	0	1	0	0	0	2
+hsa-mir-378a_58_A_g	0	1	2	1	3	0	4	4	3	0	0	0	4	2	1	5	0	0	5	4	2	0	4	3	2	1	2	3	3	2	2	4	40	18	6	16	32	8	21	2	14	8	6	4	2	3	1	1	2
+hsa-mir-26a-1_9_G_c	0	1	0	0	0	1	0	0	0	0	0	0	0	0	0	0	0	0	0	0	0	0	0	0	0	0	0	0	0	0	1	0	0	0	0	0	0	0	0	0	0	0	0	0	0	0	0	0	0
+hsa-let-7b_81_C_a	5	39	13	4	3	23	4	10	12	8	13	3	12	6	5	2	2	5	7	16	8	6	16	12	16	10	17	21	30	15	6	17	3	0	1	2	0	0	0	0	2	2	16	1	0	0	0	8	1
+hsa-mir-423_39_U_a	5	7	1	8	5	6	2	4	2	2	2	1	3	1	3	0	0	0	2	7	6	2	35	4	3	2	2	3	18	1	3	3	1	0	1	6	2	0	0	0	2	0	13	0	1	1	0	3	2
+hsa-let-7b_81_C_u	69	365	176	54	68	96	95	59	93	108	38	62	135	69	35	19	9	66	68	150	66	112	178	69	143	113	315	256	272	276	137	136	13	2	7	7	2	3	3	0	6	2	131	0	18	2	1	51	52
+hsa-mir-145_34_U_a	147	216	116	162	25	66	48	190	423	199	81	39	1151	529	159	17	277	501	131	15	88	101	306	36	169	62	122	69	263	52	118	273	8	6	4	1	4	2	13	3	15	12	484	2	153	16	7	404	95
+hsa-mir-134_30_C_u	2	18	1	4	0	0	1	1	1	3	2	3	11	3	2	0	0	3	2	1	0	4	2	0	0	0	0	2	1	0	2	1	6	0	1	0	0	0	0	2	0	0	5	0	1	2	0	3	42
+hsa-mir-101-2_72_A_u	0	0	0	0	0	0	0	0	0	1	0	0	0	0	0	0	0	0	0	0	0	0	0	0	0	0	0	0	0	0	0	0	0	0	0	0	0	0	0	0	1	0	0	0	0	0	0	1	2
+hsa-mir-134_30_C_a	10	216	6	23	4	15	3	17	10	13	11	23	55	19	7	1	3	64	7	17	7	36	70	14	84	12	13	50	50	5	39	9	20	4	8	15	0	14	8	13	4	2	16	0	4	2	0	31	269
+hsa-mir-199b_49_A_c	1	1	0	0	0	1	0	0	1	1	0	0	0	0	1	0	0	4	1	3	0	2	17	4	5	2	2	15	6	0	4	3	0	0	0	0	0	0	0	0	0	0	1	0	0	0	0	1	3
+hsa-mir-95_69_C_a	0	0	0	12	0	0	1	0	0	1	0	0	0	0	0	0	0	0	0	0	2	2	0	0	1	0	0	0	0	0	0	1	0	0	0	0	0	0	0	0	0	0	2	0	3	0	0	3	0
+hsa-mir-1269b_21_A_g	434	5969	185	3321	17	0	172	2150	32	1	0	171	2187	32	45	22	0	669	0	0	67	389	441	402	1636	19	224	771	0	738	2	0	1	0	187	2641	0	0	0	2	4	4	0	2	52	1	0	0	6
+hsa-mir-654_70_C_u	3	26	7	6	1	6	0	3	1	14	1	2	32	38	1	2	1	21	4	2	0	5	11	4	36	4	1	16	11	2	7	3	0	1	0	1	0	0	0	1	1	1	7	0	1	0	2	8	252
+hsa-let-7e_74_C_u	16	30	5	18	4	18	2	2	7	11	6	0	15	3	2	1	3	6	5	25	10	3	15	6	16	3	16	9	26	11	8	7	0	0	0	0	0	0	0	0	0	0	29	0	5	0	0	12	4
+hsa-mir-199b_49_A_u	4	2	2	2	0	2	1	0	2	7	0	0	7	4	3	2	0	13	2	6	2	4	34	13	11	9	8	21	30	7	15	7	0	0	0	0	0	0	0	0	0	1	7	0	0	0	0	3	7
+hsa-mir-21_68_U_g	140	144	74	158	56	546	150	49	69	314	102	67	147	106	76	26	30	272	70	123	120	158	556	332	286	205	211	270	335	76	202	335	23	0	10	35	2	4	4	1	4	2	382	4	26	1	7	51	67
+hsa-mir-150_38_C_a	101	277	16	114	36	135	54	33	111	101	49	43	65	18	151	25	26	192	88	54	230	116	68	460	272	143	166	236	495	519	363	1042	3	2	3	2	4	2	4	0	2	3	471	7	19	2	2	70	238
+hsa-mir-21_68_U_a	287	478	195	316	231	1950	634	176	155	619	475	325	335	327	295	195	41	742	140	517	525	403	3239	1071	1064	950	758	1487	1227	273	998	973	284	46	140	299	35	48	41	15	57	39	1209	74	107	9	56	244	180
+hsa-mir-1-1_68_C_a	0	0	0	0	0	0	0	0	0	0	0	0	0	0	0	0	0	0	0	0	0	0	0	0	0	0	1	0	1	0	0	2	0	0	0	0	0	0	0	0	0	0	0	0	0	0	0	2	0
+hsa-mir-146a_43_G_u	29	60	5	63	15	59	47	12	9	34	18	5	25	26	35	12	6	83	37	32	53	26	68	115	72	72	25	126	66	221	164	154	35	5	1	22	16	4	11	0	2	4	137	6	32	5	15	55	72
+hsa-mir-454_86_U_a	0	5	0	5	5	1	0	1	0	4	2	1	2	3	1	3	0	1	1	12	6	2	5	3	4	2	0	3	5	2	3	3	0	0	0	1	0	0	0	0	0	0	7	0	3	0	0	8	3
+hsa-mir-146a_43_G_a	13	35	2	39	8	33	21	7	4	19	17	1	12	13	19	6	1	43	30	24	55	20	30	80	67	37	17	49	68	122	105	127	46	6	4	33	22	13	22	0	5	14	88	9	15	5	19	43	49
+hsa-mir-501_59_C_u	7	3	4	14	9	4	9	3	3	2	7	1	5	4	3	6	0	5	11	7	9	8	10	7	9	3	5	4	12	3	6	9	611	232	121	420	681	125	476	14	664	256	26	101	15	191	27	17	4
+hsa-mir-376a-1_49_A_g	0	4	1	0	1	1	0	2	0	2	1	0	1	2	3	0	1	3	0	0	3	2	6	0	2	0	0	6	3	0	0	0	10	2	7	6	1	2	2	2	7	1	2	2	1	5	5	3	6
+hsa-mir-342_41_G_a	0	1	0	3	3	3	0	2	1	0	1	0	0	1	1	0	1	4	2	2	2	2	4	5	4	4	4	8	0	11	3	14	0	0	0	0	0	0	0	0	0	0	7	0	0	0	0	0	1
+hsa-mir-21_67_C_a	47	94	21	79	29	438	71	36	23	239	75	28	78	55	64	31	39	119	30	52	56	69	278	218	141	157	115	137	200	32	98	170	19	6	23	65	4	9	3	2	3	4	404	11	19	3	16	56	30
+hsa-mir-497_46_C_a	5	10	0	7	11	6	4	3	7	10	3	2	11	8	6	2	4	17	7	17	22	10	23	15	19	18	12	19	39	13	22	17	1	0	1	1	2	0	1	0	0	0	20	0	4	0	1	15	9
+hsa-mir-497_46_C_g	31	29	10	32	36	56	28	9	27	36	10	11	39	20	11	16	4	43	20	61	49	31	112	81	73	56	45	154	181	51	94	107	13	9	5	14	12	7	9	1	8	1	62	0	10	0	2	16	14
+hsa-mir-200a_75_U_a	9	40	3	82	4	8	3	3	13	15	7	4	2	3	9	4	0	8	7	27	9	9	84	11	5	5	1	10	10	4	0	19	4	10	0	26	15	5	9	1	4	0	117	1	20	0	11	300	4
+hsa-mir-26a-1_9_G_u	0	0	0	0	0	0	0	0	0	0	0	0	0	0	0	0	0	0	0	0	0	0	0	0	1	0	0	0	0	0	1	0	0	0	0	0	0	0	0	0	0	0	0	0	0	0	0	0	0
+hsa-mir-98_101_C_u	5	40	1	48	38	6	17	11	1	4	4	14	10	3	22	2	0	2	11	28	18	2	6	7	21	4	7	11	6	8	3	6	6	0	1	4	2	0	0	0	2	0	28	0	1	2	0	7	1
+hsa-mir-186_36_U_a	26	82	8	87	21	19	24	8	11	15	12	8	13	12	16	6	13	21	16	25	55	18	87	42	37	26	26	37	61	32	25	95	16	10	2	21	29	2	23	0	26	3	111	6	18	2	2	163	24
+hsa-mir-181b-1_61_A_u	1	0	0	0	0	0	0	1	0	0	0	0	0	0	1	0	0	1	0	0	0	0	0	2	1	0	0	0	0	1	0	0	0	0	0	0	0	0	0	0	0	0	0	0	0	0	0	0	0
+hsa-mir-150_38_C_u	68	140	15	92	17	104	56	18	82	77	50	33	39	20	142	21	16	114	59	37	80	63	43	282	167	112	102	99	241	218	245	510	4	1	1	0	1	3	2	0	0	3	287	0	12	0	1	52	170
+hsa-mir-497_46_C_u	7	8	1	2	6	4	2	0	0	11	2	1	4	1	2	0	0	10	0	8	5	5	8	2	7	6	3	10	15	4	12	10	0	0	0	0	0	0	0	0	1	0	9	0	4	0	0	5	3
+hsa-mir-125b-2_78_A_u	0	3	0	1	4	1	0	2	2	1	0	2	5	0	0	4	0	0	0	0	14	1	3	0	0	5	0	5	4	6	17	1	0	1	0	1	3	1	1	0	0	0	1	0	2	0	0	2	1
+hsa-mir-181d_58_U_a	5	22	0	39	2	3	17	3	4	0	0	6	4	2	3	3	5	3	2	112	11	0	111	18	14	15	4	40	39	47	17	27	1	0	1	7	2	0	3	0	1	0	30	0	4	0	0	18	0
+hsa-mir-30e_40_U_a	6	46	1	16	17	11	7	12	5	9	9	4	7	3	7	2	0	15	7	16	22	13	24	45	34	15	9	9	22	28	24	22	0	0	0	1	1	0	0	0	0	0	22	5	14	0	2	39	19
+hsa-mir-142_75_U_g	8	19	2	28	4	15	5	6	3	8	8	3	13	2	17	4	2	29	14	7	27	7	2	31	28	12	13	17	50	36	23	55	11	1	3	1	0	5	5	0	1	2	16	4	1	0	2	4	36
+hsa-mir-30b_16_A_u	0	0	0	0	0	0	0	0	0	0	0	0	0	0	0	0	0	0	0	0	0	0	0	0	0	0	0	0	0	0	0	0	0	0	0	0	0	0	0	0	0	0	0	0	0	0	0	0	0
+hsa-mir-34a_44_U_a	17	33	8	31	20	70	17	9	10	34	12	4	19	6	21	9	5	43	16	27	46	13	75	51	35	28	12	50	74	32	34	77	817	353	158	1631	389	230	442	12	332	164	191	152	21	17	52	109	28
+hsa-mir-199b_85_U_a	8	7	1	10	2	15	7	4	5	10	3	4	25	2	14	1	1	21	3	12	1	4	84	9	13	16	10	37	65	8	19	73	7	3	4	5	3	1	6	0	5	0	18	0	1	0	0	9	3
+hsa-mir-199a-1_66_U_-+hsa-mir-199b_84_U_-	0	3	2	2	4	9	1	0	1	0	4	1	16	7	2	0	0	10	3	7	1	3	83	7	20	8	4	54	37	5	11	34	34	1	7	25	9	4	9	0	10	4	11	0	0	1	6	2	2
+hsa-let-7f-1_6_G_u	0	0	0	0	0	0	0	0	0	0	0	0	0	0	0	0	0	0	0	2	0	2	0	0	0	0	0	2	0	1	0	1	0	0	0	0	0	0	0	0	0	0	0	0	0	0	0	0	0
+hsa-let-7f-1_30_U_a	1	1	0	0	1	0	1	0	0	0	0	0	0	0	0	0	0	0	0	0	1	0	0	3	0	0	0	3	0	3	1	0	0	0	0	0	0	0	0	0	0	0	3	0	1	0	0	1	0
+hsa-mir-628_45_G_a	1	3	0	4	0	1	0	0	1	0	0	0	0	0	0	0	1	1	1	0	0	0	1	5	3	1	1	1	3	0	1	1	0	0	0	0	0	0	1	0	0	0	1	0	1	0	0	4	0
+hsa-mir-192_23_U_c	0	0	0	0	0	0	0	0	0	0	0	0	0	0	0	0	0	0	0	0	0	0	0	0	0	0	0	0	0	0	0	0	0	0	0	0	0	0	0	0	0	0	0	0	0	0	0	0	0
+hsa-mir-98_21_G_c	0	0	0	0	0	0	0	0	0	0	0	0	0	0	0	0	0	0	0	0	0	0	0	0	0	0	0	0	0	0	0	0	0	0	0	0	0	0	0	0	0	0	0	0	0	0	0	0	0
+hsa-mir-425_76_C_u	0	0	0	6	1	0	3	0	0	1	2	0	0	0	2	0	1	2	2	1	2	0	2	4	0	0	0	0	1	0	3	2	1	0	0	0	1	0	0	0	0	0	2	0	2	0	0	4	0
+hsa-mir-652_81_G_a	0	2	0	2	1	2	3	2	1	0	1	0	2	0	0	0	0	0	1	1	2	2	1	1	0	0	2	2	1	1	1	1	7	5	3	20	28	1	9	0	4	3	1	2	1	0	1	4	1
+hsa-mir-518d_30_A_g	0	0	0	0	0	0	0	0	0	0	0	0	0	0	0	0	0	1	0	0	5	0	0	0	0	1	0	0	0	4	0	0	0	0	0	0	0	0	0	0	0	0	2	0	2	0	0	1	6905
+hsa-mir-335_38_U_a	2	2	1	10	8	1	1	0	0	0	1	0	3	0	0	3	0	0	3	3	6	0	0	1	1	1	1	1	4	2	0	1	0	0	0	0	0	0	0	0	0	0	3	0	1	0	0	4	0
+hsa-mir-143_83_G_a	206	221	73	108	239	497	113	87	419	140	111	53	141	51	131	105	33	208	114	366	87	185	2531	330	736	697	194	1325	1147	355	642	818	115	47	34	69	83	24	75	2	32	19	694	5	51	10	8	310	76
+hsa-mir-7-1_87_A_u	45	26	5	79	69	41	27	21	10	40	10	24	21	14	13	6	10	35	71	39	30	10	43	24	33	29	117	31	82	55	24	33	1	0	0	3	1	1	0	0	1	0	25	2	2	1	0	32	68
+hsa-mir-425_75_C_u	0	4	1	10	0	1	1	0	0	1	1	2	1	1	2	0	7	2	3	3	0	1	3	1	0	0	2	1	1	1	0	2	0	0	0	0	0	0	0	0	0	0	1	0	2	0	0	1	0
+hsa-mir-203a_87_A_u	154	65	206	40	1788	920	12	307	473	90	11	111	31	57	961	407	8	249	723	1123	136	2037	693	211	46	1317	253	1464	509	227	491	288	0	0	1	3	0	2	0	0	1	1	76	2	42	0	0	110	20
+hsa-mir-143_83_G_u	115	128	36	65	140	257	42	39	202	87	32	23	105	36	61	57	15	126	66	188	33	100	1282	174	406	408	127	819	672	157	415	355	59	24	7	18	33	11	9	0	8	3	453	3	34	1	0	178	51
+hsa-let-7g_26_U_a	6	16	2	24	10	9	9	7	3	5	4	3	13	4	18	2	3	15	9	12	12	17	5	14	15	4	8	24	41	23	13	42	70	53	22	131	54	40	53	2	43	27	31	18	4	7	7	27	22
+hsa-mir-203b_76_A_u	9	2	3	2	123	79	0	14	9	5	0	11	0	1	24	10	0	18	209	537	36	12	54	16	2	19	3	51	30	9	7	49	0	2	0	0	3	1	0	0	4	1	12	0	6	0	0	6	8
+hsa-mir-449a_38_U_a	0	44	0	0	0	0	3	0	0	0	0	0	0	0	0	0	0	25	0	0	0	0	4	0	0	0	0	0	0	0	1	3	3	7	2	6	2	12	3	0	0	0	0	0	1	0	1	0	1
+hsa-let-7a-3_27_G_u	1	5	1	5	1	4	4	2	2	2	1	2	7	1	4	2	0	3	5	0	2	5	5	7	3	2	7	9	7	14	6	4	0	0	0	0	0	0	1	0	0	0	3	0	0	0	0	7	5
+hsa-mir-944_76_C_a	15	60	7	1	378	3	0	2	9	2	0	9	3	11	85	11	0	4	52	0	41	25	67	2	44	85	5	51	33	42	31	1	0	0	0	0	0	0	0	0	0	0	0	0	0	0	0	8	1
+hsa-mir-324_39_A_u	1	9	0	11	41	5	16	2	0	4	2	6	4	1	5	0	0	7	10	13	15	7	12	35	10	5	1	6	4	4	4	9	0	0	0	1	0	0	0	0	0	1	7	0	5	1	0	8	3
+hsa-let-7a-3_27_G_a	4	3	0	2	1	2	0	0	1	1	0	0	2	1	1	0	0	5	3	2	0	3	1	0	3	4	1	4	8	3	1	6	1	0	0	1	0	0	1	0	0	0	5	0	0	0	0	1	2
+hsa-mir-345_40_G_u	3	16	9	31	40	8	58	5	7	1	6	10	16	8	15	8	7	14	18	68	25	16	24	23	23	8	7	21	9	27	19	14	3	2	9	3	9	1	1	1	1	2	36	1	12	2	1	67	10
+hsa-mir-101-1_68_G_a	195	622	74	394	365	376	197	114	255	173	116	101	219	103	344	195	29	149	232	306	309	208	1189	503	624	569	329	1163	1407	894	574	1429	81	33	15	110	91	16	55	0	57	8	813	7	94	2	5	583	195
+hsa-mir-28_77_G_a	25	66	2	18	183	58	44	11	10	10	16	9	9	10	23	8	2	31	14	71	55	19	146	98	65	48	24	61	74	46	41	61	1	2	0	1	1	0	1	0	0	0	55	4	5	0	0	27	24
+hsa-mir-345_40_G_a	3	30	0	16	25	8	35	2	8	10	9	11	23	5	6	2	4	16	8	60	47	17	22	16	25	13	3	11	20	12	18	16	2	0	4	5	5	1	2	1	0	2	40	2	7	3	1	85	12
+hsa-mir-708_79_A_u	0	0	0	0	2	0	0	1	0	0	0	0	1	0	0	0	0	0	0	0	0	0	1	0	0	1	0	4	1	0	3	1	0	0	0	0	0	0	0	0	0	0	0	0	0	0	0	0	0
+hsa-mir-101-1_68_G_u	2181	7538	1016	3109	4697	5224	1576	1156	1874	2345	813	752	2658	1289	2522	1441	451	1609	2819	3331	2224	3239	12794	3937	6016	7277	4168	16077	14813	7543	5250	12279	382	134	82	258	228	87	168	0	124	35	8424	45	746	7	28	5525	2508
+hsa-mir-181d_60_G_u	0	0	0	0	0	0	0	0	0	0	0	0	1	0	1	0	0	0	0	2	0	0	0	0	0	0	0	0	0	0	0	0	0	0	0	0	0	0	0	0	0	0	0	0	1	1	0	0	0
+hsa-mir-449c_43_A_u	0	3	0	0	0	0	0	0	0	0	0	0	0	0	0	0	0	2	0	0	0	0	0	0	0	0	0	0	0	0	0	0	0	0	0	0	0	0	0	0	0	0	0	0	0	0	0	0	0
+hsa-mir-1185-2_72_C_u	0	3	0	0	0	1	0	1	0	0	0	0	1	0	0	0	0	0	0	1	0	0	0	0	5	0	0	0	1	0	0	0	0	0	0	0	0	0	0	0	0	0	0	0	0	0	0	0	4
+hsa-mir-22_75_U_a	47	59	11	42	37	112	99	21	20	26	48	23	53	36	39	24	8	80	22	33	77	40	145	117	167	100	93	97	149	45	66	106	8	1	2	4	4	4	2	8	27	13	82	1	8	4	2	21	46
+hsa-mir-181a-2_99_U_a	8	20	2	10	16	14	19	3	3	7	0	5	4	3	4	7	0	2	4	49	12	4	78	40	25	31	9	48	38	12	11	19	1	0	1	2	1	0	3	0	0	0	35	3	4	0	1	21	2
+hsa-mir-101-1_68_G_c	293	517	137	333	254	517	157	167	199	335	87	104	330	258	244	92	15	213	346	370	217	302	812	332	575	648	431	1232	1283	301	296	818	31	17	7	22	29	5	9	0	21	12	700	5	107	2	1	529	273
+hsa-mir-375_61_A_u	13	36	10	6679	0	14	1	7	20	131	49	4	0	2	11	0	7	7	19	124	1	16	2	11	1	3	0	2	1	0	0	2	7	34	0	33	71	6	34	0	43	5	77	0	28	0	1	186	3
+hsa-mir-21_30_C_a	2777	4275	822	4734	1581	11650	2752	1635	1612	4065	1997	1720	3645	1748	3099	1148	659	3800	1161	4575	2194	2471	27352	10012	8934	6731	3464	16427	11634	8132	6369	13217	809	122	159	1993	151	113	189	5	134	62	7598	563	516	24	117	1556	1858
+hsa-mir-502_73_A_u	2	1	1	1	1	1	4	0	1	0	0	0	4	0	0	1	0	0	0	1	1	1	3	2	1	2	0	2	1	0	1	1	50	11	6	32	36	6	26	0	26	4	2	3	3	8	4	3	1
+hsa-mir-93_33_G_u	24	44	3	230	521	22	79	25	7	13	7	12	14	10	75	34	11	28	46	98	70	63	136	139	79	100	28	39	114	164	41	93	4	2	4	12	6	3	1	0	0	1	89	1	10	0	3	34	12
+hsa-mir-375_61_A_g	0	1	1	272	0	0	0	0	1	5	3	0	0	0	0	0	1	0	1	6	0	2	0	0	0	0	0	0	0	0	0	0	0	7	0	2	7	1	7	2	13	1	2	0	0	0	2	2	0
+hsa-mir-544b_27_U_g	0	0	0	0	0	0	0	0	0	0	0	0	0	0	0	0	0	0	0	0	0	0	0	0	0	0	0	0	0	0	0	0	0	0	0	2	0	0	0	0	0	0	1	0	0	0	0	0	0
+hsa-mir-500a_72_U_a	6	16	2	15	23	6	20	1	6	3	4	1	5	3	6	4	3	6	7	14	11	8	30	15	15	11	8	24	16	22	7	20	21	5	4	21	36	4	18	0	8	4	48	6	18	11	0	26	10
+hsa-mir-195_76_G_u	0	1	0	2	0	0	1	0	0	1	0	0	0	0	2	0	0	2	1	3	0	1	3	0	1	1	1	3	2	1	0	1	1	0	0	0	0	0	0	0	1	0	0	0	0	0	0	0	0
+hsa-let-7b_5_G_c	0	0	0	0	0	1	0	0	0	0	0	0	0	0	0	0	0	0	1	0	0	1	2	1	0	0	0	1	0	1	0	0	0	0	0	0	0	0	0	0	0	0	1	0	0	0	0	0	0
+hsa-mir-143_81_C_u	580	598	170	493	313	558	262	501	814	541	375	260	1433	580	238	277	401	1467	446	354	515	576	3494	435	1797	629	577	1448	1700	542	1208	1671	118	83	41	100	56	31	99	4	59	33	820	16	72	15	22	359	316
+hsa-mir-195_37_C_a	7	17	5	7	13	4	1	2	9	9	2	1	15	3	10	3	1	10	8	12	6	8	55	6	23	15	5	34	40	2	10	14	1	2	1	1	2	0	4	0	8	0	34	1	3	0	0	20	3
+hsa-mir-3615_73_C_a	0	0	0	1	0	0	0	0	0	0	1	0	0	0	1	0	0	0	0	0	0	1	0	0	0	0	0	0	0	0	0	0	0	0	0	0	0	0	0	0	0	0	0	0	0	0	0	0	0
+hsa-mir-196a-2_78_C_u	3	0	0	0	0	0	0	0	0	0	0	21	0	0	0	0	0	0	60	0	13	4	0	0	0	0	0	1	0	0	16	2	0	0	0	0	0	1	0	0	0	0	1	0	0	0	0	0	0
+hsa-mir-181b-2_41_G_u	3	6	3	3	0	0	0	2	0	2	1	2	1	1	3	0	2	15	1	29	1	2	1	0	0	1	0	0	0	0	0	0	4	0	0	0	3	0	1	0	0	0	0	1	0	0	1	0	0
+hsa-mir-148a_67_U_g	9	37	4	55	12	38	20	11	7	11	8	4	16	4	6	3	0	35	16	34	36	16	60	26	38	26	11	52	49	88	30	19	1	1	0	0	1	0	0	1	1	0	13	0	7	0	0	71	11
+hsa-mir-195_37_C_g	11	20	21	20	2	15	3	4	8	19	9	11	21	8	16	2	1	35	6	13	13	16	51	16	27	9	9	22	41	4	16	54	0	0	0	0	0	0	0	0	0	0	34	0	9	0	0	29	13
+hsa-let-7i_29_G_a	18	40	4	51	36	150	57	7	15	12	21	10	18	17	23	4	6	41	16	54	35	27	112	81	116	60	36	117	136	87	74	153	0	1	1	2	1	0	1	0	0	1	69	1	11	0	0	19	29
+hsa-mir-143_81_C_a	2075	2740	1358	1850	1293	2525	840	1472	6800	1766	1408	789	3980	1682	1261	659	845	2897	1939	1763	1018	1541	18962	2069	6446	3141	1889	6798	10543	2199	4464	10082	894	798	247	731	702	294	814	44	656	196	5807	96	619	145	81	2490	875
+hsa-mir-449b_27_U_c	0	0	0	0	0	0	0	0	0	0	0	0	0	0	0	1	0	0	0	0	0	0	0	0	0	0	0	0	0	0	0	0	0	0	0	0	0	0	0	0	0	0	0	0	0	0	0	0	0
+hsa-mir-877_23_C_a	0	1	0	3	2	0	2	0	1	0	0	1	0	0	0	0	0	1	1	3	4	0	0	4	0	1	0	1	1	0	0	2	2	1	1	0	0	0	4	0	3	1	4	0	0	0	2	2	0
+hsa-let-7i_29_G_u	2	5	2	4	5	21	7	3	1	0	2	0	5	2	6	0	1	1	2	3	2	6	36	17	17	8	5	25	31	10	28	25	0	0	0	0	0	0	0	0	0	0	8	0	3	0	0	3	3
+hsa-mir-15b_42_U_a	42	77	2	72	74	27	28	10	22	10	10	13	17	12	55	7	2	25	22	37	66	21	141	35	56	34	4	37	44	50	24	21	1	0	0	2	0	1	1	0	3	0	68	4	7	0	0	30	23
+hsa-let-7b_26_U_a	442	2817	863	734	351	730	1443	250	734	753	271	251	1255	683	591	185	238	445	452	626	274	849	1829	634	970	1057	687	1805	3115	1304	1029	2405	899	1168	208	769	892	418	670	109	901	258	2441	226	2680	146	132	954	220
+hsa-mir-340_38_G_a	0	2	0	0	0	1	0	0	0	0	0	0	0	0	0	0	0	0	1	1	1	2	0	1	1	1	0	0	2	1	0	3	0	0	0	0	0	1	0	0	0	0	2	0	0	0	0	1	0
+hsa-mir-874_69_C_a	7	12	4	4	10	8	1	2	6	2	1	1	2	2	5	1	1	5	1	9	17	6	5	10	10	8	8	4	11	2	16	13	3	8	6	1	6	6	5	1	1	8	11	1	6	2	1	5	4
+hsa-mir-195_37_C_u	5	3	9	2	2	7	3	0	2	2	3	0	9	2	0	2	0	7	2	9	1	4	59	4	5	2	2	8	9	3	7	8	1	0	0	0	1	0	1	0	1	0	15	0	3	0	0	10	0
+hsa-mir-183_51_G_u	22	12	3	131	166	9	69	10	3	6	3	15	5	2	34	3	2	18	9	35	19	9	36	57	48	62	11	27	29	32	8	15	1	0	0	2	1	1	1	0	2	1	35	1	2	0	0	22	16
+hsa-mir-874_69_C_u	11	10	3	5	17	5	3	4	3	5	1	0	6	4	11	3	1	13	6	8	18	8	8	12	10	9	9	3	12	4	18	16	4	6	2	3	8	2	2	0	0	2	14	0	7	3	0	9	12
+hsa-mir-148a_68_C_a	0	0	0	1	0	0	0	0	0	0	0	0	0	1	0	0	0	1	1	0	0	0	1	0	0	0	0	0	1	2	0	0	1	0	0	0	0	0	1	0	0	0	1	0	0	0	0	2	0
+hsa-mir-184_74_U_a	0	2	0	0	0	0	0	0	0	0	2	0	0	0	0	0	0	0	0	1	0	0	1	0	0	0	0	0	0	20	1	0	0	0	0	0	17	8	0	0	0	1	2	0	3	2	0	2	0
+hsa-mir-598_82_A_u	5	1	0	1	1	0	0	0	0	0	2	1	2	2	0	3	0	2	3	2	6	0	0	0	2	3	1	1	5	1	0	0	0	0	0	0	0	0	0	0	0	0	0	0	0	0	0	0	1
+hsa-mir-671_52_G_u	1	1	0	1	0	0	0	1	0	0	2	2	0	0	3	0	0	0	3	0	0	1	0	0	0	0	0	0	0	0	0	0	0	0	0	0	0	0	0	0	0	0	1	0	2	0	0	1	0
+hsa-mir-30e_81_G_a	121	689	58	307	289	273	200	374	148	107	102	77	133	81	164	46	25	167	182	348	221	194	701	527	504	371	298	746	633	429	290	446	2	2	0	3	11	1	2	0	3	3	463	3	84	0	0	452	153
+hsa-mir-29a_62_U_a	20	74	8	42	21	45	12	8	37	21	28	11	22	9	45	18	6	20	16	23	71	18	82	67	129	44	40	129	165	116	132	375	38	30	8	36	48	9	29	0	23	8	143	14	39	0	0	98	35
+hsa-mir-27a_69_C_u	2030	2113	776	8033	1040	1455	490	2189	2602	1834	651	652	2126	2585	1068	1429	188	1955	2232	1021	690	1789	3269	949	937	1323	916	2374	2942	1376	1161	1963	17341	4215	5359	9881	8844	3279	5608	3362	15811	3992	2817	13153	512	3905	4607	2895	605
+hsa-mir-361_27_C_u	34	96	12	157	61	69	57	28	10	39	27	12	29	8	27	36	12	23	17	67	93	19	127	194	47	35	39	81	71	47	64	119	33	19	8	110	70	11	26	1	16	9	135	6	36	2	7	77	22
+hsa-let-7g_28_G_u	0	0	0	0	1	0	1	0	0	0	1	0	0	0	0	0	0	1	2	0	0	1	0	3	1	1	0	1	0	1	0	1	0	0	0	1	0	0	0	0	0	0	1	0	0	0	0	1	2
+hsa-mir-652_82_C_g	1	2	0	3	3	0	5	0	0	0	0	1	0	0	2	1	0	0	1	1	2	0	0	4	0	1	1	0	3	3	1	2	0	1	0	1	2	1	1	0	1	1	2	0	2	0	0	0	0
+hsa-mir-100_35_G_u	275	170	164	594	79	1117	205	98	295	275	3026	175	175	96	238	74	251	222	164	390	186	298	1504	554	1083	575	361	2557	1374	673	916	1033	4	3	2	5	1	1	2	0	2	2	387	0	66	1	0	67	163
+hsa-mir-652_82_C_a	15	31	9	42	58	25	124	14	13	19	21	34	11	14	39	17	8	14	26	65	34	23	85	38	28	27	20	39	42	79	45	88	9	5	0	14	17	3	10	0	6	1	69	0	27	2	1	99	27
+hsa-mir-107_71_C_a	97	264	39	290	414	209	263	93	82	59	61	103	69	61	126	43	13	137	123	179	233	147	443	298	177	127	81	280	304	199	153	288	685	518	235	1707	610	349	669	22	452	230	231	138	59	21	83	153	105
+hsa-mir-652_82_C_u	39	70	13	95	199	41	322	22	38	36	33	101	37	25	78	19	15	30	73	162	74	57	205	52	61	35	23	68	76	120	84	84	16	6	8	26	46	5	12	0	9	7	182	3	151	3	2	230	41
+hsa-mir-500a_74_A_u	17	32	4	32	97	47	61	6	25	16	15	8	12	3	20	11	2	10	31	37	13	17	121	133	33	27	23	67	66	56	42	59	8	2	2	17	6	3	2	0	3	1	91	0	30	2	0	61	16
+hsa-mir-361_27_C_a	32	171	10	112	80	133	91	20	40	47	37	11	36	26	23	41	17	58	19	115	192	29	205	171	73	69	55	136	180	117	81	224	122	90	38	310	179	24	59	2	37	19	206	19	67	2	15	108	26
+hsa-mir-15a_36_G_u	4	20	0	28	33	15	8	4	1	7	6	2	11	5	2	4	1	13	10	5	11	2	14	14	6	8	19	11	12	12	15	7	0	2	0	0	0	0	0	0	0	1	24	0	6	0	0	16	8
+hsa-mir-148a_67_U_a	108	381	42	626	240	341	183	118	77	61	33	52	129	58	83	30	3	254	194	245	426	104	404	204	436	246	101	363	425	900	317	141	11	0	1	3	6	0	1	0	2	2	109	2	58	0	0	691	98
+hsa-mir-30e_81_G_u	26	87	17	44	64	59	33	49	20	23	21	14	26	13	39	10	13	37	51	52	35	36	141	102	62	93	213	153	149	100	52	73	0	0	0	0	1	0	0	0	0	0	63	1	15	0	0	78	68
+hsa-mir-301a_74_A_u	0	1	1	2	3	0	0	1	0	1	0	0	0	0	1	0	0	0	0	3	0	0	0	1	0	0	0	0	1	0	1	0	0	0	0	0	0	0	0	0	0	0	0	0	0	0	0	0	0
+hsa-mir-148a_68_C_u	3	3	0	3	2	1	1	0	2	1	1	1	5	2	1	0	0	4	2	1	2	2	1	5	1	1	2	3	1	20	5	1	0	0	0	0	1	0	0	0	1	0	1	0	0	0	0	6	3
+hsa-mir-100_35_G_a	4147	3847	2453	9651	1396	15576	3787	1149	5526	3972	30835	2389	2485	1185	4166	806	2180	3268	2632	5903	4254	4690	23007	8444	18291	9651	7230	35449	28566	10215	10006	20373	113	58	50	55	85	33	103	6	51	29	8620	16	1204	10	11	1642	2133
+hsa-mir-361_27_C_g	128	362	44	382	178	353	193	75	99	146	74	40	156	89	85	63	53	144	65	223	429	112	281	323	257	165	170	357	470	178	138	663	182	180	77	380	241	75	89	3	80	61	467	58	84	6	28	273	93
+hsa-mir-182_49_U_a	29	21	1	29	85	25	49	23	10	19	20	19	20	7	26	0	2	22	10	30	24	22	10	12	26	21	4	17	23	19	12	17	2	1	1	2	4	3	3	0	3	0	0	0	0	1	5	0	0
+hsa-mir-15a_36_G_a	6	29	1	25	16	13	14	5	3	13	7	5	16	6	9	4	2	19	10	9	25	7	23	16	15	10	8	14	13	13	20	13	1	0	1	1	0	0	0	0	2	0	30	0	2	0	0	15	9
+hsa-mir-101-1_69_G_a	41	101	13	58	68	69	55	17	49	24	24	30	38	15	61	33	5	26	36	80	101	55	460	84	164	114	52	311	257	168	134	208	9	9	2	22	15	3	4	0	9	0	109	1	13	0	0	71	28
+hsa-mir-500a_75_G_a	3	18	0	21	31	14	36	0	2	0	8	1	3	2	10	1	0	4	1	19	16	6	21	28	15	12	6	13	15	18	9	15	6	1	3	11	9	1	5	0	5	0	14	0	4	0	0	13	4
+hsa-mir-127_79_G_a	11	167	7	18	7	22	14	8	9	7	7	11	32	12	11	3	5	42	4	17	7	20	296	15	195	20	16	87	70	11	85	12	53	6	14	26	3	6	8	4	2	1	3	0	1	5	7	14	174
+hsa-mir-144_38_U_a	1	1	0	0	0	0	0	0	0	0	0	0	0	0	0	0	0	1	0	0	0	0	0	0	0	0	0	1	0	0	1	0	0	0	0	0	0	0	0	0	0	0	1	0	0	0	0	0	0
+hsa-mir-532_42_U_a	60	205	25	117	464	155	333	24	62	42	71	37	61	31	85	48	18	60	45	116	237	81	411	396	303	164	93	321	290	195	136	325	68	43	29	177	79	26	45	1	30	20	192	13	66	6	11	151	57
+hsa-mir-425_36_A_u	10	8	0	33	16	11	25	1	1	4	4	2	6	1	14	3	3	13	9	31	15	16	61	37	14	7	6	11	30	11	22	58	0	0	0	0	0	0	0	0	0	0	31	0	0	0	1	10	5
+hsa-mir-574_83_C_u	8	29	6	80	31	11	23	7	1	13	5	2	11	4	15	1	4	17	2	8	8	15	43	49	23	29	21	23	38	27	12	27	2	1	1	2	0	1	0	0	0	1	23	1	2	0	0	16	5
+hsa-mir-877_21_G_a	1	2	0	19	7	0	4	3	2	2	1	0	3	1	0	0	1	2	1	5	5	3	3	10	2	0	1	0	2	1	0	9	0	0	1	1	2	0	1	0	14	3	6	0	2	0	1	12	1
+hsa-let-7a-2_3_G_u	0	0	0	0	0	0	0	0	0	0	0	0	0	0	0	0	0	0	0	0	0	0	0	0	0	0	0	0	0	0	0	0	0	0	0	0	0	0	0	0	0	0	0	0	0	0	0	0	0
+hsa-mir-500a_75_G_u	4	5	1	12	21	4	13	0	2	1	1	2	4	1	7	2	0	2	1	3	5	2	20	19	8	0	2	9	8	6	5	7	2	0	0	3	1	0	0	0	0	0	14	1	3	0	0	1	2
+hsa-mir-193a_76_U_a	0	3	0	0	0	1	2	0	1	0	2	0	0	2	0	1	0	2	0	4	2	0	4	2	2	0	0	2	0	2	6	5	1	0	0	1	1	0	0	0	0	0	1	0	1	0	0	1	1
+hsa-mir-574_83_C_a	9	40	6	91	20	18	22	5	2	10	8	2	13	7	5	1	3	17	3	21	10	9	55	43	16	12	14	23	35	20	23	23	3	2	6	4	4	0	2	0	0	0	29	3	4	1	0	25	2
+hsa-mir-181c_51_G_u	0	1	0	3	0	2	1	0	1	0	1	0	1	0	0	0	0	0	1	4	0	0	3	0	1	0	0	0	0	0	1	3	0	0	0	0	0	0	0	0	0	0	2	0	0	0	0	0	1
+hsa-mir-532_42_U_g	6	23	3	19	41	24	34	1	4	4	9	5	6	3	7	5	0	6	8	11	17	9	28	32	38	19	11	21	33	16	10	27	5	3	3	8	2	2	2	0	1	0	28	0	7	0	0	16	5
+hsa-mir-590_77_C_u	0	1	0	1	3	0	0	1	0	0	0	0	0	2	0	1	0	0	2	1	0	0	1	0	1	0	0	0	0	0	0	0	0	0	0	0	0	0	0	0	0	0	1	0	0	0	0	3	1
+hsa-mir-101-1_69_G_u	30	103	7	48	129	107	40	17	30	37	16	23	43	19	66	43	3	29	34	78	40	51	450	101	166	193	109	426	255	225	184	208	15	2	3	5	8	0	6	0	2	0	107	1	5	0	2	44	65
+hsa-mir-15a_37_A_u	0	2	0	2	0	2	1	0	1	1	0	0	0	0	0	1	1	1	2	1	1	0	2	4	0	1	1	2	0	0	0	0	0	0	0	0	0	0	0	0	0	0	1	0	0	0	0	0	0
+hsa-mir-181a-1_23_G_c	0	0	0	0	0	0	0	0	0	0	0	0	0	0	0	0	0	0	0	0	0	0	0	0	0	0	0	0	0	0	0	0	0	0	0	0	0	0	0	0	0	0	0	0	0	0	0	0	0
+hsa-mir-99b_28_G_a	200	577	49	613	100	268	219	60	184	127	76	62	212	68	92	49	28	188	159	2026	222	76	578	466	402	191	141	316	782	239	188	482	25	13	20	58	43	18	35	6	54	22	730	31	91	9	3	452	62
+hsa-let-7d_83_U_c	14	22	9	16	28	28	10	5	21	18	4	4	26	21	29	8	0	11	19	49	12	16	41	15	44	33	32	56	44	32	17	39	7	0	4	7	2	0	1	0	1	0	24	1	11	3	1	15	12
+hsa-let-7d_83_U_a	100	165	21	130	128	76	57	29	58	85	29	39	103	67	74	26	3	72	73	135	106	83	123	83	129	111	149	85	201	128	53	96	4	3	1	13	7	3	0	0	0	1	166	2	31	1	2	165	37
+hsa-mir-149_37_C_a	28	5	0	1	126	6	6	7	18	2	1	3	4	39	7	2	1	5	7	13	777	76	61	5	5	32	17	7	31	48	29	9	1	1	4	1	0	1	1	0	0	0	15	0	1	0	0	14	6
+hsa-mir-671_88_C_u	2	3	1	5	17	0	3	1	3	7	1	1	5	2	11	0	0	10	3	2	3	3	4	3	2	1	7	5	7	1	1	0	0	0	2	0	0	0	0	0	1	0	4	2	1	1	0	5	2
+hsa-mir-29c_74_U_a	3	2	1	10	5	7	10	2	9	1	4	0	3	0	5	2	1	2	5	4	18	2	15	7	35	10	6	23	24	20	32	72	3	12	3	6	34	0	11	0	2	1	29	1	10	3	0	20	6
+hsa-mir-345_39_C_u	7	5	6	52	21	0	38	5	8	13	5	5	21	7	11	4	7	34	12	31	14	11	13	11	11	0	2	4	10	1	13	12	3	2	12	28	23	3	10	5	4	3	33	8	15	8	11	68	8
+hsa-mir-127_79_G_u	32	264	16	27	16	81	33	26	24	58	27	31	109	67	33	17	4	106	28	67	15	66	1065	76	431	100	40	407	340	31	310	49	123	13	31	71	6	13	16	4	15	8	20	4	8	4	12	37	525
+hsa-mir-497_83_A_g	0	0	1	0	0	0	0	0	0	0	0	0	0	0	0	0	0	0	0	0	0	0	0	2	1	1	0	1	3	1	0	1	0	0	1	0	0	0	0	0	0	0	2	0	1	0	0	3	0
+hsa-mir-375_53_C_u	0	0	0	49	1	3	0	0	0	1	1	0	0	0	0	0	0	0	1	0	0	0	0	2	0	0	0	1	0	0	0	0	7	22	4	16	85	9	27	3	78	7	5	20	1	0	10	6	0
+hsa-mir-182_47_G_a	28	31	6	52	168	51	101	29	13	12	13	29	21	6	17	4	0	32	10	52	97	39	44	52	80	55	11	48	57	56	19	22	10	0	3	7	3	1	0	0	1	3	57	15	4	2	2	29	24
+hsa-mir-151a_49_A_g	60	59	12	86	56	142	170	42	38	48	24	24	61	55	55	38	16	58	50	115	75	71	127	246	43	36	19	125	160	56	27	84	153	69	46	560	612	39	123	14	167	69	166	60	130	30	75	137	30
+hsa-mir-195_75_A_u	0	0	0	0	0	0	0	0	0	0	0	0	0	0	0	0	0	0	0	1	0	0	0	0	0	1	0	0	0	0	0	0	0	0	0	0	1	0	2	0	0	0	0	0	0	0	0	0	0
[truncated: 180 more rows]
[truncated: 346 more columns]
