# Supplementary material for: Improved lung cancer classification by employing diverse molecular features of microRNAs
Source: Heliyon. 2024 Feb 10;10(4):e26081. doi: 10.1016/j.heliyon.2024.e26081 (PMC10878959; doi:10.1016/j.heliyon.2024.e26081)
Supplement: MMC 7 — The values of 2600 combined miRNA features in the 395 samples selected. [file mmc7.xlsx]

## Sheet: Sheet1
Table S7. The values of 2600 combined miRNA features in the 395 samples selected.
miRNA M/E Features	SRR3703167	SRR3703168	SRR3703170	SRR3703174	SRR3703147	SRR3703151	SRR3703152	SRR3703176	SRR3703166	SRR3703169	SRR3703171	SRR3703173	SRR3703175	SRR3703177	SRR3703178	SRR3703182	SRR3703165	SRR3703172	SRR3703179	SRR3703149	SRR3703181	SRR3703164	SRR3703156	SRR3703155	SRR3703158	SRR3703159	SRR3703160	SRR3703161	SRR3703162	SRR3703163	SRR3703154	SRR3703157	SRR1608121	SRR1608122	SRR1608123	SRR1608124	SRR1608125	SRR1608126	SRR1608127	SRR1608131	SRR1608134	SRR1608135	SRR1608137	SRR1608138	SRR1608139	SRR1608140	SRR1608141	SRR1608142	SRR1608144
hsa-mir-934_37_U_a	0	100	0	0	0	0	0	0	100	100	0	0	0	0	0	0	0	100	0	100	0	0	92.4	87.5	75	0	100	100	0	100	100	75	100	100	100	0	0	0	0	0	0	0	83.3	0	0	0	0	0	0
hsa-mir-3653_42_C_u	0	0	0	11.1	0	0	11.1	0	0	40	7.7	0	0	0	0	0	0	0	11.1	7.7	0	0	6.7	0	0	0	0	33.3	3.4	0	0	13.2	6.9	23.1	0	10.5	0	0	9.1	0	0	0	0	0	0	7.1	9.1	0	0
hsa-mir-379_28_G_a	33.3	80	100	0	0	0	0	0	50	0	0	0	33.3	50	0	0	0	0	0	50	0	100	65	0	57.7	33.3	60	68.8	50	33.3	16.7	50	33.3	50	0	0	0	0	50	0	0	0	0	0	0	0	0	42.9	31.2
hsa-mir-450a-1_39_U_a	0	2.5	0	6.1	7.1	0	0	0	0	0	10	0	2.4	11.1	0	0	0	7.1	0	0	0	0	0	1.9	0	0	0	9.1	3	0	0	6.1	0	0	0	0	0	0	0	0	0	0	0	0	25	0	0	5.2	4.3
hsa-mir-151a_33_U_g	2.5	2.6	0	1.1	3.2	2.9	4	0	7.1	1.7	6.2	0	0	0	0	0	0	2.5	1.9	2	3.8	2.9	8	2.6	4.2	2.9	2.4	7.7	3.6	1.5	3.2	4.3	0	0	0	0	0	100	100	100	100	0	2.7	0	0	0	0	1.9	0
hsa-mir-542_39_U_a	0	0	0	0	0	0	0	0	0	0	0	0	0	0	0	0	0	0	0	0	0	0	0	0	0	0	0	0	0	0	0	0	0	0	0	0	0	0	0	0	0	0	0	0	0	0	0	0	0
hsa-mir-151a_33_U_a	20	22.1	12.5	17.6	24.5	14.7	16	9.7	50	10.2	12.5	16.7	8.3	7.1	15.9	16.7	50	15	11.5	22	26.9	20.6	26	15.4	29.2	29.4	9.5	19.2	29.1	11.8	16.1	21.7	0	100	0	0	0	100	100	0	100	0	23.3	0	60	0	0	46.2	11.1
hsa-mir-18a_70_C_u	0	42.9	0	22.7	25	0	50	20	0	0	0	0	0	0	50	50	100	0	20	5.6	0	0	22.2	20	100	0	66.7	0	16.7	44.4	60	0	0	0	0	0	0	0	0	100	0	0	100	0	100	0	0	0	32
hsa-mir-338_27_G_a	0	0	0	0	0	0	0	0	0	0	0	0	0	0	0	0	0	0	0	0	0	0	100	0	0	0	0	0	100	0	0	100	0	100	100	0	0	0	0	0	100	100	100	0	0	0	0	0	0
hsa-mir-148a_67_U_a	20.3	34.6	23.4	35.9	33.2	33.1	28.2	37.3	25.5	21.1	17.9	21.1	18.2	27.6	26	37.5	23.1	26.9	27.6	32.8	48.6	23.1	28.6	27.2	32.5	31.7	19.3	23.6	27.4	16.7	23.9	26.5	50	0	33.3	60	60	0	25	0	37.5	33.3	25.1	22.2	26.1	0	0	30.9	21.5
hsa-let-7e_74_C_u	47.1	22.9	20	20.7	22.2	34.5	8	50	23.1	25	37.5	0	32.6	17.6	15.4	66.7	42.9	16.7	23.8	7.9	13.7	15.8	20.3	11.5	17.8	8.3	36.4	13.6	26.8	15.1	20	12.5	0	0	0	0	0	0	0	0	0	0	26.6	0	21.7	100	0	17.9	25
hsa-mir-331_48_C_a	0	100	0	0	0	100	0	33.3	0	0	0	0	0	33.3	0	0	0	0	0	0	50	0	100	66.7	33.3	0	0	0	0	0	0	66.7	0	0	0	0	0	0	0	0	0	0	0	0	0	0	0	0	66.7
hsa-mir-10b_26_A_c	0	0	0	0	0	0	0	0	0	0	0	0	0	0	0	0	0	0	0	0	0	0	3.3	0	33.3	0	0	0	0	0	0	0	0	0	0	0	0	0	0	0	0	0	0	0	0	0	0	0	0
hsa-mir-92b_44_G_u	0	0	0	0	0	0	0	0	0	0	0	0	0	0	100	0	0	100	0	0	0	0	0	0	0	0	0	0	0	0	0	0	0	0	0	0	0	0	0	0	0	0	0	0	0	0	0	0	0
hsa-mir-139_30_G_u	100	100	0	0	0	0	100	0	100	0	100	0	0	0	0	0	0	0	50	100	0	0	66.7	0	66.7	50	100	0	0	100	100	0	0	0	0	0	0	100	0	0	0	100	0	0	0	0	0	100	0
hsa-mir-139_30_G_a	0	0	100	0	0	100	0	0	0	0	0	0	0	0	0	0	0	100	50	0	0	0	33.3	0	33.3	50	0	100	0	0	0	0	0	0	0	0	0	0	0	0	0	0	0	100	0	0	0	0	0
hsa-mir-106b_11_C_a	0	0	0	100	100	0	0	0	0	0	0	0	0	0	0	0	0	100	0	0	0	0	66.7	0	100	0	0	0	0	100	100	0	0	0	100	0	0	0	0	0	0	0	100	100	0	0	0	0	0
hsa-mir-145_15_G_a	5.3	2.6	4.2	4.2	4.8	5.9	14.3	0	1.4	0	3.8	0	2.4	2.8	6.7	0	14.3	7.7	0	0	12.5	0	27.8	0	14.3	4.8	0	23.5	7.1	0	11.8	10	10	33.3	18.2	38.5	21.1	18.2	31.2	0	2.2	0	9.8	0	4.5	0	0	6.1	0
hsa-mir-452_39_U_a	0	72.7	0	0	0	33.3	0	0	100	0	0	0	0	25	100	0	0	0	100	0	100	75	0	55.6	0	0	0	100	0	100	60	0	0	0	0	0	0	0	0	0	0	0	100	0	0	0	0	100	100
hsa-mir-101-2_71_A_u	22.9	25.9	13.5	23.5	38.4	35.6	23	30.6	24.1	37.9	23.9	28.6	29.1	31.4	30.5	35.9	33.3	30.4	28.2	26.3	14.8	27.6	29.7	29.4	30.5	36.8	38	35.1	25.5	32.7	33.9	27.2	26.5	8.3	28.6	12.1	13.8	20	30.8	0	7.1	0	22.4	25	14.7	0	100	15.8	40.9
hsa-mir-144_38_U_a	25	33.3	0	0	0	0	0	0	0	0	0	0	0	0	0	0	0	50	0	0	0	0	0	0	0	0	0	50	0	0	100	6.7	0	0	0	0	0	0	0	0	0	0	50	0	0	0	0	0	0
hsa-mir-210_89_C_u	71.3	45.5	60	62.8	42.9	16.7	60	43.8	51.9	58.1	68.1	46.2	58.6	38.3	60.7	100	0	52.4	57.1	55.8	23.1	49.4	50	33.3	0	16.7	43.8	25	37.5	16.7	33.3	37.5	15.8	22.2	0	15.8	18.2	14.3	0	28.6	33.3	0	68	66.7	54.5	42.9	28.6	60.6	50
hsa-mir-502_75_A_u	25	0	0	16.7	18.2	0	33.3	0	50	0	0	0	50	0	55.6	50	0	0	33.3	40	0	0	12.5	30.8	0	25	0	50	44.4	0	40	20	0	0	0	0	0	0	0	0	0	0	0	0	0	0	0	40	66.7
hsa-mir-28_77_G_u	63.6	53.4	65.1	59.8	62.2	49.4	52.7	50	52.9	60.6	57.7	53.3	57.6	56.3	57	56.3	64.4	43.2	76	54.3	31.5	52.1	50.8	58.6	48.2	57.1	59.9	53.5	53.8	54.7	55.2	47.4	30.8	28.6	45.8	27.9	34.2	31.2	40.5	0	25.5	21.1	55.3	36.4	48.2	36.4	33.3	50.9	42.9
hsa-mir-143_49_C_a	40	10.5	0	18.2	18.8	20	0	0	8.3	25	0	20	22.2	0	10	20	0	21.1	4.8	16	13.3	5	15.4	5.6	19.2	18.2	14.3	14.3	16.9	16.7	12.5	19.4	63.3	36.8	40	63.2	23.3	38.9	60	66.7	66.7	0	19.4	100	9.1	0	50	28.6	30.8
hsa-mir-210_89_C_a	17.5	30.3	22	21.2	42.9	50	10	27.1	16.7	19.4	17.4	25.6	24.1	21.7	19.3	0	100	27.6	18.4	25	38.5	28.7	0	16.7	28.6	33.3	25	25	37.5	16.7	16.7	25	52.6	33.3	0	59.6	54.5	42.9	50	14.3	33.3	100	21.3	33.3	21.2	14.3	42.9	20.5	28.3
hsa-mir-28_77_G_a	30.9	38.9	31.3	37.1	30.7	39.3	40.2	40	39.7	31.4	35.4	41	35.9	38.5	36	37.7	31.1	50.2	19.4	39	58.2	40	40.4	33.6	44	34.1	29.6	37.8	37.9	35.3	35.4	43.4	53.8	60.7	41.7	63.6	60.5	56.2	52.4	40	66.7	78.9	40	63.6	48.2	54.5	53.3	45.1	49.1
hsa-mir-497_83_A_g	0	100	25	57.1	0	0	0	0	50	0	100	0	62.5	0	40	0	0	0	100	0	0	0	0	75	25	66.7	25	54.5	66.7	66.7	66.7	66.7	0	40	80	66.7	100	0	100	0	50	75	88.9	0	71.4	100	0	88.9	0
hsa-mir-493_78_G_u	0	4.7	0	11.1	0	16.7	20	0	0	0	0	0	28	5.9	0	0	0	16.7	16.7	9.1	0	10	12.2	22.2	5.8	12.5	7.7	6	11.1	20	7.1	28.6	12.5	0	0	0	0	0	0	50	33.3	0	0	0	0	0	0	6.7	9.7
hsa-mir-518e_15_C_a	100	100	0	100	100	100	0	100	100	0	0	100	100	100	0	0	100	100	100	100	100	100	0	100	100	100	100	0	0	100	0	100	100	0	100	0	100	100	0	0	100	0	100	100	100	100	0	0	68.3
hsa-mir-183_88_A_u	0	0	100	50	22.2	0	22.2	0	0	0	0	33.3	33.3	0	37.5	0	0	66.7	0	0	0	0	0	50	20	33.3	100	0	16.7	60	0	0	0	0	0	0	0	0	0	0	0	0	20	0	0	0	0	20	16.7
hsa-mir-429_73_C_u	42.9	28.6	0	65.8	0	0	0	0	50	50	0	71.4	100	50	53.8	0	0	33.3	100	53.8	0	30.8	0	0	0	0	0	0	0	0	0	0	0	0	0	0	42.9	0	0	0	0	0	53.3	0	0	0	0	38.9	0
hsa-mir-429_73_C_a	28.6	57.1	0	31.6	0	0	0	100	50	50	100	28.6	0	50	46.2	0	0	66.7	0	46.2	0	61.5	0	0	100	0	0	0	0	0	0	0	100	0	0	100	57.1	100	50	0	50	100	33.3	100	100	0	0	50	0
hsa-mir-101-2_70_G_u	60.5	68.8	54.2	57	64.7	66.2	52.2	57.1	55.9	65.7	51.3	44.7	62.1	61.1	52.7	54.9	70.2	58.5	61.2	59.4	48.3	64.9	52.8	59.9	60.7	66.3	67.3	65	67.7	62.1	60.6	65.6	34.4	29.8	33.6	21.3	24.6	37	27.6	20	21.7	27.5	68.3	40	59.9	33.3	30.6	68.6	63.9
hsa-mir-191_14_-_u	0	0	0	0	0	0	0	0	0	0	0	0	0	0	0	0	0	0	0	0	0	0	0	0	0	0	0	0	0	0	0	0	0	0	0	0	0	0	0	0	0	0	0	0	0	0	0	0	0
hsa-mir-101-2_70_G_a	6.2	6.6	4.7	9.6	6.2	5.4	7.8	6.8	8.3	5.8	7.8	7.2	5.8	5.9	8.3	8.4	6.2	7.1	6.2	6.2	8.4	4.8	5.3	8.5	6.9	5.7	5.7	5.1	7.1	8	7.5	8.2	7.2	7.7	5.3	9.3	9.3	6.3	8	0	8.6	4.3	7.3	7.7	9.8	11.1	4.1	8.3	6.2
hsa-mir-214_93_C_u	37.5	40	42.4	63.6	20	30	33.3	33.3	40	47.4	33.3	0	59.1	64.3	33.3	0	0	24	25	34.6	62.5	23.8	38.1	55.6	47.6	18.8	36.4	33.3	23.8	0	54.2	33.3	8.5	0	33.3	5.6	0	0	10	11.8	4.1	9.1	29	66.7	75	42.9	14.3	0	27.3
hsa-let-7i_29_G_u	2.5	3.8	11.1	2.6	4.1	4.4	3.7	6.7	1.9	0	2.2	0	5	3	5.3	0	4.2	0.6	3.9	1.7	1.2	5.1	8.3	6.1	3.9	3.7	3.1	6.2	6.5	3.9	9.4	4.3	0	0	0	0	0	0	0	0	0	0	3.6	0	5.6	0	0	4.5	3.2
hsa-mir-214_93_C_a	62.5	60	51.5	36.4	80	70	66.7	66.7	60	52.6	66.7	0	36.4	28.6	66.7	100	0	72	75	65.4	37.5	76.2	58.6	33.3	47.6	68.8	63.6	64.6	76.2	100	37.5	66.7	91.5	100	66.7	94.4	100	100	70	88.2	94.3	90.9	71	33.3	12.5	57.1	85.7	85.7	72.7
hsa-let-7i_29_G_a	22.2	25.5	22.2	33.3	29.8	31.6	26.1	15.6	30.2	19	24.4	14.9	18.8	25.8	20.2	21.1	29.2	24	31.4	30.2	20.5	23.9	26	29.1	26.5	27.5	22.5	29.3	28.7	28.2	25.2	26.5	0	5.6	6.7	4.1	3.3	0	14.3	0	0	10	28	20	22.2	0	0	28.8	23.2
hsa-mir-376a-1_9_A_g	0	0	0	0	0	0	0	0	0	0	0	0	22.2	25	0	0	0	0	0	0	0	10	27.3	20	0.9	20	20	14.3	10.5	0	0	0	11.1	0	33.3	0	0	0	100	0	50	33.3	14.3	0	0	0	0	11.8	0
hsa-mir-30a_46_G_a	0	20	0	100	33.3	0	100	0	0	50	0	0	100	0	0	0	0	100	28.6	50	0	50	38.5	40	60	0	66.7	75	50	71.4	66.7	0	37.5	70	50	100	33.3	0	50	0	10.5	25	25	100	0	0	0	25	50
hsa-mir-145_40_A_u	79.2	100	100	57.1	91.7	83.3	100	53.3	53.8	76.9	100	71.4	88	78.9	78.6	85.7	100	66.1	33.3	77.8	80	93.8	72.3	69.2	85	69.4	76.9	81.5	76.9	57.1	79.5	100	60	33.3	100	66.7	50	33.3	66.7	100	0	0	46.3	0	41.7	50	0	33.3	56
hsa-mir-142_51_G_c	33.3	0	0	33.3	0	0	0	0	0	50	50	0	33.3	50	40	0	0	0	0	25	33.3	100	0	0	50	100	100	50	0	66.7	75	85.7	55.6	100	0	100	100	0	0	0	0	66.7	83.3	0	0	0	0	0	20
hsa-mir-142_51_G_a	0	100	100	33.3	0	0	0	0	0	0	0	0	66.7	0	0	0	0	100	0	75	66.7	0	0	100	0	0	0	50	0	33.3	25	14.3	33.3	0	0	0	0	0	100	0	50	33.3	16.7	0	0	0	0	0	80
hsa-mir-135a-2_45_A_u	0	0	0	7	0	0	0	0	0	12.5	0	0	0	0	0	0	0	0	0	5.3	0	50	27.8	0	0	0	0	0	0	0	0	0	0	0	0	0	50	0	0	0	0	0	14.3	0	16.7	0	0	20	16.7
hsa-mir-523_15_C_a	100	100	0	100	100	100	0	100	100	0	0	100	100	100	0	0	100	100	100	100	100	100	0	100	100	100	100	0	0	100	0	100	100	0	100	0	100	100	0	0	100	0	100	100	100	100	0	0	68.3
hsa-mir-1269b_21_A_g	0.9	97.4	2.9	100	100	0	100	100	100	100	0	100	100	100	100	100	0	1.8	0	0	100	1.7	100	1	100	100	0.9	90.9	0	100	0	0	100	0	100	96	100	0	0	100	100	100	0	100	1.2	100	0	0	100
hsa-let-7a-2_3_G_u	0	0	0	0	0	100	0	0	0	0	0	0	0	0	0	0	0	0	0	0	0	0	0	0	0	0	0	0	0	0	0	0	0	0	0	0	0	0	0	0	0	0	0	0	0	0	0	0	0
hsa-mir-181c_48_U_a	18.9	27.9	10.7	14.3	11.3	24.1	11.6	12.5	26.7	22.2	15	6.1	13.2	25	15.7	26.7	27.3	6.7	16.3	9.3	13.4	17.2	22.9	14.8	22.9	18.4	28	28.5	33.8	21.1	17.8	29.8	0	0	7.1	0	0	0	2.7	0	0	0	24	0	13.9	0	4.8	24.3	29
hsa-mir-200b_80_G_u	59.4	52.2	83.8	42	48.6	63.7	47.7	40.9	43.7	71	75	54.3	60	50	43.4	62.8	0	54.1	47.8	43.9	29.8	70	57.4	47.9	41.6	74.2	90.6	60.4	67.7	76	60.1	42.3	42.9	75	25	37.5	30	33.3	0	0	0	50	58.8	33.3	64.1	50	0	53.9	65
hsa-mir-143_50_A_u	50	37.5	0	33.3	25	10	0	0	33.3	25	0	0	0	0	0	0	25	18.2	20	0	33.3	20	11.5	0	14.3	0	33.3	16.7	12.5	20	12.5	5.6	33.3	25	0	0	83.3	25	0	0	0	0	28.6	0	50	0	0	12.5	100
hsa-mir-214_52_A_u	0	10	25	0	66.7	37.5	20	0	0	14.3	0	0	14.3	22.2	0	0	0	30.8	12.5	38.9	25	57.1	35.1	8.3	25.9	16.7	30	26.9	20.9	0	33.3	7.7	0	0	0	0	0	0	0	0	0	0	7.1	0	0	0	0	100	9.1
hsa-mir-200b_80_G_a	36.3	42.9	16.2	53.9	48.5	31.9	45.4	54.5	46	24.5	25	42.4	32.5	40	52.2	33.6	0	41.9	47	50.5	64.7	26.8	38.5	50.9	55.4	23.8	8.6	34.8	29.7	22.4	36.1	57.7	42.9	25	25	37.5	40	50	40	0	0	0	36.4	33.3	29.3	50	100	40.8	35
hsa-mir-935_79_C_a	0	0	0	100	0	0	0	0	0	0	0	0	0	0	0	0	0	0	0	42.9	86.7	0	0	0	0	0	0	0	0	0	0	0	0	0	0	0	0	0	0	0	0	0	0	0	0	0	0	100	0
hsa-mir-181c_51_G_u	0	50	0	75	0	100	50	0	100	0	100	0	100	0	0	0	0	0	100	62.5	0	0	66.7	0	100	100	0	50	0	0	100	100	0	0	0	0	0	0	0	0	0	0	100	0	0	0	0	0	100
hsa-mir-512-2_79_C_u	0	0	0	0	0	0	0	0	0	0	0	0	0	100	0	0	0	0	0	0	20	0	0	0	0	0	0	0	0	100	0	0	0	0	0	0	0	0	0	0	0	0	0	0	0	0	0	0	40.8
hsa-mir-195_37_C_u	20.8	6.8	30	9.1	10.5	26.7	33.3	12.5	17.4	9.7	17.6	0	20	23.5	0	28.6	0	12.5	15.8	26.5	4.8	13.3	35.3	13.3	8.3	7.4	11.8	12.1	9.5	25	21.2	10.7	33.3	0	0	0	33.3	0	12.5	0	10	0	16.3	0	23.5	0	0	19.4	0
hsa-mir-130b_73_C_u	73.9	48.6	50	76	79.8	83.3	75	0	100	50	61.1	0	66.7	75	66.7	50	0	47.1	75	74	45.2	66.7	65.2	78.8	53.1	71.4	75	69.2	61.5	71.4	44.4	66.7	0	0	100	25	0	0	0	0	0	0	54.5	33.3	50	100	0	70	69.6
hsa-mir-195_37_C_g	45.8	45.5	52.5	60.6	10.5	50	25	50	34.8	61.3	52.9	64.7	46.7	52.9	57.1	28.6	50	62.5	31.6	38.2	61.9	56.7	30.5	53.3	48.3	33.3	52.9	33.3	44.2	33.3	48.5	64.3	0	0	0	0	0	0	0	0	0	0	37	0	52.9	0	0	46.8	76.5
hsa-mir-195_37_C_a	29.2	38.6	12.5	24.2	68.4	16.7	8.3	37.5	47.8	29	17.6	23.5	33.3	17.6	42.9	42.9	50	19.6	42.1	35.3	28.6	26.7	32.9	20	38.3	55.6	29.4	51.5	43.2	25	30.3	17.9	33.3	100	33.3	100	66.7	0	50	0	80	0	41.3	100	23.5	0	0	32.3	17.6
hsa-mir-23b_82_C_u	0	0	0	50	100	50	0	0	100	0	0	0	0	0	100	0	0	0	0	0	0	100	33.3	0	0	25	0	25	0	33.3	16.7	0	0	0	0	0	0	0	0	0	0	0	0	0	0	0	0	0	0
hsa-mir-130b_73_C_a	26.1	51.4	50	22	18.5	16.7	21.9	100	0	50	38.9	100	16.7	25	33.3	50	0	52.9	25	24	51.6	33.3	34.8	18.2	46.9	28.6	25	30.8	30.8	28.6	55.6	33.3	100	0	0	50	0	0	100	0	100	100	45.5	66.7	50	0	100	30	30.4
hsa-mir-744_33_G_u	71.4	57.1	100	56.2	52.6	36.4	38.5	50	50	57.1	0	62.5	0	20	68.2	100	100	41.7	63.6	53.8	50	66.7	45	63	50	58.3	50	40	80	28.6	20	50	0	0	0	0	0	0	0	0	0	0	50	0	0	50	0	40.9	42.9
hsa-mir-138-2_33_A_u	0	0	100	0	12.5	0	0	100	100	0	0	0	0	0	0	0	0	10	100	0	100	100	20	0	100	0	0	0	0	0	100	0	0	100	0	0	0	100	0	100	0	0	100	0	0	100	0	100	0
hsa-mir-152_75_G_a	19	34.3	20.4	29.3	21.4	30.7	25.6	23.6	27.7	27.8	25.8	30.3	29.7	19	24.4	15.9	26.5	24.7	17.6	20.2	18.3	24.5	20.7	25.1	24.8	22	20.1	22.4	23.1	29.2	20.8	34.8	3.2	3.8	5.4	4.4	5.8	0	5	2.7	3.5	0	30.3	0	21.5	5.4	2	38.1	17.1
hsa-mir-744_33_G_a	14.3	7.1	0	37.5	42.1	27.3	15.4	50	25	42.9	100	25	0	40	18.2	0	0	33.3	9.1	38.5	30	0	25	25.9	40	8.3	33.3	40	20	42.9	60	0	100	0	0	0	100	100	0	0	0	0	7.1	50	100	50	0	40.9	42.9
hsa-mir-182_22_U_c	0.1	0	0	0.1	0	0	0.2	0	0	0	0	0	0	0	0	0	0	0	0	0	0.5	0	1.2	0	0	0	0	0	0.8	0.9	0	0	2.2	0	0	0	0	0	3.2	0	0.2	0	0	0	0	0	0	1.6	0
hsa-mir-182_22_U_a	1.9	2.4	2.1	2.6	7.9	9.7	7.7	0.9	1	0.7	2.2	2.1	2.5	3.1	1.4	13.3	2.9	84.6	17.1	32.1	9.6	3.5	19.8	23.2	24	23.5	46.7	25.9	34.6	21.4	32	40	43.5	61.5	11.5	85	77.6	100	87.1	1.6	10.9	6.5	75	100	2.4	3.4	5.5	18.7	81
hsa-mir-221_88_A_u	33.3	51.2	80	33.3	60.7	22.6	50	63.2	41.2	53.3	37.5	35.3	46.2	40	65.5	0	0	40.7	77.8	51.8	37.5	73.7	48.2	61.7	61.1	75.7	76.7	48.5	53.6	73.2	60	50	0	0	0	5.3	0	0	0	0	0	0	52.2	0	50	0	0	58.3	56.4
hsa-mir-320c-1_66_G_-	0	33.3	0	23.1	27.3	0	0	0	50	0	0	0	0	14.3	50	0	0	0	12.5	0	40	100	21.4	25	25	0	0	33.3	12.5	0	0	0	20	20	0	0	71.4	25	37.5	0	16.7	20	10	0	0	16.7	0	25	100
hsa-mir-222_92_C_u	18.4	13.3	7.9	38.5	7.9	24.8	13	8.9	17.9	22.2	25.3	13.3	23.3	23.4	14.6	6.7	0	16.9	12.1	16.1	11.7	23.8	17.8	18.8	12.1	20.4	27	11.1	19.8	11	9.5	34.6	10.7	25	17.1	14.3	7.7	17.6	27.3	0	0	14.3	24.5	30.8	25	0	25	29.7	13.6
hsa-mir-1307_102_G_u	2.7	3.5	2.9	4.8	2.6	3.3	2.2	2.5	3.3	5.6	3	2.2	2.8	2.1	3	3.7	5.5	2.6	2.6	2.5	1.7	4.4	5.5	2.8	1.8	2.3	2.9	3.4	4.2	2.8	3.1	3.6	0.3	0.5	0.5	1.2	0.8	0.6	0.4	0	1.4	0.8	4.3	1	6	0.4	1.4	4.1	3.2
hsa-mir-125a_75_U_a	0	66.7	0	0	0	0	0	0	100	0	0	0	100	0	50	0	0	100	100	43.8	50	0	0	75	75	100	0	100	0	100	100	0	100	0	0	0	0	0	100	0	0	0	0	0	0	0	0	0	0
hsa-mir-1343_73_C_u	0	5.6	0	0	0	50	6.7	0	0	0	25	0	0	0	0	0	0	0	14.3	23.1	0	0	0	25	0	0	0	0	0	0	0	0	0	0	0	0	0	0	0	0	0	0	25	0	50	0	0	14.3	0
hsa-mir-143_84_G_u	0	14.3	5.3	0	4	7.5	23.1	16.7	13.6	0	0	0	0	18.8	16.7	9.1	33.3	0	5.9	6.8	0	14.3	11.4	3.2	5.4	11	3	6.3	2.1	8.3	12.3	5.3	0	0	0	0	0	0	0	0	0	0	4	0	0	0	0	12.5	11.1
hsa-mir-143_84_G_a	46.2	35.7	52.6	77.8	60	54.7	53.8	50	54.5	66.7	55.6	66.7	27.3	68.8	33.3	36.4	50	53.6	47.1	61.4	63.6	57.1	54.8	41.9	56.5	47.9	63.6	53.1	52.1	45.8	49.2	56.6	0	22.2	0	0	7.7	0	20	0	0	0	60	100	62.5	0	0	37.5	33.3
hsa-let-7f-1_33_G_a	0	11.1	0	20	0	0	0	0	0	50	0	0	25	0	50	0	8.3	0	0	20	26.3	50	0	0	20	0	50	0	13.3	25	0	18.8	0	8.3	0	9.7	0	0	0	0	0	0	37.5	0	100	0	0	25	0
hsa-mir-141_83_C_u	81.8	70	100	83.3	0	0	0	96.8	0	100	100	77.8	100	0	100	0	0	100	80	66.7	0	100	0	0	0	0	0	0	0	0	100	0	0	0	0	0	0	0	0	0	33.3	0	62.5	0	0	0	0	40	66.7
hsa-mir-30a_70_G_u	35	26	44.4	25	35.3	38.5	50	16.7	32	30.8	30	62.5	25	66.7	30	16.7	0	26.9	44.4	25	23.7	47.1	35.5	32.4	35.9	29.4	44.4	21	33.7	41.3	41.2	29.6	0	25	0	11.1	31.6	20	0	0	12.5	0	27.8	0	42.3	0	0	20	24
hsa-mir-106a_13_A_c	7.2	17.5	50	93.3	56.5	15.4	7.1	27.6	33.3	33.3	25	9.5	2.3	16.7	28.6	1.7	22.2	47.4	57.1	15.3	39.3	14.3	15.9	15.6	3.5	6.8	22.2	13.6	6.8	54.5	15.8	3.4	25	50	13.3	47.1	42.9	50	40	100	42.9	21.4	8	50	20	20	36	25	26.9
hsa-mir-30a_70_G_a	20	36	22.2	12.5	20.6	23.1	33.3	25	36	46.2	30	12.5	37.5	0	30	33.3	0	26.9	33.3	8.3	23.7	23.5	28	21.6	25.6	25.5	25	25.8	30.7	28.1	35.3	38	33.3	37.5	100	11.1	26.3	20	66.7	0	25	66.7	16.5	0	26.9	100	0	25	36
hsa-mir-451a_16_G_u	0	0	0	0	0	0	0	0	0	0	0	0	0	0	0	0	0	0	0	0	0	0	0	0	0	0	0	0	0	0	0	0	0	0	0	0	0	0	0	0	0	0	0	0	0	0	0	0	0
hsa-mir-451a_16_G_c	0	0	0	0	0	0	0	0	0	0	0	0	0	0	0	0	0	0	0	0	0	0	0	0	0	0	0	0	0	0	0	0	0	0	0	0	0	0	0	0	0	0	0	0	0	0	0	0	0
hsa-mir-451a_16_G_a	0	100	0	0	0	0	0	0	0	0	100	0	0	0	0	100	0	100	0	0	0	0	0	100	100	100	0	100	100	100	100	100	0	0	0	0	0	100	100	0	0	100	100	100	0	0	0	100	100
hsa-mir-106a_36_C_u	0	0	100	100	66.7	100	9.1	100	0	0	0	0	0	0	0	33.3	0	100	100	25	100	50	0	20	62.5	50	0	0	20	100	0	10	0	0	0	0	0	0	0	0	0	0	0	0	0	0	0	100	16.7
hsa-mir-106a_36_C_a	100	60	0	100	33.3	100	36.4	0	0	100	60	100	0	0	0	44.4	0	100	100	25	100	50	100	80	37.5	50	100	100	40	100	100	40	100	0	0	100	0	0	0	0	0	0	20	0	0	0	100	0	33.3
hsa-mir-520c_20_A_u	0	0	0	0	0	0	0	0	0	100	0	100	100	100	0	0	0	100	0	100	0	0	0	0	0	0	100	0	0	0	0	0	0	0	0	0	0	0	0	0	0	0	100	100	0	0	0	0	11.1
hsa-mir-340_81_A_u	0	0	0	100	33.3	0	0	0	0	0	0	0	0	0	0	0	0	0	66.7	0	0	100	100	0	33.3	100	50	100	75	0	100	100	0	0	100	0	0	0	0	0	0	0	20	0	0	0	0	0	0
hsa-mir-340_38_G_u	0	0	0	50	0	0	0	0	0	0	0	0	0	0	0	0	0	100	0	33.3	0	25	0	40	0	0	0	25	0	0	0	0	0	0	0	0	0	0	0	0	0	0	25	0	100	0	0	0	0
hsa-mir-340_38_G_a	0	100	0	0	0	25	0	0	0	0	0	0	0	0	0	0	0	0	100	33.3	50	50	0	20	33.3	50	0	0	28.6	33.3	0	33.3	0	0	0	0	0	100	0	0	0	0	50	0	0	0	0	100	100
hsa-mir-3117_67_G_u	0	0	0	14.3	0	0	0	0	0	100	0	0	0	0	0	0	0	18.2	0	0	0	0	23.7	0	25	33.3	0	0	14.3	50	33.3	40	0	0	0	100	0	0	0	0	0	0	0	0	0	0	0	0	14.3
hsa-mir-654_72_U_a	4.8	17.5	14.3	20	0	11.4	0	13.3	40	7.1	7.7	30	6.2	5.6	17.6	0	0	7.2	0	12.5	40	8.3	8.7	5.9	21.9	12.5	15	12.1	6.7	14.3	8.3	0	14.3	0	25	12.5	50	0	0	0	0	0	0	0	0	0	33.3	17.9	16.9
hsa-mir-101-2_73_U_a	100	0	100	0	0	0	0	0	50	0	0	0	0	0	0	0	0	0	100	0	100	0	50	50	0	0	0	66.7	0	0	100	0	0	0	0	0	0	0	0	0	0	0	75	0	0	0	0	0	0
hsa-mir-449a_39_G_u	0	0	0	0	0	0	0	0	0	0	0	0	0	0	0	0	0	4.8	0	0	0	0	0	0	0	0	0	0	0	0	0	0	0	0	0	0	0	0	0	0	0	0	0	0	0	0	0	0	0
hsa-mir-31_31_U_a	0	50	0	0	0	40	55.6	50	0	0	0	25	0	50	0	33.3	0	0	0	25	0	33.3	31.9	0	70	0	12.5	25	66.7	0	28.6	50	0	0	100	52.9	25	0	0	0	0	0	0	0	0	0	0	50	50
hsa-mir-744_89_U_a	25	55.6	33.3	50	15.4	0	16.7	40	50	50	40	33.3	50	0	40.9	0	0	53.3	0	77.8	46.2	53.3	46.7	34.5	37.5	35.5	8.3	46.2	42.9	25	50	63.6	40	100	0	0	0	0	66.7	0	50	0	63.2	0	40	0	0	28.2	66.7
hsa-let-7a-2_28_A_g	0	0	0	0	0	0	0	0	0	0	0	0	0	0	0	0	0	0	0	0	0	0	0	0	0	0	0	0	0	0	0	0	0	0	0	0	100	0	0	0	0	0	0	0	0	0	0	0	0
hsa-mir-33b_35_C_a	0	9.1	30	4.4	2	0	5.7	7.7	40	3.6	3.7	7.1	0	3	0.9	7.7	24.1	6.2	0	0	4.1	1.3	0	0	0	0	7.1	10	2.7	16.7	0	17.6	8.3	20	0	33.3	20	0	8.3	0	9.1	0	11	0	9.4	2.7	8.9	10.4	5.8
hsa-mir-944_76_C_u	22.6	21.1	48.4	33.3	20	0	0	16.7	4.5	11.1	50	15.2	7.7	24.4	14.3	7.7	0	0	27.8	0	21.4	23.3	6.6	25	4.5	34.2	50	24.1	55.3	21.9	21.9	50	0	0	0	0	50	0	0	0	0	0	0	0	0	0	0	0	0
hsa-mir-133b_87_A_g	0	100	100	100	100	100	100	100	0	100	0	0	100	100	100	0	0	100	100	100	100	100	0	100	100	100	100	100	100	100	100	50	100	100	100	100	100	100	100	0	100	100	0	100	100	100	100	0	100
hsa-mir-24-2_73_G_u	70	82.2	86.7	93.9	68.4	75	71.4	60	88.9	88.2	85.7	90	82.4	83.3	68.8	77.8	100	58.3	94.1	54.5	38.5	85.7	58.3	57.1	66.7	78.3	60	57.1	71.1	73.3	64.7	55.6	0	100	33.3	50	0	0	0	100	100	0	66	66.7	71.4	0	50	71.7	55.6
hsa-mir-944_76_C_a	77.4	78.2	48.4	66.7	78.7	100	0	83.3	95.5	88.9	50	84.8	92.3	75.6	83.9	92.3	0	90.9	71.5	0	78.6	76.7	89.6	75	94.4	65.8	50	74.1	44.7	78.1	78.1	50	0	0	0	0	50	0	0	0	0	0	100	0	0	0	0	100	100
hsa-mir-4791_26_U_a	0	33.3	66.7	33.3	75	33.3	0	0	80	60	0	0	0	57.1	0	0	0	50	0	100	0	0	100	100	50	0	0	0	0	66.7	100	0	0	0	0	100	0	0	0	0	50	100	55.6	0	66.7	0	0	100	100
hsa-mir-24-2_73_G_a	5	4.4	6.7	6.1	5.3	8.3	0	0	11.1	5.9	0	0	5.9	16.7	6.2	0	0	8.3	5.9	0	0	4.8	8.3	0	6.7	4.3	6.7	3.6	7.9	0	5.9	5.6	0	0	0	0	0	0	0	0	100	0	6	0	14.3	0	0	11.3	11.1
hsa-mir-30e_80_C_u	55.2	52.4	42	54.7	51.3	44.1	52.6	46.4	48.6	45.3	46.6	50.9	55.7	51.9	55.8	42.4	57	51.5	45.3	49	47.8	53	36.3	54.4	49.1	47.5	39.7	40.9	51.7	50.1	41.2	58.5	49.8	53.5	53.9	52.7	42.5	56.1	52.9	50.9	42	41.2	47.1	61	47.9	40.9	52.9	59.6	40.9
hsa-mir-191_15_G_u	0	0	0	0	0	0	0	0	100	0	0	0	0	0	0	0	0	0	0	0	0	0	0	0	0	0	0	0	0	0	0	0	0	100	0	0	0	0	0	0	0	0	0	0	0	0	0	0	0
hsa-mir-191_15_G_c	0	0	0	0	100	0	0	0	0	0	0	0	0	0	0	0	0	0	0	0	0	0	0	0	0	0	0	0	0	0	0	0	0	0	0	0	0	0	0	0	0	0	0	33.3	0	0	0	0	0
hsa-mir-191_15_G_a	0	0	0	0	0	100	0	0	0	0	0	100	0	0	0	0	100	100	0	0	0	0	0	0	0	0	0	0	0	0	0	100	0	0	100	100	0	0	0	0	100	0	0	66.7	0	0	0	0	100
hsa-mir-16-1_38_A_u	100	0	100	0	100	0	0	0	0	0	100	0	0	0	83.3	0	0	100	0	0	0	0	0	100	0	100	66.7	50	100	0	50	100	0	0	0	0	0	0	0	0	0	0	100	0	0	0	0	100	75
hsa-mir-150_38_C_u	39	33.2	46.9	43.4	32.1	42.8	49.1	39	41.1	42.6	49.5	42	35.5	51.3	45.2	45.8	37.2	36.5	39.4	40.2	25.5	33.5	37.6	37.1	36.9	43.1	36.8	28.2	31.8	29.2	39.1	32.2	57.1	33.3	25	0	16.7	50	28.6	0	33.3	50	36.5	0	37.5	0	33.3	40.6	40.9
hsa-mir-379_64_C_u	50	7.1	0	0	0	33.3	0	100	0	0	0	0	0	30	0	100	0	0	0	0	0	50	28.6	50	5	0	0	0	0	0	35.7	0	0	0	0	0	0	0	0	0	0	0	0	0	0	0	0	100	20.4
hsa-mir-150_38_C_a	58.2	63.7	50	54.3	67.9	54	47.4	57.6	54.6	55.7	45.8	54.3	60.9	46.2	49.7	52.1	60.5	61.6	56.8	58.7	71.1	61.8	58.1	60.5	59.4	55	59.9	66.8	65	69	58.1	64.8	42.9	66.7	75	100	66.7	33.3	57.1	0	66.7	50	60.5	100	62.5	100	66.7	54.7	56.7
hsa-mir-22_75_U_a	68.4	74.2	68.3	71.4	74.6	73.6	65.3	69.1	70.7	64.4	73.7	67.2	64.2	63	70.6	56.6	66	69.6	72.4	68.3	83.1	69	59	67.8	71.2	65.6	57.5	62.9	71.9	63.9	54.6	69.4	71.8	78.5	74.8	69.9	76.8	77.4	78.4	63.2	70.2	69.9	73.2	83.1	57.4	75.5	77.8	72.7	69.3
hsa-mir-320c-1_69_U_a	100	16.7	100	10	5.3	33.3	100	50	33.3	100	0	100	100	25	0	100	0	0	40	33.3	20	0	42.9	25	0	100	100	0	0	50	0	50	0	25	0	16.7	0	25	28.6	100	33.3	33.3	40	100	0	0	100	0	0
hsa-mir-3117_49_G_a	100	0	0	0	0	0	0	0	0	0	0	0	0	0	0	0	0	0	0	50	0	0	16.7	0	0	0	0	0	0	0	0	0	0	0	0	0	0	0	0	0	0	100	0	0	0	0	0	0	0
hsa-mir-151b_81_C_g	0	50	0	0	0	0	0	0	0	0	0	0	0	0	0	0	0	0	0	0	0	0	0	0	0	0	0	0	0	0	0	0	0	0	0	0	0	0	0	0	0	0	0	0	0	0	0	0	0
hsa-mir-151b_81_C_a	0	50	0	100	0	100	0	0	0	0	0	0	0	0	0	0	0	0	0	0	100	0	0	0	100	100	0	0	50	100	0	100	0	0	0	0	100	100	100	0	100	0	0	0	0	0	0	75	0
hsa-mir-181a-1_23_G_a	0	100	0	0	0	0	16.7	0	100	0	0	100	100	0	0	50	0	0	0	0	0	0	45.5	16.7	100	33.3	0	100	50	60	0	0	16.7	100	60	30.8	50	25	0	0	25	0	0	100	100	0	0	25	0
hsa-mir-345_40_G_u	33.3	27.1	92.3	50	55.6	34.6	56.5	75	36.8	6.2	38.9	38.5	31.4	50	60	80	43.8	34.1	64.3	42.2	30.1	38.1	35.2	47.3	38.3	28.1	57.1	52.1	27.5	56.9	42.2	29.8	23.1	66.7	58.8	9.7	37.9	20	16.7	33.3	100	42.9	39.4	16.7	52.2	40	50	40.3	39.3
hsa-mir-100_11_C_g	0	0	0	0	0	0	0	0	0	0	0	0	0	0	0	0	0	0	0	0	0	0	0	0	0	0	0	0	0	0	0	0	0	0	0	0	0	0	0	0	0	0	0	100	0	0	0	0	0
hsa-mir-345_40_G_a	33.3	52.5	0	22.2	34.7	38.5	34.3	25	42.1	62.5	50	42.3	47.1	31.2	24	20	25	41.5	32.1	36.1	60.2	45.2	33.8	34.5	43.3	43.8	21.4	22.9	57.5	25.5	40	34	15.4	0	23.5	19.4	20.7	20	33.3	33.3	0	28.6	43.4	33.3	30.4	60	50	51.1	42.9
hsa-mir-17_73_C_a	53.1	75.6	42.3	67.2	56.9	82	65	51.6	72	72.1	65.6	42.4	53.3	28.6	60.5	83	62.5	46.6	34	52.4	55.1	63.3	69.7	59.9	68.9	69.6	67.2	80.6	69.2	65.9	65.9	84	77.8	100	50	81.6	75	60	72.7	0	60	33.3	72.9	100	56.8	100	75	70.8	33
hsa-mir-2277_81_G_u	0	0	0	100	100	0	100	0	0	100	0	0	0	0	0	0	0	0	0	100	66.7	100	50	100	100	100	0	100	0	0	0	0	0	0	0	0	0	0	0	0	0	0	100	0	0	0	0	0	0
hsa-mir-2277_81_G_a	0	0	0	0	0	0	0	0	0	0	0	0	0	0	100	0	0	0	0	0	33.3	0	50	0	0	0	0	0	100	0	0	0	0	0	0	0	0	0	0	0	0	0	0	0	0	0	0	0	0
hsa-mir-1180_63_C_u	0	100	0	100	0	0	0	0	0	0	0	0	0	0	0	0	100	0	0	0	0	0	0	0	0	0	0	0	0	0	0	0	0	0	0	10	0	0	0	0	0	0	0	0	0	0	0	0	0
hsa-mir-1180_63_C_a	0	0	0	0	0	0	0	0	0	0	0	0	0	0	0	0	0	0	0	100	0	0	0	0	0	0	0	0	0	0	0	0	0	0	0	80	100	0	100	0	0	0	0	0	0	0	0	0	100
hsa-mir-320a_70_A_u	32.7	32	44.5	33.3	34.6	32.1	26.8	32.3	29.1	34.5	28.3	24.8	40.1	28.5	34.5	39.2	40.9	20.8	35.6	31	19.4	32.4	36.3	24.6	25.7	31	35.8	34.6	34.2	32.2	28.8	30.7	16.7	17	14.4	12.8	16.3	17.7	17	10.6	18	19.3	33.8	15.5	29.3	20.2	13.2	33.9	26.9
hsa-mir-140_46_U_a	0	0	0	0	0	0	0	0	0	100	0	0	0	0	0	0	0	50	0	0	0	0	100	0	0	100	0	0	50	0	0	50	0	0	0	0	0	0	0	0	0	0	33.3	0	0	0	0	0	0
hsa-mir-140_85_A_u	10.4	6.7	6.8	12.5	10.4	10.7	6.9	12.2	7.5	11.1	10.7	16.1	12.1	10.5	16.1	8.3	11.1	12.8	11.1	9.8	6	12.5	10	10.5	8.3	9.7	10	9.7	7.5	8.9	12.5	8.2	2.2	7.5	0	5.5	2.9	3.9	5.6	0	1.6	2.6	5.7	0	8.5	5.9	0	8.6	12.4
hsa-mir-516b-2_38_G_c	0	0	0	0	0	0	0	0	0	0	0	0	0	0	0	0	0	0	0	0	100	0	0	0	0	0	0	0	0	100	0	0	0	0	0	0	0	0	0	0	0	0	0	0	0	0	0	0	34.2
hsa-mir-1287_37_C_a	11.1	22.2	50	0	2.4	0	7.1	25	0	15.4	0	0	0	0	8.3	0	100	11.1	0	8	0	0	4.5	5.8	0	14.3	16.7	7.4	16.7	17.6	13.3	10	0	100	20	0	20	50	11.1	50	0	50	25	0	0	0	0	0	0
hsa-mir-34c_69_A_u	0	0	0	0	0	0	0	0	50	0	0	0	0	0	0	0	100	0	50	0	0	0	0	0	0	50	0	0	0	0	0	0	0	0	0	0	0	0	0	0	0	0	66.7	0	0	0	0	0	0
hsa-mir-192_48_G_u	0	100	0	50	50	0	0	0	100	100	33.3	0	0	0	0	50	0	50	0	100	0	0	100	0	100	50	100	0	0	92.9	66.7	0	0	0	0	0	0	37.5	0	0	0	0	0	0	0	0	0	0	0
hsa-mir-192_48_G_a	0	0	0	0	0	0	0	0	0	0	0	0	0	0	0	50	0	50	0	0	0	0	0	0	0	0	0	0	50	7.1	0	0	0	0	0	0	0	12.5	0	0	0	0	0	0	0	0	0	0	0
hsa-mir-450a-2_45_G_a	0	0	0	50	100	0	0	0	0	0	0	0	0	0	0	0	0	0	0	0	100	0	50	50	33.3	0	100	100	33.3	0	0	0	0	0	0	0	0	0	0	0	0	0	0	0	0	0	0	0	0
hsa-mir-194-2_38_G_u	0	100	0	0	40	0	0	0	0	0	0	0	0	0	0	100	0	0	0	100	25	0	50	0	25	0	0	50	50	27.8	28.6	0	0	100	0	100	0	100	0	0	0	0	0	0	0	0	0	100	0
hsa-mir-194-2_38_G_a	0	0	0	0	20	0	100	0	0	0	0	0	0	0	50	0	0	0	0	0	50	0	0	100	0	0	0	50	50	50	57.1	0	0	0	0	0	0	0	0	0	0	0	0	0	0	0	0	0	0
hsa-mir-337_83_A_u	0	64.3	0	0	0	66.7	100	20	0	60	100	100	66.7	71.4	0	100	0	50	50	66.7	100	60	44.4	100	52.7	66.7	0	70.6	60	0	50	0	0	0	0	0	0	0	0	0	0	0	80	0	50	0	0	30	79.4
hsa-mir-23b_81_G_u	92.8	89.7	94	78.8	91.5	85.2	87.6	90.8	86.7	89.3	89.5	88.6	93	87.4	89.6	89.5	85.2	86.6	87.4	90.8	83.1	90.5	91	91	89.6	93.3	93.5	93.4	92.2	93.9	89.4	88.6	60.7	83.3	40	50	46.2	42.9	57.1	100	85.7	33.3	89.2	54.5	93	100	60	90.4	90.1
hsa-mir-489_74_U_a	0	0	100	0	0	0	0	0	0	0	0	0	0	0	0	0	0	0	0	0	0	0	100	0	0	0	0	0	0	0	0	0	100	0	0	0	0	0	0	0	100	100	0	0	0	0	0	100	0
hsa-mir-3200_76_C_u	26.1	12.6	28.6	29.4	11.6	36.8	20.8	12.5	23.8	0	33.3	11.1	21.1	25	6.7	50	0	12.5	7.7	8.1	10.9	10.3	32.4	22.1	18.8	29.4	16.7	29.4	15.3	9.1	0	23.8	40	0	0	39.4	33.3	0	28.6	0	0	25	31.7	0	15.4	50	66.7	26.3	12.5
hsa-mir-6503_59_A_g	80	50	0	0	0	0	0	0	0	33.3	50	0	50	0	0	33.3	50	66.7	50	0	50	50	0	0	0	100	50	0	0	50	0	33.3	42.9	0	0	57.1	0	66.7	50	0	50	0	66.7	100	0	83.3	100	100	47.1
hsa-mir-3200_76_C_a	4.3	7.9	0	11.8	4.4	21.1	7.1	4.2	0	0	33.3	0	5.3	12.5	3	0	0	0	0.8	3.4	2	3.4	0	6.4	6.2	5.9	50	17.6	4.9	22.7	22.2	14.9	0	0	0	12.1	33.3	0	28.6	0	0	0	6.3	0	15.4	50	0	10.5	25
hsa-mir-1247_98_G_u	0	0	0	0	0	0	0	100	0	0	0	0	50	50	0	0	0	7.7	0	0	0	100	40	0	100	50	94.7	20	0	0	0	0	0	0	0	0	0	0	0	0	0	0	0	0	0	0	0	33.3	50
hsa-mir-1247_98_G_a	0	0	0	0	0	0	0	0	0	0	0	0	0	25	0	0	0	0	100	0	0	0	0	0	0	0	0	10	0	0	0	0	0	100	0	0	14.3	0	11.1	0	0	66.7	100	0	0	0	100	0	50
hsa-mir-30d_28_C_a	13.9	25.1	14.5	19.6	12.2	20	14.9	12.6	16.7	13.4	13.1	10	12.4	19.4	10	16.3	16.2	10.7	9.6	10.3	18.7	14.5	30.3	17.4	19.7	20.2	17.3	29.4	27.9	15.8	19.6	21.6	0.6	1.1	0	2.4	1.4	0.6	1.1	0	0.7	0.4	17.7	3.7	14.5	0	0.6	23.9	11.7
hsa-mir-20a_31_U_a	75	82.1	75	68.3	69.7	86.3	76.1	74.6	91.7	75	61.4	84.9	57.9	71.4	61.7	75	78.9	82.4	50	75	82.7	75	79.9	73.2	91.3	78.7	60.7	83.2	81.7	89.6	85.9	93	100	0	0	83.3	0	100	0	0	0	0	80	0	60	0	100	75	59.8
hsa-mir-99b_32_C_g	0	0	0	75	100	68.4	73.7	0	0	0	0	0	100	50	50	33.3	0	0	71.4	64	54.5	0	57.1	75	25	66.7	53.8	36.4	60	0	25	77.8	100	0	0	0	0	100	0	0	100	100	0	100	0	0	0	0	0
hsa-let-7a-3_73_C_u	80.3	48.4	36.4	68.6	68.5	61.4	39.7	54.8	56.7	68.5	58.3	45.5	55.8	65.6	67.7	63.3	73.3	51.8	56.7	47.4	63.8	57.9	50.4	57.1	53.3	57.6	60.3	52.6	54.4	54.2	51.8	62.6	0	0	33.3	0	25	20	0	0	0	0	63.8	0	61.5	0	50	68.3	58.9
hsa-mir-127_80_G_u	28.6	29.6	16.7	40	50	38.1	44.4	14.3	75	0	50	0	36.8	30.8	16.7	0	100	12	16.7	33.3	100	36.4	37	33.3	38.3	57.1	55.6	50	54.3	57.1	43.8	75	0	0	0	0	0	0	0	0	0	0	0	0	50	0	0	27.3	25
hsa-mir-127_80_G_a	28.6	28.4	16.7	20	25	28.6	22.2	28.6	0	0	50	50	21.1	15.4	16.7	100	0	24	66.7	20	0	45.5	29.2	40	28	19	33.3	24	21.7	0	34.4	25	0	0	0	0	0	0	0	0	0	0	50	0	16.7	0	0	27.3	21.4
hsa-mir-3130-2_24_C_u	0	0	0	0	0	0	100	18.2	0	2	0	100	12.5	0	0	100	0	10	0	0	0	0	0	100	0	0	0	23.5	0	6.2	12.5	0	0	0	0	100	100	0	25	0	100	0	5	0	0	0	0	100	0
hsa-mir-589_84_A_u	25	0	0	0	0	0	9.5	0	100	0	0	0	0	25	25	0	0	0	40	0	0	0	7.7	18.2	11.1	0	50	33.3	8.3	0	0	12.5	0	0	0	100	0	0	0	0	0	0	0	0	66.7	0	0	25	0
hsa-mir-223_90_A_u	18.9	16	20.8	25	17	17.4	24.7	24.5	19.8	24.7	16.2	21.6	25.4	25	18.2	18.2	19.6	21.7	13	21.4	20.2	21.1	21.8	17	21	21.9	18.5	19.8	22	14	22	19.6	8.9	18.2	14	5.4	17.9	10.3	15.8	0	14.3	16.7	22.4	4.4	24.1	22.2	14.3	15.7	20.2
hsa-mir-758_73_C_u	20	11.2	0	22.2	100	14.3	0	20	0	33.3	40	27.3	15.4	17.2	33.3	16.7	0	19	16.7	10	60	19	17	27.8	12.9	25	7.1	11.1	13	22.2	30.6	16.7	0	0	0	0	0	0	0	0	0	0	0	0	33.3	0	0	25	16.5
hsa-mir-181a-2_38_G_a	0	42.9	0	0	0	0	0	0	33.3	0	0	10	25	0	0	50	0	0	0	9.1	0	0	38.1	0	37.5	33.3	0	20	20	60	0	16.7	16.7	100	60	30.8	50	25	0	0	25	0	9.1	100	100	0	0	40	0
hsa-mir-106b_75_C_u	100	50	0	66.7	81.2	100	100	0	0	0	0	0	100	0	0	0	0	50	66.7	0	0	0	60	0	0	100	0	100	100	66.7	100	100	0	0	0	0	0	100	0	0	0	0	0	0	100	0	0	0	0
hsa-let-7a-2_72_U_a	100	100	100	100	100	0	0	100	50	100	91.7	50	100	0	100	0	0	100	0	0	0	50	66.7	40	100	0	50	42.9	0	100	100	0	0	0	0	0	0	0	0	0	0	0	100	0	100	0	100	0	33.3
hsa-mir-32_28_U_a	0	0	0	0	0	100	0	0	0	0	0	0	0	0	0	0	0	0	0	0	0	0	0	0	0	0	0	0	0	0	0	0	0	0	0	0	0	0	0	0	0	0	0	0	0	0	0	0	0
hsa-mir-889_71_U_a	0	0	0	0	100	0	0	0	0	0	0	0	0	0	0	0	0	0	0	0	0	0	50	0	33.3	0	0	100	0	0	0	0	0	0	0	0	0	0	0	0	0	0	0	0	0	0	0	0	0
hsa-let-7c_33_U_a	40.8	64.1	28.6	43.8	47.6	47.3	30.1	54.9	54.9	43.5	54.8	45.5	45	33.3	59.5	48.4	40	42.1	40	31.7	67.7	36.9	51.1	44.4	57.4	45.2	44.7	47.1	54	44.7	49.1	47.4	44.8	50	11.1	44.4	58.6	46.2	61.9	0	47.6	46.2	48.8	15.4	36	25	46.2	50.6	40.8
hsa-mir-200b_56_C_u	0	0	0	0	0	0	0	0	0	0	0	0	0	0	0	0	0	33.3	0	0	0	0	20	0	0	0	33.3	0	0	0	0	0	0	20	0	0	0	25	0	0	33.3	0	0	0	0	0	0	0	0
hsa-let-7c_29_G_a	7	3.9	24.8	6	6.2	9.8	25.8	1.6	8	12.5	19.6	11.6	2.7	18.5	12.8	4.2	47.6	6.8	15.5	20.3	1	15.9	3.4	7.9	2.5	6.2	19.2	8.3	6.6	4.4	3.8	6	13.5	38.8	11.9	13.7	5.6	30.1	10.8	36	9.7	15.9	6.9	26.8	14.9	21.3	14	1.6	9.5
hsa-mir-130a_77_U_a	8.8	22.9	7.6	14.5	14.4	13.3	10.3	19	33.3	7	23.3	16.7	8.1	10.5	9.4	12.3	13.8	15.9	10.9	10.8	27.4	13.3	12	14.2	23.9	7.1	11	13.8	14.2	11.4	13	13.2	40	100	0	100	100	33.3	88.9	0	71.4	100	16.9	50	19.4	100	100	14.9	8.6
hsa-mir-200b_56_C_a	50	0	0	20	0	0	0	0	0	0	100	100	0	0	0	0	0	33.3	0	33.3	33.3	50	40	50	100	0	33.3	0	50	0	100	0	33.3	40	66.7	0	33.3	25	33.3	0	0	0	0	0	100	0	50	33.3	0
hsa-mir-514a-1_80_G_a	100	0	0	0	0	100	0	0	0	100	0	0	0	0	0	0	0	0	0	0	100	0	0	100	0	0	0	100	0	0	0	0	0	0	0	0	0	0	0	0	0	0	0	0	0	0	0	0	0
hsa-mir-19b-2_85_U_a	0	50	0	100	25	100	0	50	0	0	33.3	0	0	0	50	0	0	100	100	33.3	33.3	33.3	33.3	0	33.3	100	0	25	100	20	12.5	0	0	0	0	0	0	0	0	0	0	0	25	100	100	0	0	0	7.7
hsa-let-7d_84_U_a	20	52.2	0	14.3	28.8	15.4	11.8	0	0	23.1	50	16.7	15.4	0	12.9	16.7	25	0	23.1	17	44	45.5	36.8	27.8	38.9	46.2	17.4	21.4	29.4	28.6	23.1	16.7	0	0	25	66.7	60	50	0	0	0	0	53.6	50	25	100	0	43.5	0
hsa-mir-589_66_A_g	71	33.3	25	37	19	86.7	74.8	80	0	42.9	50	40.9	25	14.3	42.4	0	50	61.1	41.3	66.7	46.7	76.5	36.4	57.4	44.8	40	44.4	58.6	67.3	47.6	30	44.7	72.8	80	60.9	85.4	84.9	36.4	66.7	100	66.7	71.9	55.2	57.1	85.7	71.4	87.5	48.2	50
hsa-mir-4662b_26_U_c	100	100	100	100	100	100	100	100	100	100	100	100	100	100	100	100	0	100	100	100	100	100	100	50	100	100	100	100	100	100	100	100	100	100	100	100	100	100	100	100	100	100	100	100	100	100	100	100	100
hsa-let-7f-2_7_A_c	0	0	0	0	0	0	0	0	0	0	0	12.5	0	0	0	0	0	0	0	0	0	0	10	0	0	0	0	0	0	0	0	0	0	0	0	0	0	0	16.7	0	0	0	0	0	0	0	0	0	0
hsa-mir-34c_36_U_a	100	100	100	0	0	0	100	0	70	100	0	0	0	0	0	100	0	100	100	0	0	0	73.9	100	100	100	0	100	0	0	57.1	100	0	0	0	100	0	66.7	0	0	0	0	100	0	0	0	0	0	0
hsa-mir-376c_64_U_a	0	23.3	50	0	0	0	0	0	0	50	0	0	20	0	0	0	0	0	0	100	0	0	7.1	50	14.3	0	0	5.6	25	33.3	5.6	0	0	0	0	0	0	0	0	0	0	0	0	0	0	0	0	18.2	8.4
hsa-mir-7-1_87_A_u	11	8	25	7.7	16.6	27.1	11.6	15.5	15.4	23.2	19.2	10.3	20.5	13.9	11	24.1	37.9	22.6	19.5	11	13.4	13.3	14.6	16.8	11.3	15.6	26.9	19.5	17.5	14.6	26.8	20.4	6.7	0	0	10	5	20	0	0	33.3	0	16	40	16.7	33.3	0	19.8	25.2
hsa-mir-9-3_40_U_a	100	100	0	0	0	0	33.3	0	0	0	0	100	0	0	0	0	100	0	0	0	100	0	0	20	0	100	0	0	0	0	0	0	0	0	0	0	0	0	0	0	0	0	100	0	0	0	0	0	0
hsa-mir-3130-1_32_C_a	50	85.7	75	12.5	33.3	0	0	0	33.3	40	66.7	0	0	60	33.3	0	25	25	50	0	50	50	27.3	0	50	100	66.7	16.7	42.9	25	20	33.3	0	0	0	0	0	0	100	0	0	0	0	0	0	0	0	0	0
hsa-mir-197_71_U_g	0	25	16.7	0	20	13.3	26.3	0	16.7	33.3	16.7	0	25	100	7.7	0	0	14.3	16.7	30.8	17.9	36.4	23.8	7.7	7.1	25	0	14.3	0	20	28.6	20	0	0	0	16.7	0	25	0	0	0	0	21.4	0	33.3	0	0	16.7	12.5
hsa-mir-197_71_U_a	80	20	66.7	28.6	20	26.7	21.1	0	50	16.7	25	33.3	50	0	15.4	0	100	14.3	50	38.5	50	18.2	19	28.8	50	18.8	16.7	14.3	42.9	26.7	35.7	12	0	0	33.3	66.7	33.3	50	0	0	0	0	42.9	100	0	0	0	33.3	50
hsa-mir-29c_77_G_u	60	0	50	22.2	28.6	14.6	50	0	14.3	0	20	20	20	100	30	0	50	37.5	0	50	0	0	11.1	0	8.8	0	30	5.3	3.2	5.3	31.2	17.1	14.3	0	0	0	0	0	0	0	0	0	15.4	0	66.7	0	0	14.3	0
hsa-mir-4728_67_G_u	0	0	0	0	0	0	0	0	0	0	0	0	0	0	0	0	0	0	0	0	100	0	0	18.2	0	100	0	0	50	0	0	0	0	0	0	33.3	0	0	0	0	0	0	0	0	25	0	0	0	0
hsa-mir-192_89_G_u	0	0	0	100	66.7	100	0	0	0	0	0	100	0	0	0	0	100	100	100	100	57.1	0	100	100	100	66.7	100	0	60	73.9	57.1	0	0	100	0	0	0	0	0	0	0	0	100	0	0	0	0	100	0
hsa-mir-192_89_G_a	0	0	0	0	33.3	0	0	0	0	0	0	0	0	0	100	0	0	0	0	0	42.9	100	0	0	0	33.3	0	100	40	26.1	28.6	100	0	0	0	0	0	0	0	0	0	0	0	0	0	0	0	0	0
hsa-mir-539_74_A_u	0	0	0	0	0	0	0	0	0	0	0	0	0	0	0	0	0	0	0	0	0	0	100	0	0	0	0	0	0	0	0	0	0	0	0	0	0	0	0	0	0	0	0	0	0	0	0	0	0
hsa-mir-15a_36_G_u	3.3	5	0	7.2	6.1	4	3.1	5.6	0.9	5.2	4.4	1.6	9.4	10	4.1	4.6	3.3	5.9	7.2	2.2	4.3	2.4	2.3	3.8	1.9	2.7	7	1.9	2.8	1.5	3.2	1.7	0	2.4	0	0	0	0	0	0	0	1.9	8.1	0	16.2	0	0	15.4	6
hsa-mir-15a_36_G_a	3.9	8.3	2.4	6.5	3.3	3.5	5.4	4.7	3.7	9.6	5.2	4	11.5	7.8	9.2	3.7	6.7	9.1	7.2	3.9	10.1	8.2	3.7	4.3	4.7	3.4	3	2.6	3.3	1.5	4.5	3.1	0.3	0	0.9	0.1	0	0	0	0	3.3	0	10.4	0	5.4	0	0	14.4	6.8
hsa-mir-96_33_G_u	0	0	0	0	0	0	0	0	0	0	0	0	0	0	0	0	0	0	0	0	0	0	0	0	0	100	0	0	0	0	0	0	0	0	0	0	0	0	0	0	0	0	0	0	0	0	0	0	0
hsa-mir-499a_73_A_g	0	0	0	0	100	100	0	0	0	0	0	100	0	0	0	0	0	0	50	100	0	0	100	0	0	0	0	0	0	0	33.3	0	0	0	0	0	0	0	0	0	0	0	0	0	0	0	0	25	0
hsa-mir-6781_64_G_u	40	0	0	0	0	0	11.1	25	50	0	0	100	0	0	0	0	0	0	25	33.3	22.2	0	33.3	33.3	0	0	0	0	100	0	0	25	0	20	0	25	0	0	25	0	0	0	42.9	0	0	0	0	0	0
hsa-mir-218-1_89_G_u	0	0	0	100	0	0	0	0	0	0	0	0	0	0	0	0	0	0	0	0	0	0	0	0	0	0	0	0	0	0	0	0	0	0	0	0	0	0	0	0	0	0	0	0	0	0	0	0	0
hsa-mir-125b-2_16_G_c	0	100	0	0	0	0	0	0	0	0	0	0	0	0	0	0	0	0	0	0	0	0	0	0	0	0	0	0	0	50	0	0	0	0	0	0	0	50	100	0	0	0	0	0	0	0	0	0	0
hsa-mir-125b-2_16_G_a	0	0	0	100	50	0	0	100	50	100	100	0	0	0	0	0	0	0	0	0	50	0	100	0	100	100	0	100	100	50	0	100	100	0	0	0	0	50	0	0	0	0	100	0	0	0	0	0	100
hsa-mir-127_79_G_u	60	47.4	58.6	45.6	55.2	57.6	55	61.4	58.5	71.4	65.9	66	58.7	67	61.1	70.8	36.4	57.5	68.3	62	51.7	64.8	63	59.7	52	61.3	54.1	66.6	64.5	52.5	67	65.3	58.6	68.4	55.2	59.5	54.5	48.1	50	30.8	57.1	61.5	64.5	57.1	47.1	22.2	56.5	49.3	65
hsa-mir-127_79_G_a	23.6	34.7	34.5	29.4	27.6	19.4	25	25	24.4	15.5	17.1	25.5	22.2	18	27.8	12.5	54.5	29.6	12.2	23.1	24.1	21	19.9	14.7	27.4	15.3	23	15.7	14.7	23	19.2	16	25.6	31.6	27.6	22.3	27.3	29.6	25	30.8	7.1	7.7	12.9	0	17.6	33.3	30.4	25.3	24.9
hsa-mir-148b_85_C_u	96.8	93.4	97.1	97.2	97.4	93.8	94.7	97.5	88.6	95.7	91.4	94.7	94.4	94.4	95.7	85.1	96.7	92.2	97.2	95.9	95.4	95.6	93.3	93.9	94.5	95.9	96.6	94.9	93.3	96.6	92	89.6	70	100	70	85.2	57.9	100	62.5	0	76.9	50	96.1	75	97.3	100	85.7	94.6	92.9
hsa-mir-148b_85_C_a	2.5	6.4	2.9	2.7	2.4	5.9	3.7	2.5	11.4	4	8.6	5.3	5.1	5.6	4.3	13.4	3.3	7.6	1.8	3.5	3.9	3.6	5.6	5.5	4.9	4.1	2.8	5.1	5.6	2.8	6.7	9.7	23.3	0	30	11.1	36.8	0	37.5	0	23.1	0	3.4	25	0	0	14.3	4.9	4
hsa-mir-30a_28_C_a	6.7	16.8	11.7	11.7	8.3	10	15.6	8.2	7.9	9.7	8.6	7.6	12.8	9.6	13.9	8	11.4	7.8	11.3	7.5	12	14.3	9.4	9	10.6	12.2	13.8	9	11.6	2.5	6.9	13.1	0.7	2.1	0.8	0.8	1.8	1.1	1.3	0	1.4	0.8	18.3	5.9	19.9	0	0	23.9	10.1
hsa-mir-223_92_U_a	33.3	50	0	0	0	42.9	0	100	0	0	0	0	100	0	0	0	33.3	0	50	0	20	0	25	57.1	40	14.3	50	15.2	15.8	42.9	17.5	10	0	0	0	0	0	0	0	0	0	0	0	0	0	0	0	100	50
hsa-mir-365a_78_U_a	10	18.8	0	16.7	20	14.3	11.8	0	20	0	33.3	14.3	0	6.2	33.3	50	0	17.6	20	15.4	25	22.2	10	15.4	0	8.6	0	0	0	0	6.2	9.1	0	0	0	0	0	0	0	0	100	0	20	0	0	0	0	0	20
hsa-mir-483_29_G_a	100	0	0	0	11.9	0	0	0	0	20	0	0	0	0	0	0	0	0	2.2	6.1	0	0	4.3	0	0	0	0	0	13.6	100	0	0	0	0	0	0	0	0	0	0	0	0	0	0	0	0	0	0	0
hsa-mir-10a_83_U_a	0	0	0	0	0	15.4	8.3	0	33.3	10	0	0	6.7	0	16.7	0	16.7	8	0	2.6	0	0	16.7	25	0	0	4.5	0	5.9	0	0	12.5	0	0	0	0	0	0	0	0	0	0	12	0	0	0	50	7.7	0
hsa-mir-378i_15_A_u	100	100	100	100	100	100	100	100	100	100	100	100	100	100	100	100	100	0	100	100	100	100	100	100	100	100	100	100	100	100	100	100	75	100	100	100	100	100	100	100	100	100	100	100	100	100	100	100	100
hsa-mir-4690_60_C_a	100	75	0	100	100	100	100	0	0	100	100	0	100	100	100	100	0	100	100	0	50	100	100	87.5	100	0	100	100	100	100	50	86.4	0	0	0	100	0	100	100	0	0	0	100	100	100	0	0	84.6	100
hsa-mir-941-5_70_C_u	0	100	0	100	100	100	0	100	100	0	0	0	0	0	100	0	0	100	0	0	100	0	100	100	100	0	0	100	100	100	100	0	0	0	0	0	0	0	0	0	0	0	0	0	0	0	0	100	100
hsa-mir-99a_72_U_a	25	33.3	0	33.3	0	0	0	36.4	0	66.7	0	0	11.8	0	100	33.3	0	0	50	25	33.3	0	19.4	50	33.3	14.3	20	26.7	5.9	6.2	23.1	40	0	0	0	0	0	0	0	0	0	0	0	0	16.7	0	0	22.2	50
hsa-mir-125b-1_77_G_u	100	0	0	0	0	0	0	0	0	0	0	0	0	0	0	0	0	0	0	0	0	0	0	0	0	0	0	0	0	0	0	0	0	0	0	0	0	0	0	0	0	0	0	0	0	0	0	0	0
hsa-mir-221_87_C_u	23.7	12	16.9	33.3	6.2	35.9	12.2	7.8	8	19	30.5	6.1	12.8	17.3	6.5	27	50	15.4	6.9	11.4	6.5	17.7	14.1	13.1	9.2	22.6	20.7	22.5	20.7	9.1	10.3	32.9	12.8	32.4	19	22.9	21.6	9.7	19.5	0	22.6	14.3	22.4	14.3	30	0	38.5	23.7	10.6
hsa-mir-125b-1_77_G_a	0	0	0	0	0	0	100	0	0	0	100	0	0	0	0	0	0	25	0	100	0	0	0	0	0	0	100	0	100	0	0	0	0	0	0	0	0	0	0	0	0	0	0	0	0	0	0	100	0
hsa-mir-221_87_C_a	7.9	4.5	2.2	3.7	2.3	14.5	4.5	2.2	7	7.1	8.9	4.5	2.6	5.1	1.4	18.9	8.3	4.3	1.6	3.5	9.9	5	5.7	5.6	5.6	5.4	3.8	7.5	6.8	3.6	3	12.9	19.6	23.5	19	33.6	27	19.4	14.6	0	25.8	14.3	9.1	64.3	6.9	50	15.4	9.1	5.6
hsa-mir-204_56_A_u	85.3	100	0	78.9	92.2	0	0	100	0	100	0	0	0	0	0	0	0	0	100	0	100	0	100	0	100	90.9	100	100	100	0	100	0	0	0	0	0	0	0	100	0	0	0	0	0	0	0	0	0	100
hsa-mir-4433b_67_G_c	0	0	0	0	0	0	0	0	0	0	100	0	0	0	100	0	0	0	100	100	0	0	0	0	0	0	0	0	0	0	0	0	0	0	0	0	0	0	0	0	0	0	0	0	0	0	0	0	0
hsa-mir-103a-2_72_A_u	33.3	40	0	35.3	32.6	25	51.4	9.1	21.4	16.7	30.8	16.7	0	33.3	31.6	20	50	41.2	33.3	30.4	39.1	50	30.7	39	31.6	36.8	22.2	44	26.5	32.3	26.9	37.9	0	0	0	25	0	0	0	0	0	0	16.2	100	17.6	0	0	8.5	23.1
hsa-mir-6850_23_G_u	100	0	0	0	0	0	0	0	0	0	0	0	0	0	100	0	0	80	0	0	0	0	0	0	0	0	0	0	0	0	0	0	0	0	0	0	0	0	0	0	0	0	0	0	0	0	0	0	0
hsa-mir-607_20_U_a	0	0	0	0	0	100	0	0	0	100	0	0	0	0	0	0	100	0	0	100	0	0	0	0	0	0	0	0	0	0	0	0	0	0	0	0	0	100	0	0	0	0	0	0	0	0	0	0	0
hsa-mir-204_55_G_u	13	12.5	0	5.8	16.6	0	0	30	0	0	0	0	0	0	0	0	0	66.7	19.2	0	5.3	50	30.8	50	0	14.9	0	9.1	16.8	0	50	42.9	0	0	0	0	0	0	0	0	0	0	0	100	50	100	0	0	0
hsa-mir-497_46_C_u	15.9	16.3	8.3	4.5	10.7	5.8	5.4	0	0	18.3	13.3	7.1	6.6	3.3	9.5	0	0	13.3	0	8.6	6.2	10.2	5.2	1.9	6.9	7.3	4.8	4.9	6	5.7	8.9	7	0	0	0	0	0	0	0	0	5.9	0	9	0	21.1	0	0	12.8	11.5
hsa-mir-181d_60_G_u	0	0	0	16.7	0	0	0	0	0	0	0	0	100	0	100	0	0	100	0	60	0	0	0	0	0	0	0	0	0	0	0	0	0	0	0	0	0	0	0	0	0	0	0	0	100	50	0	0	0
hsa-mir-497_46_C_g	72.7	59.2	83.3	77.3	67.9	84.1	83.8	75	77.8	60	66.7	78.6	68.9	66.7	52.4	84.2	50	57.3	71.4	66.7	62.5	65.3	75.2	78.1	73.3	68.3	75.8	82	75.2	75.7	72.6	75.5	87.5	100	71.4	93.8	86.7	87.5	83.3	100	76.5	100	62	0	52.6	0	66.7	41	53.8
hsa-mir-125b-2_40_G_a	0	0	50	66.7	0	0	0	0	33.3	0	0	0	0	0	50	0	0	0	0	100	20	0	37.5	0	0	33.3	0	33.3	62.5	0	0	66.7	0	0	0	0	0	0	0	0	0	0	80	0	50	0	0	42.9	0
hsa-mir-497_46_C_a	11.4	24.5	8.3	15.9	19.6	8.7	10.8	25	19.4	18.3	20	14.3	18	26.7	28.6	10.5	50	22.7	25	18.3	27.5	20.4	16.3	16.2	18.8	22	19.4	9.3	15.6	18.6	16.3	13.3	6.2	0	14.3	6.2	13.3	0	8.3	0	0	0	23	0	21.1	0	33.3	38.5	34.6
hsa-mir-136_38_U_a	0	0	0	0	0	0	0	0	0	0	0	0	0	0	0	0	0	0	0	0	0	0	0	0	0	0	0	0	0	0	0	0	0	0	0	0	0	0	0	0	0	0	0	0	100	0	0	0	0
hsa-mir-199a-2_54_A_u	81.2	60	40	64.7	77.8	64.3	50	40	50	82.1	55.6	70	69.6	47.1	41.7	72.7	50	58.3	66.7	67.3	63.6	65.5	60	64	61.8	66.7	66.7	62.3	50.4	60	67.9	51.2	0	0	25	0	0	0	0	0	0	0	48	50	42.9	0	0	46.7	72.7
hsa-mir-4661_32_A_u	0	66.7	0	50	0	33.3	0	0	0	66.7	100	66.7	0	0	0	0	0	0	0	0	0	33.3	55.6	33.3	0	0	0	0	0	33.3	0	0	0	0	0	0	0	0	0	0	0	0	0	0	0	0	0	0	0
hsa-mir-331_47_C_a	0	26.7	0	16.7	12.5	0	33.3	0	0	0	16.7	0	25	14.3	0	0	0	11.1	0	8.3	3.7	50	20	0	0	0	0	0	0	0	5.6	0	50	100	0	0	0	0	0	0	0	0	0	0	0	0	0	0	0
hsa-let-7a-1_79_U_a	25	26.7	0	42.9	0	100	11.1	0	0	66.7	0	0	25	33.3	20	0	0	20	16.7	50	0	42.9	58.3	66.7	42.9	100	46.2	50	40	20	66.7	25	0	0	0	0	0	0	0	0	0	0	28.6	100	100	0	0	25	0
hsa-mir-186_39_C_u	100	18.2	0	42.9	80	0	100	0	100	50	100	0	0	50	25	0	100	100	66.7	50	100	0	100	83.3	100	66.7	100	25	100	100	66.7	0	100	0	0	0	0	0	0	0	0	0	75	100	0	0	0	100	100
hsa-mir-542_76_G_u	33.3	18.2	100	50	75	63.6	33.3	0	0	66.7	0	50	25	66.7	0	0	0	14.3	25	25	100	66.7	27.8	46.2	33.3	0	100	42.9	37.5	46.7	66.7	37.5	0	0	0	0	0	0	0	0	0	0	30.8	100	0	0	0	33.3	50
hsa-mir-186_39_C_a	0	0	0	0	20	0	0	0	0	0	0	0	0	0	75	0	0	0	33.3	50	0	0	0	16.7	0	33.3	0	25	0	0	33.3	100	0	0	0	0	0	0	0	0	0	0	0	0	0	0	0	0	0
hsa-mir-26b_33_U_a	3.4	6.9	4.1	3.5	3.3	9.2	4.1	2.9	6.3	4	2.8	2.2	2.7	2.6	4.7	6.4	4.6	3.2	3.5	3.8	4.6	4.2	10.5	6.4	7.7	8.8	6.8	10.6	14.6	9.4	6.5	14.7	52.9	55.9	40.6	68.4	48.7	47.1	53.5	26	55.7	40.3	7.1	20.4	6.6	30.1	27.5	6.4	3.9
hsa-mir-542_76_G_a	66.7	81.8	0	44.4	25	36.4	66.7	100	0	33.3	100	50	75	33.3	100	0	100	71.4	75	75	0	33.3	72.2	50.9	66.7	0	0	42.9	62.5	46.7	33.3	62.5	0	0	100	0	0	0	0	0	0	0	69.2	0	100	0	0	66.7	50
hsa-mir-501_75_G_a	0	0	0	0	0	0	0	0	0	100	0	0	0	0	0	0	0	0	0	0	0	0	0	0	0	0	0	0	0	0	0	0	0	0	0	0	0	0	0	0	0	0	0	0	100	0	0	0	100
hsa-mir-196a-2_78_C_u	100	0	0	0	0	0	0	0	0	0	0	95.8	0	0	0	0	0	0	100	0	100	100	0	0	0	0	0	100	0	0	100	100	0	0	0	0	0	50	0	0	0	0	100	0	0	0	0	0	0
hsa-mir-421_71_C_u	0	0	0	51.9	25	0	16.7	0	0	0	0	0	0	0	66.7	0	0	100	50	0	33.3	50	40	41.7	33.3	33.3	0	0	0	0	50	33.3	14.3	0	0	0	0	0	0	0	0	0	0	0	0	0	0	0	0
hsa-mir-421_71_C_a	0	12.5	0	11.1	25	0	8.3	0	0	0	0	50	0	0	0	0	0	0	0	0	33.3	50	0	16.7	33.3	66.7	0	0	20	100	0	16.7	28.6	0	0	0	0	0	0	0	0	0	100	0	0	0	0	0	0
hsa-mir-942_35_U_a	0	13.3	0	11.6	7.1	16.7	3.7	8.3	16.7	11.1	8.3	0	7.7	14.3	16	0	0	9.5	2.9	10	7.1	13.3	2.8	13.8	0	0	0	0	14.3	0	5	6.9	0	0	0	5.6	0	0	0	0	0	0	10.3	0	0	0	0	0	9.7
hsa-mir-708_80_G_a	53.3	71.4	66.7	50	60.2	83.3	100	19	50	50	0	0	50	75	46.4	28.6	0	57.1	38.9	66	71	66.7	70	100	71.4	85	66.7	66.7	74.3	71.4	64.7	51	100	100	0	0	0	0	100	0	0	0	100	0	0	0	0	100	50
hsa-mir-181c_26_G_c	0	0	0	0	0	0	0	0	0	0	0	0	0	0	0	0	0	0	0	0	0	0	0	0	0	0	0	0	0	0	0	0	0	0	0	0	0	0	0	0	0	0	0	0	0	0	0	0	0
hsa-mir-22_51_U_a	100	0	100	0	0	0	100	0	0	0	0	0	100	100	0	0	0	0	0	0	0	0	100	100	100	0	0	100	0	0	100	0	100	0	100	50	0	0	50	0	0	0	0	100	0	0	0	0	0
hsa-mir-139_64_G_a	50	0	33.3	50	0	33.3	60	0	50	0	33.3	0	20	0	66.7	50	66.7	22.2	0	60	0	0	34.5	0	20	28.6	60	27.3	45.8	20	10	25	18.2	27.8	40	0	6.2	20	12.5	0	42.9	25	30	0	33.3	0	0	60	0
hsa-mir-628_45_G_a	50	80	0	62.5	0	50	0	0	100	0	0	0	0	0	0	0	50	33.3	33.3	0	0	0	50	62.5	75	100	50	50	55.6	0	25	100	0	0	0	0	0	0	100	0	0	0	14.3	0	66.7	0	0	50	0
hsa-mir-598_83_U_a	14.3	0	0	33.3	50	0	0	0	50	0	0	0	0	100	50	0	0	25	0	28.6	34.4	50	33.3	0	16.7	0	0	0	14.3	15.4	0	16.7	0	0	0	0	0	100	0	0	0	0	66.7	0	100	0	0	0	0
hsa-mir-486-1_27_C_u	0	0	0	0	0	0	0	0	0	0	0	0	0	25	0	0	0	33.3	0	12.5	0	0	100	0	0	0	100	0	0	0	100	50	0	0	0	0	0	0	0	0	0	0	0	0	0	0	0	0	100
hsa-mir-486-1_27_C_a	0	0	0	0	0	0	0	0	0	0	0	0	0	0	0	0	0	0	0	12.5	0	0	0	66.7	0	0	0	0	0	100	0	33.3	0	0	0	0	0	0	0	0	0	0	0	0	0	0	0	0	0
hsa-mir-203b_76_A_u	22.7	9.1	17.6	25	31.2	24.4	0	27.3	14.8	31.2	0	26.1	0	7.1	26.6	20.7	0	18.7	38.5	30.9	16.5	19.4	37.9	30.9	12.5	31.7	12	29.2	23.1	20	15.4	45.6	0	20	0	0	50	7.7	0	0	23.5	33.3	38.7	0	16.2	0	0	14.9	32
hsa-mir-99a_36_U_a	0	87.5	0	100	100	0	0	100	0	0	0	0	100	0	0	0	0	0	0	50	100	0	87.5	100	100	50	0	100	50	75	66.7	66.7	0	0	0	100	0	0	0	0	0	0	50	0	0	0	0	75	0
hsa-mir-146a_79_C_u	0	100	0	0	0	0	100	50	0	100	0	0	0	66.7	0	100	100	0	0	0	0	0	0	0	0	0	0	0	0	75	0	0	0	100	0	100	0	0	0	0	100	0	80	0	0	0	0	100	0
hsa-mir-196b_39_C_u	0	0	0	0	0	0	0	0	0	0	0	0	0	0	0	0	0	0	0	0	0	0	0	0	0	0	0	0	0	0	0	0	0	0	0	0	0	0	0	0	0	0	0	0	0	0	0	0	0
hsa-mir-28_76_G_a	24.9	37.1	30.7	24.2	30.9	37.7	28.6	25.8	31.5	27.4	33.9	19.8	23.4	23.8	28.6	34.4	25.2	30.7	16.4	27.2	37.9	32.6	37.2	28.5	34.8	35	34.4	34.2	34.7	32.4	37.3	30.1	26.2	26.6	25.2	28.9	26.5	24.5	24.1	12.9	14	18.9	29.9	20	33.1	14.9	23.7	31.9	31.6
hsa-mir-514a-3_75_G_a	100	0	0	0	0	100	0	0	0	100	0	0	0	0	0	0	0	0	0	0	100	0	0	100	0	0	0	100	0	0	0	0	0	0	0	0	0	0	0	0	0	0	0	0	0	0	0	0	0
hsa-mir-3615_74_G_u	0	0	0	100	0	0	0	0	0	0	0	0	100	100	0	0	0	0	100	0	0	0	0	0	0	0	0	0	0	0	0	0	0	0	0	0	0	0	0	0	0	0	0	0	0	0	0	0	0
hsa-mir-27b_84_C_u	0	0	0	0	0	0	0	0	0	0	0	0	0	0	0	0	0	0	0	0	0	100	0	0	0	0	0	0	0	0	0	100	0	0	0	0	0	0	0	0	0	0	0	0	0	0	0	0	0
hsa-mir-199b_88_G_a	100	100	0	0	0	100	100	0	100	100	0	100	0	100	0	100	0	0	0	100	100	0	58.3	33.3	33.3	100	100	45.5	42.9	50	33.3	50	0	0	0	0	0	0	0	0	0	0	33.3	0	0	0	0	100	0
hsa-mir-941-5_69_C_u	0	0	0	12.5	10	14.3	0	0	100	0	0	0	50	0	0	100	0	14.3	0	0	8.3	20	12.5	12.5	11.1	25	0	16.7	14.3	14.3	20	14.3	0	0	0	0	0	0	0	0	0	0	33.3	0	0	0	0	0	25
hsa-mir-941-5_69_C_a	0	25	50	25	20	28.6	0	50	100	0	50	0	0	0	50	100	100	14.3	0	0	25	20	50	12.5	11.1	25	33.3	33.3	14.3	28.6	20	71.4	0	0	0	0	0	100	100	0	0	0	33.3	100	100	0	0	100	25
hsa-mir-183_51_G_u	35.8	46.4	37.5	72.5	50.7	53.3	55.3	31.8	23.5	46.2	27.3	50	47.1	20	64.1	75	18.2	63.6	35.9	48.1	21.7	50	58.3	59.7	56.4	67.9	60	59.3	43.3	51.2	54.2	35.3	7.7	0	0	12.5	11.1	25	8	0	11.8	12.5	50	12.5	66.7	0	0	52.1	61.8
hsa-let-7i_28_G_u	16.7	11	12	16.7	19	11.6	16.1	15.9	5.8	14.9	12.7	9.3	17.7	20.3	17.2	15.5	11.9	15.5	20.2	16.7	11.7	19.4	11.2	10.8	13.4	13.9	14.9	13.6	10.6	12.2	13.8	7.7	5.5	4.2	6.7	5.4	6.4	5	4.7	2.1	4.7	2.6	16.4	5.5	25.8	9.8	7.2	19.3	13.8
hsa-mir-183_51_G_a	8.6	32.1	0	16.7	13.5	16.7	23	11.4	41.2	0	18.2	14.3	29.4	20	17.2	0	0	15.2	15.4	22.8	25	11.5	26.4	21	23.8	11.6	8	10.2	12.2	22.1	16.7	9.8	7.7	0	0	25	55.6	0	0	0	17.6	37.5	19	50	16.7	0	40	22.9	20.6
hsa-let-7i_28_G_a	53.1	64.9	51.4	55.6	55.7	48.6	41.5	61.2	52.1	66.3	57.4	65.6	50	51.1	52.6	51	54.2	59.5	55.2	52.7	57.6	51.7	45.6	43.7	50.8	45.4	47.8	39.6	46.5	51	41.8	43.2	68	65.5	62.8	70.3	61.8	73.7	59.5	55.3	64.8	60.8	51.3	69.1	46.7	71.4	65.6	52.4	58.4
hsa-mir-618_77_U_g	0	0	0	100	0	0	0	0	0	0	0	0	0	0	100	0	0	0	0	100	0	0	0	0	0	100	0	0	0	0	0	0	0	0	0	0	0	0	0	0	0	0	100	0	100	0	0	0	0
hsa-mir-362_30_C_u	0	0	0	0	0	0	10	0	0	0	0	0	0	0	0	50	0	0	0	0	0	0	0	0	0	0	50	0	0	0	0	0	0	0	0	0	0	0	0	0	0	0	0	0	0	0	0	0	0
hsa-mir-940_83_G_u	0	100	0	100	66.7	100	80	33.3	100	100	0	100	0	100	100	100	50	100	75	69.2	55.6	0	100	100	80	0	0	0	75	0	100	85.7	0	0	100	0	0	0	50	0	100	0	77.8	0	0	0	0	40	0
hsa-mir-548e_75_C_a	0	0	0	0	0	0	0	0	0	0	0	0	0	0	0	0	0	0	0	0	100	0	0	0	100	0	0	0	0	0	0	0	0	0	0	0	0	0	0	0	0	0	0	0	0	0	0	0	0
hsa-mir-940_83_G_a	0	0	0	0	33.3	0	20	66.7	0	0	100	0	100	0	0	0	50	0	25	23.1	44.4	0	0	0	20	100	100	0	25	0	0	14.3	0	0	0	0	0	0	0	100	0	100	22.2	0	0	0	0	60	100
hsa-mir-1275_34_C_a	0	0	100	0	0	0	0	0	66.7	60	0	100	100	0	0	0	0	0	0	0	0	0	0	0	100	100	0	0	50	0	0	0	0	0	50	0	0	0	50	0	50	0	13.3	0	18.2	0	0	20	0
hsa-mir-30d_69_A_u	0	0	0	0	0	50	0	0	0	50	0	100	0	0	0	0	0	0	0	100	0	0	0	0	0	0	0	0	0	0	0	0	0	0	0	0	0	0	0	0	0	0	0	0	0	0	0	0	0
hsa-mir-33a_27_U_g	62.5	54.5	62.5	56.9	47.6	80	55.9	53.6	66.7	76.7	57.1	87.5	65.5	42.1	31	50	60	77.8	61	28.6	61.3	47.4	55.6	57.1	66.7	50	50	62.5	57.1	55.6	50	33.3	0	0	0	0	50	0	0	0	0	100	58.3	0	36	0	0	43.4	57.1
hsa-mir-33a_27_U_a	18.8	27.3	12.5	26.2	29.3	0	20.6	17.9	5.6	10	28.6	12.5	10.3	31.6	48.3	50	20	11.1	19.5	28.6	29	42.1	44.4	7.1	0	20	0	0	31.4	11.1	20.8	22.2	0	0	100	0	0	0	0	0	25	0	25	100	36	0	0	39.2	21.4
hsa-mir-1301_73_C_u	100	0	0	100	100	100	71.4	100	0	0	100	50	0	0	100	0	0	50	100	100	50	100	50	100	0	0	0	100	66.7	0	0	0	0	0	100	100	0	0	0	0	0	0	0	0	0	100	0	0	100
hsa-mir-941-2_70_C_u	0	100	0	100	100	100	0	100	100	0	0	0	0	0	100	0	0	100	0	0	100	0	100	100	100	0	0	100	100	100	100	0	0	0	0	0	0	0	0	0	0	0	0	0	0	0	0	100	100
hsa-mir-140_84_C_a	7.1	6.7	2.9	5.1	3.4	4.6	5.5	5.5	6.6	5.6	5.8	4.1	6	3.2	5	6.7	5.7	6.3	3.6	4	8	5.4	3.2	4.8	5.9	4.5	7	4	6.2	10.4	6.3	8.8	5	9.4	9.3	5.8	5.4	6.9	8.7	8.3	9.8	11.1	5.9	2.8	8.1	10.5	6.1	5	8.4
hsa-mir-95_71_C_g	0	100	66.7	50	0	50	0	0	0	0	0	0	0	75	0	0	0	100	66.7	0	33.3	20	52.9	28.6	0	100	0	0	0	85.7	25	0	0	0	0	0	0	0	0	0	0	0	27.3	0	0	0	0	20	0
hsa-mir-95_71_C_a	0	0	33.3	44.9	0	50	0	0	100	0	0	100	0	25	0	0	0	0	33.3	100	33.3	40	23.5	71.4	0	0	0	0	100	0	75	0	0	0	0	0	0	0	0	0	0	0	72.7	0	0	0	0	80	100
hsa-mir-125b-2_39_G_a	86	90.1	77.8	85.5	89.7	85.3	85.7	74.4	82.2	83.9	90.5	90.9	82.2	96.2	81	73.3	87.5	92.7	93.3	92.9	90.2	89.2	84.2	88	93	86.4	95.3	77.2	87.4	85.2	91.1	81.4	80	69.2	87.5	62.5	96.3	87.5	73.3	50	56.5	70	83.8	50	93	75	66.7	89.4	95.8
hsa-mir-151a_34_G_u	0	0	100	0	20	0	20	0	0	20	0	0	0	0	50	0	0	33.3	0	25	0	33.3	100	33.3	25	0	25	0	0	25	50	0	0	0	0	0	0	0	0	0	0	0	0	0	0	0	0	50	0
hsa-mir-193a_77_U_a	0	25	0	20	0	0	42.9	0	0	0	0	0	0	0	0	0	0	0	20	25	42.9	0	28.6	0	0	0	25	0	0	50	33.3	11.1	50	100	100	100	0	0	0	0	100	0	40	0	0	0	0	40	0
hsa-mir-423_40_U_a	16.7	20	0	10.5	11.4	12.5	5.4	5.9	15.4	10	16.7	0	9.1	0	8	0	0	14.3	0	16.7	22	18.2	16.8	6.1	18.8	15.4	0	15.4	13.2	9.5	12	14.3	0	0	0	66.7	50	0	0	0	0	66.7	8.8	100	12.5	0	0	9.5	11.1
hsa-mir-488_73_A_u	0	0	0	0	0	0	0	66.7	0	0	0	0	0	0	100	0	0	0	80	100	0	0	50	0	0	0	100	0	83.3	0	100	0	0	0	0	0	0	0	0	0	0	0	50	0	0	0	0	0	100
hsa-mir-190a_39_U_a	0	0	0	0	0	0	0	0	0	0	0	0	0	0	0	0	0	0	0	0	0	0	0	0	0	0	0	0	0	0	0	0	0	0	0	0	0	0	0	0	0	0	0	0	0	0	0	0	0
hsa-mir-221_51_G_u	0	100	0	0	0	0	0	100	33.3	0	0	0	0	0	50	0	0	0	0	0	0	0	0	100	0	0	0	0	0	0	0	0	0	0	0	0	0	0	0	0	0	0	0	0	0	0	0	0	0
hsa-mir-508_84_G_a	0	0	0	0	0	50	0	0	0	45.5	100	0	0	0	0	0	0	0	0	0	77.8	0	0	33.3	0	0	0	100	20	0	0	0	0	0	0	0	0	0	0	0	0	0	0	0	0	0	0	0	0
hsa-mir-146b_7_A_u	0	0	0	0	0	0	0	0	0	0	0	0	0	0	0	0	0	0	0	0	0	0	0	0	0	0	0	0	0	0	0	0	0	0	0	0	0	0	0	0	0	0	0	0	0	0	0	0	0
hsa-mir-143_83_G_u	12.7	11.9	9.6	12.7	15.4	11.7	8.9	12.7	12.6	11.5	7.8	12.6	13	10.4	13	18	12.2	10.8	10.4	14.3	7.7	10.7	15.3	10.8	12.4	13.8	12.9	16.4	15	16	18	12.8	11.8	8.1	5.1	7.8	10.6	8.7	3.9	0	6.2	3.3	10.9	7.5	10.9	3	0	13.7	13.7
hsa-mir-205_56_U_a	16.1	26.7	11.6	17.9	12.8	24.7	22.3	19.5	26.6	23.4	18.6	23.2	18.5	20.9	11.2	17.5	0	24.3	7.5	18.8	35.2	19.2	12.2	11.5	22.6	9.3	5.4	13.2	9.9	15.7	17.8	22.6	23.7	25	16.9	0	0	9.4	0	33.3	0	22.2	20.7	100	100	10	16.2	22.1	16.1
hsa-mir-143_83_G_a	23.6	21	19.7	21.5	26.2	23.2	23.7	28.1	24.9	18.6	27	27.2	17.7	14.3	27.6	33.7	23.7	18.3	19	28.2	21	19.6	30.5	21.2	22.9	23.6	19.7	26.9	25.7	36.2	28.6	29.2	24.2	17.4	25.5	31	27.8	19.7	34.2	13.3	19.7	22.2	16.7	15	16	30.3	23.7	23.6	21.6
hsa-mir-369_65_U_a	0	57.1	0	0	0	0	0	0	0	0	0	0	0	0	0	0	0	0	0	0	0	0	0	0	20	0	0	100	50	0	100	0	100	0	0	0	0	0	0	0	0	0	0	0	0	0	0	0	30
hsa-mir-19a_72_U_a	0	0	0	0	75	0	0	0	0	0	0	0	0	0	0	0	0	0	0	100	100	0	100	0	0	100	0	0	0	0	0	0	0	0	0	0	0	0	0	0	0	0	0	0	100	0	0	0	0
hsa-mir-92b_84_G_u	0	0	0	0	100	0	0	0	0	0	0	0	0	0	0	0	0	0	0	0	0	0	60	50	0	0	0	50	0	100	33.3	0	0	0	0	5.6	20	0	66.7	0	100	0	0	0	0	0	0	66.7	0
hsa-mir-193b_36_G_u	100	0	0	0	0	0	40	50	0	0	0	100	0	0	33.3	0	0	66.7	0	0	0	50	0	0	0	100	100	33.3	0	0	100	0	0	0	0	0	0	0	0	0	0	0	0	0	50	100	0	0	0
hsa-mir-92b_84_G_a	0	50	0	0	0	100	0	0	50	0	0	0	0	0	0	0	0	0	100	0	66.7	0	0	0	100	0	0	0	0	0	33.3	0	33.3	0	0	5.6	20	0	0	0	0	0	50	0	0	0	0	0	0
hsa-mir-22_77_C_g	0	0	0	0	0	0	0	0	0	0	0	33.3	0	0	50	0	0	0	0	0	0	0	0	0	0	0	0	0	0	0	0	0	0	0	0	0	0	0	0	0	0	0	0	0	0	0	0	0	0
hsa-mir-3168_22_A_c	100	100	100	100	100	100	100	100	100	100	100	100	100	100	100	0	100	100	100	0	100	100	0	100	0	0	100	100	0	100	100	100	0	0	0	0	0	0	0	100	100	100	100	0	100	100	100	100	100
hsa-mir-185_71_C_u	0	66.7	0	0	0	0	0	100	100	100	0	0	100	0	66.7	0	0	0	62.5	25	0	75	0	0	0	100	0	0	0	0	0	0	0	0	0	36.4	33.3	33.3	0	0	100	33.3	80	0	0	100	0	33.3	25
hsa-mir-4709_70_C_a	0	100	100	0	0	100	100	0	0	100	0	0	100	0	0	100	0	100	0	0	100	100	0	100	100	100	0	100	0	100	0	66.7	0	0	0	0	0	0	0	0	25	0	100	0	100	0	0	100	0
hsa-mir-185_71_C_a	0	33.3	0	0	0	0	0	0	0	0	0	0	0	0	33.3	0	0	100	25	75	0	25	0	0	0	0	0	0	0	0	100	0	0	100	0	63.6	66.7	33.3	100	100	0	33.3	20	100	100	0	0	66.7	75
hsa-mir-4286_31_G_a	0	0	0	100	0	50	0	0	0	0	0	0	0	0	100	0	0	0	0	0	0	0	0	0	0	0	0	0	0	100	0	100	100	0	100	0	0	0	0	0	100	0	100	0	100	0	0	80	100
hsa-mir-345_39_C_u	7.7	1.7	6.6	9.5	6.7	0	5.5	3.6	5.6	10.7	6.6	3	5.2	5.3	6.5	12.5	19.4	9.7	2.5	3.3	3.1	5.6	4.1	4.2	4.4	0	2.6	2.3	4.4	0.6	6.2	7.5	4.1	5.3	12	14.4	9.5	8.1	15.9	18.5	11.1	5.7	5.5	11.6	8.2	15.7	17.5	8	4.8
hsa-mir-320b-1_59_A_g	85.7	61.2	70.6	61.2	76.1	57.7	73.3	78.3	76.9	100	69.2	80	80	66.7	78.9	82.4	60	73	87.9	71.4	83	78.9	64.9	62.9	70.3	78.6	73.7	76.6	72.6	88	78.6	68.9	75.4	75.7	84	69.2	73.8	83.9	78.6	100	70.1	72.1	60.8	72.7	82.4	77.1	80	68.8	76
hsa-mir-345_39_C_a	3.3	8.1	4.4	4.4	1.9	6.5	3.2	2.1	2.8	4.1	3.9	7.2	3	6	3	6.2	13.9	3.7	1.3	3.6	7.1	2.5	4.4	5	6	8.5	3.9	4	4.9	5.5	3.8	8.1	20.5	18.4	12	33.3	21.6	24.3	30.2	22.2	16.7	20.8	7.9	29	6.6	11.8	27	7.3	7.1
hsa-mir-16-2_32_U_a	17.5	29.9	8	23.9	20.6	19.8	18.6	15	9.4	26.1	17.7	7.5	20.6	12.7	16	17.9	17.6	20.7	16.6	29.4	26.1	18.3	27.7	23.4	23.7	19.2	16.8	31.9	24.9	19.7	27.1	23.7	71	92.6	66.7	73.5	76.7	88	60	60	60.3	73.2	28.1	61.5	29.6	66.7	76.9	37.7	18.4
hsa-mir-1260b_18_A_g	80	80	33.3	62.5	83.3	75	83.3	25	66.7	50	66.7	37.5	40	60	57.1	0	47.1	31.2	45.5	75	60	70	33.3	76.2	66.7	75	42.9	50	66.7	66.7	50	50	50	0	100	100	100	0	100	0	100	100	64.7	0	81.8	50	100	97.1	11.8
hsa-let-7i_5_C_a	0	0	100	0	0	0	100	0	0	0	0	0	0	100	0	0	0	0	100	0	0	100	50	0	100	0	0	0	0	100	0	100	100	0	100	100	33.3	0	100	0	0	100	0	100	0	0	0	0	0
hsa-mir-654_71_U_a	47.7	33.4	22.2	35.2	44.8	47	62.5	34.1	33.3	41.8	34.8	56.7	36.8	36.1	36.7	66.7	57.1	36.7	34.2	27	48.4	27.4	30.3	30.4	28.7	41.4	44	36.4	41.5	51.4	32.4	53.7	52.1	33.3	35	62.8	25	71.4	75	33.3	42.9	75	33.9	87.5	50	33.3	37.5	35.9	17.8
hsa-mir-1266_36_G_u	92.9	83.3	100	92.7	97.5	92.9	91.7	100	100	95.2	88.9	87.9	0	100	100	100	71.4	100	97.3	93.8	92.3	100	88.9	89.9	76.9	86.4	92.9	100	100	100	100	84	80	85.7	85.7	30	66.7	100	75	0	50	0	94.9	50	100	0	100	83.3	66.7
hsa-mir-1266_36_G_a	7.1	8.3	0	4.9	2.5	7.1	6.7	0	0	4.8	11.1	12.1	0	0	0	0	28.6	0	2.7	6.2	7.7	0	9.7	10.1	15.4	13.6	7.1	0	0	0	0	12	20	14.3	14.3	70	33.3	0	25	0	50	0	2.6	50	0	0	0	16.7	33.3
hsa-mir-4446_65_C_u	0	100	0	0	0	50	0	0	0	0	0	0	50	0	0	0	0	100	0	0	100	0	0	0	100	100	0	0	100	0	0	0	50	0	0	0	0	100	100	0	0	0	0	0	0	0	0	100	0
hsa-mir-29b-1_73_U_a	0.5	0.8	0.7	0.2	0.2	0.6	0.4	0.5	0.9	0.1	0.3	0.6	0.2	0.2	0.3	0.2	0.2	0.1	0.5	0.3	0.4	0.2	0.9	0.3	0.5	0.6	0.6	0.7	0.6	0.9	0.6	0.8	8.8	6.7	15.4	32	13.9	33.3	25	0	16.7	10	0.2	1.8	0.2	50	25	0.3	0.4
hsa-mir-7854_48_A_g	100	0	0	0	0	0	0	100	0	0	0	0	0	0	0	0	0	0	0	0	100	0	0	0	0	0	0	100	0	0	0	0	33.3	100	0	0	0	100	100	0	0	0	0	0	0	100	0	0	0
hsa-mir-27a_50_G_a	22.2	20	0	0	0	54.5	0	20	0	0	0	0	27.8	25	40	0	0	6.5	0	0	0	6.7	17.6	0	10	0	18.2	30.8	25	40	18.2	15.4	17.6	0	12.5	18.8	0	5.9	11.1	0	3.8	0	16	8.3	14.3	0	10.7	17.6	20
hsa-mir-194-2_73_G_u	100	0	0	0	37.5	100	0	0	0	100	0	0	0	50	0	0	0	0	50	50	0	100	60	0	100	66.7	100	100	42.9	76.3	75	0	0	0	0	50	0	20	0	0	0	0	0	0	0	0	0	0	100
hsa-let-7b_28_U_a	33.8	46.1	31.1	33.9	37.3	35.6	33.1	36.7	46.2	32.9	40.4	45	33.7	38.3	29.8	38.4	35.2	34.4	32.9	36.7	49.3	34.2	34.1	32.1	38.4	33.4	23.2	33.6	34	36.1	35.8	36.6	53.7	59.2	48.2	56.4	53.8	56	45.4	51.4	59.4	65.2	31.8	57.5	25.6	42.6	55.1	30	37.1
hsa-mir-194-2_73_G_a	0	100	0	100	62.5	0	0	0	0	0	0	0	0	0	0	0	0	0	0	0	100	0	40	0	0	33.3	0	0	14.3	21.1	0	100	0	0	0	0	0	0	0	0	0	0	0	0	0	0	0	0	0
hsa-mir-141_40_G_u	50	57.7	100	34.3	80.6	100	46.7	84.6	0	90.9	100	36.4	85.7	0	50	100	0	75	47.6	68.8	50	80	73	72.4	63.6	76.9	96.2	63	62.5	85.2	87.7	37.5	0	0	0	0	0	0	0	0	0	0	40	0	0	0	0	20	94.7
hsa-mir-100_36_U_a	75	90	83.3	66.7	75	75	75	66.7	100	44.4	37.5	50	80	0	85.7	66.7	17	25	75	78.9	87.5	88.9	69.8	70.6	69.6	77.8	84	64.9	60.3	71.4	83.3	78	0	100	100	0	0	0	0	0	0	0	85.7	0	100	0	0	60	36.4
hsa-mir-24-2_72_G_u	81.8	74.3	87.2	74	83.8	71	73.1	77.7	73.4	79.4	78.6	80.6	82.4	81	78.9	84.3	85.7	79.2	84.2	78.1	64.1	82.6	71.8	71.6	70.5	79.9	86	78.3	78	79.7	82	72.6	66.4	65.6	64.2	65.1	52.6	63.6	53.2	48.9	43.5	60.9	74.6	59.4	80.5	60	64.8	75.8	80.7
hsa-mir-24-2_72_G_a	16	23.5	10.9	21.7	14.5	27.6	25.1	20.1	23.6	18.4	19.9	17.9	15.9	17.7	19.3	14.5	13.7	19.8	12.8	20.1	34.6	15.3	27	26.9	28.2	18.5	12.5	19.8	20	19.3	17	25.5	13.9	12	13.5	19.3	13.6	14.5	14.2	17	10.5	9.1	23	11.3	17	11.7	15.7	21.7	18
hsa-mir-1270_35_U_a	50	100	100	16.7	20	0	0	26.7	22.2	50	25	11.8	16.7	40	33.3	0	0	43.8	6.8	66.7	0	50	50	37.4	50	28.6	66.7	50	20	40.9	60	61.8	0	0	100	0	100	0	0	0	0	0	50	0	33.3	0	0	52	18.5
hsa-mir-301a_74_A_u	0	8.3	100	3.2	10.7	0	0	14.3	0	14.3	0	0	0	0	7.7	0	0	0	0	3.1	0	0	0	4.5	0	0	0	0	25	0	16.7	0	0	0	0	0	0	0	0	0	0	0	0	0	0	0	0	0	0
hsa-mir-361_28_U_g	3.8	4.3	7.7	4.4	2.8	5.7	4.9	0	5.9	3.1	4.4	10.8	1.8	7.7	4.5	2.8	0	5.2	11.4	5.4	7.5	1.7	5.3	6	5.4	5.9	3.1	12.5	8.1	10.5	9	11.3	44.4	33.3	30	51.1	53.8	50	40	0	100	0	3.2	0	0	0	50	4.8	0
hsa-mir-361_28_U_a	25	57.5	76.9	21.1	44.1	33.9	46.9	29	35.3	16.9	28.9	59.5	32.7	30.8	36.4	25	6.7	34.5	22.9	39.8	50.3	29.3	46.4	39.8	40.8	45.8	18.8	38.2	37.8	38.1	37.8	29.9	25	33.3	30	31.1	23.1	50	50	0	0	75	35.5	0	28.6	0	0	51	27.1
hsa-mir-93_10_C_a	50	33.3	0	0	22.4	33.3	12.5	100	0	0	0	33.3	0	100	50	0	0	60	100	44.4	20	50	17.4	14.3	8.8	20	20	26.7	46.2	11.4	26.3	8.3	20	1.3	11.1	1.2	2.8	4.7	0	0	0	0	60	100	0	0	50	0	0
hsa-mir-941-2_69_C_u	0	0	0	12.5	10	14.3	0	0	100	0	0	0	50	0	0	100	0	14.3	0	0	8.3	20	12.5	12.5	11.1	25	0	16.7	14.3	14.3	20	14.3	0	0	0	0	0	0	0	0	0	0	33.3	0	0	0	0	0	25
hsa-mir-941-2_69_C_a	0	25	50	25	20	28.6	0	50	100	0	50	0	0	0	50	100	100	14.3	0	0	25	20	50	12.5	11.1	25	33.3	33.3	14.3	28.6	20	71.4	0	0	0	0	0	100	100	0	0	0	33.3	100	100	0	0	100	25
hsa-mir-135a-2_46_U_a	0	100	0	100	0	0	0	0	100	0	0	0	0	0	0	0	0	0	0	0	0	0	100	0	0	0	0	0	0	0	0	0	0	0	0	0	0	0	0	0	0	0	0	0	0	0	0	100	0
hsa-mir-145_76_U_a	31.6	29	14.3	33.3	22	22.8	21.4	21.9	4.8	30.5	40	0	23	18.3	34.2	0	33.3	26.9	28.6	31.8	40	17.1	21.2	19.4	19.4	19.5	25	19.5	22.3	16.3	16.1	20.6	41.2	31.6	33.3	30.8	40	45.5	36	50	60	0	21.3	50	22.2	46.7	33.3	23.2	18.8
hsa-mir-146a_43_G_u	35.1	37.7	31.2	32.4	25	33	27.3	36.4	38.5	36	28.9	45.5	41.3	37.8	36.2	35.1	36.4	33.5	31.2	30.9	17.8	29.6	39.5	32.8	29.1	35.2	37.2	39.1	24.8	34.4	31.4	33.2	19	21.7	11.1	21.7	23.5	11.4	17.5	0	11.8	13.8	32.7	22.2	28.7	31.2	16.3	26.8	27.9
hsa-mir-146a_43_G_a	13.8	22.2	25	20.3	14.1	19.4	13.1	27.3	19.2	20.7	24.1	9.1	18.7	18.9	21.9	18.9	9.1	17.5	24.6	22.7	19.4	22.4	17.8	24	27.6	19.6	24.4	15.9	25.5	19.5	19.5	28	24.3	26.1	55.6	32.1	32.4	37.1	34.9	0	35.3	48.3	22.1	33.3	13.9	31.2	19.4	20.9	18.4
hsa-mir-92a-2_47_G_c	0	0	0	0	0	0	0	0	0	0	0	0	0	0	0	0	100	0	100	0	50	0	0	0	0	0	0	0	0	0	0	0	0	0	0	0	0	0	0	0	0	0	0	0	0	0	0	0	0
hsa-mir-92a-2_47_G_a	100	100	100	100	92.3	75	75	100	33.3	100	100	100	0	0	100	100	0	100	100	87.5	50	33.3	88.9	100	66.7	100	100	75	100	100	80	80	100	75	100	90.9	100	100	100	100	0	100	100	100	100	0	100	0	66.7
hsa-mir-486-1_26_G_u	33.3	22.4	40	59.1	27.9	25	50	30	57.1	64.3	21.2	42.9	37.5	50	30.8	18.2	25	34.9	28.6	59.2	26.7	19	51.1	22.4	17.6	20	33.8	24.6	26.1	25	35.9	27.4	50	23.8	50	100	0	20	16.7	0	0	100	37.5	0	44.4	0	0	22.7	42.2
hsa-mir-431_83_C_u	11.1	17.9	0	12.5	0	6.7	12.5	0	33.3	0	50	22.2	21.4	33.3	33.3	25	0	11.1	5	18.2	0	4.3	27.1	6.2	8.9	8.6	0	14	12.3	33.3	18.2	6.7	6.7	0	20	33.3	0	25	0	16.7	0	0	0	0	50	0	50	10.7	10.6
hsa-mir-486-1_26_G_a	65.2	73.1	40	38.6	68.9	75	50	70	42.9	33.3	75.8	57.1	62.5	40	69.2	81.8	62.5	51.2	71.4	32.5	66.7	81	45.8	73.6	82.4	78.7	63.5	73.7	71.7	73.4	59.4	70.1	50	47.6	50	0	0	20	33.3	0	50	0	62.5	0	55.6	100	0	69.3	55.6
hsa-mir-4787_74_C_u	75	0	0	38.2	17	0	0	33.3	0	50	0	0	20	0	0	33.3	0	100	22.6	25	0	0	0	53.1	28.6	60	25	0	15.4	25	12.5	50	0	0	0	0	0	0	0	0	0	0	50	0	0	0	0	0	44.4
hsa-mir-4454_1_C_u	100	100	100	100	100	100	100	100	100	100	87.5	100	100	100	100	100	100	100	100	100	100	100	100	100	100	100	100	100	100	100	100	100	100	100	100	100	100	100	100	100	100	100	100	100	100	100	100	100	100
hsa-mir-1255a_71_A_g	0	0	100	100	0	0	100	0	0	0	0	100	0	0	0	0	0	0	50	0	33.3	0	0	25	0	0	0	100	0	0	0	0	33.3	0	0	0	0	0	0	0	100	0	80	0	0	0	0	100	0
hsa-mir-518a-1_73_U_a	0	100	0	0	0	0	0	0	0	0	0	0	0	0	0	0	0	0	0	0	0	0	0	0	0	0	0	0	0	0	0	0	0	0	0	0	0	0	0	0	0	0	0	0	0	0	0	0	16.2
hsa-mir-370_70_C_u	50	20	0	0	0	0	33.3	100	0	100	100	0	100	20	100	100	0	0	0	0	33.3	33.3	31.2	66.7	43.3	50	100	50	44.4	66.7	50	0	0	0	100	0	0	0	0	0	0	0	0	0	0	0	0	0	57.1
hsa-mir-370_70_C_a	50	60	0	0	0	100	66.7	0	0	0	0	0	0	0	0	0	0	33.3	100	100	33.3	33.3	31.2	33.3	30	25	0	0	44.4	33.3	25	0	0	0	0	0	0	0	0	0	0	0	0	0	0	0	0	0	23.8
hsa-mir-1269a_79_G_a	0.3	0	0	0	0	0	0	0	0	0	0	0	0	0	0	0	100	0.1	0	100	0	0.1	0	0.1	0	0	0.2	0	75	0	0	60	0	0	0	0	0	0	100	0	0	0	100	0	0	0	100	100	0
hsa-mir-490_98_U_a	0	0	0	0	0	0	0	0	0	0	0	0	0	0	0	0	0	0	0	0	0	0	0	0	0	0	100	0	50	0	0	0	0	0	0	0	0	0	0	0	0	0	0	0	0	0	0	0	0
hsa-mir-675_67_C_u	0	0	100	32.6	0	0	0	0	0	0	0	0	0	0	0	0	0	0	57.1	27.8	0	0	0	0	50	33.3	50	0	0	0	0	0	0	0	0	0	0	0	0	0	0	0	0	0	0	0	0	0	100
hsa-mir-3150b_75_C_a	100	0	0	0	100	0	0	0	0	0	0	0	0	0	0	0	0	100	0	0	100	0	40	0	50	0	50	0	0	0	0	33.3	75	0	100	0	0	0	0	0	0	16.7	100	0	0	0	0	0	0
hsa-mir-675_67_C_a	0	100	0	58.1	100	100	0	0	0	0	0	0	100	0	0	100	0	100	28.6	61.1	100	0	100	0	50	33.3	50	100	100	0	0	0	0	0	0	0	0	0	0	0	0	0	0	0	0	100	0	0	0
hsa-mir-18a_29_U_a	66.7	50	0	40	48.4	100	100	50	100	0	50	80	100	0	0	100	100	75	28.6	80	68.4	85.7	0	100	50	66.7	0	0	71.4	100	100	57.1	0	0	0	0	0	0	0	0	0	0	50	0	0	0	0	66.7	46.2
hsa-mir-1269b_31_C_a	45.8	100	33.3	0	0	0	0	0	0	0	0	0	0	0	0	0	0	53.1	0	0	0	50	0	41.1	0	0	16.7	0	36.7	0	100	42	0	0	0	0	0	0	0	0	0	0	0	0	50	0	0	0	0
hsa-mir-21_67_C_a	1.9	3.2	1.9	2.8	2.1	6.3	2.6	1.7	2.4	3	3	1.8	3.1	2.9	2.1	2.8	5.3	3	2.3	3.6	2.8	5.2	3.5	4.2	3.5	3.2	2.1	2.7	2.8	2.2	2.6	4.7	21.4	28.8	21.8	38.1	21.4	28.4	24.3	21.5	24.3	28.4	4.5	32.6	2.8	16.7	33	4.4	2.6
hsa-mir-16-2_34_G_u	3.5	2.8	7.1	0	0	0	0	6.7	0	0	5.7	0	0	0	0	0	4.8	0	0	0	0	4.2	0	0	1.6	0	0	0	0	0	2.2	0	0	0	0	0	0	0	0	0	0	0	0	0	8.3	0	0	0	0
hsa-mir-625_75_C_u	100	30	0	0	42.9	33.3	66.7	0	0	37.5	25	0	50	50	66.7	0	0	50	0	0	0	33.3	62.5	61.1	50	50	0	66.7	80	66.7	25	33.3	0	0	0	0	0	0	0	0	0	0	62.5	0	0	0	0	62.5	50
hsa-mir-625_75_C_a	0	40	0	100	28.6	33.3	33.3	0	0	50	75	0	50	50	33.3	100	0	50	0	0	100	33.3	25	27.8	50	50	0	33.3	20	33.3	25	0	0	0	0	0	0	0	0	0	0	0	25	0	0	0	0	25	50
hsa-mir-218-1_47_G_u	19.5	11.1	16.7	29.9	35	11.1	15.6	10	18.2	18.2	21.4	9.1	16	16.7	13	14.3	25	19	20.7	24	16.7	21.1	13.8	17.1	13.8	16.5	11.4	16.8	17.5	11.2	18.7	15.9	0	0	0	0	0	0	0	0	0	0	17.1	0	15.4	0	20	29.9	30.2
hsa-mir-92a-2_71_G_a	21.2	25.1	20.5	23.3	24.1	33.1	26.1	23.4	22	18.4	18.7	20.1	23.6	15.2	24.7	34.3	25	20.9	24.9	30.5	20.2	20.1	29	26.7	26.7	29.8	28.4	34.4	29.1	36.7	28.3	31.2	8.5	8.3	11.8	16.7	3.1	6	20.3	0	8.2	4.3	15.4	5.9	19.2	0	0	19.4	16.5
hsa-mir-218-1_47_G_a	58.5	50	16.7	44.9	52	51.1	50	60	36.4	57.6	57.1	54.5	48	50	65.2	57.1	75	45.2	41.4	52	61.1	42.1	41.4	45.7	47.5	54.9	45.5	49	48.6	50.5	54.2	45.5	10.5	0	0	10	9.1	18.2	0	0	9.1	0	52.4	0	38.5	0	0	53.2	34.9
hsa-mir-15a_72_A_u	0	14.3	0	8.3	14.3	100	0	0	0	0	0	0	0	0	0	100	0	0	66.7	0	16.7	0	0	0	50	0	20	0	0	0	0	0	0	0	0	0	0	0	0	0	0	0	14.3	0	0	0	0	0	0
hsa-mir-31_32_G_u	0	0	0	0	0	0	0	50	0	0	0	0	0	0	0	0	0	0	0	0	0	0	4.2	0	0	0	100	0	0	0	0	0	0	0	0	0	0	0	0	0	0	0	0	0	0	0	0	0	0
hsa-mir-150_72_G_a	50	0	0	100	0	0	0	100	100	0	0	0	0	100	0	0	0	0	0	0	0	100	0	100	0	0	0	0	50	0	0	50	100	0	0	0	75	66.7	0	0	0	50	0	0	0	0	0	0	44.4
hsa-mir-9-1_39_G_u	40	17.2	0	11.1	28.6	0	16.9	33.3	33.3	50	0	23.1	0	9.1	23.1	58.3	25	0	54.5	18.6	7.8	28	37.5	23.1	33.3	20	33.3	50	38.5	44.1	32.4	33.3	0	0	0	0	0	0	0	0	0	0	20.7	0	0	0	0	0	0
hsa-mir-330_40_U_a	0	16.7	33.3	14.5	15.8	0	16.7	12.5	0	50	0	0	12.5	27.3	0	11.8	0	3.7	0	9.3	14.7	0	16.8	12.1	17.1	0	0	13.8	33.3	6.7	19.2	21.7	33.3	100	0	16.7	18.2	0	25	0	50	0	20.8	0	0	100	0	8.3	20
hsa-mir-9-1_39_G_a	60	79.3	100	66.7	61.9	50	67.8	66.7	66.7	50	100	46.2	0	72.7	69.2	33.3	75	100	45.5	67.4	86.3	66	56.2	61.5	66.7	80	66.7	42.9	53.8	49.2	61.8	33.3	0	0	50	0	0	0	100	0	0	0	65.5	83.3	100	0	100	100	100
hsa-mir-6852_59_G_u	0	0	0	0	0	0	0	0	0	100	0	100	0	0	0	0	0	0	0	0	0	0	0	0	0	0	0	0	0	100	0	0	0	0	0	0	0	0	0	0	0	0	0	0	0	0	0	0	0
hsa-mir-379_27_C_u	36.1	33	29.6	41.9	22.6	23.3	29.4	32	25	42	42.9	44	34.6	35.6	31.2	25.6	16.7	32.2	35.9	35.7	29	34.1	28.7	24.8	27.6	32.5	31	32.8	30	42.6	35	29.1	2.6	0	0	4.8	0	0	0	0	0	0	23.3	0	28.6	0	0	26.8	22.2
hsa-mir-379_27_C_a	45.8	56	55.6	49.5	74.2	68.7	58.8	54	71.9	52.2	52.4	36	57.2	51.2	56.2	61.5	66.7	56.6	53.8	50	61.3	53.2	63	66.1	53.9	57.5	54.9	54.5	61	48.9	55.2	65	71.1	50	100	95.2	100	100	85.7	100	100	66.7	65	100	57.1	100	100	66.7	45.2
hsa-mir-33b_75_C_u	0	0	0	0	0	0	0	0	0	0	0	0	0	0	0	0	0	0	0	0	0	0	0	0	0	0	100	0	0	0	0	0	0	0	0	0	0	0	0	0	0	0	0	0	0	0	0	0	0
hsa-mir-33b_75_C_a	0	0	0	0	0	0	0	0	0	0	0	0	0	0	0	0	0	0	0	0	0	0	100	0	100	0	0	0	0	100	0	0	0	0	0	100	100	0	0	0	0	0	0	0	0	0	0	0	100
hsa-mir-544b_27_U_g	0	0	0	0	0	0	100	100	0	0	0	0	0	0	0	0	0	0	0	0	0	0	0	0	0	100	0	100	0	0	100	0	0	0	0	100	0	0	0	0	0	0	100	0	0	0	0	0	0
hsa-mir-142_38_A_u	40	100	0	66.7	0	0	0	100	100	71.4	83.3	50	75	25	57.1	100	0	80	100	0	80	0	100	50	66.7	0	80	75	80	33.3	75	69.2	0	0	0	100	0	0	0	0	0	0	75	0	0	0	0	0	78.6
hsa-let-7a-1_5_A_c	20	0	0	0	0	0	0	0	0	0	100	0	0	0	0	0	0	0	0	0	0	0	0	0	0	0	0	0	4.5	0	0	0	0	11.1	0	0	6.7	0	0	100	0	0	0	0	0	0	0	0	0
hsa-mir-22_76_G_u	24.5	26.2	18.2	14.3	25	31.2	31.2	17.6	21.6	31.6	12.8	17.6	28.1	34.1	25	34.2	22.2	28.6	19	40	10.3	18.2	40.3	28.2	23.6	33.3	48.6	35.1	26.5	36.2	45.8	25.4	14.3	0	0	25	0	0	0	0	0	8.3	13.9	25	37.5	0	16.7	12.5	18
hsa-mir-22_76_G_a	12.2	14.8	9.1	14.3	22.5	19.4	11.6	11.8	5.4	15.8	8.5	20.6	10.5	13.6	9.1	15.8	22.2	15.3	14.3	17.8	12.1	18.2	20.9	21.1	18.2	17.1	10	18.9	17.9	13.8	16.9	16.7	0	50	0	0	20	20	0	0	0	0	15.3	25	0	0	16.7	12.5	16
hsa-mir-155_29_U_a	0	0	14.3	6.2	0	0	33.3	25	20	0	5.3	0	14.3	7.1	0	0	25	7.5	0	0	0	0	0	15.6	11.1	0	14.3	0	6.2	6.7	21.4	6.2	33.3	0	0	100	0	0	50	0	100	100	0	0	0	0	33.3	0	0
hsa-mir-889_70_U_a	0	11.1	0	0	0	20	0	0	0	50	0	0	0	0	0	0	0	12.5	0	0	0	100	0	0	10.7	0	0	0	0	0	40	0	0	0	0	100	0	100	0	0	0	0	0	0	0	0	100	0	0
hsa-mir-4661_31_C_a	0	0	0	0	0	0	10.5	0	0	0	0	11.8	0	0	12.5	0	0	50	3.3	0	0	10	6.8	1.8	0	0	0	25	16.7	12.5	0	15.4	0	0	0	16.7	0	0	0	0	33.3	0	0	0	0	0	0	0	5.9
hsa-let-7a-1_4_G_u	0	0	0	0	0	0	0	0	0	0	0	0	0	0	0	0	0	0	0	0	0	0	0	0	0	0	0	0	0	0	0	100	0	0	0	0	0	0	0	0	0	0	0	0	0	0	0	0	0
hsa-let-7a-1_4_G_a	0	0	0	100	0	0	0	0	0	0	0	0	0	0	0	0	0	0	0	0	0	0	100	0	0	100	0	0	0	0	0	0	0	0	0	0	0	0	0	0	0	0	0	0	0	0	0	0	0
hsa-mir-877_23_C_a	0	0	0	0	0	0	0	0	100	100	0	0	0	0	0	0	0	0	0	0	12.5	0	0	9.1	0	0	0	0	0	0	100	0	0	100	0	0	0	0	25	0	0	0	25	100	0	0	0	0	0
hsa-let-7d_83_U_a	5.7	5.7	9	4.3	3.1	7.1	2.6	5.3	7.8	8.7	9	3.6	7.6	8.1	3.7	8.2	2.4	8.6	3.7	3	6.4	5.7	7.1	6.8	7.6	7.6	8.5	6.2	6.7	6.3	6.8	7.7	14.7	37.5	5.9	26.9	22.9	30.8	0	0	0	11.1	8	11.1	9.7	8.3	25	10.6	8.8
hsa-mir-509-2_78_G_u	0	0	0	0	0	0	0	0	0	100	0	0	0	0	0	0	0	0	0	0	25	0	0	100	100	100	0	0	100	100	0	0	100	0	0	0	0	0	0	0	0	0	0	0	0	0	0	0	100
hsa-mir-509-2_78_G_a	100	100	0	0	0	75	100	0	0	100	0	0	0	0	0	0	0	0	0	0	75	0	0	100	100	0	0	0	0	100	0	0	0	0	0	0	0	0	0	0	0	0	100	0	0	0	0	0	100
hsa-mir-26a-1_34_G_a	0	20	0	0	0	25	0	0	0	0	20	0	0	0	0	100	0	25	0	25	0	0	22.2	33.3	16.7	40	0	33.3	28.6	0	50	66.7	100	100	100	50	50	0	0	0	33.3	0	0	100	100	0	0	0	0
hsa-mir-29c_41_G_u	0	0	0	0	0	0	0	0	0	0	0	0	0	0	0	0	0	0	0	0	0	0	0	0	100	0	0	0	100	0	0	0	0	0	0	0	0	0	0	0	0	0	0	0	50	0	0	100	0
hsa-mir-151b_80_A_u	66.7	68.2	80	72	85	66.7	71.4	76.9	81.8	76.2	75	100	72	77.8	81.8	50	50	90	81	100	85.7	63.6	68	66.7	80	83.3	83.3	60	64	69.2	75	66.7	100	50	100	50	37.5	33.3	100	100	40	50	78.3	66.7	86.7	50	50	73.8	66.7
hsa-mir-29c_41_G_a	0	0	0	0	0	33.3	100	0	0	0	0	0	0	0	0	0	0	0	33.3	0	100	0	0	0	0	0	0	0	0	0	0	0	0	0	100	0	0	0	0	0	0	0	0	0	0	0	0	0	0
hsa-mir-450b_33_U_a	0	50	0	60	0	0	0	0	0	0	0	0	100	0	0	0	0	0	0	0	0	0	0	40	42.9	0	0	0	50	9.1	20	0	100	0	0	0	0	0	0	0	0	0	66.7	0	0	0	100	50	100
hsa-mir-424_70_C_u	0	50	0	0	0	100	0	0	0	50	0	0	0	0	0	0	0	0	100	0	0	0	0	66.7	0	0	100	25	50	0	0	33.3	0	0	0	0	0	0	0	0	0	0	0	0	0	0	0	50	0
hsa-mir-424_70_C_a	0	50	0	75	0	0	0	0	0	50	0	0	100	0	0	0	0	0	0	66.7	100	100	100	0	100	0	0	75	50	0	100	33.3	100	0	0	0	0	0	0	0	0	0	0	0	0	0	0	50	100
hsa-mir-21_7_G_a	7.4	10.5	26.9	6.7	13.8	12.4	6.2	7.7	16.7	8.1	14.4	7.9	8.2	10.5	12.1	10.4	3.7	6.3	14.2	16.3	9.1	13.4	21.1	9.6	12.5	17.4	15.6	19	20.3	16.7	16.2	11.8	14.7	17.8	9.4	14.2	17	10.6	14.8	8.2	18.3	8.9	8.3	16.8	6.5	4.7	6.3	16.3	6.8
hsa-let-7d_30_U_a	44.4	63.9	47.1	49.6	54.4	51.4	47.4	64.3	58.5	51.1	59.3	63.3	39.1	69.2	53.2	70	100	57.1	43.4	53.7	65.5	48.5	48.1	48.4	51.4	51.8	27.1	55.1	47.9	51	46.4	49.4	66.7	75	57.1	76.7	87.5	100	57.1	0	63.6	87.5	56.3	100	65	75	88.9	56.3	59.6
hsa-mir-147b_72_A_c	0	0	0	0	0	100	25	0	0	100	0	0	0	0	0	0	0	0	0	0	0	0	0	0	0	0	0	0	0	0	0	0	0	0	0	0	0	0	0	0	0	0	0	0	0	0	0	0	0
hsa-mir-103a-2_47_A_c	0	0	0	0	12.5	0	0	0	0	0	0	0	0	0	0	0	0	0	0	0	0	0	11.6	0	25	0	0	0	0	14.3	0	0	0	0	0	7.7	0	0	7.7	0	0	22.2	0	0	0	0	0	0	0
hsa-mir-500a_74_A_u	4.6	4.3	5.6	3.2	4.9	9.9	4.4	4	12.3	11.1	4.2	4.1	5.1	3.2	4.5	7.8	4.1	4.1	13.7	4.4	1.3	5.1	11.6	8.8	3.1	7.4	7.5	9.7	8.2	8.2	10.8	7.3	11.8	10.5	9.1	11.1	5.7	16.7	4.9	0	9.4	5.3	7.5	0	8	40	0	10.6	7.6
hsa-mir-7977_6_A_g	100	100	100	100	100	92.1	100	100	94.1	100	100	100	100	100	100	100	96	100	100	100	100	100	85.7	100	100	100	100	100	100	100	100	100	100	100	0	100	100	100	100	0	100	100	100	100	100	100	100	100	100
hsa-mir-16-2_75_G_u	0	50	0	66.7	50	0	0	0	0	0	0	100	0	0	50	0	0	0	100	50	0	100	50	100	50	100	70	0	66.7	100	100	0	0	0	0	100	0	0	0	0	0	0	80	0	0	0	0	0	33.3
hsa-mir-329-1_71_U_a	50	7.7	100	0	0	0	0	0	0	0	0	100	50	0	0	0	100	66.7	0	0	0	0	12.5	0	15	0	0	0	0	0	33.3	0	0	0	100	0	0	0	0	0	0	0	0	0	0	0	0	50	16.7
hsa-mir-19b-1_77_C_a	0	100	0	100	100	100	0	50	0	0	100	0	0	0	100	0	0	50	100	50	100	0	100	0	100	50	0	100	100	100	100	0	0	0	0	0	0	0	0	0	0	0	100	100	100	0	0	0	100
hsa-mir-16-2_75_G_a	100	50	0	0	50	0	0	0	0	0	0	0	0	0	50	100	0	100	0	50	100	0	0	0	50	0	30	0	33.3	0	0	0	0	0	0	0	0	100	0	0	0	0	20	0	0	0	0	0	66.7
hsa-mir-455_40_G_a	100	0	0	0	100	100	50	50	0	100	100	0	100	25	100	0	0	100	100	0	80	0	61.1	75	100	50	75	100	57.1	80	66.7	100	0	0	0	0	50	0	0	0	0	0	0	0	100	0	0	0	100
hsa-mir-331_82_C_u	66.1	63.6	41.7	47.3	65.3	55.2	67.6	49.2	27.5	58.3	67.7	63.5	56.9	45.7	58.1	57.8	55.6	60.8	59	47.8	40.1	61	51.2	62.1	49.7	53.7	56.2	41.9	50.4	58.7	60.9	42.2	33.3	33.3	50	43.8	21.1	62.5	53.3	42.9	21.4	0	53.3	53.8	44	27.3	50	53.5	49.5
hsa-mir-15a_35_G_a	1.5	5.3	7.5	3	1.6	5.4	1.6	2.9	3.1	1.8	4.5	2	3.1	2.9	3.7	1.9	0	3.5	4.4	2.4	3.3	6	4.5	4.2	3.5	6.6	4.8	6.2	4.4	2.7	1.8	8.3	6.4	9	5.2	6.5	7.3	5.9	4.7	11.8	10	3.5	7.6	4.7	7.1	0	5.8	3.4	4
hsa-mir-331_82_C_a	26	30.4	25	46.9	26.4	31.9	32.4	34.9	45	22.2	26.2	31.1	27.3	24.5	33.3	37.8	33.3	31.7	25	42.4	55.1	30.1	33.8	29.7	40.2	31.6	31.2	43.5	29.3	30.7	30.5	44.9	33.3	44.4	30	31.2	52.6	25	40	42.9	71.4	100	40.2	38.5	38.3	45.5	50	39.2	32
hsa-mir-135a-1_39_A_u	0	0	0	6.8	0	0	0	0	0	12.5	0	0	0	0	0	0	0	0	0	5.3	0	50	29.4	0	0	0	0	0	0	0	0	0	0	0	0	0	50	0	0	0	0	0	14.3	0	16.7	0	0	20	16.7
hsa-mir-195_76_G_u	0	100	0	100	0	0	100	0	0	100	0	0	0	0	100	0	0	100	100	100	0	100	100	0	100	100	100	100	100	100	0	100	100	0	0	0	0	0	0	0	100	0	0	0	0	0	0	0	0
hsa-mir-20a_32_G_u	0	100	0	0	100	0	0	0	0	0	0	0	0	0	0	0	0	0	0	0	0	0	0	0	0	0	0	0	0	0	0	0	0	0	0	0	0	0	0	0	0	0	0	0	0	0	0	0	0
hsa-mir-518e_75_U_a	0	0	0	0	0	0	0	0	0	0	0	0	0	0	0	0	0	100	0	0	0	0	0	0	0	0	0	0	0	0	0	0	0	0	0	0	0	0	0	0	0	0	0	0	0	0	0	0	16.8
hsa-mir-103a-1_34_U_a	0	0	0	33.3	28.6	50	28.6	66.7	0	40	0	100	33.3	0	33.3	100	100	50	22.2	30.8	25	50	66.7	40	66.7	66.7	0	50	25	50	50	50	100	50	0	0	50	0	0	0	0	0	14.3	100	40	0	0	28.6	75
hsa-mir-20a_32_G_a	0	0	0	0	0	0	0	0	0	0	0	0	0	0	0	0	0	0	0	100	100	0	0	50	0	0	0	0	0	0	0	0	0	0	0	0	0	0	0	0	0	0	0	0	0	0	0	100	100
hsa-mir-148a_68_C_u	50	42.9	0	18.8	50	33.3	50	0	16.7	25	6.2	10	62.5	33.3	50	0	0	36.4	18.2	16.7	66.7	50	11.1	71.4	33.3	33.3	100	37.5	8.3	46.5	45.5	50	0	0	0	0	100	0	0	0	33.3	0	20	0	0	0	0	11.3	33.3
hsa-mir-4662a_8_A_g	0	0	0	0	0	3.3	0	0	0	0	0	0	0	0	0	0	0	0	0	2	2	0	0.5	0	1	2	0.2	0.6	2.7	1.4	0.5	0	0.7	2.7	0	0	4.3	4.2	0	0	2.9	0	5.4	0	0	0	0	2.4	0
hsa-mir-148a_68_C_a	0	0	0	6.2	0	0	0	0	0	0	0	0	0	16.7	0	0	0	9.1	9.1	0	0	0	11.1	0	0	0	0	0	8.3	4.7	0	0	100	0	0	0	0	0	100	0	0	0	20	0	0	0	0	3.8	0
hsa-mir-501_39_C_u	100	0	0	0	0	0	0	0	100	0	0	0	0	0	0	0	0	0	0	50	100	0	0	0	0	0	0	0	0	0	0	0	0	0	0	0	0	0	0	0	0	0	0	0	0	0	0	0	0
hsa-mir-103a-1_72_G_u	40	30.8	33.3	54.5	35.6	21.9	50	50	35.7	33.3	50	30.8	33.3	12.5	52.6	0	20	36.4	42.9	37.5	34.5	35.3	36	44.4	36.7	28	18.8	38.2	22.4	32.4	28	30.8	20	0	0	16.7	0	0	0	0	0	0	30.8	66.7	66.7	0	0	23.5	46.7
hsa-mir-218-2_48_U_a	50	25	100	66.7	20	100	66.7	100	50	66.7	0	0	50	0	66.7	0	0	40	50	25	33.3	66.7	46.3	40	42.9	62.5	100	66.7	56.5	72.7	16.7	66.7	0	0	50	0	50	0	0	0	0	0	80	0	0	0	0	22.2	0
hsa-mir-664a_34_U_a	0	100	0	50	0	0	0	0	100	0	0	0	0	0	0	0	0	0	0	0	0	0	0	0	0	0	0	0	100	0	100	0	0	0	0	0	0	0	100	0	50	0	50	0	0	0	0	50	0
hsa-mir-151a_69_C_u	26.5	16.6	19.3	26.1	23.9	28.3	21.8	27.6	20.4	34.9	22.9	20.6	28.5	28.5	25.6	28.1	36.4	19.6	29.9	21.2	14.5	28.9	20.2	27.1	19.3	23.9	32.7	25.1	21	24.8	22.2	20.4	6	7.1	12	9.3	7.9	15.6	6	11.1	2.2	4.2	24.6	18.3	15.2	3.3	17.8	17.2	21.9
hsa-mir-151a_69_C_a	68.5	76.4	74.7	71	72.2	67.3	73.3	65.2	76.2	58.9	70.9	76.9	69.2	64.2	69.9	67.9	59.1	76.1	66	74.9	82.2	64.8	75.7	67.7	75.1	71	61.4	69.6	73.9	70.4	73.1	76.4	88.5	85.7	81	84.6	86.3	77.8	89	88.9	89.8	85.4	71.6	78.3	78.3	83.3	71.1	78.3	74.4
hsa-mir-98_43_U_a	3.2	5.5	0	2.9	2.9	11.1	2.7	2	8.1	3.7	0	1.2	5.5	3.3	1.2	10.5	0	3.8	1.6	2.3	1.4	3.1	8.2	8.8	4.4	6.9	3.8	12	7.9	7.5	7.5	12.6	11.6	3.3	13.3	18.9	19.8	6.9	17	33.3	16.6	24.4	4.6	9.5	0	3.6	3.3	8.3	2.2
hsa-mir-550a-2_44_C_a	0	33.3	0	14.3	33.3	0	0	0	0	0	0	0	0	100	0	0	0	0	0	25	0	0	22.2	33.3	0	0	0	0	0	0	28.6	0	0	0	0	0	0	0	0	100	0	0	0	0	0	0	0	0	0
hsa-mir-107_72_A_u	0.6	0.9	3.2	1.9	0.3	0.5	0.4	0.6	0.4	1.3	0	1.9	0	1.2	1.3	0.6	0	0	0.4	0.4	1.1	2.7	1.4	1.4	0	0.2	0	0.3	0.5	0.3	0.5	0.3	4.5	0	10	0	5	0	0	0	10	0	1.9	0	0	0	0	1.6	0
hsa-mir-30e_43_A_u	100	0	0	66.7	28.6	100	0	33.3	16.7	0	50	0	100	0	20	100	0	33.3	75	0	0	50	33.3	50	60	33.3	0	25	50	25	0	16.7	0	0	0	0	100	0	0	0	0	0	0	0	0	0	0	0	0
hsa-mir-26b_11_G_u	0	0	0	0	0	0	0	0	0	0	0	0	0	0	0	0	0	0	0	0	0	0	0	0	0	0	0	0	0	0	0	0	0	0	0	0	0	0	0	0	0	0	0	100	0	0	0	0	50
hsa-mir-26b_11_G_c	0	0	0	0	0	0	0	0	0	0	0	0	0	0	0	0	0	0	0	0	0	0	0	0	0	0	0	0	0	0	0	0	100	0	0	0	0	0	0	0	0	0	0	0	0	0	0	0	0
hsa-mir-26b_11_G_a	0	0	0	0	100	0	100	0	100	0	0	100	0	100	0	0	0	0	0	100	0	100	0	100	0	0	0	100	0	0	0	100	0	100	0	100	100	0	0	0	0	100	100	0	0	0	0	0	50
hsa-mir-769_52_G_u	25	85.7	100	44.4	63.6	33.3	57.1	100	50	0	0	57.1	0	50	26.7	50	100	50	50	50	50	66.7	46.2	50	50	60	0	33.3	54.5	40	40	12.5	100	100	60	40	60	0	100	0	0	100	0	100	33.3	0	0	100	0
hsa-mir-769_52_G_a	50	14.3	0	44.4	36.4	66.7	28.6	0	50	100	100	42.9	100	50	53.3	50	0	50	50	30	41.7	22.2	38.5	50	50	30	0	50	45.5	40	60	75	0	0	20	40	40	0	0	100	0	0	66.7	0	66.7	0	100	0	100
hsa-mir-103a-2_71_A_u	27	15.6	24.2	21.1	24.4	17.7	21.3	25.9	23.9	24.1	16.3	20.6	24.5	18.4	21.9	21.5	35.3	17.2	31	19.3	14.9	18.7	22.9	27	16.3	24.1	25	16.8	18.9	21.8	20.1	16.5	6.2	0	0	2.5	0	3.4	2.4	0	4.5	0	11.8	0	16	33.3	0	13.1	16.4
hsa-mir-3913-2_45_C_a	100	66.7	0	20	25	57.1	40	25	33.3	50	100	100	66.7	0	25	0	100	40	0	0	33.3	100	47.1	0	100	33.3	50	33.3	50	0	60	50	0	0	0	0	25	0	100	0	0	0	62.5	0	50	0	0	50	50
hsa-mir-130a_78_G_a	0	50	0	0	0	0	0	0	0	50	0	0	100	0	0	0	0	0	0	100	100	0	50	25	83.3	0	100	0	36.4	100	0	0	0	0	0	0	0	0	0	0	0	0	66.7	0	0	0	0	0	50
hsa-mir-769_91_U_a	10	0	0	2.4	0	0	0	0	0	0	0	8.3	50	0	12.5	33.3	20	0	0	0	0	0	16.7	0	20	0	0	0	0	0	25	0	0	0	0	100	0	0	0	0	0	0	0	50	0	100	0	20	0
hsa-let-7a-3_29_G_a	0	0	0	0	0	0	0	0	0	0	0	0	0	0	0	0	0	0	0	0	0	0	0	0	0	0	0	0	0	0	0	0	0	0	0	0	0	0	0	0	0	0	0	0	0	0	0	0	50
hsa-mir-676_64_G_u	0	42.9	100	0	0	0	0	75	0	50	0	50	57.1	0	0	50	0	0	20	0	0	0	0	100	0	50	0	11.1	0	0	50	0	0	0	0	0	18.2	0	0	0	0	0	40.7	0	50	0	0	25	25
hsa-mir-449b_27_U_c	0	0	0	75	0	0	0	0	0	0	0	0	0	0	0	66.7	0	0	0	0	0	100	0	0	0	0	0	0	0	0	0	0	0	0	0	100	100	0	0	0	0	0	0	100	0	0	0	0	0
hsa-mir-676_64_G_a	33.3	28.6	0	0	33.3	0	100	0	100	0	0	0	0	0	50	10	0	0	40	7.1	0	0	0	0	0	0	0	11.1	33.3	0	0	100	0	0	0	0	0	0	0	0	0	0	29.6	0	50	0	0	0	0
hsa-mir-339_38_U_a	12.5	29.6	71.4	16.7	15.7	42	38.5	33.3	40	36.6	37.9	11.1	30	26.7	11.1	52.9	10	46.5	11.8	27.3	50.8	32.3	35.9	25.7	40.6	32.4	26.5	41.3	30.5	56.2	44.6	51.3	42.9	0	20	25	50	50	33.3	0	0	100	33	33.3	17.4	100	33.3	29.8	34.5
hsa-mir-99b_30_G_c	12.5	5.9	0	4.2	0	0	0	0	78.6	0	62.5	45.5	50	0	0	20	50	25	8.3	1.3	0	33.3	0	0	9.1	7.7	0	8.7	5	0	0	15.8	5.6	0	0	0	0	0	25	16.7	33.3	69.2	21.4	33.3	0	33.3	0	40	33.3
hsa-mir-6892_22_A_u	0	25	50	0	0	0	0	0	50	0	0	41.7	100	0	50	0	0	0	0	100	14.3	0	25	50	0	0	9.1	0	25	20	0	50	25	0	0	0	0	0	0	0	0	0	16.7	0	0	50	0	25	50
hsa-mir-520c_30_A_g	0	100	100	100	100	100	0	100	100	100	0	0	100	100	0	100	0	100	100	100	0	0	100	100	100	100	100	0	0	0	0	100	0	100	100	0	100	100	100	0	100	100	100	0	100	0	0	100	7.1
hsa-mir-148a_65_U_a	14.3	10.1	10.1	8.4	10.5	15.7	8.4	8.8	17.8	14.6	24.9	14.1	12.5	7.3	14.9	12	16.1	11.3	11.7	7.9	12.6	10.3	17.1	13	21.8	14.3	19.7	21.6	18.9	7.7	18.9	26.5	1.3	4.6	3.8	4.5	6.5	2.2	4.3	3.4	1.3	2.5	26	6.2	12	3.9	2.9	20.1	7.1
hsa-mir-379_65_U_a	0	36.4	0	0	0	0	0	0	0	0	0	0	0	100	0	0	0	0	0	0	0	0	0	0	50	0	0	0	0	50	66.7	0	0	0	0	0	0	0	0	0	0	0	0	0	0	0	0	0	22.2
hsa-let-7d_29_U_a	0.4	0.9	1.1	0.9	0.6	1.8	0.6	1	2.1	1	0.4	0.7	0.4	0.3	0.4	0	3.9	1.1	0.4	0.4	1.2	1.1	1.8	0.6	1.4	1	0.7	1.5	1.4	1.1	1.8	1.8	15.2	23.5	14.6	32	22.8	17.4	21.4	20	16.4	5.2	1.8	13.3	1.7	10.4	15.3	3	1.5
hsa-mir-450a-1_40_G_a	0	0	0	50	100	0	0	0	0	0	0	0	0	0	0	0	0	0	0	0	100	0	50	50	50	0	100	100	33.3	0	0	0	0	0	0	0	0	0	0	0	0	0	0	0	0	0	0	0	0
hsa-let-7b_5_G_c	0	0	0	0	0	33.3	0	0	0	0	0	0	8.3	0	50	0	0	0	33.3	0	0	40	25	20	0	0	0	13.6	0	12.5	14.3	7.7	0	0	0	10	0	0	50	0	0	10	16.7	0	0	25	0	0	0
hsa-let-7b_5_G_a	100	88.9	40	100	100	33.3	93.3	100	57.1	66.7	44.4	100	83.3	100	50	100	100	100	66.7	70	50	60	56.2	80	60	66.7	80	77.3	100	87.5	85.7	92.3	92.3	91.7	100	80	100	100	50	100	81.8	60	66.7	100	85.7	50	100	50	50
hsa-mir-551b_82_A_u	97.4	98	100	100	98.8	100	100	100	100	100	95.3	100	100	100	100	100	100	98	98.6	98.2	98.2	100	96.8	100	98.5	100	100	100	99	100	100	100	100	0	100	0	100	0	0	0	0	100	99.2	100	97.3	0	100	96.6	100
hsa-mir-224_33_A_u	50	66.7	0	0	0	0	0	0	0	0	0	0	0	0	50	0	0	0	0	0	0	0	0	50	0	0	100	0	0	0	0	0	0	0	0	0	0	0	0	0	0	0	0	0	0	0	0	0	0
hsa-mir-182_49_U_a	12.7	20.5	11.5	11.4	14	22.5	15.9	13.2	18.4	16.7	21.7	14.5	19	28	9.1	0	16.7	30.6	9.9	19.4	23.3	18.3	9.4	7.7	17	10.8	10.5	11	11	10.9	14.3	24.3	33.3	33.3	12.5	25	40	50	50	0	33.3	0	33.3	7.1	0	20	50	50	8.7
hsa-mir-181a-2_99_U_a	47.1	32.3	20	22.2	37.2	35	26.7	42.9	37.5	35	0	29.4	57.1	50	33.3	63.6	0	10.5	50	40.8	54.5	20	44.3	36.5	50	40.5	38.5	61.2	53.4	34.3	27.5	38.8	66.7	0	100	100	100	0	100	0	0	0	44.8	75	58.3	0	100	31.1	28.6
hsa-mir-542_75_G_u	7.3	3.7	12.5	2.3	8.8	6	3.8	4.5	0	3.3	2.4	3.1	8.6	0	0	20	0	1.9	7.4	5	0	12	9.1	3.7	4.4	11.4	0	8.5	6	11.1	25	1.7	0	0	0	0	0	0	0	0	0	5.6	4.3	0	0	20	0	2.3	5
hsa-mir-15a_38_U_a	0	0	0	0	100	0	33.3	0	0	0	0	50	100	0	0	0	0	0	0	0	0	100	0	0	0	100	0	100	66.7	50	0	0	0	0	0	0	0	0	0	0	0	0	0	0	0	0	0	0	0
hsa-mir-7-1_88_U_a	64.3	60	33.3	61.4	47.6	60	36.4	20	33.3	33.3	66.7	22.2	100	50	57.1	100	0	45.5	40	61.1	100	63.6	62.5	71.4	40	20	23.1	0	42.1	68.4	40	80	0	0	0	100	0	0	0	0	0	0	57.1	0	100	0	0	62.5	40
hsa-mir-542_75_G_a	7.3	6.4	0	2.9	5.3	10.4	0	4.5	0	6.7	4.9	0	2.9	5.3	0	0	0	5.8	7.4	6.7	10	8	17.7	6.7	5.9	15.9	0	9.4	6.8	8	10.7	7.9	5.6	0	0	0	0	0	14.3	0	0	0	10.6	5.6	11.1	0	0	10.7	6.7
hsa-mir-376c_48_A_g	0	3.2	11.8	5.9	14.3	10.7	21.4	21.1	0	4.5	25	12.5	15.9	21.4	20	28.6	0	14.3	7.7	5.6	100	6.1	11.4	29.2	3.7	9.1	4.2	9	23	30	7.8	18.2	16.3	25	25	21.4	0	11.8	11.1	42.9	13	0	13.6	12.5	33.3	46.2	13	13.1	2
hsa-mir-421_70_C_u	7.7	0	0	14.1	8.3	0	6.1	0	0	0	0	25	0	0	0	0	0	0	0	13.2	0	0	18.3	23.5	0	11.1	0	0	6.7	0	0	22.2	0	0	0	18.8	0	0	0	0	0	0	22.2	0	0	0	0	13.3	14.3
hsa-mir-28_37_U_a	0	0	0	0	0	0	0	0	0	0	0	0	0	0	0	0	0	0	0	0	0	0	100	0	0	0	0	0	0	0	0	0	0	0	0	0	0	0	0	0	0	0	0	0	0	0	0	0	0
hsa-mir-421_70_C_a	7.7	5.3	0	10.9	12.5	75	21.2	0	50	0	66.7	0	0	50	13	40	0	25	0	13.2	28.6	0	17.2	5.9	21.4	0	0	16.7	13.3	66.7	16.7	11.1	0	0	0	18.8	0	25	0	0	0	0	14.8	0	0	0	0	40	0
hsa-mir-629_84_C_a	0	0	0	0	0	0	0	0	0	0	0	0	0	0	0	0	0	0	0	0	0	0	0	0	0	0	0	0	0	0	100	0	100	0	100	0	0	0	0	0	0	0	0	0	0	0	100	0	0
hsa-mir-138-1_47_U_a	100	0	0	0	0	60	0	0	0	100	0	0	0	0	0	0	0	28.6	0	0	0	0	66.7	0	0	0	0	0	0	40	0	0	0	0	20	0	33.3	0	0	0	0	0	0	0	0	50	0	0	0
hsa-mir-522_15_C_a	100	100	0	100	100	100	0	100	100	0	0	100	100	100	0	0	100	100	100	100	100	100	0	100	100	100	100	0	0	100	0	100	100	0	100	0	100	100	0	0	100	0	100	100	100	100	0	0	68.3
hsa-let-7e_31_A_u	35	25.5	100	31.4	0	16.7	13	0	25	0	50	20	50	25	25	16.7	50	28.6	0	27.6	32	22.2	25	45.9	25.7	11.1	23.1	15.2	19.5	13.8	16.7	12.9	0	0	0	0	0	0	0	0	0	0	22.2	0	57.1	0	0	35.7	12.5
hsa-mir-185_37_U_a	63.2	45.3	37.5	44.4	52.6	69.6	47.2	25	33.3	54.5	33.3	50	57.1	61.1	57.1	16.7	75	57.1	37.9	32.6	39.3	34.8	59	52.6	59.4	66.7	53.3	59.3	48.4	56.5	68.9	51.6	89.3	92.3	80	92	84.2	88.2	75	100	58.3	40	36.8	87.5	50	100	100	38.5	43.8
hsa-mir-342_86_C_u	100	40	0	0	50	50	0	0	0	0	0	0	0	0	50	0	0	33.3	20	50	50	0	28.6	28.6	60	40	0	0	50	0	0	0	0	0	0	0	0	0	0	0	50	0	50	0	0	0	0	0	25
hsa-mir-1306_37_G_u	100	70	0	88.9	77.8	100	42.9	0	0	66.7	100	0	100	33.3	87.5	0	0	100	80	78.9	0	80	75	64.7	50	100	66.7	0	80	84.6	66.7	83.3	0	0	100	0	0	0	0	0	0	0	0	0	100	100	0	50	100
hsa-mir-342_86_C_g	0	20	0	0	0	25	0	0	0	0	75	0	0	0	0	0	0	16.7	20	16.7	0	0	42.9	14.3	0	20	100	50	25	0	0	60	60	0	0	0	0	0	0	0	50	0	33.3	50	0	0	0	0	25
hsa-mir-342_86_C_a	0	40	0	0	50	25	0	0	100	100	25	0	0	0	50	0	0	50	60	33.3	50	100	28.6	42.9	40	20	0	50	25	100	100	40	40	0	0	100	0	0	100	0	0	0	16.7	50	100	0	0	100	50
hsa-mir-1306_37_G_a	0	10	0	11.1	22.2	0	42.9	0	0	33.3	0	100	0	66.7	12.5	0	0	0	20	15.8	0	20	25	29.4	40	0	33.3	0	20	7.7	33.3	16.7	0	0	0	100	0	0	0	0	0	0	100	0	0	0	0	50	0
hsa-mir-1287_38_U_a	0	50	0	80	60	0	0	0	0	50	0	0	0	0	0	0	0	0	0	40	0	0	36.8	50	0	20	0	0	33.3	66.7	100	0	0	0	0	0	0	0	100	0	0	0	50	0	0	0	0	0	0
hsa-mir-324_39_A_u	16.7	29	0	55	54.7	45.5	45.7	66.7	0	57.1	66.7	60	100	50	31.2	0	0	46.7	52.6	54.2	34.8	46.7	63.2	53	32.3	50	33.3	60	40	57.1	66.7	52.9	0	0	0	25	0	0	0	0	0	33.3	30.4	0	55.6	100	0	34.8	50
hsa-mir-502_73_A_u	20	21.2	25	23.5	34.2	14.3	14.3	50	18.2	22.2	23.1	22.2	21.4	22.2	25	22.2	0	10.5	21.4	15.6	31.2	25	14.5	18.2	21.6	14.3	25	10.2	19	15.8	12.5	17.9	44.4	55	50	36	43.9	45.5	45.8	100	55.6	58.8	19.4	30.8	17.1	25	100	15	12.5
hsa-let-7e_30_G_u	26.7	22.9	23.9	30.6	23.1	30.1	25.6	29.7	18.5	31.7	21.9	15	26.2	32.1	31.6	15	41.7	26.1	25.5	18.5	17.9	26.3	32.5	35	24.8	31.3	27.8	23.6	27.6	25.6	23.4	20.2	4.4	4.2	3.8	4.5	6.4	5.3	4.7	0	2	0	34.3	0	26.3	0	0	25.9	20
hsa-let-7e_30_G_a	45.6	53	47.8	34.8	48.1	44.3	34.9	45.9	57.6	46.9	42.2	50	45.9	44.6	42.1	45	25	47.8	42.7	41.7	50.5	45.3	44.8	37.9	47.9	44.3	43.3	42.4	44.7	44	44.5	47.4	53.3	62.5	50	59.7	38.3	21.1	53.5	100	72	57.1	39	57.1	42.1	52.9	42.9	55.2	46.3
hsa-mir-27b_83_C_u	26.2	18.3	36.8	29.9	31.6	14.9	17.4	30.6	13.2	18.4	24.4	24.2	25.2	17.3	29.5	18	20	21.4	32.3	23.6	14.6	28.4	16.7	15.9	13.7	20.9	28.8	12	18.1	21.4	21.5	9.2	10.6	14.3	24	11.1	9.4	5	18.8	0	0	25	23.4	12.5	28.2	0	9.1	29.6	23.6
hsa-mir-199b_87_G_u	10.5	10.3	16.7	13	15	12.7	10.8	12.1	7.1	13	14.1	16.9	13.7	18.8	11.7	20	0	16.4	12.7	13.7	11.2	17.1	11	9	13.3	11.6	12.2	11.1	9.3	7.1	14.5	8.8	5.5	0	10	7.1	3.6	0	2.9	0	5.6	0	11.9	0	13.8	0	13.3	8.9	20.8
hsa-mir-27b_83_C_g	48.8	48.1	37.9	38.8	39.6	61	56.5	48.6	55.9	56.6	47.6	41.4	47.7	54.7	39.8	58	20	38.6	43.1	43.8	41	43.9	51.2	64.4	53	49.7	51.5	64.2	49.8	56	49.2	60.3	48.5	42.9	44	58.9	54.7	70	37.5	0	83.3	75	36.7	29.2	23.1	25	63.6	27.9	44.4
hsa-mir-425_78_G_u	0	0	0	66.7	0	0	0	0	0	0	0	0	0	100	0	0	0	100	100	100	0	0	0	100	0	0	0	100	0	0	100	0	0	0	0	0	0	0	0	0	0	0	66.7	0	0	0	0	0	0
hsa-mir-27b_83_C_a	24.4	32.1	23	29.6	28.5	23.4	22.6	19.4	30.2	24.3	25.6	34.3	24.5	26.7	29.9	24	60	35.9	22.2	31.6	43.4	26.1	30.4	18.2	31.3	28.3	19.2	22.4	30.7	21.4	28.5	28.3	31.8	42.9	28	23.3	30.2	20	37.5	0	10	0	38.6	45.8	43.6	75	27.3	41.6	29.2
hsa-mir-199b_87_G_a	79	78.5	71.9	74	63.7	67.9	68.5	77.6	77.8	78.9	71.8	74.6	67.2	61.8	72.9	60	88.9	68.3	77.5	64.3	70.8	70.1	50.7	63.3	59.3	57	68.4	52.1	63.8	69.3	61.7	57.7	27.3	57.1	30	24.3	32.1	40	29.4	100	33.3	40	71.2	100	79.3	50	13.3	80.4	68.2
hsa-mir-196a-2_36_A_c	12.7	23.3	5.2	0	2.2	0	26.3	17.8	0	0	0	0.1	26.7	47.4	14.3	0	100	0	3.1	0	1.1	2.9	0.6	0	61.1	12.5	2.7	11.5	3.3	18.9	2.3	0.5	2.1	100	66.7	0	100	2.5	0	100	0	0.1	0	0	0	0	1	0	0
hsa-mir-378c_30_-_g	0	4.3	0	7	10	10	8.3	1.2	0	0	5.3	0	1.6	1.4	2.2	0	5.6	2.6	3.9	0	5	0	1.8	0	0	21.1	0	11.8	11.4	4.5	0	2.4	0	0	0	0	0	0	0	0	0	0	11.1	0	16.7	0	0	11.4	4.8
hsa-mir-143_58_G_a	0	0	0	0	0	0	0	0	0	0	0	0	0	0	0	0	0	0	0	0	0	0	0	0	0	0	0	0	0	0	0	0	0	0	0	0	0	0	0	0	0	0	0	0	0	0	0	0	0
hsa-mir-30a_68_C_u	35.1	32.7	31.4	30	31.1	27.1	30.6	32.6	28.9	29.6	31.9	31.9	31	32.2	32.2	28.1	31	33.1	29.4	32	34.5	32.6	24	30.9	28.1	29.7	28.9	26	27.2	25.6	24.4	35.2	31.4	33.3	32.4	34.9	30.1	29.8	32.5	37.5	32.8	30	35.1	33.5	43	31.3	37.9	45.6	30
hsa-mir-99a_73_G_u	0	0	0	0	0	0	0	0	0	0	0	0	0	0	0	0	0	100	0	0	66.7	0	100	0	0	0	0	0	0	0	25	0	0	0	0	0	0	0	0	0	0	0	0	0	0	0	0	0	0
hsa-mir-342_45_A_u	100	0	0	0	0	0	0	0	0	0	0	0	0	0	0	0	0	0	0	0	0	0	0	0	0	0	0	0	0	0	0	0	0	0	0	0	0	0	0	0	0	0	0	0	0	0	0	0	0
hsa-mir-6510_53_A_u	81.4	75.9	50	66.7	86.5	100	100	80.9	79.8	0	100	50	83.5	100	100	78.6	0	83.3	91	100	76.4	57.1	78.6	100	81.2	86.3	92.3	91.4	88.7	74.2	82.1	66.7	100	100	50	42.9	0	0	100	0	0	0	88.9	0	0	0	0	100	0
hsa-mir-4647_69_C_u	0	0	0	100	0	100	0	0	0	0	0	0	100	0	0	0	100	0	100	0	0	0	0	100	0	0	0	100	0	0	0	100	0	0	0	0	0	0	0	0	0	0	100	0	100	0	0	100	0
hsa-mir-2276_75_G_u	0	33.3	0	0	0	0	0	0	0	100	0	0	0	0	0	0	0	0	0	0	0	0	0	0	0	0	0	0	0	0	0	0	0	0	0	0	0	0	0	0	0	0	50	0	66.7	0	0	25	0
hsa-mir-3200_77_U_a	0	50	0	0	27.3	0	42.9	100	100	0	0	0	0	0	71.4	0	0	0	20	35.7	0	100	66.7	22.2	66.7	0	0	100	40	0	50	25	0	0	0	0	0	0	0	0	0	0	75	0	100	0	0	0	0
hsa-mir-3928_58_C_u	100	0	0	0	17.4	0	25	0	25	0	0	0	36.4	0	20	0	0	0	25	33.3	0	66.7	25	50	100	50	50	28.6	22.2	28.6	0	50	0	0	0	0	0	0	0	0	0	0	0	0	100	0	0	0	0
hsa-mir-671_89_U_a	0	33.3	0	0	19.2	50	0	0	0	11.1	12.5	0	0	33.3	0	0	0	16.7	25	14.3	40	10	41.7	0	16.7	21.4	23.1	11.1	8.3	0	20	0	12.5	0	0	0	20	0	0	0	0	0	0	100	0	0	33.3	25	40
hsa-mir-99b_29_G_u	30.4	23.2	24.5	27.2	28	28	32.1	20	21.4	30.1	24.5	28.8	29.5	30.7	32.1	26.3	27.5	29.6	37.2	26.2	20.5	26.8	26.9	41.3	26.6	28.9	27	29.5	28.7	32.6	34.1	21.4	34.4	34.1	36.5	32.8	26.6	45.2	19.4	18.5	25.6	4.4	28.7	17.8	22.5	50	34.4	23.8	27.2
hsa-mir-99b_29_G_a	68.2	75	72.7	70.9	70	70.2	65.5	78	75.9	67.6	73.5	68.8	68.9	66	66	69.6	69.9	68.7	60	70.8	77.6	71.4	71.7	56.7	71.1	69.2	70.7	68.3	69.3	65.5	64.1	75.8	41.7	51.2	54.1	62.4	64.1	47.6	70.8	22.2	33.3	33.8	69.3	73.3	75.7	40.5	53.1	73.9	70.6
hsa-let-7a-3_74_U_a	50	26.7	0	37.5	0	0	12.5	0	0	50	0	0	20	33.3	0	0	0	14.3	18.2	40.9	0	50	47.1	40	35.3	60	50	43.8	42.9	22.2	33.3	33.3	0	0	0	0	0	0	0	0	0	0	66.7	100	100	0	0	25	0
hsa-mir-576_39_G_a	100	60	0	100	100	100	0	0	0	100	100	0	0	0	100	0	0	0	100	100	33.3	0	100	40	50	0	0	0	0	0	0	66.7	0	0	0	0	0	0	0	0	0	0	100	0	0	0	0	0	0
hsa-mir-1247_62_C_u	66.7	100	0	0	0	50	66.7	100	20	0	100	0	75	0	0	100	0	60	0	50	20	100	35.4	40	50	66.7	75	58.3	48.6	100	58.3	83.3	0	0	0	100	50	66.7	0	0	0	0	66.7	0	33.3	50	0	100	100
hsa-mir-1247_62_C_a	33.3	0	0	0	100	50	33.3	0	40	100	0	0	25	100	0	0	0	33.3	0	50	80	0	54.2	60	50	33.3	15	16.7	42.9	0	33.3	16.7	100	0	0	0	50	33.3	100	0	0	0	33.3	0	66.7	50	0	0	0
hsa-mir-320b-2_92_A_g	71.4	55.7	61.9	54.4	71.8	50	64.9	71.4	60	50	56.2	40	69	56.7	60	73.7	52.9	61.7	85.3	66.7	70.8	65.2	62.6	54.2	60.9	61.9	58.3	72	64.7	63.9	64.9	55.7	72.1	75.3	80.8	67.5	74.1	84.4	75.7	91.7	70.5	70.5	55.8	69.6	78.9	77.1	71.4	60.5	66.7
hsa-mir-101-1_69_G_u	71.4	74	60	76.5	85.7	83.6	74.1	66.7	58.6	86.4	66.7	68.4	74.2	90.9	89.5	91.7	100	87.5	79.2	81.2	63.6	72.2	77.7	76.1	74.1	84.2	81.4	83.3	76.4	81.7	82.5	74.7	57.1	50	50	33.3	36.4	0	50	0	20	0	70.1	0	75	0	50	61.1	82.1
hsa-mir-338_66_G_u	0	0	0	0	0	0	0	0	0	0	0	0	0	0	0	0	0	0	0	0	0	0	0	0	0	0	0	0	0	0	100	0	0	0	0	0	0	0	0	0	0	0	0	0	0	0	0	0	0
hsa-mir-526a-1_19_A_u	0	0	0	0	0	0	0	0	0	100	0	100	100	100	0	0	0	100	0	100	0	0	0	0	0	0	100	0	0	0	0	0	0	0	0	0	0	0	0	0	0	0	100	100	0	0	0	0	11.1
hsa-mir-101-1_69_G_a	14.3	13.7	20	8.8	7.8	7.5	11.1	8.3	20.7	9.1	16.7	10.5	6.5	9.1	10.5	8.3	0	12.5	12.5	12.5	24.2	13.9	14.3	9	13.8	9.2	5.7	9.6	14	8.5	10.5	11.6	0	0	0	11.1	9.1	0	0	0	0	0	13	0	25	0	0	22.2	5.1
hsa-mir-92a-1_70_U_a	67.8	81.6	73.2	67	63	71.2	70.1	73.5	82.6	67.3	74.5	73.4	72.8	77.9	68.5	56.2	68.3	75.7	59.4	76.1	83.3	74.7	72	69.7	76.8	70.9	61.3	72.6	73.5	64.3	72.9	76	82.8	84.1	84.2	82.1	79.5	81.7	81.5	87.7	80.2	87.1	76.4	83	66.5	83.1	81.1	81.3	78.2
hsa-mir-26b_34_G_u	39.8	20.9	33.3	35.6	41.4	22.9	34.3	33.6	24.4	34.4	28.5	35.6	33.7	39.1	40.2	25.6	24.5	32.3	42	34.4	28	39.6	16.2	34.2	18.3	22.3	33.7	14.1	16.6	19.9	30.2	12.9	6.8	14.8	21.7	16.3	15.1	16	12.5	33.3	6.5	0	25.1	11.4	29.2	25	33.3	32.5	27.6
hsa-mir-26b_34_G_a	25.1	25.3	34.6	26.1	30.1	17.2	28.2	29.1	27.4	32	33.3	26.3	20.5	31.8	23.1	16.3	18.4	32.6	20.6	26.1	41.4	32.1	22.1	23.1	23.7	21.8	15.4	16.5	16.3	18.7	24.3	15.7	22.7	48.1	39.1	34.7	32.1	24	16.7	33.3	38.7	16.7	25	59.1	42.5	0	25	35.4	35.6
hsa-mir-129-2_36_U_a	0	0	0	0	0	33.3	0	0	0	100	0	0	0	0	0	0	0	0	0	50	100	0	50	0	0	0	0	29	50	66.7	0	0	0	0	0	25	0	0	0	0	0	0	0	0	0	0	0	0	0
hsa-mir-1260a_22_U_g	100	100	94.1	100	100	50	100	100	100	100	100	88.9	90.5	95.2	100	100	85.7	87.5	100	100	97.2	100	86.7	100	100	100	100	94.1	100	100	77.8	96.2	96.2	100	90.9	100	100	100	100	100	100	100	97.8	100	98.4	85.7	100	99.8	100
hsa-mir-155_3_G_u	0	0	0	0	0	0	0	0	0	0	0	0	0	50	0	0	0	0	0	0	0	0	0	0	0	0	0	100	0	0	0	0	0	0	0	0	0	0	0	0	0	0	0	0	0	0	0	0	0
hsa-let-7g_3_G_u	0	0	0	0	0	0	0	0	0	0	0	0	0	0	0	0	0	0	0	0	0	0	0	0	0	0	0	0	0	0	0	0	0	0	0	0	0	0	0	0	0	0	0	0	0	0	0	0	0
hsa-mir-155_3_G_a	0	0	0	0	100	0	0	0	0	0	50	0	0	50	0	0	0	0	0	0	100	100	0	0	0	0	0	0	0	0	100	100	50	0	0	0	0	0	100	0	0	0	0	100	0	0	0	0	0
hsa-mir-92b_83_G_u	50	48.1	64.7	75	36	61.8	36	40	43.5	52.6	55.9	60	62	56.5	67.6	82.4	84.2	55.1	67.3	62.5	40	57.7	52	55.7	50.9	52.1	79.3	44.7	59.1	61.4	60.6	58.2	34.3	25	14.8	15.8	22.4	36.1	26.5	28.6	6.2	45.5	55.4	16.7	59.4	0	14.3	39.7	52.4
hsa-mir-26b_69_G_u	50	61.1	66.7	63.6	58.3	56.2	42.9	66.7	66.7	77.8	55.6	50	40	16.7	100	0	0	44.4	42.9	56.5	45	63.6	36.4	65	59.1	73.1	83.3	78.6	63.6	46.2	55	52.5	66.7	0	0	0	50	100	0	0	0	0	73.7	0	57.1	0	0	69.7	57.1
hsa-mir-92b_83_G_a	44.4	38.3	35.3	25	48	28.9	48	53.3	45.7	36.8	41.2	30	30	34.8	21.6	11.8	15.8	42	29.1	30	51.4	38.5	36.7	37.4	41.5	37.5	14.9	45.9	35.5	31.6	30.3	32.9	52.2	50	63	43.6	48	47.2	55.1	57.1	81.2	36.4	39.2	66.7	40.6	100	78.6	46	42.9
hsa-mir-584_38_G_u	44.4	54.5	0	66.7	50	0	0	0	11.1	0	0	0	100	43.8	36.4	100	40	14.6	25	42.9	10	18.5	17.6	14.3	0	16.7	40	33.3	17.6	30	0	25	0	0	0	0	0	0	0	0	0	0	20	0	0	0	0	12.5	12.5
hsa-mir-26b_69_G_a	50	33.3	33.3	36.4	38.9	43.8	57.1	0	16.7	22.2	44.4	50	60	83.3	0	0	0	55.6	42.9	34.8	40	36.4	63.6	35	31.8	23.1	16.7	21.4	36.4	30.8	35	42.5	33.3	100	0	100	25	0	0	0	0	100	21.1	0	42.9	100	0	24.2	42.9
hsa-mir-584_38_G_a	11.1	18.2	0	33.3	0	20	100	50	33.3	50	100	33.3	0	31.2	36.4	0	20	37.5	50	14.3	30	37	35.3	42.9	57.1	66.7	20	11.1	41.2	30	0	25	0	0	0	0	0	0	0	0	0	0	33.3	0	0	0	0	50	37.5
hsa-mir-424_33_G_u	20	43.8	50	21.3	11.1	35.1	20	41.7	25	36.4	34.9	25	39.7	21.1	26.1	0	0	44.7	33.3	28.1	28.6	12.5	25	32.1	32.5	26.9	37.5	15	20.7	50.9	34.4	16.7	0	0	0	100	0	0	0	0	100	0	23.8	0	10	0	0	24.7	39.4
hsa-mir-424_33_G_a	75.6	55.5	50	73.8	83.3	62.2	60	54.2	75	63.6	62.8	75	57.4	78.9	73.9	100	100	53.2	66.7	68.8	67.9	87.5	70	64.3	65	57.7	58.3	75	72	45.3	56.2	73.6	100	0	100	0	0	0	0	0	0	66.7	73.8	100	90	0	0	72.7	56.4
hsa-mir-5010_102_A_u	100	72.7	0	100	89.8	90	60	0	100	50	66.7	100	0	100	100	100	0	77.8	93.3	100	88.2	88.9	100	84.2	71.4	66.7	75	100	86.4	77.8	100	73.7	0	0	0	100	100	0	100	0	100	0	84.6	0	87.5	0	0	85.7	100
hsa-mir-27a_73_C_u	0	0	0	0	0	33.3	0	0	0	0	0	0	33.3	0	0	0	0	0	0	0	0	50	50	25	33.3	0	0	42.9	0	25	0	0	0	0	0	0	0	0	0	0	0	0	20	0	0	0	0	0	0
hsa-mir-27a_73_C_a	0	0	0	0	0	33.3	0	0	0	0	0	0	0	66.7	0	0	0	50	0	66.7	0	0	0	25	16.7	0	100	28.6	0	25	0	50	0	0	0	0	0	0	0	0	0	0	40	0	0	0	100	33.3	50
hsa-mir-15b_42_U_a	86	84	75	89.2	76.3	90	68.3	84.6	95.7	100	100	59.3	81	100	87.5	77.8	25	75.8	53.5	88.1	81.5	75	94	79.5	94.9	77.3	66.7	97.4	74.6	84.7	80	80.8	33.3	0	0	100	0	100	100	0	75	0	86.3	57.1	87.5	0	0	86.1	71.4
hsa-mir-203a_88_C_u	0	0	5.4	0	6.5	5.1	0	2.6	3.2	9.1	0	4	0	7.1	6.8	3.4	0	0.9	2.4	1.7	3.7	2.8	4.3	6.1	9.1	8.2	15.4	5	8.7	2.1	3.6	4	0	0	0	0	0	0	0	0	14.3	0	11.1	0	14.3	0	0	5.1	0
hsa-mir-203a_88_C_a	100	100	89.2	100	90.8	90.7	100	94.7	88.9	90.9	100	92	85.7	92.9	87.9	93.1	100	91.9	94.1	93.8	91.7	93.6	91.3	90.9	72.7	89.7	76.9	93	86.1	89.4	95.2	87	100	100	100	75	100	100	100	100	85.7	100	88.9	0	85.7	0	100	89.7	80
hsa-mir-93_73_G_u	0	40	0	77.3	70.6	0	50	50	0	0	0	0	0	0	50	0	0	33.3	100	83.3	0	16.7	0	44.4	75	0	33.3	0	25	0	66.7	85.7	0	0	0	0	0	0	0	0	0	0	0	0	0	0	0	0	0
hsa-mir-93_73_G_a	0	60	0	22.7	23.5	0	40	0	0	0	0	0	0	100	50	0	0	66.7	0	0	100	50	0	22.2	0	100	33.3	100	25	100	16.7	14.3	0	0	100	100	0	0	0	0	0	0	75	0	0	0	0	100	100
hsa-let-7b_27_U_a	2.7	3.9	2.2	3.7	2.6	3.9	3	2.1	3.5	2.7	3.3	1.7	2.6	2.3	4	2.7	3.9	2.3	2.1	1.6	3.3	2.8	5.3	4	4	3.9	2.2	3.1	5.2	3.7	3.4	6.4	13.4	22	11.5	17	19.6	16.4	19.9	13.3	17.4	14.1	5.1	12.9	6.4	10.4	11.4	5.6	2.3
hsa-let-7a-2_4_U_c	6.7	0	0	0	0	0	0	0	0	0	0	0	0	0	0	0	0	0	0	0	0	0	0	0	0	0	0	0	3.7	0	0	0	0	9.1	0	0	6.2	0	0	0	0	0	0	0	0	0	0	0	0
hsa-mir-376a-2_15_A_g	0	18.2	33.3	100	0	0	0	0	0	0	0	0	0	20	50	0	0	40	0	0	0	33.3	16.7	0	14.3	25	0	45.5	0	0	0	0	0	100	0	100	0	0	0	0	0	0	75	0	0	0	0	33.3	1.8
hsa-mir-15b_80_G_u	91.3	65.4	100	92.1	82.2	70	77.4	73.1	66.7	73.9	75	69.2	90.5	84.8	87.2	90	100	77.9	93.7	89.9	68.8	86.1	82.8	87.6	83.8	90	92.5	90.8	79	81.4	66.7	80.9	0	0	75	60	0	0	0	0	0	0	79.7	0	75	0	66.7	84.6	81.2
hsa-mir-15b_80_G_a	8.7	31.8	0	7	14.4	23.3	18.9	26.9	16.7	21.7	16.7	23.1	4.8	15.2	10.4	10	0	16.2	6.3	8.4	29.9	12.7	14.1	8.2	12.2	8.6	7.5	7.7	18	17.1	27.8	14.9	100	0	25	40	0	0	100	0	100	0	13.6	100	25	0	33.3	15.4	15.6
hsa-mir-654_37_C_a	50	29.2	0	0	100	37.5	0	33.3	0	100	0	0	25	20	0	0	100	0	25	66.7	100	0	30.4	0	31.6	0	0	62.5	60	0	57.1	50	0	0	0	0	0	0	0	0	0	0	0	0	0	0	0	62.5	23.5
hsa-mir-10b_50_U_a	42.5	48.5	55	61.5	61.1	46.1	63.9	37.6	57	56.8	67.3	35	57.4	57.8	57.1	36.1	66.7	45.1	25.5	46.9	50.7	44.3	55.9	52.1	55.8	48.6	21.2	54.2	54.3	40.1	55.4	56.2	64.3	100	71.4	60.7	66.7	75	43.5	66.7	71.4	37.2	54.8	100	49.7	75	100	54.5	33.8
hsa-mir-3065_49_C_a	0	0	0	0	0	0	0	0	0	0	0	0	0	0	0	0	0	0	0	0	0	0	0	0	0	0	0	100	0	0	0	0	0	0	0	0	0	0	100	0	0	0	0	0	0	0	0	0	0
hsa-mir-193a_43_G_u	0	25	66.7	31.2	50	66.7	60	33.3	100	75	50	30	27.3	63.6	50	66.7	50	30.8	37.5	41.1	42.9	37.5	63.2	37.5	54.5	100	75	39.1	50	90.5	70	37	50	0	25	13.3	20	20	0	0	20	0	33.3	0	66.7	0	0	28.6	58.3
hsa-mir-193a_43_G_a	100	66.7	33.3	50	25	0	30	66.7	0	25	50	50	54.5	27.3	50	33.3	50	61.5	62.5	55.4	28.6	50	10.5	37.5	27.3	0	25	34.8	16.7	9.5	10	33.3	30	0	50	53.3	80	80	50	0	40	0	41.7	100	33.3	0	100	64.3	33.3
hsa-mir-16-2_9_C_a	0	0	0	0	0	0	0	0	100	100	0	0	0	0	0	0	0	0	100	0	100	100	0	0	50	0	0	100	100	0	100	0	100	0	50	0	50	100	100	0	0	0	0	100	0	100	0	0	100
hsa-mir-125b-2_79_G_u	0	71.4	0	0	100	0	0	25	25	0	0	0	40	0	0	0	0	0	0	0	46.7	0	50	0	60	100	100	0	100	57.1	50	0	0	0	0	0	0	0	0	0	0	0	0	0	0	0	0	50	0
hsa-mir-1307_103_U_a	52.8	67.4	64.5	64.1	81.2	72.7	84.1	65.6	67.2	57.5	64.2	63.5	66.1	73.7	58.5	65.2	51.6	71.9	48.4	73.7	91.1	59.3	86.4	81.3	86.1	79	74.1	73.3	74	83.2	76.1	80.3	74.2	71	80	74	72.7	76.9	81.9	77.8	83	81.2	69.2	80.6	74.2	91.3	80	70.4	64.1
hsa-mir-378a_65_C_u	23.4	14.1	19.4	13.5	16.1	12.7	16.7	19.4	10.8	14.5	10.4	22.5	23.4	15.3	16.8	22.5	23.1	18.9	18.6	13.8	11.9	22.6	17.2	12.8	11.7	23.2	37.8	16.4	19.6	24.3	23.9	16.8	7.4	4	9.5	3.7	11.8	5.9	7.4	0	4.8	0	16	6.2	10.5	0	0	14.7	21.5
hsa-mir-378a_65_C_a	72.8	82.6	77.8	83.1	81.4	84	78.1	78.1	85	80.9	86.1	73.2	71.6	80.2	80.5	69.7	76.9	78.3	77.8	81	85.1	73.5	79.4	83.3	87	72.9	59	78.5	77.1	71.7	71	79.5	87.7	92	90.5	94.4	82.4	88.2	85.2	50	95.2	100	79.7	87.5	81.6	100	100	80.5	74.4
hsa-mir-2110_30_A_u	0	0	0	16.7	0	0	0	0	0	0	0	0	33.3	0	0	0	0	0	0	0	0	0	0	0	0	0	0	0	0	0	0	0	0	0	0	0	0	0	0	0	0	0	33.3	0	20	0	0	33.3	0
hsa-mir-532_42_U_a	64.8	75	74.4	56.9	71.2	67.2	71.6	65	76.9	81.8	72.8	71.4	77	80.5	58.2	68.6	50	73.6	64.7	63.2	77.3	69.8	70.6	64.8	72.1	73.6	65.6	75.4	70.5	71.3	66.4	72.7	80	83.1	83.3	84.8	75.4	93.1	78.3	100	83.7	91.3	65.7	88.2	54.3	66.7	100	70	69.4
hsa-mir-26a-1_9_G_u	0	0	0	0	0	0	0	0	0	0	0	0	0	0	0	0	0	0	0	0	0	0	0	0	100	0	0	0	0	0	100	0	0	0	0	50	0	0	100	0	0	0	0	0	0	0	0	0	0
hsa-mir-3605_89_G_u	0	75	0	0	0	33.3	100	0	0	50	50	0	0	0	0	0	0	100	0	0	0	0	0	50	75	0	50	75	0	0	100	50	0	0	0	0	100	0	0	0	0	0	0	0	50	0	0	50	0
hsa-mir-126_38_G_a	0	100	0	0	0	0	0	0	0	0	0	0	0	0	0	0	0	100	0	0	0	0	0	0	0	0	0	0	0	0	0	0	0	0	0	0	0	0	0	0	0	0	0	0	0	0	0	0	0
hsa-mir-1301_72_A_u	0	40	0	8.3	27.3	25	18.9	28.6	50	100	0	0	20	0	30	66.7	0	14.3	18.2	11.4	11.1	0	38.9	15.2	27.8	50	50	0	26.1	25	0	0	0	0	0	0	0	0	0	0	0	0	33.3	0	0	0	0	0	0
hsa-mir-26a-1_9_G_c	0	100	0	100	0	100	0	0	0	0	0	0	0	0	0	0	0	0	0	0	0	0	33.3	0	0	0	0	0	0	0	100	0	0	0	0	50	0	0	0	0	50	0	0	100	0	100	0	0	0
hsa-mir-3605_89_G_a	0	25	0	100	100	66.7	0	0	0	50	50	0	0	0	100	100	0	0	0	100	0	100	100	50	25	0	50	25	0	0	0	50	0	0	0	100	0	0	0	0	0	0	0	0	50	0	0	50	0
hsa-mir-129-1_26_U_a	0	0	0	0	0	33.3	0	0	0	100	0	0	0	0	0	0	0	0	0	50	100	0	50	0	0	0	0	28.1	50	66.7	0	0	0	0	0	25	0	0	0	0	0	0	0	0	0	0	0	0	0
hsa-mir-19a_73_G_u	0	0	0	0	0	0	0	0	0	0	0	100	0	0	0	0	0	0	0	0	0	0	0	0	0	0	0	0	0	0	0	0	0	0	0	0	0	0	0	0	0	0	0	0	0	0	0	0	100
hsa-mir-192_46_G_u	5.5	3.7	2.6	5.9	8	7.2	4.4	3.4	3.6	6.1	4.6	2.4	4.2	1	5.7	4.1	1.9	4.1	3.9	2	3.2	7.4	3.1	9	3.8	5.5	9.9	3.7	4.9	4.9	3.1	3.8	6.1	6	5	7.2	16.3	5.6	7.5	16.7	0	9.1	6.1	8.3	5.7	0	25	14.6	5.2
hsa-mir-486-1_3_A_c	0	0	0	0	0	0	0	0	0	0	0	0	0	0	0	0	0	0	0	0	0	0	0	0	0	0	0	0	0	0	0	0	0	0	0	0	0	0	0	0	0	0	0	0	0	0	0	0	0
hsa-mir-3130-1_24_C_u	0	0	0	0	0	0	100	18.2	0	2	0	100	12.5	0	0	100	0	10	0	0	0	0	0	100	0	0	0	25	0	6.7	12.5	0	0	0	0	100	100	0	0	0	100	0	5	0	0	0	0	100	0
hsa-mir-652_83_A_u	0	50	50	40	31.2	20	27.3	33.3	0	100	75	20	50	100	0	55.6	100	50	71.4	46.7	25	71.4	39.1	0	33.3	60	100	57.1	35.7	31.2	50	37.5	0	0	0	0	0	0	0	0	33.3	0	38.5	0	61.1	0	0	44.8	83.3
hsa-mir-6513_63_G_u	0	100	0	0	33.3	0	0	0	100	100	0	0	0	0	100	0	0	100	0	0	40	0	50	16.7	100	0	0	16.7	100	100	0	0	0	0	0	100	0	0	0	0	0	0	25	0	100	0	0	0	0
hsa-mir-92a-2_70_G_a	91.7	93.4	90.1	91.7	90.4	89.3	90.7	93.2	91.8	92.1	91.6	93.3	92.2	92.2	91.8	88.1	90.2	91.1	89.2	90.1	92.1	91.7	90.6	90.7	90.2	90	89.4	89.8	90.6	89	89.5	89.5	80.6	84.9	88.2	82.7	86.9	83.9	83.2	88.1	85.4	87	92	86.7	89.6	89.5	89.1	92.6	93.5
hsa-mir-6513_63_G_a	0	0	0	0	66.7	0	0	0	0	0	0	0	0	100	0	0	0	0	0	100	60	100	50	83.3	0	0	100	66.7	0	0	0	0	0	0	0	0	0	0	0	0	0	0	75	0	0	0	0	100	0
hsa-mir-199a-1_30_G_u	0	0	0	0	0	0	0	0	0	0	0	0	0	0	0	0	0	0	100	0	0	0	0	0	0	0	0	0	0	0	0	0	0	0	0	0	0	100	0	0	0	0	14.3	0	0	0	0	0	0
hsa-mir-107_71_C_g	78.7	82	71.7	72.3	90.8	82.3	86.3	80.8	91.2	74	85.5	75.1	83.3	80.9	80	85.5	81.2	79.6	69.9	79.5	80.6	81.4	82.2	78.7	80	85.8	82.6	86.6	86.1	86.4	83.3	85.6	81.3	79.9	79.6	82	87.3	78.9	89.5	78.4	79.4	80.5	79.9	63.5	74.6	86.3	78.9	78.9	82.2
hsa-mir-107_71_C_a	8.7	9.1	10.1	11.2	4.8	8.3	5.9	8.3	4.6	10.5	8.3	9.3	10.4	10.6	9.1	4.2	4.7	10.8	6.8	6	8.2	8.6	3.6	5.7	6	4.9	7.4	5.2	6.5	4.9	5.4	6.6	12.3	17.8	11.4	14.1	8.3	17.5	8	13.7	13.5	13	9.2	27.5	11.2	13.7	16.4	11	11.2
hsa-mir-22_37_U_a	50	75	0	33.3	100	50	50	100	50	100	66.7	100	66.7	50	0	50	0	57.1	100	75	66.7	66.7	56.2	66.7	37.5	40	33.3	33.3	50	100	57.1	80	0	0	0	0	100	0	0	0	0	0	62.5	0	50	0	0	50	66.7
hsa-mir-145_39_U_a	6.7	5.2	10.4	10.8	9.9	8.2	9.3	5.6	6.5	5.2	12	3	7.1	10.7	6.8	12.5	3.9	10	6.3	6.6	20	7.4	10.3	7.5	10.3	7.6	11.4	7.4	8.8	6.7	8.8	13.7	16	14.3	21.2	12	12.8	17.2	14.3	0	7.1	0	10.1	38.5	12	7.1	14.3	15.3	10.6
hsa-mir-374b_33_U_a	46.4	27.4	25	30.1	19.2	28.3	32.9	24	16.7	15.6	0	18.2	42.9	30	22.1	30.8	0	38.5	32.1	29.4	34.8	41	23.9	19.6	32.1	15.1	8.7	31.3	27.1	29	41.2	53.6	0	0	0	50	0	0	0	0	0	0	20.4	0	0	0	0	38.5	25
hsa-mir-187_94_G_u	66.7	0	0	0	0	0	0	42.9	40	0	0	0	20	0	50	0	0	100	100	0	0	0	100	0	0	0	100	0	0	0	0	0	0	0	0	37.5	0	0	40	0	0	0	0	0	66.7	0	20	55.6	0
hsa-mir-187_94_G_a	0	0	100	0	0	0	50	28.6	60	0	0	33.3	0	100	50	0	0	0	0	0	0	0	0	0	0	0	0	0	0	0	0	0	0	0	0	37.5	0	0	40	100	0	0	0	0	33.3	0	60	33.3	0
hsa-mir-433_86_U_a	0	62.5	0	0	0	0	0	0	0	0	0	0	0	0	0	0	0	100	0	0	0	0	100	100	35.7	0	0	0	0	0	0	0	100	0	0	0	0	0	0	0	0	0	100	0	0	0	0	0	0
hsa-mir-106b_73_C_u	9.3	4	2.1	13.5	8.7	5.8	7.3	7	5.2	8.3	10	9	6.5	6	9.4	12.8	12.7	5.5	9.4	8.9	2.3	6.9	8.3	10	4.5	9.9	13.2	9.3	8.2	9	9.4	5.5	3.8	0	0	3.4	3.8	0	5.6	0	2.6	2.4	4.8	0	11.2	28.6	5.3	4.4	6.1
hsa-mir-125a_39_G_u	0	20	0	66.7	0	100	0	0	0	0	0	0	0	100	0	0	0	0	0	21.4	28.6	33.3	0	16.7	0	20	0	0	22.2	0	60	9.1	0	0	0	0	0	0	0	0	0	0	14.3	0	0	0	0	12.5	0
hsa-mir-106b_73_C_a	82.4	84.1	81.2	73.9	65.3	87.9	69.9	79.1	86.8	83.3	83.8	70.4	80.2	83.1	66.3	83	83.3	87.2	64	62.5	83.5	81.7	63.9	73.2	76.2	75.1	77.2	74.5	80	59.5	68.4	87.5	45.2	57.7	52.3	55.1	61.1	42	66.3	60	59.2	68.3	90.2	76.5	82	57.1	57.9	89.5	85.1
hsa-mir-590_77_C_a	0	0	14.3	0	0	0	0	16.7	0	0	0	0	0	0	0	0	0	0	0	11.1	0	0	0	0	0	0	33.3	25	0	0	0	0	100	0	0	0	0	0	0	0	100	0	12.5	0	0	0	0	12.5	0
hsa-mir-145_77_G_u	33.3	37.5	100	0	50	33.3	25	57.1	0	30	75	0	36.4	25	50	0	0	64.7	60	36.4	50	33.3	47.4	72.7	59.3	42.9	33.3	52	38.1	16.7	50	43.8	0	0	0	33.3	0	0	50	0	0	0	55.2	0	33.3	0	0	54.5	25
hsa-mir-125a_39_G_a	66.7	20	0	33.3	0	0	25	0	0	0	100	0	0	0	50	0	100	100	50	50	42.9	66.7	0	33.3	80	20	20	0	33.3	100	20	54.5	0	0	0	0	0	0	0	0	0	0	64.3	0	100	0	0	87.5	0
hsa-mir-486-1_67_A_u	0	0	0	0	100	0	0	100	0	12.5	0	0	100	16.7	100	0	0	0	100	0	0	0	100	0	0	0	100	100	0	0	100	100	0	0	0	0	0	0	0	0	0	0	0	0	0	0	0	0	20
hsa-mir-145_77_G_a	0	12.5	0	33.3	0	0	0	14.3	0	0	0	0	18.2	25	50	0	0	11.8	0	9.1	0	22.2	10.5	0	3.7	23.8	33.3	8	14.3	16.7	13.6	6.2	0	0	0	0	0	0	50	0	0	0	31	0	0	0	0	27.3	0
hsa-mir-155_28_U_a	6.4	18.2	13.3	26.8	19.4	11.8	3.8	10.3	11.1	8.6	7.2	10.7	9.7	16.1	10.2	12	5.9	15.3	7.3	24.2	14.7	14.7	11.5	11	10.1	16.3	6.8	5.6	4.5	16.2	6.7	11.8	13	66.7	40	31.6	25	36.4	0	33.3	16.7	46.2	5.2	28.6	0	33.3	27.3	7.1	10.4
hsa-mir-23a_69_C_u	0	0	0	0	33.3	100	0	0	0	0	0	25	100	0	80	0	0	0	100	0	50	100	75	33.3	75	100	50	100	0	80	0	0	0	0	0	0	0	0	0	0	0	0	0	0	0	0	0	0	0
hsa-mir-1304_65_C_a	55.6	100	100	100	100	100	100	100	100	100	100	99.5	100	100	100	100	100	100	100	100	100	100	100	100	99.2	100	38.5	100	100	100	100	100	100	100	100	100	100	100	94.7	100	100	100	100	20.9	100	100	100	100	70.1
hsa-mir-660_39_G_a	0	50	50	25	50	0	0	0	0	0	0	0	0	0	0	0	0	0	0	0	25	0	42.9	30	14.3	50	0	40	66.7	27.3	20	66.7	0	0	0	0	0	0	0	0	0	0	0	0	0	0	0	0	50
hsa-mir-512-1_73_C_u	0	0	0	0	0	0	0	0	0	0	0	0	0	100	0	0	0	0	0	0	20	0	0	0	0	0	0	0	0	100	0	0	0	0	0	0	0	0	0	0	0	0	0	0	0	0	0	0	40.8
hsa-mir-6503_39_A_u	0	50	0	0	0	0	0	0	0	0	0	0	100	0	0	0	0	0	0	0	100	0	0	0	0	0	0	0	0	0	100	75	0	100	0	100	0	0	0	0	0	0	66.7	0	0	0	0	100	100
hsa-mir-155_31_G_u	0	0	0	0	0	0	0	0	0	100	0	0	0	0	100	0	0	0	0	0	0	0	0	0	0	0	0	0	0	0	0	0	0	0	0	0	0	100	0	0	0	0	0	0	0	0	0	0	0
hsa-mir-181a-1_86_C_u	0	0	0	100	0	50	0	0	0	25	33.3	0	0	40	0	0	0	33.3	0	33.3	50	50	28.6	20	9.1	40	16.7	22.2	44.4	66.7	25	11.1	0	0	100	0	0	0	0	0	0	0	25	0	0	0	0	16.7	100
hsa-mir-9-2_40_U_a	100	100	0	0	0	0	33.3	0	0	0	0	100	0	0	0	0	100	0	0	0	100	0	0	20	0	100	0	0	0	0	0	0	0	0	0	0	0	0	0	0	0	0	100	0	0	0	0	0	0
hsa-mir-181a-1_86_C_a	0	0	0	0	100	50	0	0	0	50	66.7	100	0	40	100	0	0	33.3	0	58.3	50	50	64.3	20	90.9	60	83.3	72.2	44.4	33.3	75	66.7	0	0	0	0	0	0	0	0	0	0	50	0	100	0	0	66.7	0
hsa-mir-30c-1_41_G_u	80	72.2	33.3	66.7	61.5	75	53.8	64.3	75	50	80	0	25	50	75	100	66.7	60	91.7	66.7	63.6	60	57.1	75	63.6	62.5	66.7	53.8	68.2	74.1	76.9	42.9	40	0	75	50	66.7	50	50	0	50	25	63.6	0	0	0	100	63.6	72.7
hsa-mir-30c-1_41_G_a	20	27.8	66.7	33.3	30.8	25	38.5	35.7	25	25	20	50	75	25	25	0	33.3	40	8.3	27.8	27.3	40	42.9	25	36.4	37.5	33.3	46.2	22.7	22.2	23.1	57.1	60	0	25	50	33.3	50	50	0	50	0	22.7	100	100	0	0	36.4	27.3
hsa-mir-142_75_U_a	63.2	62.6	72.7	57	57	57.6	63.5	64.5	55.6	53.7	58.2	56.6	70.8	61.9	63.6	62	66	66.6	52.7	62.7	77.8	75.1	75	56.7	68.1	67.6	67.9	79.1	67.7	50.4	75	62.9	20	38.1	43.8	20	18.8	21.9	21.2	0	42.9	40	78.8	43.2	63.6	0	7.7	75.5	69.3
hsa-let-7a-3_26_U_a	62.8	69.7	63.4	61.5	64.9	63.7	63.9	67.1	67.8	58.1	64	71.4	56.3	56.8	57.9	62.6	58.6	65.2	60	64	76.1	57.9	66.7	62	67.6	63.4	49.6	66.1	65	63.5	64.8	67.4	71.2	70.4	63.2	76.7	72.9	60.9	80	0	63.6	75	62.3	80.8	68.1	80	77.8	63.6	64.4
hsa-mir-504_35_U_a	0	0	0	9.1	0	0	0	0	0	0	0	0	0	0	0	0	0	0	0	0	0	0	0	64.3	100	33.3	0	50	0	0	100	0	0	0	0	0	0	0	0	0	0	0	100	0	50	0	0	61.5	0
hsa-mir-135a-2_33_U_c	0	25	100	1.3	100	100	0	0	0	6.7	100	0	100	100	100	100	100	100	100	74.5	100	66.7	7.3	100	50	0	0	100	50	90	0	0	75	3.4	50	50	4.1	66.7	100	100	66.7	100	52.6	15.4	12.5	100	100	56.2	16.7
hsa-mir-1275_35_U_g	0	0	0	50	100	0	0	100	0	0	100	0	0	100	0	0	0	0	0	0	0	0	0	0	0	0	0	0	0	0	0	0	0	0	0	0	0	100	100	100	0	0	100	0	100	100	0	100	0
hsa-mir-3615_73_C_u	0	0	0	20	0	0	0	0	0	0	0	0	33.3	16.7	0	0	0	0	0	33.3	0	20	0	0	0	0	0	0	0	0	0	0	100	100	0	50	0	0	0	0	0	100	0	0	0	0	0	0	0
hsa-mir-3615_73_C_a	0	0	0	20	0	0	0	0	0	0	100	0	0	0	16.7	0	0	0	0	0	0	20	0	0	0	0	0	0	0	0	0	0	0	0	0	0	0	0	0	0	0	0	0	0	0	0	0	0	0
hsa-mir-99a_11_U_g	0	0	0	0	0	0	0	0	0	0	0	0	0	0	0	0	0	0	0	0	0	0	0	0	0	0	0	0	0	0	0	0	0	0	0	0	0	0	0	0	0	0	0	0	0	0	0	0	0
hsa-mir-532_79_G_u	53.3	42.6	100	12.8	34.7	31.2	20.7	25	41.7	75	42.1	50	9.1	33.3	39.4	33.3	33.3	50	54.5	17.6	8	21.4	46.7	54.5	41.7	37.5	25	28.6	41	40.9	16.7	26.9	20	100	0	0	25	0	0	0	100	0	29.2	0	47.4	0	0	25	30.8
hsa-mir-532_79_G_a	26.7	44.7	0	74.4	56.9	62.5	62.1	50	33.3	0	42.1	25	54.5	66.7	42.4	66.7	33.3	33.3	36.4	70.6	64	42.9	40	27.3	41.7	25	58.3	35.7	35.9	45.5	50	65.4	60	0	100	100	75	0	100	0	0	66.7	60.4	66.7	42.1	50	0	62.5	61.5
hsa-mir-191_40_U_a	42.9	20	50	25	100	71.4	17.6	62.5	40	33.3	63.6	20	100	100	25	33.3	66.7	58.3	30.8	14.3	50	66.7	80	32	60	22.2	33.3	42.9	35.7	42.1	57.1	64.3	90.9	0	0	83.3	66.7	100	0	100	100	0	9.1	0	0	0	0	0	23.1
hsa-mir-378a_26_U_a	14.8	15	11.2	17.1	7.8	22	19.8	9.7	16.8	20.8	18.8	12.1	13.8	17.5	9.7	24.4	13.2	16.5	8.9	14.9	27	14.7	25	15	26.3	14.8	10.3	18.3	18.9	12.6	13.1	21.1	20.9	13.6	8.3	7.1	0	5.1	5.9	33.3	7.7	0	18	0	13	0	28.6	18.9	14.6
hsa-mir-98_21_G_c	0	0	0	0	0	0	0	0	0	0	0	0	0	0	0	0	0	0	0	0	0	0	0	0	0	0	0	0	0	0	0	0	0	0	0	0	0	0	0	0	0	0	0	0	0	0	0	0	0
hsa-mir-98_21_G_a	0	0	0	0	25	0	0	0	0	0	0	0	0	0	0	0	0	0	0	25	0	0	0	0	0	0	0	0	0	0	0	0	0	0	0	0	0	0	0	0	0	0	0	100	0	0	0	0	0
hsa-mir-184_74_U_a	0	15.4	0	0	0	0	0	0	0	0	100	0	0	0	0	0	0	0	0	18.2	8.3	14.3	100	0	0	0	0	0	0	11.9	3.4	0	0	0	0	0	50	22.9	0	0	0	33.3	33.3	0	11.5	100	0	33.3	0
hsa-mir-196a-2_47_A_u	22.2	11.8	60	33.3	11.5	0	0	12.5	6.7	100	0	13.2	0	33.3	0	0	0	0	17.2	10	8.5	12.5	16.2	35.7	100	100	45.6	0	29.5	33.3	8.8	17.6	0	0	0	0	0	7.7	8.3	0	0	10	15.4	0	100	0	0	100	0
hsa-mir-483_69_C_a	0	0	0	0	30	0	0	0	0	33.3	0	0	0	0	0	0	0	0	33.3	37.2	0	0	28.6	0	0	10	0	0	50	0	12.5	0	100	0	0	0	0	0	0	0	0	0	0	0	0	0	0	77.8	50
hsa-mir-486-2_64_G_u	0	0	0	0	100	0	0	100	0	100	0	0	100	100	100	0	0	0	100	0	0	0	100	0	0	0	100	100	0	0	100	100	0	0	0	0	0	0	0	0	0	0	0	0	0	0	0	0	100
hsa-mir-34a_44_U_a	28.4	20.7	19.3	20.4	20.4	32.9	24.7	16.8	23.5	10.2	18.8	18.5	17	17.6	11.4	13.4	7	14.2	10.9	26.2	20.7	17.2	21.2	24.7	38.3	33.1	27.8	36.5	31.9	28.3	20.7	31.9	66.8	71.5	62.7	72.9	59.3	71.3	58.4	54.5	54.9	56.1	18.6	47.8	10.8	53.1	57.1	15.7	12.5
hsa-mir-941-4_70_C_u	0	100	0	100	100	100	0	100	100	0	0	0	0	0	100	0	0	100	0	0	100	0	100	100	100	0	0	100	100	100	100	0	0	0	0	0	0	0	0	0	0	0	0	0	0	0	0	100	100
hsa-mir-20a_67_A_u	0	66.7	100	0	0	0	100	50	0	0	0	0	0	0	0	0	0	0	100	75	100	0	0	0	0	100	100	0	0	0	0	0	0	0	0	0	0	0	0	0	0	0	0	0	0	0	0	100	70
hsa-let-7f-1_84_C_u	96.8	90.7	100	89.7	90.7	96.3	91.3	100	100	87.9	66.7	94.4	100	85.7	93.8	100	100	100	100	93.8	81.8	92	91.7	92.9	97.1	97.5	93.7	100	96.8	92.2	100	100	100	0	50	75	100	100	100	0	100	100	89.5	100	100	0	100	100	100
hsa-mir-3913-1_46_C_a	100	50	0	20	25	57.1	40	25	33.3	50	100	100	66.7	25	25	0	100	40	0	0	33.3	100	47.1	0	25	33.3	50	33.3	50	0	50	50	0	0	0	0	25	0	100	0	0	0	62.5	0	50	0	0	50	50
hsa-mir-642a_38_G_u	0	0	0	0	0	50	33.3	0	0	33.3	0	0	0	100	50	0	0	0	0	100	0	0	0	100	0	0	0	0	100	0	0	100	0	0	0	0	0	0	0	0	0	0	33.3	0	0	0	0	0	0
hsa-mir-30d_67_C_u	4	18	25	31.6	14.6	59.1	0	83.3	40.9	23.3	33.3	0	10	0	23.5	45.5	40	50	7.7	23.7	23.5	42.9	23.3	38.5	35.5	25.7	30.8	31.6	39.2	31	20.8	50	28.6	37.5	9.1	36.4	30	0	45.5	0	36.7	23.5	12.3	37.5	13.2	0	58.3	20.6	6.7
hsa-mir-642a_38_G_a	0	0	0	0	0	50	66.7	100	0	66.7	100	100	0	0	50	0	0	100	100	0	0	0	100	0	100	0	0	100	0	100	100	0	0	0	0	100	0	0	0	0	0	0	66.7	0	0	0	0	100	0
hsa-mir-125b-1_37_U_a	80	92	84.6	80.3	100	78.9	85.7	76.3	87.8	92.6	71.4	90.9	84.3	86.7	82.5	73.3	70	87.9	77.8	86.4	92.3	75	82.7	92.2	86.2	84.4	84	87.3	89.9	87.7	80.8	87.9	100	100	87.5	100	100	100	100	40	86.7	100	84.8	50	95.2	85.7	100	94.3	65.8
hsa-mir-744_31_C_a	7.1	8.8	12.2	9.3	5.9	14.5	11.2	9.4	17.3	7.2	12.4	5.5	6.3	12.4	6	12.5	5.9	4.3	2.3	8.4	9.5	10.4	18.9	11.4	10.3	11.5	18	27.1	14.6	25.7	9.5	27.1	1.4	8.7	0	9.8	4.1	8.7	0	0	2.3	2.4	19.4	4.3	4.8	1.3	6.5	12.8	10.4
hsa-mir-766_87_C_u	100	50	0	50	66.7	33.3	40	0	0	100	0	100	25	25	50	33.3	0	25	0	14.3	14.3	50	6.7	7.1	14.3	0	0	12.5	20	20	25	14.3	33.3	0	0	0	0	0	0	0	0	0	16.7	0	0	100	0	0	71.4
hsa-mir-766_87_C_a	0	50	0	25	33.3	66.7	60	0	100	0	100	0	75	75	16.7	66.7	0	75	0	71.4	85.7	50	86.7	92.9	85.7	100	0	87.5	80	80	50	85.7	66.7	100	100	50	100	0	100	0	0	0	83.3	0	0	0	0	100	28.6
hsa-mir-3065_73_A_u	80	100	50	0	91.9	82.4	75	0	66.7	100	75	100	100	66.7	100	100	100	86.7	93.8	87	80	88.3	60	93.3	57.1	62.5	100	81.2	92.9	91.7	82.6	75	0	0	0	0	100	0	100	0	0	0	81.8	0	100	0	0	68.2	83.3
hsa-mir-148a_43_G_c	0	2.4	0	0.4	0	0	0	0	0	0	0	0	1.2	0	2.4	0	0	1.7	0	0	1.3	0	1.6	0	1.6	0	0	0.9	0	1.5	0.7	1.2	0	0	0	0	1.5	0	0	0	2.5	0	0	0	0	0	0	0.6	0
hsa-mir-148a_43_G_a	37.5	45.2	31.2	38.4	43.6	45	44.2	37.2	48.3	50	59.5	50	37.3	33.3	43.9	33.3	60	39.7	42.3	59.5	35.9	39.3	48.4	50	52.3	64.3	50	62.8	60.6	49.5	54.1	61.7	53.4	57.1	46.2	61.9	45.6	48.1	60.6	16.7	50.6	47.1	39.2	63.2	18.8	50	61.5	36.7	31.2
hsa-mir-29b-2_75_U_a	0	20	0	28.6	25	42.9	14.3	50	0	30.8	36.4	25	50	16.7	33.3	20	0	66.7	40	25	21.4	0	37.5	33.3	45.5	42.9	0	33.3	28.6	22.2	22.2	42.9	25	0	100	0	0	0	0	0	0	0	66.7	100	50	0	0	58.3	60
hsa-mir-381_70_U_a	41	56.7	31.2	42.6	28.6	39.8	60	53.6	52.2	37.8	40.5	38.1	37.8	48.1	54.7	30.6	66.7	58	43.5	45.8	56.5	47.2	30.1	35.8	36.5	40.7	48.1	26	41.3	33.9	26.8	50.8	0	0	0	0	0	100	0	0	0	0	61.5	0	50	0	0	65.6	32.4
hsa-mir-526a-2_11_A_u	0	0	0	0	0	0	0	0	0	100	0	100	100	100	0	0	0	100	0	100	0	0	0	0	0	0	100	0	0	0	0	0	0	0	0	0	0	0	0	0	0	0	100	100	0	0	0	0	11.1
hsa-mir-101-1_45_G_c	0	0	0	3.6	0	0	0	0	0	0	0	0	0	0	0	0	0	100	0	0	0	0	33.3	0	0	100	0	33.3	0	50	0	25	14.3	33.3	100	0	20	0	16.7	0	3.8	5.9	0	0	0	0	0	20	0
hsa-mir-101-1_45_G_a	0	0	0	0	50	100	50	0	0	5.3	0	0	5.6	0	7.7	0	0	0	0	0	100	20	33.3	100	66.7	0	100	0	40	0	0	25	28.6	11.1	0	0	20	50	16.7	0	1.9	0	0	25	0	0	7.7	0	0
hsa-let-7d_85_A_u	100	0	0	100	50	0	20	0	0	100	0	100	0	100	100	0	0	0	50	100	50	50	100	50	100	66.7	50	100	0	80	100	0	0	0	0	0	0	0	0	0	0	0	20	0	0	0	0	0	100
hsa-mir-323a_72_U_a	100	75	0	0	0	0	0	0	0	0	0	0	0	0	0	0	0	100	0	0	100	0	33.3	0	42.9	0	0	0	0	100	0	0	0	0	0	0	0	0	0	0	0	0	0	0	0	0	0	33.3	31.2
hsa-mir-103a-2_70_A_u	1.1	1	1.9	1	1.3	1.5	1	1.2	1.3	1.5	1.2	0.7	1.9	1.3	1.2	1.5	2	1.2	1.2	0.6	0.7	1.4	1.7	1.4	1.1	1.6	1.5	1.6	1.8	1.3	1.6	1.4	6.1	7.9	7.7	8.2	7.2	8.6	6.5	12.5	7.7	7.9	1.4	4.9	2.4	17.4	8.9	2.3	1.4
hsa-mir-324_73_G_u	85.1	70	78.3	76.7	79.7	50.9	72.8	82.1	63.6	54.2	64.5	71.1	86.7	90.6	80	81	85.7	71.4	87.3	77.2	55.4	67.4	75.2	72.7	73.8	67.2	90	69.7	73.7	69.8	77.8	66.7	52.9	64.3	64.3	43.3	56.8	63.2	66	53.8	75	81.2	88	60	85.1	68.4	57.1	77.9	83.7
hsa-mir-126_74_C_u	27.9	19.9	27.9	33.6	27.3	28.7	25.7	28.5	21.7	35.4	28.8	26.7	31.3	37	31.4	27.5	30.3	40	24.4	28.1	25.2	33	22.3	26.4	33.4	30.9	32.6	30.8	28.3	20.9	34.7	30.8	50	25	100	33.3	59.1	46.2	33.3	50	16.7	60	28.9	3.3	31.8	100	0	34.4	33.1
hsa-mir-324_73_G_a	14.9	25	17.4	23.3	18.9	45.3	25.3	17.9	36.4	45.8	35.5	28.9	13.3	9.4	17.8	14.3	14.3	24.5	12	22.8	41.5	30.2	22	24.4	25	27.6	10	24.2	21.9	25.6	22.2	30.5	41.2	28.6	35.7	48.3	42	36.8	32.1	38.5	25	12.5	10.8	33.3	14.9	26.3	42.9	21.2	14.3
hsa-mir-126_74_C_a	71.6	79.9	72.1	65.5	71.6	71	73.9	70.6	76.6	64.3	71.2	72.2	68.7	62.2	68.4	72.5	69.7	58.9	74.9	71.6	74.2	66	76	73.5	66.2	68.3	66.4	68	71.2	78.6	64.2	68.2	50	75	0	66.7	40.9	46.2	33.3	50	66.7	0	70.6	96.7	67.8	0	0	64.7	65.9
hsa-mir-598_84_C_u	0	100	0	0	0	100	0	100	0	0	0	0	0	0	0	100	0	50	0	100	100	0	0	100	0	100	0	100	100	0	0	0	0	0	0	0	0	0	0	0	0	0	100	0	0	0	0	0	100
hsa-mir-30e_41_G_u	41.8	32.6	47.2	35	39	38.8	26.5	27.7	23.3	35.6	36.6	34.4	36.2	32.1	41.5	33.3	34.8	33.7	36.7	19.8	16	48.7	24.7	26.5	19.2	39.4	50.6	30.7	42.1	38.8	37.7	28.4	2.1	3	2	8.5	1.6	1.2	7.8	0	6.1	0	26.6	3.8	21.1	0	3.2	33.6	47.8
hsa-mir-551a_82_G_u	0	66.7	100	0	50	100	0	0	0	85.7	0	0	0	0	0	0	0	0	0	0	0	0	0	100	100	100	57.1	0	0	0	0	0	0	0	0	0	100	0	100	0	0	100	85.7	80	100	100	0	67.6	100
hsa-mir-551a_82_G_a	0	0	0	0	25	0	0	0	0	7.1	0	0	0	0	0	0	0	0	0	0	50	0	0	0	0	0	0	0	0	0	0	0	0	100	0	0	0	0	0	0	0	0	0	20	0	0	0	14.7	0
hsa-mir-144_14_G_a	0	0	0	0	0	0	0	0	0	0	0	0	0	0	0	0	0	0	0	0	0	0	0	0	0	0	0	0	0	0	0	50	0	0	0	0	0	0	0	0	0	0	0	0	0	0	0	0	0
hsa-mir-590_38_U_a	50	0	0	25	0	100	0	0	0	50	0	100	0	0	0	0	0	0	0	100	100	42.9	50	0	0	0	0	100	100	0	0	100	0	0	0	0	0	0	0	0	0	0	50	100	100	0	0	100	80
hsa-mir-375_63_G_u	0	0	0	1.5	0	0	0	0	0	0	0	0	0	0	0	0	0	0	0	0	0	0	0	0	0	0	0	0	0	0	0	0	0	0	0	0	0	0	0	0	0	0	0	0	0	0	0	0	0
hsa-mir-146a_60_C_g	9.1	8.3	0	100	100	100	0	0	0	0	23.1	0	0	14.3	100	0	0	17.6	100	100	100	100	100	100	100	100	0	0	5.3	0	100	100	4.8	0	0	0	100	0	0	0	0	0	14.3	10	0	100	100	3	100
hsa-mir-375_63_G_a	0	80	0	38.9	0	14.3	0	0	50	50	50	0	0	100	0	0	100	0	50	40	0	50	0	0	0	0	0	0	0	0	0	0	0	0	0	0	14.3	0	0	0	9.1	0	18.2	0	50	0	0	52.8	0
hsa-mir-191_39_U_a	16.7	22.7	17.6	13.6	11.5	21.3	13.9	13.3	16.1	14.3	17.1	18.1	22.5	11.6	15.1	15.4	17.9	19	7.9	16.7	20.8	18.6	18.4	11.8	21.1	16.7	20.1	11.5	14.2	13.7	14.3	15.6	0	0	0	11.1	20	12.5	0	0	0	0	18.6	40	17.9	0	0	18.2	19.6
hsa-mir-1468_35_U_a	0	0	0	0	0	0	0	0	0	0	0	0	0	0	0	0	0	0	0	0	0	0	0	100	0	0	0	0	100	0	100	0	0	0	0	0	0	0	0	0	0	0	0	0	0	0	0	100	0
hsa-mir-487a_71_U_a	0	50	0	0	0	0	0	0	0	0	0	0	0	0	0	0	0	0	0	0	0	0	0	0	50	0	0	0	0	0	0	0	0	0	0	0	0	0	0	0	0	0	0	0	0	0	0	100	18.2
hsa-mir-501_74_A_u	61.5	44.8	66.7	66.7	69	68.2	62.9	0	50	25	50	64.7	60	66.7	50	0	66.7	37.5	86.7	50	26.7	50	62.9	75.3	48.6	73.9	44.4	71.4	60.9	65.4	60	68.1	0	0	0	33.3	0	0	50	0	0	0	55	0	40	0	0	39.1	55.6
hsa-mir-514a-2_75_G_a	100	0	0	0	0	100	0	0	0	100	0	0	0	0	0	0	0	0	0	0	100	0	0	100	0	0	0	100	0	0	0	0	0	0	0	0	0	0	0	0	0	0	0	0	0	0	0	0	0
hsa-mir-641_86_U_c	66.7	25	0	0	22.2	0	0	0	100	0	100	0	28.6	66.7	35.7	0	0	0	0	20	16.7	0	16.7	100	0	0	0	0	50	0	33.3	0	0	0	16.7	0	0	0	0	0	0	0	33.3	50	0	0	0	0	50
hsa-mir-200c_27_G_u	37.5	52	0	19.1	36.8	50	28	56.2	0	57.1	0	60	50	36.4	0	100	0	33.3	56	29.4	14.3	0	43.8	45.7	21.4	50	88.2	55.6	30	37.5	53.8	37.5	0	0	0	0	0	0	0	0	0	0	56	0	50	0	0	40	83.8
hsa-mir-184_76_G_u	0	0	0	0	0	0	0	0	0	0	0	0	0	0	0	0	0	0	0	0	0	0	0	0	0	0	0	0	0	0	0	0	0	0	0	0	0	0	0	0	0	0	0	0	0	0	0	0	0
hsa-mir-200c_27_G_a	37.5	40	0	23.5	15.8	50	16	25	0	28.6	100	0	33.3	45.5	33.3	0	0	33.3	12	29.4	28.6	100	43.8	17.1	35.7	25	11.8	33.3	10	37.5	46.2	25	0	0	0	0	0	0	0	0	0	0	20	0	0	0	0	46.7	8.1
hsa-mir-431_84_U_a	0	31	0	33.3	100	40	0	100	0	0	0	0	11.1	0	100	0	0	10	0	33.3	0	20	21.6	14.3	27	28.6	0	27.3	17.4	100	46.7	25	0	0	0	0	0	0	0	0	0	0	0	0	100	0	0	8.3	17.7
hsa-mir-518a-2_75_U_a	0	100	0	0	0	0	0	0	0	0	0	0	0	0	0	0	0	0	0	0	0	0	0	0	0	0	0	0	0	0	0	0	0	0	0	0	0	0	0	0	0	0	0	0	0	0	0	0	16.3
hsa-mir-25_51_G_a	66.7	50	0	57.1	93.8	0	80	100	100	100	100	87.5	80	50	80	100	0	0	80	76.9	60	50	78.3	80	91.7	88.9	85.7	100	70.6	94.3	100	40	88.9	100	75	84.2	50	100	66.7	0	25	100	71.4	66.7	100	0	100	0	100
hsa-mir-127_45_U_a	18.4	27.5	40	20	21.1	27.8	13.3	15.6	33.3	18.3	23.3	18.9	16.8	16.9	37.5	20	42.9	20.5	22.2	23.8	23.5	14.9	22.1	29.3	24.1	29.5	30	12.4	27.8	36.4	19.6	21.4	44.4	0	0	33.3	50	50	0	0	0	0	21.4	0	25	0	33.3	21.1	15.4
hsa-mir-941-4_69_C_u	0	0	0	12.5	10	14.3	0	0	100	0	0	0	50	0	0	100	0	14.3	0	0	8.3	20	12.5	12.5	11.1	25	0	16.7	14.3	14.3	20	14.3	0	0	0	0	0	0	0	0	0	0	33.3	0	0	0	0	0	25
hsa-mir-941-4_69_C_a	0	25	50	25	20	28.6	0	50	100	0	50	0	0	0	50	100	100	14.3	0	0	25	20	50	12.5	11.1	25	33.3	33.3	14.3	28.6	20	71.4	0	0	0	0	0	100	100	0	0	0	33.3	100	100	0	0	100	25
hsa-mir-3622a_52_A_g	0	0	0	0	0	0	0	0	33.3	0	0	0	0	0	0	0	0	0	0	0	0	0	14.3	0	0	0	0	0	50	0	0	0	0	0	0	0	0	0	66.7	0	0	0	0	0	0	0	0	0	0
hsa-mir-222_94_G_u	0	25	50	0	33.3	36.4	0	40	0	100	0	0	0	0	80	0	0	0	100	100	100	100	80	54.5	0	100	50	100	40	0	55.6	0	0	100	0	33.3	0	0	0	0	100	0	0	0	0	0	0	0	0
hsa-mir-222_94_G_a	0	0	0	0	16.7	27.3	0	20	50	0	100	0	0	0	20	0	0	100	0	0	0	0	0	18.2	0	0	0	0	20	33.3	11.1	0	0	0	0	66.7	100	0	0	0	0	0	0	0	0	0	0	0	0
hsa-mir-28_36_U_a	75.9	65.7	53.8	76.8	72.2	68.1	74.5	100	72.4	63.6	70.8	100	61.9	48.5	76.1	81.2	100	76.8	78.1	73.2	79.5	53.5	64.4	74	82.9	60.4	55.2	71.7	79.6	72.4	69.5	75.3	100	0	50	100	0	100	100	100	0	100	68.2	100	83.3	0	50	72	79.3
hsa-mir-574_84_G_u	60	84.6	0	82.6	84	75	92.3	100	100	75	100	0	80	100	100	100	0	80	66.7	85.7	27.6	71.4	83.3	80	100	57.1	0	80	81.8	66.7	83.3	84.6	0	0	0	0	25	0	0	0	0	0	82.4	100	66.7	0	0	90.5	87.5
hsa-mir-24-1_66_G_u	81.3	73.6	86.7	72.3	83.4	70.5	72.8	76.9	72.5	78.5	77.7	79.9	81.9	80.3	78	83.6	85.2	78.8	83.4	77.6	63.9	82.2	71.5	71.2	70.3	79.7	85.6	78	77.3	79.4	81.7	72.2	68.8	66.5	65.1	67.3	53.6	65.4	53.8	45.3	44	59.8	73.8	57.3	78.6	60.9	61.9	74.9	79.7
hsa-mir-24-1_66_G_a	15.8	23.4	10.8	21.7	14.6	27.2	24.8	19.9	23.4	18.1	20.1	17.9	15.7	17.6	19.4	14.7	13.5	19.9	12.9	20.2	34.7	15.2	27	26.9	28.2	18.4	12.4	19.7	20.1	19.1	17	25.3	12.6	13.4	14	18.7	14.9	15	15.8	15.1	11.9	10.7	23.1	13.3	17.5	11.6	16.7	21.7	18.2
hsa-mir-877_21_G_a	0	0	0	14.8	12.5	0	25	0	100	100	100	0	0	100	0	0	100	0	0	8.3	18.2	100	0	12.5	25	0	100	0	0	0	0	12.5	0	0	0	20	0	0	0	0	16.7	0	16.7	0	100	0	0	50	0
hsa-mir-452_75_A_u	100	36.4	0	0	0	0	0	0	0	0	0	0	0	0	100	0	0	0	0	0	0	25	0	60	0	100	0	0	100	0	0	0	0	0	0	0	0	0	0	0	0	0	25	0	0	0	0	0	0
hsa-mir-539_18_A_g	0	0	0	20	0	14.3	0	0	0	0	0	0	0	9.1	0	0	0	0	0	0	0	0	12.5	0	1.6	15.4	11.1	4.2	0	0	0	11.1	0	25	0	0	0	0	40	0	0	0	0	0	0	0	0	8.7	1.1
hsa-mir-7706_67_A_u	0	33.3	0	0	57.1	40	30	50	0	0	100	50	0	0	50	50	0	0	0	60	0	50	71.4	57.1	22.2	100	0	20	42.9	27.3	0	0	0	0	0	0	0	0	0	0	0	0	0	0	0	0	100	0	0
hsa-mir-10a_45_U_a	70.9	73.3	71.8	74.7	68	71.2	65	71.9	75	69.6	71.5	59.7	70.7	65.8	73.8	65.9	73.7	68.3	66.5	73.4	76.1	70.1	72.1	68.4	69.7	70.5	54.4	69.3	72.4	74.3	64.3	74.5	74.5	77.6	68.7	79.4	79.7	74.1	79.7	42.9	82.5	69.1	73.3	80	67.4	51.9	80	77.9	63
hsa-mir-10a_84_A_u	0	0	0	50	0	0	0	0	0	0	0	0	0	0	0	50	0	0	0	12.5	100	0	0	0	0	100	0	0	0	0	0	0	50	0	0	0	0	0	0	0	0	0	0	0	0	0	0	0	0
hsa-mir-1-2_75_U_a	0	0	0	0	0	0	0	0	0	0	0	0	0	0	0	0	0	0	0	0	0	0	0	0	0	0	100	0	33.3	0	0	50	0	0	0	0	0	0	0	0	0	0	0	0	0	0	0	14.3	0
hsa-mir-941-1_70_C_u	0	100	0	100	100	100	0	100	100	0	0	0	0	0	100	0	0	100	0	0	100	0	100	100	100	0	0	100	100	100	100	0	0	0	0	0	0	0	0	0	0	0	0	0	0	0	0	100	100
hsa-mir-423_41_C_u	100	0	0	0	0	0	0	0	0	100	100	0	100	0	0	0	0	0	0	100	100	33.3	62.5	60	0	0	0	0	0	0	50	0	0	0	0	0	0	0	0	0	0	100	50	0	0	0	0	0	100
hsa-mir-23c_79_U_g	50	100	100	91.7	100	25	100	100	57.1	100	100	0	66.7	100	100	100	100	100	100	100	100	33.3	83.3	33.3	0	100	0	40	62.5	50	100	75	77.8	100	66.7	71.4	100	100	80	66.7	100	100	100	73.3	100	100	85.7	66.7	100
hsa-mir-3615_72_G_u	0	0	25	8	11.1	50	28.6	0	12.5	0	0	25	8	11.5	11.1	50	12.5	6.2	12.5	0	100	0	0	16.7	50	66.7	33.3	16.7	0	25	0	50	0	0	0	0	0	0	0	0	0	0	0	0	100	0	0	0	66.7
hsa-mir-423_41_C_a	0	0	0	0	50	100	0	0	0	0	0	0	0	0	0	0	0	0	0	0	0	33.3	37.5	20	100	100	0	0	0	0	50	0	0	0	0	0	0	0	0	0	0	0	50	0	0	0	0	0	0
hsa-mir-21_68_U_a	32.3	39	34	28.7	41.6	42.6	38	37.2	37.1	26.3	42.2	35.6	31	34.5	36.2	48.5	23.9	35.9	25.1	44.3	49.3	37.2	45.9	31.4	40.5	37.1	29	47.4	38.2	40.9	42.7	37.7	65.3	71	52.9	54.9	61.9	60.7	52.9	51.5	62	50	33.3	55.7	37.4	39.3	49.2	38.3	34.7
hsa-mir-218-2_49_G_u	100	100	0	100	0	100	0	0	0	0	100	100	100	100	0	100	0	100	100	0	0	100	50	100	100	100	0	100	100	100	0	100	100	0	0	0	0	0	0	0	100	0	100	0	100	0	0	0	100
hsa-mir-218-2_49_G_a	0	0	0	0	0	0	0	0	0	0	0	0	0	0	0	0	0	0	0	0	0	0	50	0	100	0	0	0	0	0	100	0	0	0	0	0	0	0	0	0	0	0	0	0	0	0	0	0	0
hsa-mir-625_37_G_u	0	0	0	0	100	0	0	0	0	0	0	0	0	0	0	0	0	0	0	0	0	100	66.7	0	0	0	0	0	0	100	0	0	0	0	0	0	0	0	0	0	0	0	0	0	100	0	0	50	66.7
hsa-mir-144_73_G_u	0	0	0	0	0	0	0	0	0	0	0	0	0	0	0	0	0	0	0	0	0	0	0	0	0	0	0	0	0	0	0	0	0	0	0	0	0	0	0	0	0	0	0	0	0	0	0	100	0
hsa-mir-423_76_C_u	51.4	35.6	50	54.8	55.1	54.4	54.1	56.5	66.7	50	50	45.2	66.7	35.7	65.1	50	38.5	38.5	55.9	51.3	29.5	46.9	53.3	54.7	31.8	52.9	60	48.3	46	39.7	58	40.6	8.1	23.1	11.1	14.3	25	13.3	15	0	25	0	50	44.4	54.5	40	60	48.4	52.9
hsa-mir-19b-1_76_A_u	1	3.6	3.7	4.1	3.1	3.9	3.1	4.7	7.1	5.2	2.3	1.1	2.6	4.9	1.3	5	0	1.7	3.4	3	2.6	3	4.2	5.5	4.3	6.5	3.7	4.8	4.5	4.6	4.6	5.2	0	0	0	50	0	100	0	0	0	0	5.6	0	4.3	0	0	7.7	7.2
hsa-mir-423_76_C_a	45.7	57.8	50	35.7	38.2	40.4	34.4	43.5	11.1	37.5	50	51.6	22.2	57.1	32.6	42.9	38.5	50.8	38.2	44.7	70.5	43.8	41.9	40	60.6	32.9	36.7	44.8	48.7	52.4	33.3	56.2	86.5	76.9	88.9	80.6	65	86.7	80	100	75	100	46	44.4	36.4	40	40	50	47.1
hsa-mir-98_44_G_u	26.7	22.2	0	17.2	15	25	9.3	30.4	18.8	23.1	14.3	15	31.6	27.3	26	0	33.3	28.6	11.8	12.6	13.2	20.8	11	9.3	16.1	20.4	14.8	9.9	14	6.8	9.3	2.7	3.7	16.7	0	7.7	15.4	0	10	0	0	0	26	0	7.1	20	0	21.7	17.6
hsa-mir-98_44_G_a	20	40.7	0	29	33.1	25	20.8	17.4	18.8	23.1	14.3	40	21.1	27.3	36.5	14.3	0	35.7	41.2	31.1	32.9	37.5	15.1	29.3	28.6	9.3	14.8	9.9	29.1	32.2	32.6	17.6	29.6	16.7	25	30.8	15.4	0	0	0	27.3	0	28.1	0	57.1	40	100	47.8	58.8
hsa-mir-205_57_C_u	73.3	59.3	63.6	100	71.1	37.5	52.1	55.2	58.8	100	0	69.5	63.4	51.4	71.8	67.3	0	58.5	78.8	57.3	46.8	64.1	59	33.3	58.7	75.3	82.3	62.5	63.3	62.5	58.7	75	0	0	25.5	0	0	60	0	0	0	0	55.2	0	0	0	41.2	66.7	56.7
hsa-mir-205_57_C_a	20.4	33.9	18.9	0	22.3	50	30.9	34.5	28.7	0	50	25.6	26.5	32.1	22.1	22.6	0	32.1	13.6	30.7	33.8	29.4	30.8	66.7	31.3	18.5	12.8	23.2	23.8	26.9	31	10	91.7	100	66	0	0	40	0	100	0	100	37.9	0	0	0	58.8	33.3	26.7
hsa-mir-331_81_A_c	4.5	4.2	10.6	5.2	2.4	13.6	3.3	13.3	10.7	11.8	9.1	3.4	12.2	13.1	6.5	5.6	3.4	4.2	13	4.9	3.4	5	4.7	2.6	3.8	7.2	10.6	6.3	8.1	3.9	5.7	5.7	22	25.2	16.4	24.6	18.1	22.7	12.8	24.6	8.2	21.2	3.9	18.4	11.8	24.1	12.5	9.2	7.7
hsa-mir-205_33_G_c	0	5.9	0	0	0	0	25	0	0	0	0	0	11.1	1.9	8.3	6.7	0	3.3	7.7	0	5.4	13.6	22.6	0	10	0	0	8.3	8.7	21.2	11.4	0	100	0	0	0	0	0	0	0	0	0	0	0	0	0	0	0	0
hsa-mir-205_33_G_a	72.7	88.2	71.4	0	59.3	100	25	70.6	25	0	0	0	55.6	17	50	53.3	0	13.3	30.8	33.3	64.9	27.3	45.2	0	56.7	46.7	81.8	83.3	43.5	42.3	42.9	100	0	0	100	100	0	0	0	100	0	0	0	0	0	0	100	0	0
hsa-mir-335_39_U_a	50	0	0	0	0	0	0	0	0	0	0	0	0	0	0	0	0	0	0	0	0	0	0	0	0	0	0	0	0	0	0	0	0	0	0	0	0	0	0	0	0	0	33.3	0	0	0	0	0	0
hsa-mir-940_81_G_u	61.5	64	60	43.1	69.2	54.5	59	59.1	70.6	78.6	40	64.3	69	67.9	79.3	64.7	55.6	69.4	74.5	53.1	50	77.3	65.9	48.9	40	81	65	55	48.6	69.6	82.8	64.1	45.8	27.3	56.2	14.3	12.5	42.9	20	20	8.8	26.7	64.4	0	100	54.5	75	60.8	76.2
hsa-mir-301b_70_C_u	0	100	0	100	0	0	0	0	0	0	0	100	0	0	0	0	0	100	0	100	100	0	0	0	100	100	0	0	0	0	0	0	0	0	0	0	0	0	0	0	0	0	0	0	0	0	0	0	0
hsa-mir-486-2_23_C_u	34.3	23	50	61.7	29	33.3	54.2	30	55.6	67.6	21.9	42.9	37.5	53.3	37.5	18.2	0	45	28.6	62.2	30.3	19	53.7	23.3	16.7	20.3	35.6	26.3	27	26.8	39.1	28.1	50	31.2	50	100	0	50	0	0	0	100	37.5	0	44.4	0	0	22.1	48.1
hsa-mir-486-2_23_C_a	65.7	77	50	36.2	67.7	66.7	45.8	70	44.4	32.4	78.1	57.1	62.5	40.2	62.5	81.8	100	52.5	71.4	33.8	69.7	81	45.5	75.8	82.1	79.7	64.4	73.7	73	73.2	60.9	71.6	50	68.8	50	0	0	50	100	0	100	0	62.5	0	55.6	50	0	76.5	51.9
hsa-mir-98_101_C_u	100	95.2	100	94.9	92.1	78.6	92.9	87.5	100	100	75	95.2	94.7	100	97.1	100	0	87.5	91.7	91.3	96	100	95	92.9	87.9	87.5	90	91.3	100	94.1	100	80	93.8	0	100	100	100	100	100	0	93.3	100	95	100	100	100	100	100	80
hsa-mir-1-1_68_C_u	0	0	0	100	0	100	0	0	100	0	0	0	0	100	0	0	0	0	0	0	0	0	0	0	0	100	0	0	0	0	0	0	100	0	0	0	0	0	0	0	0	0	100	0	0	0	0	50	100
hsa-mir-1-1_68_C_a	0	0	0	0	0	0	0	0	0	0	0	0	0	0	0	0	0	0	0	0	0	0	0	0	0	0	100	0	100	0	0	100	0	0	0	0	0	0	0	0	0	0	0	0	0	0	0	50	0
hsa-mir-339_39_G_u	100	0	0	57.1	66.7	100	33.3	40	0	50	100	0	100	100	25	50	0	20	33.3	33.3	50	22.2	100	50	0	50	66.7	60	40	0	50	50	100	0	25	0	100	100	100	0	0	0	80	100	100	0	0	0	0
hsa-mir-339_39_G_a	0	0	0	28.6	33.3	0	33.3	60	0	50	0	0	0	0	50	50	0	60	33.3	66.7	25	77.8	0	44.4	100	50	33.3	40	40	0	50	50	0	100	50	0	0	0	0	0	0	0	20	0	0	0	0	0	0
hsa-mir-99b_67_U_a	72.6	76.6	50	59	66.7	79.7	65.5	92.9	60.4	60	57.1	73.1	78.8	86.7	50	55.6	50	65.3	50	55.8	88.5	68.8	65	67.3	78.7	79.2	80	69.4	77.9	72.3	69.7	76.1	19.4	23.8	45.5	39.2	36.7	54.5	29.7	0	30.4	0	73.9	0	76.9	0	33.3	75	77.3
hsa-mir-934_36_G_a	0	40	0	0	0	50	0	0	12.5	0	0	0	0	0	0	100	0	50	0	14.3	100	0	32.1	27.3	21.4	50	0	71.4	0	50	28.6	50	0	0	0	0	0	0	0	0	0	0	40.9	0	0	0	0	0	0
hsa-mir-29b-1_74_C_u	0	0	0	0	0	8.3	0	0	100	0	0	0	0	100	0	0	0	0	0	0	0	100	0	14.3	0	0	0	0	0	0	0	0	0	0	0	0	100	0	0	0	0	0	0	0	0	100	0	0	0
hsa-mir-30b_77_A_u	0	0	0	0	0	0	0	0	0	0	0	0	0	0	33.3	0	0	0	0	0	0	100	100	0	0	0	0	0	100	100	100	0	0	0	0	0	0	0	0	0	0	0	0	0	100	0	0	100	0
hsa-mir-29b-1_74_C_a	33.3	60	0	66.7	100	75	100	100	0	80	44.4	50	50	100	100	100	0	100	100	100	60	0	75	71.4	100	100	0	57.1	66.7	66.7	66.7	75	50	0	100	0	0	0	0	0	0	0	96	100	84.6	0	0	75	81.8
hsa-mir-143_82_A_u	93.9	93.7	93.7	92.4	92.1	93.2	92	93.3	94.5	94.3	94.6	93.5	93.2	92.8	92.5	93.3	93.2	93.3	93.6	92.2	91.6	93.4	92	93	92.5	93	92.7	92.4	93.1	91.4	92.6	91.9	85.7	84.8	86.4	84	84.4	85.5	83.4	88.3	86.6	88.5	92.8	85.7	92	87.8	85.4	93.4	93.3
hsa-mir-9-3_39_G_u	40	17.2	0	11.1	28.6	0	16.7	33.3	33.3	50	0	23.1	0	9.1	23.1	58.3	25	0	54.5	18.6	7.8	28	37.5	23.1	33.3	20	33.3	50	38.5	44.1	32.4	33.3	0	0	0	0	0	0	0	0	0	0	20.7	0	0	0	0	0	0
hsa-mir-9-3_39_G_a	60	79.3	100	66.7	61.9	50	67.9	66.7	66.7	50	100	46.2	0	72.7	69.2	33.3	75	100	45.5	67.4	86.3	66	56.2	61.5	66.7	80	66.7	42.9	53.8	49.2	61.8	33.3	0	0	50	0	0	0	100	0	0	0	65.5	83.3	100	0	100	100	100
hsa-mir-181a-2_65_G_u	0	0	0	0	0	0	0	0	0	0	0	0	0	0	0	0	0	0	0	0	0	100	0	0	0	0	0	0	0	0	0	0	0	0	0	0	0	0	0	0	0	0	0	0	0	0	0	0	0
hsa-mir-181a-1_49_G_u	50	80	100	100	100	60	25	50	0	75	100	100	100	100	100	0	0	100	100	84.6	0	25	81.8	75	77.8	100	50	71.4	40	60	60	60	0	0	0	33.3	0	50	0	0	50	0	100	0	100	0	0	0	0
hsa-mir-17_37_U_a	61.7	72.2	71	57.7	50	76.4	64.6	63.4	69.6	80.6	78.4	85.3	72.7	69.2	57	70.6	73.9	73.1	37.6	47.6	72.4	65.8	67.8	65.5	67.2	69.8	52.9	67.1	65.8	72.2	73.5	82.6	100	100	50	100	100	100	100	0	0	0	64.5	66.7	51.2	0	100	71.9	55.7
hsa-mir-190a_37_U_a	0	0	0	0	0	0	0	100	0	0	0	0	0	0	0	0	0	0	0	0	0	0	0	0	0	0	0	0	25	0	50	0	0	0	0	0	0	0	0	0	0	0	0	0	0	0	0	0	0
hsa-let-7b_29_C_u	78.2	73.2	74.4	69.4	73.5	71.1	73.6	69.4	65.7	77.1	72.1	64.7	81.1	67.2	76.2	77.5	66.7	74.8	71.2	73.4	57.4	73.2	72.5	73.4	70.9	74.1	84.5	79	73.1	73.1	77.9	74.9	57.6	50	65.5	47.7	73.7	45	58.8	50	56.5	40	75.5	50	84.4	77.8	76.5	78.6	72.9
hsa-let-7b_29_C_g	4.6	1.8	2.3	4.7	0.9	5.3	5.4	0	10.4	3.7	0	2	4.4	1.7	2.4	2.5	4.8	4	0	3.5	1.9	7	6	4.6	3.3	5.6	1.9	2.8	3.6	3.9	2.5	7.3	22	14.3	17.2	18.5	10.5	15	17.6	0	17.4	0	2.6	4.5	0	11.1	5.9	1.2	3.1
hsa-let-7b_29_C_a	14.9	24.1	20.9	23.5	23.9	22.4	18.6	27.8	17.9	16.5	25.6	25.5	11.1	25.9	20.2	15	23.8	17.2	23.1	18.9	31.5	17.8	19.4	18.8	23.9	19.8	11.6	16.8	21.4	21.1	17.4	17.8	20.3	35.7	13.8	33.8	10.5	40	23.5	0	17.4	40	18.1	36.4	13.3	11.1	17.6	15.5	19.8
hsa-mir-101-1_68_G_u	62.4	70.4	56.2	58.5	66.2	67.8	54.3	58.2	57.8	67	53.6	46.8	63.5	62.3	54.5	56.7	72.6	60.1	62.6	61.1	50.6	66.6	54.6	61.7	62.9	67.9	68.9	66.8	69.5	64.3	62.6	67.4	35.7	31.3	35.9	22	24.8	38.3	27.7	0	22.1	27.3	69.8	43.4	62.6	27.8	30.9	70.3	65.3
hsa-mir-577_37_A_u	80	50	100	47.1	78.6	0	100	0	0	0	15.8	50	0	0	31	0	0	20	100	0	0	100	0	75	0	100	0	0	22.2	100	100	0	0	0	0	0	0	0	0	0	0	0	0	0	0	0	0	50	100
hsa-mir-151a_67_G_a	4.9	9.5	5.9	6.3	5.2	8.4	6.3	5.2	6.5	5.7	5.1	3.8	6.6	5.9	5.7	7.1	10.1	4.6	3.4	6.1	6.1	6.1	6.7	4.9	7.9	6.5	5.4	5.7	8.8	6	6.1	11.8	4.3	8.5	3.2	6.7	7.1	4.2	9.2	4	8.4	5.3	7.6	2.9	11.5	2.7	4.3	12.6	4.6
hsa-mir-101-1_68_G_a	6.4	6.8	5	10	6.3	5.5	8.1	7.3	8.6	5.9	8.2	7.6	6.1	6	8.6	8.7	6.5	7.2	6.4	6.5	8.9	5	5.6	8.9	7.3	5.9	5.9	5.3	7.4	8.4	7.8	8.5	7.7	8.2	6	9.9	10.2	7.5	8.7	0	9.1	3.9	7.5	9.4	10.2	11.1	7.3	8.6	6.3
hsa-mir-652_82_C_u	55.6	55.6	44.1	50.8	54	42	49.9	46.3	57.4	49.3	49.3	56.1	54.4	50	42.9	38.9	51.5	49.2	43.5	49.7	51.6	51.8	54.5	40.8	50.4	43	37.5	44.1	39.8	43.4	47.5	41.1	43.1	41.2	60	50	59.1	31.6	43.8	0	42.9	76.9	52.9	60	55	50	75	51.2	43.2
hsa-mir-652_82_C_a	20.8	24.8	26.5	25.1	16.8	27	19.7	25.9	22.1	25.3	28	18.5	19.1	28	22.2	33.3	24.2	27	15.9	21.1	24.2	20.5	23	30	23.6	32.6	31.2	25.5	25.5	28.5	26.5	45	21.6	35.3	6.7	26.6	20.4	15.8	31.2	0	32.1	7.7	20.3	0	11.1	33.3	25	21.3	29.5
hsa-mir-363_73_A_u	0	0	0	0	0	0	0	0	0	0	0	0	0	0	0	0	0	0	0	0	0	0	0	0	12.5	0	0	0	0	0	0	0	0	0	0	0	0	0	0	0	0	0	25	0	0	0	0	0	0
hsa-mir-26a-2_36_G_u	43.8	35.7	49	50	49.1	36.1	40.7	41.7	34.1	42.9	42.4	40	52.6	40	49.7	32.6	27.3	45.7	51.8	49.1	31.5	48.4	33.9	33.7	36.1	39.7	44.9	33.6	38.9	40.3	39	31.8	9.9	8.2	10.9	6.7	9.7	6.2	5.9	22.2	6.1	8.5	43.8	21.3	45.4	20.7	16.7	50.2	45.2
hsa-mir-26a-2_36_G_a	30.4	37.4	25	23	21.6	17.3	28	24	27.4	27.9	33	34.3	23.7	27.5	26.4	26.1	27.3	31.5	21.6	18.2	41.4	28.2	21.2	19.9	24.9	20.4	19	17.4	21.8	18.3	25.4	26.4	12.6	15.6	22.5	11.8	17.1	14.6	14.1	33.3	14.7	23.7	31.2	41.3	38	37.9	30.6	34.3	35.1
hsa-mir-4454_4_G_u	22.2	33.3	15.4	20.6	28.6	28.6	33.3	28.6	28.6	31.2	19.4	20	38.9	19.4	33.3	50	21.4	22.2	25	28	26.8	24.2	27.3	28.4	34.6	31.7	35	27.3	29.7	30.8	30.2	30.8	0	0	0	0	0	0	0	0	0	0	37	0	33.3	0	0	25.6	17.9
hsa-mir-22_52_A_c	0	2.9	0	0	0	2.6	1.2	0	0	0	0	0	3	0	0	0	0	2.9	0	3.7	7.7	0	5.8	3.9	0	0	3.6	4.1	2	3.8	6.1	4.1	1.3	2.4	0	0	1.5	2.1	2	0	0	5.9	0	0	16.7	7.7	9.1	6.2	0
hsa-mir-4454_4_G_a	5.6	4.8	0	2.9	7.1	4.8	5.1	3.6	0	6.2	8.1	5	9.3	8.3	4.8	12.5	9.5	8.3	5	4	4.9	6.1	0	9.5	11.5	7.3	15	0	5.4	7.7	9.3	0	0	0	0	0	0	0	0	0	0	0	3.7	0	0	0	0	2.6	7.1
hsa-mir-200c_68_G_u	16.7	12.5	50	33.3	21.1	50	14.3	0	0	0	100	0	100	50	0	0	0	0	0	10	0	33.3	50	8.3	0	33.3	0	0	50	0	0	0	0	0	0	0	0	0	0	0	0	0	50	0	0	0	0	0	0
hsa-mir-133a-2_82_A_u	0	50	0	100	33.3	33.3	0	33.3	20	50	0	0	50	0	0	0	0	0	50	40	0	50	12.5	25	20	12.5	0	0	0	0	20	33.3	8.3	25	0	0	18.2	0	0	0	0	0	26.7	0	66.7	0	0	11.1	0
hsa-mir-181b-2_40_U_a	11.8	10	0	4.2	0	0	0	7.7	0	2.8	0	18.8	0	18.2	7.1	0	25	12	14.3	2.1	25	0	0	0	0	0	0	0	0	0	0	0	7.4	0	0	12.9	13	14.3	25	100	0	20	4.5	25	0	0	0	4	0
hsa-mir-199a-2_92_G_u	10.9	10	16.3	12.7	13.5	11	9.6	10.4	6.7	11.8	12.9	17.4	12.4	16.4	10.3	16.2	0	14.2	9.7	11.3	10	15.1	9	8	11.1	9.8	11.7	10	8.4	5.5	12.6	7.7	5.5	0	10	6.6	3.4	0	2.9	0	5.6	0	10.5	0	17.1	0	12.5	7.8	19.4
hsa-mir-139_65_U_a	0	100	0	0	100	0	0	100	0	0	0	0	0	0	0	0	0	0	50	0	100	0	63.6	100	0	50	0	25	28.6	0	20	50	0	0	0	0	100	0	0	0	0	0	25	0	0	0	0	0	100
hsa-mir-199a-2_92_G_a	75.7	74.4	68.3	66.7	59.6	62.2	58.8	73.1	73.3	74	71	71	63.6	55.6	71.4	54.1	61.5	65.6	72.6	56.6	66	67.6	43.4	57.1	52.3	52.3	62.9	46.1	60.6	60.9	54.4	53.3	26.8	60	30	26.3	34.5	36.4	28.6	100	33.3	40	66.7	100	68.6	50	18.8	76.7	67.4
hsa-mir-34a_87_G_u	100	100	0	60	66.7	40	20	100	0	50	0	100	0	100	0	0	0	50	25	100	50	50	50	20	100	0	0	33.3	100	100	75	50	0	0	0	0	0	0	0	0	0	0	60	0	50	0	0	87.5	0
hsa-mir-146b_33_G_u	13	18.8	15.4	18.8	23.1	20.6	11.1	9.1	11.1	22.8	16.7	15.4	22.7	12.5	17.8	25	14.3	17	22.2	26.8	17.9	18.9	24.3	24.3	30.4	31.9	11.5	20.9	15.6	25.5	19	21.7	4.2	14.3	6.2	8.2	0	0	0	0	22.7	5	50	4	0	25	10	58.3	44.7
hsa-mir-584_37_G_u	9.1	0	0	0	0	0	28.6	25	5.9	0	16.7	0	18.2	10.3	8.3	50	14.3	4.9	8.3	0	5.6	12.8	2.6	5.3	0	0	0	5.9	6.5	6.5	10	5.6	0	2	0	10	10	3.6	10	0	5.6	12.5	3.2	0	100	33.3	0	0	8.8
hsa-mir-34a_87_G_a	0	0	0	0	0	20	0	0	0	0	0	0	0	0	0	0	0	0	25	0	50	0	25	0	0	0	0	33.3	0	0	0	16.7	0	0	0	0	0	0	0	0	0	0	20	0	0	0	0	0	0
hsa-mir-138-1_48_G_u	0	0	0	0	0	0	0	0	0	0	0	0	0	0	0	0	0	40	0	0	0	0	0	0	0	100	0	0	0	0	0	0	0	0	0	0	50	0	0	0	0	0	0	0	0	100	0	0	0
hsa-mir-146b_33_G_a	42.6	25	38.5	31.2	38.5	51.1	33.3	27.3	44.4	29.8	50	46.2	54.5	25	44.4	58.3	28.6	45.5	55.6	46.4	46.4	29.7	50	43.4	32.6	31.9	34.6	53.7	42.2	53.2	52.4	43.5	84.2	71.4	87.5	83.7	83.3	88.5	100	100	63.6	77.5	38.6	92	0	50	80	33.3	38.3
hsa-mir-584_37_G_a	13.6	14.3	60	16.7	50	0	0	25	35.3	30	25	33.3	0	16.7	38.9	0	0	17.6	41.7	24	38.9	11.6	30.8	42.1	41.7	12.5	12.5	29.4	19.4	19.4	30	22.2	61.1	33	0	70	65	17.9	50	0	36.1	43.8	38.7	100	0	16.7	50	36.8	17.6
hsa-mir-185_38_G_u	0	50	0	0	66.7	0	50	0	0	100	100	50	100	0	0	100	0	0	50	80	28.6	50	42.9	50	0	0	66.7	0	75	0	0	0	0	0	0	0	0	0	0	0	0	0	40	0	0	0	0	0	0
hsa-mir-185_38_G_a	0	0	0	0	0	100	0	0	0	0	0	0	0	0	0	0	0	0	0	0	14.3	50	42.9	0	0	100	0	0	0	0	33.3	50	0	0	0	0	0	0	0	0	0	0	20	0	0	0	0	0	0
hsa-mir-760_70_C_u	100	50	50	90.6	66.7	100	70.6	83.3	83.3	100	66.7	100	100	0	50	0	100	100	93.5	100	66.7	100	85.7	90	66.7	100	0	50	87.5	100	100	81.8	0	0	100	50	0	0	100	0	0	50	44.4	0	0	0	0	50	100
hsa-mir-181b-1_59_U_a	5.9	9.9	10	5.4	8.3	15.4	11.5	3.9	13.3	4.8	10.6	10.3	6.2	0	17.5	20	18.2	5.7	8.3	5.1	13.9	4.1	13.8	11.4	4	0	6.9	10.5	11	10.3	13.9	9.2	29.3	38.2	60	25	19.5	25.6	26.7	33.3	23.8	37.5	6.3	12.5	9.2	75	30.8	10.5	6
hsa-mir-941-1_69_C_u	0	0	0	12.5	10	14.3	0	0	100	0	0	0	50	0	0	100	0	14.3	0	0	8.3	20	12.5	12.5	11.1	25	0	16.7	14.3	14.3	20	14.3	0	0	0	0	0	0	0	0	0	0	33.3	0	0	0	0	0	25
hsa-mir-193b_73_U_a	17.1	26.1	4.5	41.9	17.9	29	31	30	50	41.2	8.3	33.3	21.1	37.5	20	70	75	35.1	10	23.2	50	37.7	26.7	37.3	24.1	20.3	31.3	16.7	22.5	21.1	31.4	30.2	23.8	50	10	18.2	0	0	50	23.1	0	40	25.9	14.3	0	11.1	20	20	23.1
hsa-let-7f-1_6_G_c	0	0	0	0	0	0	0	0	0	0	0	100	0	0	0	0	0	0	0	0	0	0	100	0	0	0	0	0	0	0	100	100	0	0	0	0	0	0	50	0	0	0	0	0	0	0	0	0	0
hsa-mir-941-1_69_C_a	0	25	50	25	20	28.6	0	50	100	0	50	0	0	0	50	100	100	14.3	0	0	25	20	50	12.5	11.1	25	33.3	33.3	14.3	28.6	20	71.4	0	0	0	0	0	100	100	0	0	0	33.3	100	100	0	0	100	25
hsa-mir-146b_68_G_u	32	37	16.7	29.4	42.9	34.3	28.6	36.4	33.3	33.3	33.3	15.4	33.3	40	29	38.9	66.7	35.7	29.2	23.3	34.4	27.3	35.7	31.7	31.7	20	27.8	34.7	25.3	32.7	34.3	32.7	46.2	50	40	18.2	0	42.9	25	0	25	25	33.9	0	60	0	0	35.7	41.7
hsa-mir-128-2_73_C_g	14.3	14.5	0	29.6	17.3	19	26.5	20	33.3	11.1	18.2	16	24	23.1	10.5	33.3	0	10	19.4	22.4	17.2	15.6	21	16.7	19.5	14.7	20	13.2	24.2	23.4	19.4	27	22.6	30	32.4	23.7	26.7	35.7	18.4	66.7	23.1	28.6	24	40	25	33.3	25	16.7	0
hsa-mir-128-2_73_C_a	61.9	69.4	100	51.9	57.7	71.4	58.8	60	55.6	66.7	63.6	68	52	69.2	71.1	55.6	100	60	41.9	61.2	70.7	68.8	61.7	66.7	61	64.7	60	68.4	51.5	51.6	61.1	62.2	74.2	70	67.6	74.8	73.3	64.3	76.3	33.3	76.9	71.4	52	60	50	66.7	75	66.7	71.4
hsa-mir-93_34_U_a	77.8	84.3	86.2	68.3	72.2	88.9	79.8	81.4	87.8	81.1	82.2	88.1	79.3	80.9	64.5	81.9	76.4	83.2	60.4	78.8	87	81.2	86.3	76.4	88.8	79.5	80.1	86.7	83.2	83.5	83.1	84	93.3	66.7	88.9	91.4	93.8	100	100	0	100	100	77.2	93.3	75.8	0	75	73.8	81.2
hsa-mir-146b_68_G_a	60	55.6	75	67.6	57.1	62.1	66.7	54.5	44.4	53.8	54.2	84.6	66.7	50	64.5	61.1	33.3	60.7	58.3	60	53.1	60.6	55.7	61	58.5	67.5	61.1	54.7	66.7	60	54.3	62.4	46.2	50	40	54.5	100	57.1	50	0	37.5	37.5	54.8	83.3	40	0	100	60.7	47.2
hsa-mir-628_84_G_u	0	0	0	0	0	0	0	0	0	0	0	100	0	0	0	0	0	0	0	0	0	0	0	0	0	0	0	0	0	0	0	0	0	0	0	0	0	0	0	0	0	0	0	0	0	0	0	0	0
hsa-mir-135b_38_A_u	10.3	8.2	3.3	6.7	8.2	13	0	0	12.5	16.2	8.8	0	50	0	37.5	7.7	0	3.7	4.1	8	2.7	7.1	22.5	25	4.1	8.3	9.8	14.7	11.1	8.4	9.3	11.1	0	0	0	11.8	0	16.7	0	0	0	0	18.7	0	7.1	0	0	17.9	7.1
hsa-mir-27a_72_C_u	63.8	57.4	65.1	68.3	68.2	63.8	55.2	67.8	52.9	72.5	54.5	58.1	63.7	67.6	66	77.7	87.5	62.8	72.2	65	49.7	54.5	63.3	63.7	66.9	66.5	84.8	71.3	70.1	78.8	64.3	72.2	10.3	19	8	8.2	15.8	16.1	12.7	18.2	8.2	11.1	63.1	25.3	53.7	16.7	4	52.7	68.9
hsa-mir-329-2_73_U_a	50	7.7	100	0	0	0	0	0	0	0	0	100	50	0	0	0	100	66.7	0	0	0	0	12.5	0	15	0	0	0	0	0	33.3	0	0	0	100	0	0	0	0	0	0	0	0	0	0	0	0	50	16.7
hsa-mir-27a_72_C_a	31	36.7	27.7	27.8	28.5	32.1	38	27.7	39.3	22.6	41.1	35.1	31.4	24.5	30.3	18.6	9.2	31.9	24	30.1	46.3	41.1	32.7	30.8	28.2	28.4	13	23.5	25.5	17.1	31.8	23.9	69.1	61.9	68	71.1	67.1	67.7	74.6	45.5	72.9	61.1	33.5	64.6	42.5	66.7	68	44.1	26.1
hsa-mir-92a-1_47_G_u	0	0	0	0	0	0	0	28.6	50	0	50	25	0	0	50	0	0	0	0	0	0	0	0	0	0	0	0	0	0	0	0	0	0	0	0	11.8	0	0	0	0	0	0	0	0	0	0	0	0	16.7
hsa-mir-92a-1_47_G_c	0	33.3	0	0	0	0	0	0	0	0	0	0	0	0	0	0	100	0	50	0	100	0	0	0	0	0	33.3	0	16.7	0	0	0	0	0	0	5.9	0	0	0	0	0	0	0	0	0	0	0	0	0
hsa-mir-24-1_43_C_a	6.7	4.3	3.6	11.4	7	5	7.4	4.2	3.7	5.7	3.7	6.5	4.1	8.3	11.5	13.3	0	3.6	4.2	11.6	10.9	4.1	15.5	9.5	3.5	7.3	8.6	11.4	5.9	7	10.9	10.1	19.7	10.3	10.3	13.2	6.2	6.1	12.5	16.7	5.5	5	7.6	34	0	4.2	9.1	4.8	2.6
hsa-mir-92a-1_47_G_a	100	66.7	100	100	92.9	100	50	57.1	0	100	50	50	0	0	50	100	0	100	50	88.9	100	50	88.9	100	80	100	66.7	100	83.3	100	100	50	100	100	100	64.7	100	100	100	100	0	100	100	100	100	0	100	0	83.3
hsa-mir-128-1_72_U_a	25	27.8	0	33.3	17.9	28.6	35.7	25	0	33.3	33.3	27.3	16.7	0	27.8	0	0	100	0	9.1	33.3	30	22.9	28.6	26.7	10.5	33.3	21.1	23.5	25	33.3	16.7	75	0	100	50	0	0	75	0	0	0	62.5	0	0	0	0	42.9	50
hsa-mir-378c_31_A_g	45.5	26.3	25	20	30	16.7	20	41.2	57.9	30	40	33.3	37.5	29.4	31.2	40	33.3	36.4	53.8	28.6	22.2	35.7	26.5	20	25	25	50	38.5	29.4	22.2	57.1	23.8	75	50	50	66.7	100	71.4	85.7	100	57.1	100	26.3	75	33.3	80	50	26.3	38.1
hsa-mir-629_44_U_a	26.7	47.3	41.7	14	30.7	40.7	34	34.8	50	12	60	30	45	30.4	28.3	23.1	41.7	43.2	16.3	24.6	64	34	41.2	44.6	44	34.1	17.6	44.7	44.4	49.2	47.1	43.1	11.1	16.7	0	14.3	0	0	0	0	12.5	0	33.3	12.5	20	0	0	33.3	36.8
hsa-mir-2110_70_C_u	25	0	0	8.3	22.2	33.3	0	0	50	28.6	0	0	100	33.3	0	0	0	50	0	0	0	33.3	23.5	25	20	20	0	33.3	22.2	16.7	66.7	33.3	25	0	0	50	0	33.3	0	0	0	0	75	0	0	0	100	14.3	0
hsa-mir-2110_70_C_a	0	22.2	0	16.7	11.1	0	20	50	0	14.3	0	0	0	0	0	0	0	25	28.6	25	25	0	0	6.2	20	0	0	0	22.2	8.3	0	33.3	0	0	0	33.3	0	16.7	0	0	0	0	0	0	0	0	0	14.3	0
hsa-mir-342_85_A_u	24	21.7	23.8	18.8	24.7	23.9	19.5	21.9	30.2	33.3	25.3	37.5	14.6	24	20.4	14.3	30.8	29.7	25.4	16.4	7.4	16.6	18.4	29.6	27.5	22.8	26.5	17.3	19.9	20	31.2	16.4	0	0	0	0	0	0	14.3	0	0	0	16.4	12.5	12.5	0	0	13.6	25.7
hsa-mir-6510_54_U_a	20	50	100	0	33.3	0	0	60	0	0	0	0	16.7	0	0	0	0	0	0	0	62.5	100	66.7	0	50	20	100	0	0	30.8	50	0	0	0	0	0	0	0	0	0	0	0	0	0	0	0	0	0	0
hsa-mir-196b_37_A_u	55.9	58.6	56.2	33.3	52.2	0	68	55.6	0	50	66.7	50	70.1	48.1	47.4	0	100	45.5	73.7	0	38.1	56.2	55.3	66.7	51.9	84.6	81.9	52.5	66.9	56.2	55.5	66.7	100	0	50	100	0	25	0	0	0	0	66.7	0	0	0	0	53.8	42.9
hsa-mir-27b_82_A_u	28.1	22	24.9	23.8	31.4	28.4	26.5	28.2	17.9	31.4	27.8	22.2	29.8	33.9	20.2	50.4	39	28.6	34.4	26	25.5	29.9	22.4	25.1	29.1	31.6	36.1	24.9	28.9	28.4	33.1	18.9	4.5	4.6	6.9	1.5	4.5	5	5.8	9.9	3.8	7.2	24.7	15.9	25.8	4.8	4.8	23.4	35
hsa-mir-326_81_C_u	0	20	0	16.7	0	0	0	0	66.7	0	100	0	0	0	100	0	0	0	33.3	0	0	0	0	0	0	0	0	0	16.7	0	0	16.7	0	0	0	0	0	0	0	0	8.3	0	40	0	50	0	0	25	0
hsa-mir-326_81_C_a	0	80	0	16.7	0	0	0	0	0	100	0	0	0	0	0	100	0	0	0	0	100	0	100	40	0	100	0	50	16.7	0	0	0	0	100	0	100	100	0	0	0	75	100	13.3	0	50	0	0	25	0
hsa-mir-122_37_U_a	0	0	0	0	0	0	0	0	0	0	0	0	0	0	0	0	0	0	0	0	0	0	0	100	0	0	0	0	0	0	0	0	0	0	0	0	0	0	0	0	0	0	100	0	0	0	0	100	0
hsa-mir-196b_36_G_a	7.6	17.7	13.3	14.8	5	18.2	5.6	8.3	0	20	4.3	2.4	5	6	5.7	33.3	35.7	13.2	2.5	0	4.8	11.1	12.1	8.5	6.4	8	2.6	3.9	5.9	3.6	7.8	10.7	0	0	2.5	0	0	0.9	0	0	0	5.9	9.1	0	0	0	0	17	37.5
hsa-mir-187_58_C_u	0	0	0	0	0	0	0	0	0	0	0	0	0	0	0	0	0	0	0	0	0	0	0	0	0	0	0	0	0	0	0	0	0	0	0	100	0	0	0	0	0	0	0	0	0	0	100	0	0
hsa-mir-330_41_C_u	0	100	0	100	100	0	100	100	100	0	0	0	0	0	66.7	50	0	100	0	25	35.7	0	64.3	50	0	0	0	50	0	0	0	50	0	0	0	0	100	0	0	0	0	0	100	0	0	0	0	0	100
hsa-mir-330_41_C_a	100	0	0	0	0	0	0	0	0	0	0	0	0	0	0	0	0	0	0	50	28.6	100	28.6	50	50	0	0	50	0	100	100	50	0	0	0	0	0	0	100	0	0	0	0	0	0	0	0	100	0
hsa-mir-139_29_U_a	7.1	5.7	0	6.1	0	12	5.7	0	14	9.1	5.3	7.7	7.3	0	12	0	25	5.8	10.7	5	16.7	4.5	9.6	11.4	6.7	12.9	10	5.3	8.8	14.5	9.1	11.5	0	0	0	0	0	0	0	0	0	0	12.6	0	0	0	0	16	17.6
hsa-mir-92a-1_71_G_u	56.3	39.4	35.2	55	59.6	50.5	48.4	49.5	43.7	61.3	42.4	40.5	48.3	27.7	58.9	61	34.1	41.4	60.4	49	21.7	47.3	51.6	53.8	41.8	52.6	65.1	48.4	47.9	55.5	51.4	36.7	44.6	46.4	32.4	37	37	46.4	29.3	0	56.5	30	42.3	44.4	48.6	50	54.5	43.9	41.7
hsa-let-7f-1_29_G_a	85.3	84.6	89.1	78	79.5	75.4	75.5	83.8	86.5	78.7	85.7	86.7	80.5	71.4	85.5	67.4	30.6	80.7	76.7	80.3	64.2	84.5	78.2	77.9	76.5	75.1	62.4	71.2	75.4	67.9	76.6	72.5	31.2	3.5	27.3	19.8	37	3.8	25	25	26.5	66.7	72.1	59.3	70.7	25	28.6	78.9	76.4
hsa-mir-92a-1_71_G_a	24.4	38.5	31.5	31.2	27.5	32	32.4	33.3	18.4	18.3	26.4	31.8	26.7	34	27.7	23.7	34.1	30.9	22.5	30.4	39.5	32.2	30.8	28.8	34.4	31	21.5	29	32.8	30.2	32.8	37.1	38.5	25	41.2	46	38.9	42.9	43.9	50	34.8	30	29.5	44.4	20	50	31.8	32.3	29
hsa-mir-362_63_A_g	0	0	0	0	0	0	0	0	0	0	0	0	0	0	0	0	0	0	0	0	0	0	0	0	0	0	0	0	0	0	0	0	0	0	0	0	0	0	0	0	0	0	0	0	0	0	0	0	0
hsa-mir-3622a_21_G_a	0	0	0	0	0	0	0	0	0	0	0	0	0	0	0	0	0	0	50	0	100	0	0	0	0	0	0	0	0	0	100	0	0	0	0	0	0	0	0	0	0	0	0	0	0	0	0	100	0
hsa-mir-181b-2_39_U_a	9.6	6	8.7	4.2	0	6.2	0	3.3	11.8	4	3.8	1.9	0	0	11.8	20	9.1	0.7	6.2	4.1	14	5.6	9.3	8.8	6.5	7.4	4	6.2	7.2	8	13.9	9.3	19.5	21.9	100	18.1	13.4	16.7	17.6	33.3	23.1	25	5.3	9.1	4.1	0	12.5	7.2	3.4
hsa-mir-215_46_A_c	0	0	100	0	0	0	0	0	0	0	100	100	0	100	0	0	0	100	0	0	0	0	16.7	0	100	100	0	0	0	60	0	50	33.3	83.1	50	66.7	33.3	20.4	77.3	100	100	100	0	100	100	33.3	100	0	0
hsa-mir-585_83_C_a	0	0	0	0	0	0	0	0	0	0	0	0	0	0	0	0	0	0	0	0	0	0	0	0	0	0	0	0	0	0	100	0	0	0	0	0	0	0	0	0	0	0	0	0	0	0	0	0	0
hsa-mir-4662a_28_C_u	50	11.1	0	18.2	60	40	0	80	0	0	0	100	0	16.7	100	100	0	0	0	0	0	0	34.6	57.1	0	66.7	81.5	11.1	0	20	45.5	0	0	0	0	0	0	0	0	0	0	0	0	0	0	0	0	0	0
hsa-mir-4662a_28_C_a	50	88.9	100	81.8	40	60	100	20	0	0	0	0	100	83.3	0	0	0	0	0	100	100	0	65.4	42.9	100	33.3	18.5	77.8	100	80	36.4	100	0	0	0	0	0	0	0	0	0	0	100	0	0	0	0	100	0
hsa-mir-34b_38_C_u	20	0	0	0	0	0	0	0	0	0	0	0	0	0	0	0	0	0	0	0	0	0	0	0	0	33.3	0	0	0	0	0	0	0	0	0	0	0	0	0	0	0	0	0	0	0	0	0	0	0
hsa-mir-34b_38_C_g	80	100	100	0	0	0	100	100	100	100	100	0	0	0	0	0	0	100	100	100	0	0	90.9	100	100	66.7	100	100	0	0	100	0	0	0	0	0	0	0	0	0	0	0	0	0	0	0	0	0	0
hsa-mir-34b_38_C_a	0	0	0	0	0	0	0	0	0	0	0	0	0	0	0	0	0	0	0	0	0	100	9.1	0	0	0	0	0	0	0	0	0	0	0	0	0	0	0	0	0	0	0	0	0	0	0	0	0	0
hsa-mir-487b_74_U_a	0	60	0	0	0	0	0	100	0	0	100	0	50	0	0	0	0	50	0	100	100	0	0	0	66.7	0	0	0	100	0	50	0	0	0	0	0	0	0	0	0	0	0	0	0	0	0	0	0	43.5
hsa-mir-125b-1_75_C_u	15.4	20	0	0	0	0	0	25	50	5	23.9	0	6.7	25	10.5	0	25	7.1	16.7	14.3	16.7	30	23.1	0	14.3	33.3	0	0	14.3	0	12.5	16.7	0	0	0	0	0	0	0	0	0	0	21.9	0	0	0	0	0	15
hsa-mir-374a_34_U_a	60	47.8	0	65.9	48.5	60	55.6	14.3	100	45.5	83.3	50	33.3	50	28.6	50	50	80	33.3	46.2	70.8	57.1	57.1	53.8	45.5	26.7	22.2	57.9	36.4	54.2	57.9	78.6	0	0	0	0	0	0	0	0	0	0	52.4	0	50	0	0	64	64.7
hsa-mir-150_71_A_u	0	15	0	20	0	25	0	16.7	30	0	0	16.7	11.1	20	27.3	0	50	30.4	10	0	15.8	14.3	0	36.4	20	0	45.5	28.6	32.3	20.8	43.8	22.2	0	0	0	0	0	0	0	0	0	0	18.2	0	0	0	0	40	4.8
hsa-mir-30c-1_16_G_u	0	0	0	0	0	0	0	0	100	0	0	0	0	0	0	0	0	0	0	0	0	0	0	0	0	0	0	0	0	0	0	0	50	0	0	0	0	0	0	0	50	0	0	0	0	0	0	0	0
hsa-mir-518d_20_A_u	0	0	0	0	0	0	0	0	0	100	0	100	100	100	0	0	0	100	0	100	0	0	0	0	0	0	100	0	0	0	0	0	0	0	0	0	0	0	0	0	0	0	100	100	0	0	0	0	11.1
hsa-let-7f-2_31_U_a	0	0	0	0	66.7	0	20	0	0	0	0	0	0	0	50	0	0	0	0	0	25	0	0	25	0	33.3	0	0	0	25	40	0	0	0	0	0	0	0	0	0	0	0	11.1	0	0	0	0	0	0
hsa-mir-5001_82_G_u	100	87.5	100	93.3	90.9	100	92.3	100	75	100	100	100	100	75	100	100	0	66.7	83.3	84.6	80	0	100	75	100	50	50	100	100	100	66.7	85.7	100	100	100	100	100	0	0	0	0	100	83.3	100	100	0	0	100	100
hsa-mir-18b_25_U_a	0	33.3	100	71.4	100	100	0	33.3	100	0	0	0	16.7	100	100	0	100	100	57.1	47.4	60	33.3	60	0	0	0	100	33.3	33.3	100	25	14.3	0	100	0	50	100	100	100	100	100	100	0	0	0	100	100	50	66.7
hsa-let-7a-2_27_U_a	63.8	70.8	66.1	62.6	66.7	64.6	66.2	68.8	69.4	59.2	65.7	73.1	57.7	58.1	59.6	64.2	63.2	65.8	61.8	65.5	78	59.4	67.9	63.8	68.8	64.4	51.1	66.8	66.2	64.7	65.5	68.4	70.4	81.5	63.2	75.6	74.5	78.9	76.2	0	73.7	71.4	66.2	81.5	72.2	80	77.8	66.8	67.4
hsa-mir-378c_33_U_a	0	0	0	0	50	0	0	0	0	0	0	0	0	0	0	0	0	0	0	0	0	100	100	0	0	50	0	0	0	0	0	100	0	0	0	0	0	0	0	0	0	0	0	0	0	0	0	0	0
hsa-mir-653_38_A_u	0	0	0	0	0	0	0	0	0	0	0	0	0	0	0	0	0	0	0	0	0	0	0	50	0	0	0	0	0	0	0	0	0	0	0	0	0	0	0	0	0	100	0	0	0	0	0	0	0
hsa-mir-509-1_78_G_u	0	0	0	0	0	0	0	0	0	100	0	0	0	0	0	0	0	0	0	0	25	0	0	100	100	100	0	0	100	100	0	0	100	0	0	0	0	0	0	0	0	0	0	0	0	0	0	0	100
hsa-mir-509-1_78_G_a	100	100	0	0	0	75	100	0	0	100	0	0	0	0	0	0	0	0	0	0	75	0	0	100	100	0	0	0	0	100	0	0	0	0	0	0	0	0	0	0	0	0	100	0	0	0	0	0	100
hsa-mir-10b_51_G_u	37.5	10.5	0	0	0	25	0	0	0	0	0	7.7	50	0	0	0	0	16.7	0	16.4	0	0	19	0	18.2	25	50	9.1	11.5	44.4	23.5	0	0	0	0	0	0	0	0	0	0	0	0	0	0	0	0	0	0
hsa-mir-146a_44_U_a	30	36.4	50	21.1	25	18.8	28.6	0	0	7.1	22.2	50	14.3	30	22.2	0	0	21.9	16.7	40	30.3	22.2	21.1	30.2	20.7	19.2	0	13.5	17.9	13.7	23.3	21.4	45.5	0	0	100	0	0	33.3	0	0	0	26.8	0	18.2	0	33.3	18.2	34.5
hsa-mir-10b_51_G_a	0	31.6	0	0	0	0	0	60	100	0	100	23.1	0	0	50	0	0	0	20	30.9	0	0	33.3	0	45.5	50	12.5	27.3	34.6	11.1	17.6	33.3	0	0	0	50	0	0	0	0	0	0	50	0	25	0	0	0	0
hsa-mir-3607_73_C_a	80	88.9	85.7	85.7	100	66.7	80	100	78.3	100	100	87.2	100	100	73.3	0	100	83.3	87.5	0	50	100	66.7	63.6	57.1	69.2	100	60	62.5	88.9	100	80	0	0	0	0	0	0	0	0	50	100	81.8	0	0	100	0	45.5	95
hsa-mir-376a-2_55_A_g	50	31.2	80	100	100	80	66.7	66.7	50	88.9	75	66.7	89.5	77.8	100	100	100	55.6	100	66.7	100	87.5	85.1	80	26	75	100	73	100	100	56.7	100	84.6	100	85.7	100	100	75	100	100	100	100	75	100	100	80	100	75	11.8
hsa-mir-149_38_G_u	70.1	57.1	50	100	61.7	42.9	66.7	28.6	52.9	87.5	100	50	64.3	45.7	83.3	80	0	44.4	74.3	52.8	32.3	47.4	69.9	62.5	35.7	60.7	73.5	53.8	63.7	63.7	56.3	61.5	100	0	50	100	0	0	100	0	0	0	60	66.7	0	0	100	62.5	40
hsa-mir-149_38_G_a	26	42.9	50	0	34.4	42.9	22.2	71.4	41.2	12.5	0	50	35.7	41.3	16.7	0	0	44.4	20	37.7	58.3	46.6	26.9	25	57.1	32.9	26.5	34.6	29.7	33.8	39.1	23.1	0	0	50	0	100	100	0	0	0	100	40	0	100	0	0	12.5	46.7
hsa-mir-143_48_U_a	41.5	21.1	26.3	25.5	23.2	28.7	45.5	39.1	34.9	31.8	31.6	20	23	26.3	15.6	34.5	37.5	18.9	26.9	34.8	27.6	14.7	30	25	24.3	32.6	29.2	33.8	31.5	39.2	27	28.7	36.1	31	25.6	33.3	34.6	23.9	42.3	16.7	47.8	44.4	38.7	45	39.7	58.3	36.4	48.3	23.5
hsa-mir-210_88_U_a	25.1	39.7	27.1	30.8	59.1	59.7	63.2	36.1	34.5	28.2	35.2	40.3	35.2	36.6	30.9	60.3	25.6	42.2	24.7	40	73.5	34.3	54.2	68.2	73.7	55.6	59.1	63.5	61.5	69.7	68.8	64	66.1	57.5	80.8	68.2	66	60.6	58.4	64.9	67	63.5	37.2	70.6	37.3	60.9	66.3	39.4	38.9
hsa-mir-23a_68_C_u	78	74	83.6	61.9	78.1	69.9	58.3	81.5	73.4	77.4	73.6	64.6	77.6	75.4	66	84.8	85.1	66.6	74.8	67.6	53.1	70.9	74	69.4	67.3	79.3	86.5	66.2	70	77.5	78.2	58	26.7	25	20	50	0	75	0	0	0	50	66.3	25	75	50	100	60.7	67.5
hsa-mir-23a_68_C_g	5	3.4	2.7	9.7	3.8	9.6	11.3	3.3	7.8	7	7.6	5.1	4.2	5.6	4.4	1.4	0	7	3.9	3.9	7	5.7	3.5	7.6	5.4	4	2	7	7.6	3.6	2.6	17.3	26.7	0	20	10	100	25	0	0	50	25	6.2	25	5	0	0	1.1	6.7
hsa-mir-23a_68_C_a	7.5	7.5	8.2	12.4	5.1	9.6	11.3	7.6	6.2	3.5	7.6	8.9	7.3	7.1	8.7	8.3	4.1	13.6	3.5	7	25.6	9.4	9.6	9.2	8.9	6.1	4.4	5.6	7.7	4.7	9.5	10.6	0	50	40	0	0	0	75	0	0	25	13.2	37.5	15	33.3	0	14.6	11.3
hsa-mir-203a_87_A_u	35.2	16.4	36.2	22	33	19.8	21.1	23.7	22.1	26.8	16.4	23.8	23.2	22.5	30.3	46.1	33.3	11.8	48.8	20.6	8	24.2	22.7	26.4	14.6	44	56.1	39.3	39.5	49.5	49.6	20.3	9.6	13.1	21.7	9.8	8.8	12.6	21.6	28.6	8.7	9.7	20	14.7	19.1	0	0	14.6	12.2
hsa-mir-29a_64_U_g	10.8	9.1	4	8.3	5.3	11.1	6.4	7	10.6	8.3	5.9	12.4	8	9.9	9.6	6.8	3.8	6.7	7.3	7.5	7.1	8.4	9.1	7.9	7.7	7.3	6.8	8.6	9.9	13.3	7.2	11.5	32.6	30.9	18.8	43.5	17.8	38.1	38.8	0	24.6	23.4	5	6.3	2.3	0	0	4.9	5.4
hsa-mir-29a_64_U_a	57.3	57.3	46.4	56.4	56.4	52.2	57.8	60	57	45.1	57.9	62.8	51.1	50.5	53.5	51.8	47.6	61	53.3	57.8	69.2	56.5	58.2	50.7	58.7	53.2	47.7	53.9	56.7	51.7	57.6	55.5	52.9	59.3	64.6	48.4	67.8	52.4	55	100	52.5	51.1	58.5	63.5	66.1	100	77.8	60.1	57.9
hsa-mir-211_48_A_u	0	0	0	0	100	0	0	0	0	0	0	0	0	0	0	0	0	0	0	0	0	0	0	0	0	0	0	0	0	0	0	100	0	0	0	0	100	0	0	0	0	0	0	0	0	0	0	0	0
hsa-mir-214_92_U_a	33.3	24.1	12.5	15.2	14.8	26.2	29.6	14.3	21.3	17.3	22.7	22.2	21.6	10.3	35.1	0	0	13.7	30	28.6	30.4	17	29	28.1	29.7	36.4	19.5	27.4	24.4	24	25.2	30.4	7.7	30	26.7	18.8	25	46.2	15.4	11.4	7.5	37.5	33.7	22.2	34.7	37.5	7.1	31	11.3
hsa-mir-30a_69_U_a	31.4	42.7	42.7	41.3	38.7	41.3	34.1	30	44.9	32.4	34.2	29.6	26.9	29.5	34.3	29.3	22.8	31.2	32	42.5	46.9	28.3	46	44.4	48.5	42.4	38.4	45.1	42.8	31.7	38.9	39	30.9	35.5	21.9	41.4	38.1	41.6	50	50	41	30.8	40.8	31.8	29.7	38.5	30.8	32.5	29.5
hsa-mir-29c_40_A_u	0	0	25	0	14.3	11.9	5.1	0	0	0	50	0	10	25	5.3	0	0	6.2	5	0	0	9.1	0	8.7	4	12.5	8.3	10	3.1	4.8	0	3	0	0	0	0	0	0	0	0	0	0	5.6	0	10	0	0	15.9	0
hsa-let-7g_27_U_a	43.5	62.7	29.2	41.1	49.8	51.3	57.7	40.3	31.7	49.3	51.9	67.4	46.5	51.8	45.9	57.1	44	49.8	38.5	57.8	67.3	44	47	51.8	58.9	47.8	32.9	51.5	54.3	58.5	50.4	58.6	66.7	66.7	92.3	87.5	60	87.5	75	0	100	33.3	50.8	76.2	46.3	60	90.9	52.2	53.7
hsa-mir-26a-1_32_G_u	49.3	40.6	55.3	56	55.7	41.2	46.5	50	38.8	47.2	47.3	43.7	58.6	42	56.2	37	28.6	49.4	60.9	52.5	34.5	54.3	36.5	40.8	40.3	44.1	51.2	37.2	43.2	45.2	43.7	34.9	10	8.8	11.6	7.2	9.6	7.8	6.7	22.2	7.8	7.8	47.3	25	49.2	24.1	20	54.1	50.4
hsa-mir-532_43_G_u	0	0	16.7	15.8	15	20	24	0	0	0	0	0	25	33.3	20	0	0	0	20	18.2	12	0	35.5	20.6	6.9	6.7	0	0	6.7	28.6	12.5	6.2	0	0	0	0	0	0	0	0	0	0	9.1	0	40	0	0	33.3	16.7
hsa-mir-26a-1_32_G_a	31	37.3	25.5	23.7	21.7	17.3	28.7	24.4	28.9	27.5	33.6	33.8	23.6	27.2	26.7	26.1	28.6	31.1	21.7	17.8	42.3	27.7	21.4	19.7	25.2	20.5	19	17.6	22.2	18.6	25.2	26.8	12.4	16.8	22.5	11.7	17	13.6	14.2	33.3	14.5	27.5	31.7	42.6	38.4	37.9	26.7	35	35.2
hsa-mir-330_82_C_u	100	0	0	100	0	0	100	0	0	100	0	100	0	0	100	0	0	100	0	100	0	0	100	100	100	0	100	0	0	100	0	0	0	0	0	0	0	0	0	0	0	0	100	0	0	0	0	100	0
hsa-mir-532_43_G_a	12.5	9.1	0	0	12.5	13.3	16	0	0	0	7.7	0	0	0	10	0	0	25	0	0	4	0	3.2	5.9	13.8	0	0	5.6	3.3	7.1	0	3.1	50	50	0	11.1	0	0	0	0	0	0	3	0	0	0	0	0	8.3
hsa-mir-140_45_G_u	50	48	100	53.1	47.4	52.9	57.1	50	50	58.3	50	75	65.2	50	63	77.8	50	61.3	77.8	66.7	57.1	42.3	49.1	60.5	60.7	41.2	60	53.8	63.3	50	63	53.2	0	0	0	0	100	0	0	0	0	0	56.9	0	42.9	0	0	42.9	61
hsa-mir-140_45_G_a	50	48	0	40.6	36.8	35.3	14.3	50	25	33.3	25	25	26.1	40	37	22.2	50	25.8	18.5	23.3	32.1	50	39.6	28.9	31.1	44.1	32.5	42.3	31.7	33.3	25.9	38.3	0	100	0	100	0	33.3	0	0	50	0	37.5	100	42.9	0	0	47.6	36.6
hsa-mir-891a_33_U_a	37.5	0	100	0	0	34.6	50	0	50	0	0	0	0	0	0	0	0	0	0	0	60	0	66.7	50	0	0	100	100	25	0	100	0	0	0	0	100	0	0	0	0	0	0	0	0	0	0	0	0	50
hsa-mir-138-1_84_C_a	0	0	0	0	0	0	0	0	0	0	0	0	0	0	0	0	0	33.3	100	0	100	0	0	0	0	0	0	0	0	0	0	0	0	0	0	0	100	0	0	0	0	0	0	0	0	0	0	100	0
hsa-mir-1307_63_G_u	5.1	13.2	13.6	7	44.4	26.7	40.8	12.9	11.8	15.9	8.2	13.1	16	9	13	33.3	4.5	27.2	41.9	16.7	21.3	26.1	42.2	30.4	22.8	27.8	27.3	42.5	25	37.5	55.9	28.3	0	0	0	30	0	0	40	100	0	0	26.8	50	14.3	0	0	25.3	31.4
hsa-mir-1307_63_G_a	23.5	25	27.3	13.1	50	66.7	53.1	29.4	23.5	27.4	23	27.9	22.2	19.4	21.3	55.6	9.1	41.3	25	20.7	72.3	15.2	51.1	67.1	70.2	58.3	63.6	57.5	71.7	46.9	38.2	67.4	7.7	0	0	10	0	0	0	0	0	0	69.5	50	64.3	50	0	73.3	51.4
hsa-mir-199a-1_29_A_u	81.2	70.6	42.9	64.7	66.7	70	50	40	50	82.1	55.6	70	63	47.1	41.7	72.7	50	58.3	66.7	73.5	63.6	65.5	58.3	71.1	67.7	70.6	66.7	68.5	53.4	57.7	63.9	52.4	50	0	25	0	0	0	0	0	0	0	54.5	50	42.9	0	0	46.7	65.8
hsa-mir-561_48_A_u	0	0	0	0	0	0	0	0	0	0	0	0	0	0	0	0	0	0	0	0	0	0	0	0	0	0	0	0	0	0	0	0	0	0	0	0	0	0	0	0	0	0	0	0	0	0	0	0	0
hsa-mir-16-2_74_A_u	5.9	10.7	50	10.7	17.2	25	7.1	0	0	9.1	0	16.7	0	18.2	14.3	20	0	8.3	11.5	11.5	3.8	20	33.3	13.8	0	30	24.4	30	8.3	20.8	8.3	14.3	0	0	0	0	0	0	0	0	0	0	0	100	0	0	0	0	3.1
hsa-mir-23b_42_G_u	0	100	0	100	50	0	0	0	0	0	0	0	0	0	0	0	0	50	0	0	50	0	66.7	100	0	0	0	0	0	0	0	0	0	0	0	0	0	0	0	0	0	0	25	0	0	0	0	0	0
hsa-mir-3934_47_G_a	0	100	0	0	20	0	0	0	0	0	0	0	0	0	0	0	0	0	0	0	0	100	50	66.7	0	0	0	0	100	50	0	0	0	0	0	100	100	0	0	0	0	0	100	0	100	0	0	33.3	0
hsa-mir-34c_68_U_a	16.7	40	60	0	100	20	23.5	0	20	12.5	0	0	33.3	0	0	50	0	16.7	19.4	0	0	33.3	24.7	29.4	40	16.7	50	0	15.8	0	36.4	0	0	25	0	0	0	25	0	0	0	0	9.1	0	0	0	0	100	0
hsa-mir-195_75_A_u	0	0	0	0	0	0	0	0	33.3	0	0	0	0	0	0	0	0	0	0	12.5	0	0	0	0	0	25	0	0	0	0	0	0	0	0	0	0	50	0	66.7	0	0	0	0	0	0	0	0	0	0
hsa-mir-218-1_48_U_a	33.3	16.7	100	50	21.4	16.7	50	100	50	66.7	0	0	40	0	66.7	0	0	22.2	33.3	25	20	50	42.2	36.4	25	53.3	71.4	58.8	50	61.5	16.7	41.7	0	0	50	0	50	0	0	0	0	0	50	0	25	0	0	22.2	8.3
hsa-mir-550a-1_44_C_a	0	33.3	0	14.3	33.3	0	0	0	0	0	0	0	0	100	0	0	0	0	0	25	0	0	22.2	33.3	0	0	0	0	0	0	28.6	0	0	0	0	0	0	0	0	100	0	0	0	0	0	0	0	0	0
hsa-mir-1269a_89_C_u	50.8	36.1	74.1	42.8	100	0	32.4	48.5	100	0	0	34.1	53.7	50	71.4	50	0	34	0	0	32.3	44.4	31.3	52.8	25.6	50	68.1	40.8	0	39.2	0	0	0	0	16.7	20.7	0	0	0	0	0	0	0	0	57.1	0	0	0	0
hsa-mir-1269a_89_C_a	45.3	61.2	25.9	51.8	0	0	61.8	45.6	0	0	0	63.6	43.9	50	21.4	50	0	62.3	0	0	67.7	53.1	66.9	42.8	71.6	41.7	24.6	54.3	0	58.9	0	0	0	0	83.3	77	0	0	0	0	0	0	0	0	28.6	0	0	0	0
hsa-mir-432_37_A_u	0	22.2	0	0	0	25	0	0	0	20	0	50	0	100	0	0	0	0	0	0	0	50	0	0	21.9	50	50	14.3	50	0	0	0	0	0	0	0	0	0	0	0	0	0	0	0	0	0	0	0	50
hsa-mir-103a-1_71_A_u	27.2	15.5	25.6	21.7	24.3	16.8	21.3	24.3	22.9	25	14	20.7	20	18.3	22	21.1	30.4	17.8	31.1	19.3	14.7	19	23.1	27.4	16.8	23.1	22.7	15.9	17.6	21.6	20	16	5.5	4.2	0	2	1.8	3.2	2.2	0	3.7	0	13.9	7.1	21.2	0	0	17.1	18.9
hsa-mir-3614_38_C_a	0	0	0	0	0	100	0	0	0	0	100	0	0	0	0	0	0	100	0	0	0	0	100	50	50	50	0	0	50	0	0	50	100	0	0	50	50	0	0	0	100	0	0	0	0	0	0	0	0
hsa-mir-199a-1_70_G_a	100	100	0	0	0	100	100	0	100	100	0	100	0	100	0	100	0	0	0	100	100	0	58.3	33.3	33.3	100	100	45.5	42.9	50	33.3	50	0	0	0	0	0	0	0	0	0	0	33.3	0	0	0	0	100	0
hsa-mir-141_82_U_a	35.1	47.6	33.3	48.4	66.7	66.7	100	40.1	59	23.1	38.5	37.2	38.4	40.7	46.4	0	0	45.5	41.9	55.5	50	38.3	0	0	0	0	0	0	0	0	60	0	62.5	100	0	88.2	94.7	85.7	71.4	50	66.7	100	41.4	62.5	37	100	71.4	43	27.5
hsa-mir-320a_47_G_a	18.2	35.6	9.1	19.6	33.8	22.2	25.8	42.9	9.5	35	14.3	27.3	25.8	42.1	28.6	45.5	23.1	20.9	22.2	54	41.9	47.8	29.2	31.2	20	25	20	32.2	25.2	42.5	41.2	21.3	29.2	33.9	24	38.6	35.1	38.9	28.3	15.4	21.6	32.3	23.2	18.2	0	16.7	41.2	9.2	31.7
hsa-mir-432_36_G_u	50	24.1	0	33.3	0	15.4	66.7	100	100	22.2	0	0	22.2	40	50	33.3	0	26.3	0	22.2	0	10	30.9	40	15.5	35.3	25	19.6	36.6	0	22.6	14.3	0	0	0	0	0	0	0	0	0	0	50	0	33.3	0	100	60	13.7
hsa-mir-766_86_C_u	18.4	11.9	14.3	9.1	13	10.9	11.7	8	11.4	18.9	26.7	11.1	17.8	11.3	5.5	23.8	60	7.4	10.5	7.3	10.5	13.2	9.6	14.3	12.8	10.2	10.8	12.1	15.8	32.8	21.4	18.7	0	0	0	6.7	14.3	10	22.2	0	0	50	14.7	0	3.2	0	0	8.3	12.1
hsa-mir-148a_66_C_u	26.8	16.1	11	16.2	19.4	16.8	14.9	17.6	24.1	23.4	39.1	36	22.9	15.8	27.6	23.8	37.8	18.7	15.2	12.3	11.1	20.2	10.7	17	22.7	15.9	22.1	22.3	20.7	20.1	22.5	32.8	8.4	8.5	10	8.4	6.5	10.9	6.2	7	6	9.2	23.3	8.1	13.7	8.5	10.6	17.4	17.3
hsa-mir-766_86_C_a	22.4	8.4	14.3	9.1	4.3	16	7.3	8	9.1	13.2	20	11.1	20	5.7	16.4	14.3	6.7	16.7	8.6	3.3	14	11.3	15.2	7.1	12.8	20.4	15.4	10.1	11.8	19	21.4	22	8.3	20	0	26.7	14.3	20	22.2	0	28.6	0	10.6	25	6.5	0	33.3	15	1.4
hsa-mir-135a-1_40_U_a	0	0	0	100	0	0	0	0	0	0	0	0	0	0	0	0	0	0	0	0	0	0	0	0	0	0	0	0	0	0	0	0	0	0	0	0	0	0	0	0	0	0	0	0	0	0	0	100	0
hsa-mir-26a-2_13_A_c	0	20	0	20	0	33.3	0	0	0	0	0	0	0	0	0	0	0	0	0	0	0	0	0	0	0	0	0	0	0	0	50	0	0	0	0	0	0	0	0	0	0	0	0	16.7	0	100	0	0	0
hsa-mir-148a_66_C_a	7.8	14	4.9	7	6.8	10.3	5.6	8.2	9.2	10.5	9.1	8	8.8	8.4	8.8	8.9	7.6	8.2	6.5	5.6	9.7	9.6	4.8	9.5	10.8	12.1	10.6	7.1	11.5	7.4	7.4	12.5	9.5	8.1	10.2	12.4	20.7	11.2	14.5	20.9	15.7	13	13.5	16.7	9.8	6.8	10.6	17.1	7.1
hsa-mir-29b-2_74_U_a	0.5	0.8	0.7	0.2	0.2	0.6	0.4	0.5	0.9	0.1	0.3	0.6	0.2	0.3	0.3	0.2	0.2	0.1	0.5	0.3	0.4	0.2	0.9	0.3	0.5	0.6	0.6	0.7	0.6	0.9	0.7	0.8	8.6	6.7	15.4	28.6	13.5	33.3	25	0	16.7	0	0.2	1.8	0.3	33.3	25	0.3	0.4
hsa-mir-519e_62_U_c	0	0	0	0	0	0	0	0	0	0	0	0	0	0	0	0	100	0	0	0	100	0	0	0	0	0	0	0	0	100	0	0	0	0	0	0	0	0	0	0	0	0	100	0	0	0	0	0	11.3
hsa-mir-483_30_U_a	0	0	0	0	28.1	0	0	0	0	0	0	0	0	0	0	0	0	0	0	22.3	0	0	25	0	0	0	0	0	75	0	0	0	0	0	0	0	0	0	0	0	0	0	0	0	0	0	0	0	0
hsa-mir-142_77_A_u	0	0	0	0	0	0	0	0	0	33.3	0	0	0	100	0	0	0	0	0	0	0	0	0	0	25	0	28.6	0	0	0	0	0	0	0	0	0	0	0	0	0	0	0	0	0	0	0	0	0	22.2
hsa-mir-30b_76_C_a	0	7.7	0	10.5	11.1	20	0	20	27.3	12.5	0	0	16.7	50	12.5	0	0	25	0	6.2	0	0	17.6	16.7	0	0	0	0	0	0	0	0	0	0	0	66.7	25	50	0	0	42.9	0	0	0	0	0	0	12.5	0
hsa-mir-126_50_A_u	0	0	0	0	0	0	0	0	0	0	0	0	0	0	0	0	0	0	0	0	0	0	0	0	0	0	0	0	0	0	100	0	0	0	0	0	0	0	0	0	0	0	0	0	0	0	0	0	0
hsa-mir-526a-1_29_A_g	0	100	100	100	100	100	0	100	100	100	0	0	100	100	0	100	0	100	100	100	0	0	100	100	100	100	100	0	0	0	0	100	0	100	100	0	100	100	100	0	100	100	100	0	100	0	0	100	7.1
hsa-mir-92b_82_C_a	8.7	9.8	4.3	7.5	4.8	12.8	7.7	7.3	10.3	7.6	14.1	5.6	5	5.9	4.9	10.1	10.2	5.2	1.5	7.4	13.4	5.8	7.7	7.8	6.6	6.8	5.9	5.7	7.8	4.2	6.3	10.5	16.5	17.4	21	35.2	28.1	14.7	20.1	5	23.9	23.3	10.5	32	9.7	23.5	19.6	9.3	4.6
hsa-mir-30c-1_78_U_a	0	0	0	0	0	0	0	0	0	0	50	100	0	0	100	0	0	0	0	0	0	0	0	0	0	0	0	0	100	100	0	0	0	0	0	0	0	0	0	0	0	0	0	0	100	0	0	66.7	0
hsa-mir-1185-2_72_C_u	0	100	0	0	0	100	0	100	0	0	0	0	100	100	0	0	0	100	0	100	0	0	0	0	0	0	0	100	100	0	0	0	0	0	100	0	0	0	0	0	0	0	0	0	0	0	0	0	0
hsa-mir-320a_72_A_u	37	31.1	42.1	39.5	40.7	23.8	33.3	38.1	25.8	33.3	30	25	23.1	15.8	22.2	28.6	33.3	22.7	52	25.7	29.1	27.3	33.9	28.6	24.1	46.9	35.7	16.1	30.5	25	25.5	36.4	5.9	0	0	0	5.9	25	0	0	10	0	24.5	0	25	0	0	35.7	30.3
hsa-mir-320a_72_A_g	7.4	9.8	10.5	7.9	5.9	7.1	13.3	4.8	3.2	0	5	0	0	5.3	7.4	21.4	16.7	9.1	4	10.8	10.1	9.1	5.5	8	16.7	21.9	3.6	11.3	8.5	2.1	14.9	11.4	41.2	16.7	0	36.7	17.6	25	14.3	0	30	25	6.1	40	0	0	16.7	0	0
hsa-mir-142_76_G_u	50	60	50	58.8	8.3	47.6	0	10	50	46.2	40	62.5	26.3	22.2	51.7	0	0	30	33.3	6.2	18.4	46.2	41.7	30.4	40	35	28	22.9	29.7	41.3	35.9	24.2	0	0	0	0	0	0	50	0	0	0	45.7	0	50	0	0	0	42.9
hsa-let-7a-3_27_G_a	0	0	0	0	0	0	0	0	0	0	0	0	0	0	100	0	0	0	0	0	0	0	0	0	0	0	0	0	7.1	0	0	0	100	0	0	0	0	0	100	0	0	0	0	0	0	0	0	0	0
hsa-mir-212_93_C_u	33.3	100	0	15.4	100	0	50	33.3	0	0	33.3	0	0	0	40	100	0	28.6	0	100	50	75	66.7	66.7	40	44.4	0	66.7	42.9	12.5	0	31.2	54.5	0	0	57.1	100	0	0	0	0	0	20	0	0	0	0	0	83.3
hsa-mir-452_38_C_a	12	18	0	0	100	10	10.7	33.3	12.5	0	14.3	0	0	16	16.7	0	0	9.5	0	0	14.3	11.1	9.1	21.8	0	4.3	0	19	0	5	9.4	50	50	0	0	28.6	0	0	0	0	0	0	20.4	33.3	0	0	0	13.3	0
hsa-mir-212_93_C_a	33.3	0	0	30.8	0	0	0	33.3	0	0	16.7	0	0	0	0	0	0	14.3	25	0	0	25	11.1	0	0	11.1	50	8.3	28.6	37.5	20	25	18.2	100	0	42.9	0	0	0	0	0	0	20	100	0	0	100	100	16.7
hsa-mir-411_37_C_u	0	0	0	0	0	0	0	100	0	0	0	0	0	0	0	0	0	25	0	0	0	0	25	0	0	0	0	0	0	0	50	0	0	0	0	0	0	0	0	0	0	0	0	0	0	0	0	0	41.7
hsa-mir-585_64_G_a	0	0	0	0	0	0	0	0	0	0	0	0	0	0	0	0	0	0	0	0	0	0	0	0	0	0	0	0	0	0	0	0	0	0	0	0	0	0	0	0	100	0	0	0	0	0	0	0	0
hsa-mir-411_37_C_a	0	100	0	0	100	0	0	0	0	0	0	0	100	100	0	0	0	50	100	0	0	0	75	0	71.4	50	0	60	0	0	50	100	0	0	0	0	0	0	0	0	0	0	0	0	0	0	0	0	16.7
hsa-mir-654_38_U_c	0	42.9	0	0	0	0	0	0	0	0	0	0	0	0	0	0	0	100	100	100	0	0	0	100	33.3	0	0	0	0	0	0	0	0	0	0	0	0	0	0	0	0	0	0	0	0	0	0	0	20
hsa-mir-335_74_U_a	0	100	0	70	70.3	66.7	75	80	0	75	100	50	100	50	42.9	100	100	100	83.3	58.3	100	71.4	61.5	100	81	100	100	75	85.7	100	66.7	100	100	100	100	88.9	100	100	0	0	0	0	81.8	100	100	0	0	50	80
hsa-mir-375_62_G_u	22.9	15	20.7	16.9	0	1.1	9.1	12	10.2	15.7	18	17.6	0	5.3	19.2	0	42.9	5.8	5.5	13.4	0	17	0	0	0	0	0	0	0	0	0	0	3.9	1.4	0	3.4	2.7	9.8	4	7.1	5.3	1.1	3.1	0	2.5	0	5	2.3	3.2
hsa-mir-375_62_G_a	75	80.9	79.3	80.6	100	95.7	90.9	84	87.8	79.9	79.3	82.4	100	84.2	73.1	100	42.9	86.5	90	83.8	96	76.6	100	100	100	100	100	100	100	100	0	100	82.6	84.5	100	84.8	87	74.6	87	57.1	80.9	88	92.7	100	94.2	60	90	92.1	93.5
hsa-mir-181b-1_97_C_u	16.7	12.5	66.7	12.9	20	28.6	66.7	33.3	100	17.9	18.2	25	33.3	0	20	0	50	22.2	16.7	11.6	16.7	50	20	35.3	16.7	20	8.3	0	14.3	50	0	0	0	0	0	0	0	0	0	0	0	0	14.3	0	20	0	0	17.4	33.3
hsa-mir-4697_77_C_u	0	0	0	0	0	0	0	0	0	0	0	0	0	0	0	0	0	0	0	0	0	0	0	0	0	0	0	0	0	0	0	0	0	0	0	0	0	0	0	0	0	0	0	0	0	0	0	0	0
hsa-mir-140_86_G_a	39.3	15.4	31.2	16.2	40	24.1	23.1	42.9	31.2	35.7	39.3	0	18.2	41.7	21.7	18.2	0	21.1	19	42.4	23.8	29.2	31.1	32	32.6	33.3	34.9	32.1	35.7	35.6	26.3	23.1	32.2	21.4	35.7	34.6	29.4	17.6	29.6	25	9.5	31.6	26.6	40	28.6	7.1	10	27.6	44.4
hsa-mir-4697_77_C_a	0	0	0	0	0	0	0	0	0	0	0	0	0	0	0	0	0	0	0	0	0	0	0	0	0	0	0	0	0	0	0	0	0	0	0	0	0	0	0	0	0	0	0	0	0	0	0	0	0
hsa-mir-378a_27_G_u	66.7	34.5	14.3	15.8	44	5	21.4	30.8	20.8	66.7	33.3	100	40	42.9	38.2	75	100	44.4	50	25.9	19	37.5	34.9	36.8	47.1	42.1	52	31.2	20.8	31.8	43.8	28.9	10	0	33.3	0	0	8.3	11.1	0	11.1	33.3	48.5	0	66.7	0	0	26.3	34.8
hsa-mir-378a_27_G_a	0	20.7	28.6	10.5	18	35	7.1	7.7	20.8	33.3	16.7	0	13.3	0	14.7	25	0	0	7.7	7.4	23.8	33.3	11.6	26.3	11.8	23.7	8	18.8	16.7	22.7	10.4	23.7	20	14.3	50	16.7	100	41.7	0	0	22.2	16.7	18.2	50	16.7	14.3	100	31.6	8.7
hsa-mir-181a-1_46_U_a	42.1	46.3	39.8	38.2	36.2	45.4	36.8	41.3	42.9	32.1	32.7	31.7	44.2	39.8	37.9	37.3	47.1	29.6	39.9	25.5	38.2	36.8	43.3	34.5	39.4	42.1	47.7	43.1	52.8	49.5	36.3	46.7	4.4	6.5	2.2	7.7	5.2	0.6	2.8	20	11	2.6	44.2	11.2	42.4	6.7	5.6	49.1	37.9
hsa-mir-25_74_C_u	34.6	27.8	34	31.6	30.8	33.4	29.8	28.3	27.2	36.5	31.9	32.2	30.5	23.4	35.5	38.3	37	26.7	48.3	24.2	21.4	36.7	29.7	36	26.7	37.6	47.4	31.9	36.3	40.2	30.9	30.9	12.9	15	18.6	14.7	14.6	16.5	15.3	14.3	19	12.8	28.7	5.8	27.4	14.8	11.4	25.9	28.3
hsa-mir-188_37_G_u	100	88.9	100	66.7	68.8	100	72.7	66.7	100	66.7	100	0	100	100	60	100	100	57.1	100	66.7	58.3	50	57.1	80	40	66.7	100	100	75	100	50	50	0	0	0	0	0	0	0	0	0	0	16.7	100	100	0	0	100	100
hsa-mir-191_80_U_a	0	0	0	25	0	100	0	0	0	0	0	0	0	0	0	0	0	0	50	0	50	100	100	0	0	0	0	0	100	0	0	100	100	0	0	0	0	0	0	0	0	0	100	100	0	0	0	0	50
hsa-mir-25_74_C_a	57.6	65.3	57.2	61.8	63.3	57.3	62.9	64	58.8	50.8	57.3	61	59.8	65.9	59.5	54.8	48.1	61	43.1	68	68.5	53.7	63.2	54.1	64.3	53.2	44.6	58.5	53.8	53.5	62.3	60.4	83.2	83.3	78	81	78.6	75.2	80.3	85.7	77.1	73.3	61.7	88.5	67.4	85.2	83.5	64.5	61.2
hsa-mir-188_37_G_a	0	11.1	0	33.3	31.2	0	18.2	33.3	0	0	0	0	0	0	20	0	0	42.9	0	33.3	41.7	50	42.9	20	60	33.3	0	0	25	0	50	50	0	0	0	0	0	0	0	0	0	0	83.3	0	0	0	0	0	0
hsa-mir-92a-2_74_G_u	0	0	0	0	0	0	0	0	0	0	50	0	0	0	0	0	0	0	0	0	0	0	0	0	0	0	0	0	0	0	0	0	0	0	0	0	0	0	0	0	0	0	0	0	0	0	0	0	0
hsa-mir-6761_29_G_u	0	100	0	0	0	0	0	0	0	0	0	100	100	0	0	0	0	100	0	0	0	0	100	100	100	100	0	100	100	0	100	75	0	100	0	50	0	0	0	0	100	0	66.7	0	0	0	0	75	0
hsa-mir-2682_80_C_u	0	0	0	85.7	0	0	100	0	0	100	0	0	0	100	0	0	0	0	0	0	0	0	100	100	0	0	0	100	0	100	100	0	0	0	0	0	0	0	0	0	0	0	0	0	0	0	0	0	0
hsa-mir-127_44_U_a	12.1	11	4.4	9.3	14.9	11.7	8.9	8.4	11.8	3.8	7.1	5.2	7.6	7.1	7.4	6.7	4.9	7.1	4.2	7.2	12.3	8.3	12.5	6.6	6.7	11.3	11.9	13.7	10.8	14.9	10.9	10.3	24	17.6	24.7	21.2	33.3	16.2	19.2	30	32.4	31.6	13.6	26.7	28.6	37.8	20	14.8	4.2
hsa-mir-34a_45_G_u	24	20	45.7	23.3	27.6	20.8	20.8	31.6	36.7	49.1	34.7	29.7	26.4	26.2	50.5	26.1	40	31.2	35.6	28.1	18.4	31.4	32	25.6	15.4	22.2	19.9	18	21.6	14.7	28.8	14.9	12.4	17	29	5.5	11.9	6.2	14.1	50	10.3	4.3	36.8	28.6	53.3	0	16.7	43.3	36.4
hsa-mir-182_50_G_u	78.6	50	50	50	57.4	66.7	50	71.4	25	50	100	66.7	66.7	50	64.3	100	0	0	87.5	60	40	41.2	100	100	50	78.6	66.7	73.3	77.8	62.5	44.4	0	0	100	0	0	100	0	50	0	50	0	0	71.4	0	0	0	0	100
hsa-mir-34a_45_G_a	3.3	9.7	10.9	8.8	16.4	8.5	3.9	7.9	6.7	11.8	13.7	5.4	10.3	13.8	4.5	8.7	13.3	11.5	21.9	11	18.4	13.6	10.7	13	5.7	7.4	8.2	3.6	9.4	5.8	10.6	7.5	20.7	14.9	22.6	16.9	15.3	9.4	14.1	0	12.8	34.8	11.7	25	12.5	0	8.3	13.3	11.2
hsa-mir-1307_40_C_a	0	100	100	60	50	100	0	50	0	66.7	50	25	0	25	100	0	100	33.3	40	42.9	0	0	50	60	25	0	0	66.7	0	0	33.3	33.3	0	100	0	66.7	100	100	0	0	66.7	66.7	75	100	0	0	100	57.1	100
hsa-mir-182_50_G_a	14.3	50	0	30	31.5	33.3	16.7	21.4	37.5	0	0	25	33.3	50	28.6	0	0	100	12.5	30	40	41.2	0	0	50	7.1	33.3	13.3	0	37.5	33.3	50	100	0	0	50	0	0	0	0	50	66.7	0	28.6	0	100	0	0	0
hsa-mir-196a-2_48_U_a	0	0	0	0	54.5	0	0	0	0	0	0	50	0	0	0	0	0	0	55.6	50	69.2	50	58.3	0	0	0	8.3	0	0	0	0	0	0	0	0	0	0	50	66.7	0	0	100	0	0	0	0	0	0	0
hsa-mir-629_82_C_u	20	28	0	16.1	9.7	12.5	7.1	0	28.6	13	27.3	25	42.9	6.2	41.7	33.3	10	13.6	28.2	13	50	21.4	21.4	16	33.3	0	60	35	10.7	35.7	36.8	17.6	0	0	0	0	0	0	0	0	0	0	11.8	0	30	0	0	0	18.5
hsa-mir-199a-1_69_G_u	10.5	10.3	16.7	13	15	12.7	10.8	12.1	7.1	13	14.1	16.9	13.7	18.8	11.7	20	0	16.4	12.7	13.7	11.2	17.1	11	9	13.3	11.6	12.2	11.1	9.3	7.1	14.5	8.8	5.5	0	10	7.1	3.6	0	2.9	0	5.6	0	11.9	0	13.8	0	13.3	8.9	20.8
hsa-mir-1180_62_U_a	25	0	0	9.5	0	0	0	10	0	66.7	33.3	26.7	18.2	0	13.6	0	0	30	28.6	17.6	0	16.7	0	0	0	0	0	0	0	0	0	0	0	0	0	25	25	0	60	0	0	100	0	0	100	100	0	100	0
hsa-mir-199a-1_69_G_a	79	78.5	71.9	74	63.7	67.9	68.5	77.6	77.8	78.9	71.8	74.6	67.2	61.8	72.9	60	88.9	68.3	77.5	64.3	70.8	70.1	50.7	63.3	59.3	57	68.4	52.1	63.8	69.3	61.7	57.7	27.3	57.1	30	24.3	32.1	40	29.4	100	33.3	40	71.2	100	79.3	50	13.3	80.4	68.2
hsa-mir-210_50_C_u	25	0	0	40	16.7	0	0	33.3	0	0	0	0	0	33.3	0	0	0	25	12.5	12.5	12.5	0	20	20	0	0	22.2	14.3	33.3	0	25	33.3	100	0	0	0	50	0	0	0	0	0	25	0	0	0	0	33.3	0
hsa-mir-210_50_C_a	25	0	0	20	33.3	50	0	33.3	50	0	0	0	0	0	50	0	0	0	0	12.5	12.5	0	20	0	20	25	22.2	14.3	16.7	20	50	16.7	0	0	0	0	0	0	0	0	0	0	25	0	0	0	0	33.3	0
hsa-mir-877_20_G_a	0	20	100	8.3	0	100	8.3	0	100	100	0	0	0	0	0	100	0	0	0	0	7.7	100	0	5.3	0	0	0	0	0	0	100	0	0	0	0	16.7	0	0	0	0	4	7.1	0	0	50	0	0	12.5	0
hsa-mir-425_77_A_u	0	0	0	33.3	66.7	100	40	0	0	0	50	0	0	0	42.9	0	0	0	20	33.3	0	0	0	25	50	0	0	0	66.7	100	60	0	42.9	0	0	0	0	100	100	0	0	0	0	0	50	0	0	33.3	100
hsa-mir-342_84_C_a	1.7	1.4	0	1.6	0.5	0.5	0.9	0	0.7	1.5	1.3	1.5	0	2.4	1.2	3.4	0	2	0	0.4	1.8	1.7	1.1	0.8	2	1	3	2.7	1.7	2.6	1.6	2.9	14.5	9.7	8.7	23.4	7.9	16.2	16.8	14.3	16.7	22.3	1.3	3.8	0.8	15.6	16.1	2.2	2
hsa-mir-589_47_U_a	100	0	0	0	0	100	25	0	100	100	0	0	0	0	0	0	0	100	0	0	100	0	80	80	0	0	0	33.3	100	100	100	0	100	0	0	0	0	0	0	0	0	0	0	0	0	0	0	100	0
hsa-mir-7703_77_G_u	0	0	0	0	0	0	0	0	0	0	0	0	100	0	0	0	0	0	0	0	100	0	0	100	50	0	0	0	0	100	0	0	0	0	0	0	100	0	0	0	0	0	0	0	0	0	100	100	0
hsa-mir-449c_58_U_a	0	0	0	0	0	0	0	0	0	0	100	0	0	0	0	0	0	100	0	0	0	0	0	0	0	0	0	0	0	0	0	66.7	100	0	100	0	0	100	0	0	0	100	0	0	0	0	0	0	0
hsa-mir-199b_50_G_u	0	0	0	0	0	0	0	0	0	0	0	0	0	100	0	0	0	0	0	0	0	0	0	0	0	0	0	0	0	0	0	100	0	0	0	0	0	0	0	0	0	0	33.3	0	0	0	0	0	0
hsa-mir-330_81_G_u	0	0	0	0	100	50	0	0	0	0	0	0	0	0	0	0	0	33.3	14.3	0	11.1	0	6.7	0	33.3	100	0	0	0	0	25	0	0	0	0	0	0	0	0	0	0	0	0	0	0	0	0	33.3	0
hsa-mir-342_60_G_a	0	100	100	0	100	0	0	0	0	0	100	0	0	0	0	0	0	0	0	100	100	100	0	0	100	0	100	100	100	100	100	75	0	100	100	100	0	100	100	0	0	0	100	0	0	0	0	0	100
hsa-mir-125b-1_38_G_a	0	0	0	33.3	0	0	0	0	0	0	33.3	0	100	50	0	0	0	0	0	50	0	0	0	0	0	0	0	0	0	0	0	0	0	0	0	0	0	0	0	0	0	0	0	0	0	0	0	0	0
hsa-mir-194-1_37_C_u	0	0	0	0	0	0	0	0	0	0	0	0	100	0	0	0	0	0	0	0	0	0	0	0	0	33.3	0	0	0	11.1	0	0	0	0	0	0	0	0	0	0	0	0	0	0	0	0	0	0	0
hsa-mir-519b_12_C_a	100	100	0	100	100	100	0	100	100	0	0	100	100	100	0	0	100	100	100	100	100	100	0	100	100	100	100	0	0	100	0	100	100	0	100	0	100	100	0	0	100	0	100	100	100	100	0	0	68.3
hsa-mir-194-1_37_C_a	100	100	0	100	100	100	0	100	100	0	100	100	100	100	100	100	100	100	100	100	40	100	100	100	100	66.7	100	100	100	88.9	100	66.7	0	66.7	100	100	100	7.7	100	0	0	0	100	100	50	0	0	100	100
hsa-mir-381_71_G_u	0	0	0	0	0	0	0	0	0	0	0	0	0	0	0	0	0	0	0	0	0	0	0	0	0	50	0	0	0	100	0	0	0	0	0	0	0	0	0	0	0	0	0	0	0	0	0	0	60
hsa-mir-196a-1_18_A_c	13.4	26.6	5.7	0	2.8	0	41.7	25.8	0	0	0	0.2	34.8	60	40	0	100	0	3.5	0	1.3	2.9	0.8	0	71.4	20	3.2	16.7	3.7	24.1	2.6	0.6	2.2	100	66.7	0	100	2.5	0	100	0	0.1	0	0	0	0	1	100	100
hsa-mir-381_71_G_a	0	0	0	0	0	100	0	0	0	0	100	0	0	0	0	0	0	100	0	0	0	0	100	0	100	50	100	100	50	0	0	0	0	0	0	0	0	0	0	0	0	0	0	0	0	0	0	0	40
hsa-mir-223_91_G_u	68.2	50	70	57.8	48.3	63.7	78.5	56.8	35.7	72.7	45.9	20	71.4	75.6	74.5	66.7	60	63.7	70	56.8	68.1	59	68.8	52.9	55.7	54.7	72.1	66.7	56.1	48.3	67	57.6	14.3	0	33.3	0	0	22.2	0	0	0	50	64.9	33.3	80	100	0	22.2	61.4
hsa-mir-223_91_G_a	13.6	9.1	20	13.3	20.7	18.6	6.2	16.2	35.7	13.6	32.4	20	25	17.8	13.7	20	30	15.6	3.3	16.2	9.7	13.1	10.8	25.2	13.7	17	13.5	10.5	13.5	18	13.1	20.7	28.6	100	0	25	50	11.1	25	0	0	0	20.2	33.3	0	0	0	55.6	25.7
hsa-mir-26a-1_8_C_g	0	0	0	0	0	0	0	0	0	0	0	0	0	0	0	0	100	0	0	0	0	0	0	0	0	0	0	0	0	0	0	0	0	0	0	0	0	0	0	0	0	0	0	0	0	0	0	0	0
hsa-mir-411_20_A_g	24	4.4	0	23.5	0	0	16.7	18.2	16.7	3.7	0	20	13.5	8.1	33.3	0	0	7.4	27.3	0	0	7.7	2.4	0	2.7	0	7.1	4.7	10	0	1.6	7.7	10	12.5	0	40	0	0	20	0	0	33.3	5.9	0	33.3	25	14.3	3.1	2.1
hsa-mir-1269a_88_G_a	10.9	27.2	11.5	13.2	26.7	0	22.5	8.2	30.4	0	0	14.9	11.9	22.6	9.4	10.4	0	13.1	0	0	26.8	18.1	29.5	15.1	28.7	27.2	6.8	10.8	0	11.5	33.3	33.3	0	0	0	13.5	0	0	0	0	0	0	0	0	27.4	0	0	0	0
hsa-mir-148a_27_U_a	18.8	10.5	5.9	14.3	11.5	31.2	6.2	3.7	12	20	10.5	9.1	6.9	9.8	18.2	0	0	3.3	8.2	9.2	4.9	3.8	20.9	7.7	15	15.6	17.9	11.8	15.8	7.8	9.8	15.6	50	0	0	0	100	100	0	0	50	0	3.6	0	12.1	0	0	11.8	6.5
hsa-mir-30d_30_G_u	81.8	85.7	0	96.9	75.7	93.8	60	87.5	88.9	88.2	100	100	81.8	0	72.2	66.7	50	83.3	55.6	92.9	75	76.9	68.4	80.6	68	83.3	70	77.8	65.5	84.8	73.3	62.5	37.5	0	100	75	37.5	0	50	100	25	50	69.4	100	100	50	33.3	86.7	85.7
hsa-mir-30d_30_G_a	9.1	0	0	0	2.7	0	30	12.5	11.1	11.8	0	0	18.2	0	22.2	16.7	16.7	16.7	11.1	0	25	7.7	10.5	13.9	20	11.1	20	11.1	20.7	6.1	20	25	50	0	0	25	50	0	16.7	0	25	0	25	0	0	50	66.7	13.3	14.3
hsa-mir-23c_87_C_a	0	0	0	0	0	0	0	0	0	0	100	0	0	0	0	0	0	0	0	0	0	0	0	100	100	0	0	100	0	0	0	0	0	0	0	0	100	0	0	0	0	0	0	0	0	0	0	0	0
hsa-mir-30e_81_G_u	24.4	15	27.1	21.3	20.8	20.8	19.2	14.3	16.7	22.6	24.7	26.6	20.7	22.8	25.2	21.9	40.7	21.3	33.8	15	15.5	24.3	20	18.7	14	24.4	42.2	19.3	23.9	26.5	17.6	21.6	36.4	0	33.3	14.3	14.3	25	12.5	100	7.7	0	15.6	28.6	17.5	50	66.7	20.9	32.7
hsa-mir-30e_81_G_a	70.6	81.8	68.2	74.6	75.1	73.3	75.3	80.8	78.3	69.5	70.7	67.7	71.4	70.9	70.3	73.4	54.2	73.1	60.9	78.1	77.4	73.2	75.9	77.1	80.8	70.5	54	75.2	70.1	69.8	76.7	70.8	45.5	71.4	33.3	57.1	64.3	25	50	0	69.2	80	80.3	42.9	78.1	0	0	73	62.8
hsa-mir-203b_78_C_u	66.7	0	0	0	42.1	50	0	0	100	0	0	50	0	0	42.9	50	0	25	32.6	34.4	20	50	33.3	0	0	100	100	16.7	37.5	0	0	0	0	0	0	0	0	0	0	0	0	0	100	0	0	0	0	0	0
hsa-mir-106b_74_U_a	52.2	67.7	71.4	57.4	68	77.8	74.4	70.8	70	50	90	69.7	70.6	61.5	62	28.6	0	45.5	59.1	67.5	75	46.9	70.7	69.4	72.7	57.1	66.7	60	58.7	60.6	63.6	62.9	73.3	100	50	77.8	83.3	66.7	69.2	0	66.7	100	48	100	25	0	100	54.5	50
hsa-mir-590_78_U_a	0	0	0	33.3	0	0	0	0	0	0	0	0	0	0	0	0	0	0	0	0	100	0	50	0	0	0	0	0	0	0	0	50	0	0	0	0	0	0	0	0	0	0	0	0	0	0	0	0	0
hsa-mir-181a-2_64_G_u	50	80	100	100	100	60	100	50	0	100	100	100	100	100	100	0	0	33.3	100	84.6	0	25	81.8	100	77.8	100	50	71.4	100	60	60	60	0	0	0	100	0	50	0	0	50	0	100	0	100	0	0	0	0
hsa-mir-299_61_C_u	0	0	0	0	0	0	0	0	0	0	0	0	0	0	0	0	0	0	0	0	0	0	0	0	33.3	0	0	0	0	0	33.3	0	0	0	0	0	0	0	0	0	0	0	0	0	0	0	0	0	100
hsa-mir-744_88_C_u	22.9	13.8	14.3	14.6	10.6	22.9	6.7	10.4	7.7	17.2	29.2	15.7	18.6	22.1	4.7	33.3	37.5	10.9	7.1	6.1	18.8	11.1	10.1	11.5	12.7	11.7	19	15.4	20.1	8.9	23.9	18.8	0	0	9.1	0	0	0	20	0	0	0	28.3	0	14.3	0	0	17.6	12.7
hsa-mir-183_89_C_u	0	0	0	100	0	0	0	0	0	0	0	0	0	0	0	0	0	0	0	0	0	66.7	0	100	0	0	0	0	0	0	0	100	0	0	0	0	0	0	0	0	0	0	0	0	0	0	0	0	0
hsa-mir-299_61_C_a	0	100	0	0	0	0	0	100	0	0	0	0	0	0	0	0	0	100	0	0	0	0	0	0	66.7	0	0	100	100	0	66.7	100	0	0	0	0	0	0	0	0	0	0	0	0	0	0	0	0	0
hsa-mir-651_38_U_a	50	90	0	0	100	50	100	100	0	0	0	0	0	0	100	0	0	50	0	66.7	0	100	80	40	66.7	0	0	0	100	90	100	100	0	0	0	0	0	0	0	0	0	0	66.7	0	0	0	0	100	0
hsa-mir-363_72_A_u	14.1	16.4	0	8.3	9.1	5.9	2.7	9.5	0	0	0	10.7	14.3	50	11.1	13	25	0	0	6.2	7.7	16.1	5.7	12.5	10.4	13.1	0	2.6	8.9	4	14.3	7.1	0	0	0	25	0	0	0	0	0	0	10.5	0	9.5	0	0	0	9.1
hsa-mir-363_72_A_g	78.9	76.4	100	91.7	81.8	94.1	83.8	76.2	100	87.5	90	83.9	81	50	66.7	75.9	75	89.5	100	76.7	69.2	74.2	84.9	75	72.8	75.4	100	94.7	80.2	88	71.4	82.1	100	0	100	50	100	100	100	0	100	0	71.1	0	42.9	100	50	75	63.6
hsa-mir-200c_67_G_u	35.9	29	22.9	31.3	27	26.3	27.1	22.6	31.7	40.4	30.2	29	27	21.3	26.2	27.7	0	22.9	31.7	20.8	17.9	39	25.5	37.1	24.9	40.2	51.2	33.1	35.9	35.5	29.7	20.8	12.8	7.1	12.5	12.9	10.4	12	0	0	10.7	0	36.8	13.3	30.1	50	14.3	24.8	31.4
hsa-mir-200c_67_G_a	60.2	67.1	71.1	64.8	69.3	69.3	67.7	72.6	64.1	55.8	66.7	67.5	70.2	74.8	71.1	69.5	100	73.5	65	73.6	77.2	57.1	70	60.3	70.7	56.8	44.6	61.9	60.6	61.5	66.8	73.4	81.4	85.7	70.8	77.4	75.3	76	95.7	50	78.6	81.8	58.7	76.7	65.6	50	57.1	71.6	64.6
hsa-mir-370_69_U_a	0	13.5	0	0	0	16.7	20	16.7	0	7.1	0	20	6.2	3.4	0	0	0	0	0	22.2	0	0	10.3	7.1	7.6	0	33.3	15.2	4.8	16.7	0	16.7	0	0	0	100	0	0	0	0	0	0	0	0	20	0	0	22.2	6
hsa-mir-449b_40_C_u	0	21.1	0	0	0	0	0	0	0	0	0	0	0	0	0	0	0	25.9	0	0	0	0	0	0	0	0	0	0	0	0	0	0	0	0	0	0	0	0	0	0	0	0	0	0	0	0	0	0	0
hsa-let-7g_83_C_u	83.2	84.1	80	74.1	85.6	78.4	83.1	82.1	71.8	83.2	74.6	78	86.4	83.5	78.4	87.5	78.7	81.2	75.2	86.5	82	74	84.8	79.5	81.1	89.1	90.3	86.6	86.3	90.8	86.9	83	46.2	50	50	66.7	66.7	0	37.5	100	57.1	50	85.8	66.7	89.7	0	0	82.9	83.6
hsa-mir-125a_14_G_c	0	33.3	0	100	0	33.3	0	0	0	0	0	0	0	0	0	0	0	0	0	0	0	0	0	0	0	33.3	0	50	0	0	0	0	0	100	0	0	0	0	0	0	0	0	0	0	0	0	0	0	0
hsa-mir-125a_14_G_a	0	0	0	0	0	0	0	0	0	0	0	0	0	0	0	0	0	0	0	50	0	0	100	0	0	66.7	0	0	0	0	0	100	0	0	0	100	100	0	50	0	0	0	50	0	50	100	0	0	0
hsa-mir-181b-1_58_U_a	24.6	45.5	40.5	23.3	47.1	60.8	53.5	23.9	41.9	28.1	27	25.7	26.8	25.6	32.1	48.3	29.6	14.7	25.2	22.5	34.7	26.5	67.1	56.7	62.2	64.5	37.5	51.9	58.6	63	46.4	54.2	7.5	10.7	9.4	9.8	6.7	3.2	8.4	12.5	13.4	8.7	37.7	3.4	38.4	3.7	4.7	40.6	14.3
hsa-mir-3130-2_32_C_a	50	75	75	0	18.8	0	0	0	100	40	50	0	0	60	33.3	0	25	25	50	0	50	50	21.4	0	50	100	66.7	14.3	42.9	20	20	50	0	0	0	0	0	0	50	0	0	0	0	0	0	0	0	0	0
hsa-mir-181c_88_C_u	0	0	0	20	0	100	50	0	0	0	0	0	0	0	0	0	0	0	0	30	0	0	43.8	66.7	0	50	0	50	40	50	20	0	0	0	0	0	100	0	0	0	0	0	100	0	0	0	0	40	0
hsa-mir-181c_88_C_a	0	0	0	60	0	0	50	0	0	0	0	100	100	0	100	0	0	0	0	50	100	0	37.5	0	100	50	0	33.3	60	33.3	60	0	0	0	0	100	0	0	50	0	100	0	0	0	0	0	0	40	0
hsa-mir-93_72_A_u	21.7	8	11.1	9.1	21.4	15.8	15	20.8	10	25	32.1	16.7	12.5	10	11.3	0	10	8	14.6	12.1	7.8	16.7	13.6	17.5	5.3	18.2	14.7	18.2	20.6	13.3	22.5	13.2	50	0	33.3	18.2	44.4	0	100	0	37.5	16.7	19.6	100	11.1	100	0	21.9	20
hsa-mir-16-1_13_U_a	0	0	0	0	0	0	0	0	100	100	0	0	0	0	0	0	0	0	100	0	100	100	0	0	100	0	0	100	100	0	100	0	100	0	50	0	100	100	100	0	0	0	0	66.7	0	100	0	0	50
hsa-mir-99a_35_G_a	83.9	87.6	86.1	88.4	88.1	93.4	86.5	86.4	94.6	88.1	88.9	87.3	79.3	75.6	89.9	83	0	80.6	84.3	84.4	90.3	78.5	90.4	86.8	89.7	85	88.9	88.3	89.6	86.4	79	92.5	87.5	40	100	90	62.1	66.7	70	0	50	0	90.1	50	88.5	0	50	86.8	83.1
hsa-mir-1306_76_G_u	100	60	100	85.7	88.9	0	100	0	50	0	50	0	0	0	50	0	0	100	100	75	0	100	50	66.7	50	100	33.3	75	66.7	66.7	50	0	0	0	0	0	0	0	0	0	0	0	0	0	0	0	0	100	100
hsa-mir-21_69_G_u	40.6	30.8	45.8	25.7	47.1	28.5	26.8	20	29.2	28.2	30	21.2	21.4	18.2	25	16.7	0	28.2	55.6	39	16.3	21.4	35.2	42.2	34.2	38.8	44.3	39.3	35.8	24	42.7	30.6	9.7	30	39.2	15.1	37.5	14.3	15	33.3	27.3	21.7	38.3	35.7	36.4	0	0	53.3	19.4
hsa-mir-29a_40_U_a	0	33.3	0	100	66.7	75	0	0	0	0	25	0	0	0	0	100	0	0	0	0	100	0	0	50	0	0	100	33.3	0	0	0	0	0	0	0	28.6	25	0	0	0	0	0	14.3	80	0	100	0	0	0
hsa-mir-21_69_G_a	12.5	19.2	16.7	5.7	5.9	9.3	6.1	20	12.5	7.1	10	6.1	14.3	6.1	3.1	11.1	20	9.4	0	5.1	14	14.3	5.5	8.1	12.5	14.6	8.6	8	8.3	0	4.9	4.5	11.1	0	17.6	14.3	12.5	14.3	25	0	0	4.3	11.3	21.4	9.1	0	0	0	11.1
hsa-mir-27a_71_C_u	6.5	5.3	3.9	8.2	5.3	9	7.4	6.3	4.8	8.4	6.4	5.6	6.1	6.1	5.1	12.6	14.7	6.8	5.4	5.4	4.4	4.9	5.5	6.8	5.1	5.2	5.8	4.7	5.9	4.9	3.7	9.4	18.7	20.3	20.5	24.7	16.2	20.9	25.2	27.6	20.1	23	5.3	16	6.1	35.8	25.2	6.4	4.6
hsa-mir-138-2_34_C_u	0	0	0	0	0	0	0	0	0	0	0	0	0	0	0	0	0	50	0	0	0	0	0	0	0	0	0	0	0	100	0	0	0	0	0	0	0	0	0	0	0	0	0	0	0	0	0	0	0
hsa-mir-5579_51_A_g	0	66.7	0	52.9	61.8	100	0	66.7	25	0	0	0	100	100	0	0	0	100	0	0	66.7	0	0	0	100	0	0	0	0	0	100	0	100	0	0	0	0	100	0	0	0	0	0	0	0	0	0	0	0
hsa-mir-128-1_71_U_g	5.2	5.9	9.1	9.4	4.1	6.7	8.2	8.3	19.4	2.9	6.5	4.8	5.8	7.1	3.7	15	11.1	2.6	3.5	9	8.2	5.7	7.9	4.1	9.5	4.4	8.3	5.5	7.2	6.6	6	10.3	19.3	24	26.7	20.8	20.5	33.3	14.3	66.7	19.4	22.2	6.7	40	11.8	33.3	23.1	8.1	2.9
hsa-mir-128-1_71_U_a	16.9	33.1	18.2	17.6	16.5	30	18.9	14.6	27.8	17.1	29	23.1	16.5	23.8	20.7	25	66.7	17.9	8.8	21.2	37.7	28.7	25.2	19.9	26.3	27.4	16.7	25.8	19.5	17.8	25	29.9	64.2	56	55.6	66.9	56.4	60	59.2	33.3	64.5	55.6	16.9	60	17.6	66.7	69.2	27	14.7
hsa-mir-134_29_G_a	17.2	20.3	14.3	17.5	18.5	15.5	16.7	9.1	15.7	17.3	16.6	11.3	16.5	13.7	24.1	21.8	17.2	17	18.3	16.1	13.2	15.5	14.7	14	12.8	16.2	14.2	15.3	22.9	5.9	17.1	18.8	28.6	42.9	30.6	28.8	44.4	23.9	22.9	26.3	41.9	24.1	22.6	40	13.5	31.7	40.9	28	14.2
hsa-mir-497_25_A_g	0.6	2.6	1.1	2.1	0.9	0	1.3	1.1	8.8	1.7	3.2	2.4	1.9	0.8	2.2	0	0	0.5	2.9	1.3	0.3	0.8	0.4	1.7	0.8	2.4	2.7	1.9	2.5	2.4	0.2	2.8	4	6.2	0	2.7	12	2.6	9.6	3.8	15.2	8.1	7.9	1.3	4.9	5.6	1.2	6.2	2
hsa-mir-671_54_G_u	0	100	0	0	0	0	0	0	0	0	0	100	100	0	0	0	100	100	0	0	0	0	0	0	0	0	0	0	0	0	0	0	0	0	0	0	0	0	0	0	0	0	0	0	0	0	0	0	0
hsa-mir-328_70_C_u	62.5	68.9	69.7	85.7	81.8	76.3	74.6	83.9	70.6	87	74.3	73.9	84.2	89.3	80.8	86.7	86.4	82.6	86.1	78.9	74.8	87.2	80.6	76.6	70	76.2	76.9	84	80.2	81.5	75.4	76	65.3	72.7	91.7	60.5	68.9	75	83.3	100	72.4	60	77.8	88.9	72.3	63.6	66.7	69.7	66.7
hsa-mir-328_70_C_a	34.4	31.1	21.2	14.3	16.1	18.4	22.4	12.9	26.5	10.9	22.9	26.1	13.2	7.1	17.9	13.3	13.6	16.3	13.9	17.5	23.4	12.8	18.7	21.9	29.1	23.8	20.5	15.1	18.2	14.8	23.1	24	30.6	22.7	8.3	37.2	29.5	18.8	16.7	0	24.1	33.3	20.8	0	24.6	22.7	33.3	28.6	33.3
hsa-mir-125b-2_78_A_u	0	23.1	0	100	80	50	0	22.2	33.3	100	0	100	50	0	0	57.1	0	0	0	0	41.7	100	17.6	0	0	71.4	0	83.3	57.1	35.3	73.9	11.1	33.3	33.3	0	25	37.5	100	100	0	0	0	50	0	100	0	0	25	100
hsa-mir-181d_59_U_a	0	0	0	0	0	0	0	0	0	0	0	0	0	0	0	0	0	0	0	2.8	14.3	0	4.5	25	0	0	0	28.6	0	0	0	9.1	100	0	0	25	0	0	25	0	0	0	10	0	0	50	0	12.5	0
hsa-mir-135a-1_27_U_c	0	33.3	100	1.2	100	100	0	0	100	6.7	100	0	100	100	100	100	100	100	100	74.5	100	66.7	7.7	100	50	0	0	100	50	90	0	0	66.7	3.4	50	50	4.3	66.7	100	100	66.7	100	52.6	15.4	12.5	100	100	56.2	16.7
hsa-mir-30d_68_U_a	0	0	0	0	0	0	0	0	28.6	0	0	0	0	50	25	0	0	0	16.7	0	18.2	0	3.2	0	0	4.8	0	0	0	0	0	8.3	0	0	100	42.9	62.5	0	100	0	40	100	0	100	0	0	33.3	0	0
hsa-mir-181a-1_55_A_c	0	0	0	0	0	0	0	0	0	0	0	0	0	0	0	0	0	0	0	0	0	0	0	0	0	0	0	0	0	0	0	0	0	0	0	0	0	0	0	0	0	0	0	0	0	0	0	0	0
hsa-mir-101-2_47_G_c	0	4.3	0	3.2	0	0	0	0	0	0	9.1	0	0	8.3	0	0	0	100	0	50	0	12.5	14.3	0	16.7	100	0	12.5	0	10	25	20	20	50	33.3	0	22.2	0	11.1	0	3.6	0	20	0	33.3	0	0	22.2	0
hsa-mir-101-2_47_G_a	0	0	0	0	25	50	25	0	0	5.3	0	0	5	0	13.3	0	0	0	0	0	25	12.5	42.9	25	33.3	0	50	12.5	28.6	10	0	20	40	0	0	28.6	22.2	50	22.2	0	3.6	0	10	50	0	0	0	11.1	33.3
hsa-mir-148b_84_U_a	30.3	44.6	37.7	35.2	11.1	48.7	26.4	39.4	49.7	34.2	51.1	25	42.9	28	25.7	50.2	62.1	29.3	22.6	20.8	24.8	33.3	48.7	37.5	44.8	32.6	46.8	53.9	50.4	47	46.7	70.9	1.2	3.7	0.6	9.7	6.3	2.1	6.6	3.7	2.5	0	46.2	2	45.4	0.8	1	57.8	47.9
hsa-mir-99b_6_C_a	30.8	16.7	33.3	25.9	20	36.8	27.3	100	50	25	25	60	40	0	20	40	66.7	28.6	28.6	14.9	15.8	11.1	17.9	11	6.3	4.3	18.2	4.5	13	7.5	7.7	7.6	11.9	0.6	3.5	1.1	0.6	0.4	0.9	25	39.3	30	9.3	84.2	0	50	0	44.4	40
hsa-mir-326_80_C_u	87.8	89.4	89.7	96.8	90.7	85.9	95	88.4	87.2	87.5	88.4	95.3	78.9	92.1	91.1	82.9	89.3	90.3	89.2	94.7	92.8	91	96.2	94.5	86.2	88.7	89.3	87	87.4	89.8	92	89	98.5	95.3	96.8	97.9	98.6	98.2	98.5	100	98.2	97.8	93.7	97.7	91.1	96.9	96.7	88.5	87.8
hsa-mir-326_80_C_a	10.6	7.8	8.5	2.1	5.6	12	3.3	10.4	10.3	10.4	9.7	2.9	18.5	6.8	7.3	14.5	9.4	7.9	7.1	4.1	5.2	6.8	2	3.9	13	9.4	9.6	8.8	10.6	8.9	6	9.4	0.5	3.5	3.2	1.7	0.7	1.8	1.1	0	0.4	1.4	5	1.1	4.9	2.4	1.6	8.4	10
hsa-mir-99b_68_G_u	50	58.3	50	78.6	100	50	77.8	0	0	88.9	50	0	0	0	100	0	0	50	70	81.8	33.3	66.7	76	73.5	81.2	60	100	64.7	70	71.4	25	92.3	50	100	50	50	0	0	100	100	50	0	53.8	100	100	0	100	54.5	100
hsa-mir-218-1_51_C_u	0	0	0	0	0	0	0	0	0	0	0	0	0	0	0	0	0	0	0	0	100	0	0	0	0	0	0	0	0	0	0	0	0	0	0	0	0	0	0	0	0	0	0	0	0	0	0	0	0
hsa-let-7e_75_C_u	0	66.7	0	75	66.7	100	0	0	0	25	100	0	0	0	0	0	0	0	100	38.9	50	66.7	12.5	40	18.2	40	50	55.6	36.4	40	33.3	0	0	0	100	0	0	0	0	0	0	0	80	0	100	0	0	66.7	0
hsa-mir-99b_68_G_a	25	25	0	21.4	0	25	22.2	0	0	11.1	50	0	0	0	0	0	0	12.5	20	12.1	0	0	12	11.8	18.8	20	0	17.6	20	0	25	7.7	50	0	50	25	0	100	0	0	0	0	38.5	0	0	0	0	27.3	0
hsa-let-7e_75_C_a	0	33.3	0	25	33.3	0	0	0	100	75	0	0	0	100	100	0	100	0	0	61.1	50	33.3	87.5	60	81.8	60	50	44.4	54.5	60	33.3	0	0	0	0	0	0	0	0	0	0	0	20	0	0	0	0	33.3	0
hsa-mir-30b_39_G_u	54.5	31.1	40	58.3	54.1	35.3	51.7	66.7	35.7	64.1	26.3	30.8	58.3	50	36.1	50	66.7	37.9	59.5	45.8	25.9	58.5	47.4	55.6	33.8	47.1	57.6	39.6	49.5	41.5	36.1	40.4	11.1	14.3	66.7	40.7	15.8	57.1	14.3	0	42.9	54.5	44.3	8.3	34.6	0	33.3	33.5	43.8
hsa-mir-30b_39_G_a	36.4	63.1	60	38.1	36.7	60.8	44.8	33.3	53.6	28.2	63.2	69.2	37.5	50	58.3	41.7	33.3	48.3	35.1	45.8	68.5	37.7	44.4	40.6	65	48.6	33.3	52.7	47.7	48.8	55.6	50.9	66.7	71.4	33.3	48.1	78.9	42.9	85.7	0	42.9	18.2	50.2	91.7	61.5	50	66.7	58.8	46.9
hsa-mir-374b_63_G_a	100	0	0	0	0	0	0	50	0	0	0	0	0	0	0	0	0	0	0	0	100	0	0	0	0	0	0	0	0	100	0	0	0	0	0	0	0	0	0	0	0	0	100	0	0	0	0	0	0
hsa-mir-30e_16_C_u	0	0	0	0	0	0	0	0	0	0	0	0	0	0	0	0	0	0	0	0	100	0	0	0	50	0	0	0	0	0	0	0	0	0	0	0	0	0	0	0	0	0	0	0	0	0	0	0	0
hsa-mir-30e_16_C_a	0	50	0	33.3	0	100	50	0	50	0	100	0	0	0	0	0	0	100	0	100	0	0	37.5	66.7	50	0	0	50	33.3	100	100	57.1	100	100	50	25	33.3	33.3	40	0	50	33.3	100	0	100	0	0	100	100
hsa-mir-409_69_U_a	14.3	13	0	50	0	20	0	25	0	11.1	0	0	20	16.7	0	33.3	0	31.8	50	20	0	28.6	21.2	0	15.9	0	0	17.6	22.2	0	14.3	0	20	0	0	100	0	0	0	0	0	0	25	100	0	0	0	28.6	17.4
hsa-mir-30a_5_C_a	60	85.7	50	33.3	80	100	100	50	80	100	50	66.7	0	100	0	100	0	87.5	100	88.9	100	100	85	87.5	83.3	90.9	100	85	85.7	91.7	100	81.8	83.3	97.5	71.4	80.8	80	100	100	0	63.6	25	94.1	0	0	0	0	100	100
hsa-mir-30a_30_G_u	66.7	73.7	50	57.1	80.8	100	50	42.9	64.3	91.7	60	50	100	0	0	100	0	50	50	67.6	73	45.5	78.9	73.8	81.2	81.8	100	74.5	73.2	88.9	87.5	60	60	50	50	85.7	14.3	66.7	0	0	0	0	73.3	0	55.6	0	0	33.3	71.4
hsa-mir-30a_30_G_a	0	0	0	0	3.8	0	0	0	0	0	0	25	0	0	0	0	0	22.7	0	2.9	8.1	9.1	6.1	0	3.1	6.8	0	5.5	7	2.6	3.1	13.3	0	25	0	0	0	0	0	0	0	0	10	0	11.1	0	0	0	7.1
hsa-mir-17_38_G_u	0	0	0	0	75	100	66.7	0	0	0	0	0	0	0	0	0	0	0	0	100	0	0	0	0	0	0	100	100	0	100	0	0	0	0	0	0	0	0	0	0	0	0	0	0	0	0	0	0	0
hsa-mir-26a-2_38_U_a	9.1	9.5	25	5.9	3.1	4.8	6.2	0	0	0	11.8	0	0	0	0	33.3	0	6.7	0	5.3	12.5	0	12.1	4.2	7.4	3.8	0	7.4	12.5	0	9.1	12.5	33.3	50	50	0	66.7	0	0	0	0	0	0	33.3	6.2	0	0	0	0
hsa-mir-196a-1_29_C_u	100	50	100	100	56.8	0	0	100	33.3	100	0	75	0	100	0	0	0	0	67.4	20	53.1	57.1	65.5	83.3	100	100	90	0	76.5	100	42.9	75	0	0	0	0	0	100	33.3	0	0	50	50	0	100	0	0	100	0
hsa-mir-17_38_G_a	50	100	0	0	0	0	0	0	0	0	0	0	0	0	0	0	0	100	0	0	0	100	0	66.7	0	100	0	0	0	0	0	0	0	0	0	0	0	0	0	0	0	0	0	0	0	0	0	0	0
hsa-mir-199a-2_55_G_u	0	0	0	0	0	0	0	0	0	0	0	0	0	0	0	0	0	0	100	0	0	0	0	0	0	0	0	0	5	0	0	0	0	0	0	0	0	33.3	0	0	0	0	9.1	0	0	0	0	0	0
hsa-mir-3127_34_G_u	0	75	0	0	37.5	50	75	0	0	0	50	100	0	0	100	0	0	50	75	85.7	0	50	0	66.7	0	0	100	0	100	0	0	100	0	0	0	0	0	0	0	0	0	0	60	0	0	0	0	50	100
hsa-mir-26b_35_U_a	0	0	0	16.7	10	25	8.3	16.7	25	25	23.1	14.3	0	0	0	0	0	10	0	50	13.3	26.7	37.5	12	15.4	23.5	20	23.5	6.2	33.3	17.6	28.6	0	0	0	0	0	0	0	0	0	0	14.3	0	0	0	0	18.8	10
hsa-mir-196a-1_29_C_a	0	25	0	100	38.6	100	100	100	33.3	0	100	25	100	100	100	100	0	100	20.9	20	46.9	28.6	27.6	16.7	0	0	6.7	100	17.6	100	42.9	25	100	0	0	100	0	0	33.3	0	0	0	50	0	0	0	100	0	0
hsa-mir-199a-2_55_G_a	0	0	0	0	0	0	0	0	0	0	0	0	0	0	0	0	0	0	0	50	0	0	0	0	20	0	0	10.5	0	0	0	0	0	0	0	0	0	0	0	0	0	0	54.5	0	0	0	0	50	50
hsa-mir-520f_21_A_g	0	100	100	100	100	100	0	100	100	100	0	0	100	100	0	100	0	100	100	100	100	0	100	100	100	100	100	0	0	100	0	100	0	100	100	0	100	100	100	0	100	100	100	100	100	0	0	100	43.1
hsa-mir-4326_35_G_u	50	66.7	0	0	0	60	16.7	0	25	66.7	66.7	0	33.3	0	0	0	100	66.7	50	0	0	33.3	0	72.2	55.6	50	50	40	66.7	50	100	0	0	0	0	0	0	0	0	0	0	0	20	0	0	0	0	33.3	0
hsa-mir-4326_35_G_a	50	33.3	0	100	0	40	83.3	0	75	33.3	33.3	0	66.7	0	0	100	0	33.3	50	0	50	33.3	0	22.2	33.3	25	50	60	33.3	50	0	0	0	0	0	0	0	0	0	0	0	0	80	0	0	0	0	66.7	100
hsa-mir-181b-2_38_U_a	21.3	43.2	29.8	21.6	50.8	64.4	55.1	23.8	40.6	26.4	24.1	23.8	25.9	22.1	29.4	48.3	29.6	13.1	23.1	20.8	31.9	24.4	68.2	59.7	58.9	61.3	39.5	53.8	59.4	65.5	46.4	54.3	7.7	10.6	11.1	9.4	6.7	3.3	8.3	12.5	12.8	8	36	6.2	36.7	0	4.3	39.5	14.4
hsa-mir-7-3_55_C_u	0	0	0	100	0	0	100	100	0	0	100	0	0	0	0	0	0	0	0	0	0	100	0	0	0	0	0	0	0	0	0	0	0	0	0	0	0	0	0	0	0	0	0	0	0	0	0	0	100
hsa-mir-7-3_55_C_a	0	0	0	0	100	0	0	0	0	0	0	0	0	0	0	0	0	0	100	0	0	0	0	0	0	0	0	0	0	0	0	0	0	0	0	0	0	0	0	0	0	0	0	0	0	0	0	0	0
hsa-mir-181b-2_41_G_u	57.1	87.5	100	83.3	0	0	0	100	0	100	50	50	50	50	75	0	100	72	50	75.6	66.7	100	100	0	0	100	0	0	0	0	0	0	83.3	0	0	0	66.7	0	100	0	100	0	100	100	0	0	50	0	0
hsa-mir-517c_14_A_u	0	0	100	0	0	0	0	0	0	0	0	0	0	100	0	0	0	100	100	100	100	0	0	0	0	0	100	0	0	0	0	0	0	0	0	0	0	0	0	0	100	0	0	0	0	0	0	0	19.5
hsa-mir-942_37_U_a	100	0	50	33.3	62.5	66.7	54.5	42.9	66.7	50	100	40	0	100	14.3	50	0	62.5	7.1	0	75	100	57.9	66.7	60	36.4	28.6	75	20	75	75	100	0	0	0	0	0	0	0	0	0	0	80	0	100	0	0	100	62.5
hsa-mir-301a_76_C_u	100	100	0	85.7	100	0	100	100	0	100	0	100	100	0	100	100	0	100	100	100	100	100	100	100	100	0	0	100	50	100	100	100	0	0	0	0	0	0	0	0	0	0	0	0	0	0	0	0	0
hsa-mir-615_83_C_u	0	50	0	0	73.1	100	42.9	0	25	100	0	70.6	50	0	75	0	0	100	88.9	0	32.8	0	53.8	25	0	50	20	0	80	30.8	75	0	0	0	0	0	0	0	0	0	0	0	33.3	0	0	0	100	0	0
hsa-mir-361_69_C_u	15.4	19.4	15.4	7.4	16.7	47.7	18.2	17.6	16.7	14.3	31.8	0	33.3	50	12.9	70	66.7	14.3	18.2	12.2	6	14.3	30.4	20	25	14.7	35.3	27.6	25	16.4	27	27.8	0	0	0	100	0	0	0	0	0	0	22.2	0	0	0	0	28.6	23.5
hsa-mir-615_83_C_a	100	50	0	0	19.2	0	57.1	0	50	0	0	29.4	50	0	25	0	0	0	11.1	0	63.5	100	38.5	75	0	50	80	0	20	61.5	25	0	0	0	0	0	0	0	100	0	0	0	66.7	0	0	0	0	0	0
hsa-mir-519e_58_C_a	0	100	0	100	100	0	0	0	0	100	100	0	0	0	0	0	0	100	100	100	100	100	100	0	0	100	100	100	100	100	0	100	100	100	100	0	0	0	0	0	0	0	0	0	0	0	0	0	9.9
hsa-let-7a-1_28_U_a	62.9	69.5	64.7	61.2	65.5	63.4	64	66.2	67.2	58.7	64	71.3	56	58.3	58.7	62.3	61	64.3	60.2	64.3	74.1	58.3	66.3	61.7	68.2	63	48.8	66	65	62.7	64.2	67.5	62.7	70.4	52.2	66.7	72.9	70	72.7	0	58.3	55.6	62.9	80.6	67.5	80	70	63.2	65.3
hsa-mir-340_37_U_a	0	2	0	2.6	0	12	0	8	7.1	7.1	0	9.1	0	0	4.3	0	0	0	0	1.7	4.2	11.5	2	1.7	6.7	0	0	13	5.1	10	0	15.5	42.9	0	0	50	85.7	0	0	0	0	33.3	4.4	0	0	0	0	3.6	3.4
hsa-mir-487b_73_U_a	0	8	0	25	0	0	0	0	0	14.3	0	0	0	8.3	33.3	0	0	0	0	0	0	0	15.8	0	4.7	0	0	0	8.3	25	0	0	0	0	0	0	0	0	0	0	0	0	0	0	0	0	0	11.1	4.4
hsa-mir-30c-2_6_C_u	0	0	0	0	0	0	0	0	50	0	0	0	0	0	0	0	0	0	0	0	0	0	0	0	0	0	0	0	0	0	0	0	50	0	0	0	0	0	0	0	100	0	0	0	0	0	0	0	0
hsa-mir-202_49_G_a	0	0	0	0	0	0	0	0	0	0	0	0	0	0	0	0	0	0	0	0	0	100	0	0	0	0	0	100	0	0	0	0	0	0	0	0	0	0	0	0	0	0	0	0	0	0	0	0	0
hsa-mir-449a_38_U_a	0	88.2	0	0	0	0	100	0	100	0	0	0	100	0	0	0	0	70.5	50	100	100	0	84.6	100	100	100	0	100	100	0	100	100	100	100	100	100	100	100	100	0	100	0	0	0	100	0	100	100	50
hsa-mir-30c-2_31_G_u	80	72.2	33.3	66.7	61.5	75	53.8	64.3	75	50	80	0	25	100	75	100	66.7	60	91.7	66.7	63.6	60	55.6	71.4	63.6	62.5	66.7	53.8	68.2	66.7	76.9	42.9	40	0	75	50	66.7	50	50	0	50	25	60.9	0	0	0	100	63.6	72.7
hsa-mir-93_35_G_u	0	50	0	75	50	0	0	0	0	50	0	0	0	0	25	0	0	0	0	0	20	50	0	45.5	50	25	0	0	33.3	66.7	0	20	0	0	0	0	100	0	0	0	0	0	25	0	0	0	0	100	0
hsa-mir-30c-2_31_G_a	20	27.8	66.7	33.3	30.8	25	38.5	35.7	25	50	20	100	75	0	25	0	33.3	40	8.3	27.8	27.3	40	38.9	22.4	36.4	37.5	33.3	46.2	22.7	23.3	23.1	57.1	60	0	25	50	33.3	50	50	0	50	0	21.7	100	100	0	0	36.4	27.3
hsa-mir-93_35_G_a	0	0	0	0	31.2	0	0	0	0	0	0	33.3	0	0	0	50	0	0	50	50	40	0	100	45.5	25	25	0	0	0	33.3	0	40	0	100	0	50	0	0	0	0	0	0	50	100	0	0	0	0	0
hsa-let-7f-2_30_U_a	59.1	66.5	64.2	56.9	59.3	60.1	62.5	67.9	77.6	51	65.6	71.7	57.7	45.4	58.2	58.5	62.1	53.2	55.5	68.9	68.2	55	62.5	58.9	56	58.7	30.6	57.4	63.1	54.4	62	70.4	52.6	66.7	40	91.7	79.2	100	88.9	100	88.9	66.7	59.4	83.3	71.1	33.3	100	59.6	68.5
hsa-mir-652_42_U_g	0	0	0	0	7.1	0	16.7	0	50	0	0	33.3	0	0	0	0	0	0	20	9.1	100	0	40	0	16.7	50	0	0	0	0	14.3	22.2	0	0	0	0	0	0	0	0	0	0	0	0	100	0	0	38.5	50
hsa-mir-526a-2_21_A_g	0	100	100	100	100	100	0	100	100	100	0	0	100	100	0	100	0	100	100	100	0	0	100	100	100	100	100	0	0	0	0	100	0	100	100	0	100	100	100	0	100	100	100	0	100	0	0	100	7.1
hsa-mir-509-3_67_G_u	0	0	0	0	0	0	0	0	0	100	0	0	0	0	0	0	0	0	0	0	25	0	0	100	100	100	0	0	100	100	0	0	100	0	0	0	0	0	0	0	0	0	0	0	0	0	0	0	100
hsa-mir-509-3_67_G_a	100	100	0	0	0	75	100	0	0	100	0	0	0	0	0	0	0	0	0	0	75	0	0	100	100	0	0	0	0	100	0	0	0	0	0	0	0	0	0	0	0	0	100	0	0	0	0	0	100
hsa-mir-3677_60_C_u	0	0	0	20	0	0	0	0	25	0	0	0	20	0	0	50	0	33.3	0	0	0	0	0	0	0	0	33.3	0	12.5	50	20	20	0	0	0	0	0	0	0	0	0	0	22.2	0	0	0	0	0	33.3
hsa-mir-9-1_40_U_a	100	100	0	0	0	0	33.3	0	0	0	0	100	0	0	0	0	100	0	0	0	100	0	0	20	0	100	0	0	0	0	0	0	0	0	0	0	0	0	0	0	0	0	100	0	0	0	0	0	0
hsa-mir-135b_39_U_a	0	0	100	0	66.7	50	0	0	0	0	0	0	0	0	0	100	0	100	0	70.6	45.5	0	100	0	0	100	0	0	0	60	66.7	0	0	0	0	0	0	0	0	0	0	0	44.4	0	0	0	0	80	0
hsa-mir-200b_43_U_a	100	81.2	100	69.7	71.4	50	62.5	100	100	100	0	100	100	50	71.4	100	0	88.9	62.5	83.3	93.8	60	84	62.5	100	83.3	42.9	66.7	75	25	66.7	50	100	100	0	0	100	100	100	0	0	100	58.3	0	100	0	100	81.6	0
hsa-mir-873_69_C_u	0	0	0	0	0	0	0	0	0	0	0	0	100	0	0	0	0	0	0	0	0	0	0	0	0	0	0	0	0	0	0	0	0	0	0	0	0	0	0	0	0	0	0	0	0	0	0	0	0
hsa-mir-187_93_A_u	75.9	57.9	78.8	72.2	0	0	69.2	71.4	45.9	74.3	52.8	62.9	71.1	40	68.3	0	0	68.9	79.2	57.9	0	50	52.2	100	66.7	100	50	50	100	33.3	30.8	50	79.5	100	100	60.8	66.7	75.7	74.9	66.7	92.9	73.3	67.2	70.4	58.3	100	62.9	59.2	69.2
hsa-mir-215_27_A_c	0	0	100	0	0	0	0	0	0	0	100	100	0	100	0	0	0	100	0	0	0	0	0	0	100	0	0	0	0	0	0	0	0	9.1	0	0	0	0.8	7.7	100	0	0	0	100	100	0	100	0	0
hsa-mir-186_38_U_a	12.9	9.9	12.5	6.5	9.7	6.9	5.1	5.9	0	5.9	26.9	15.6	25	18.2	10.9	16.7	23.1	12.8	5.5	9.7	19.5	2.7	2.7	10.4	13.5	7.2	4.9	8.1	14.1	4.8	7.7	15.9	14.3	0	100	25	28.6	100	0	0	20	100	10.8	28.6	15.4	0	0	10.6	15.1
hsa-mir-100_35_G_a	93.3	95.2	93.3	93.8	94.1	93	94.4	91.8	94.4	92.9	90.4	92.9	93	92.3	94	91	87	93	93.8	93.2	95.2	93.4	93.5	93.4	93.9	94	94.8	92.8	95	93.4	91.2	94.8	75.5	69	65.8	80	84.8	73.5	80.9	44.4	66.3	67.3	95.1	85	93.9	61.1	73.3	95.2	92.1
hsa-mir-125a_38_A_u	12.6	24.8	22.9	21.9	22.1	17.3	22.3	14.6	14.3	20.4	19	6.4	16.8	19.2	18.1	8.8	17.6	12.2	16.9	12.3	18.4	15.5	13.8	24.7	16	16.4	19.7	18.8	20	12.9	16.1	17	14.3	0	0	0	60	25	20	0	0	0	25.5	0	28.3	0	0	28.7	20.6
hsa-mir-2277_42_A_u	0	0	0	0	0	0	0	0	0	0	0	0	0	0	0	0	0	0	0	0	0	0	0	0	0	0	0	0	0	0	0	0	0	0	0	0	0	0	0	0	0	0	0	0	0	0	0	0	0
hsa-mir-34c_35_C_u	1.9	2.2	3.1	0	7.7	2.4	8.9	0	4.9	8.8	6	20	0	2.1	0	10.1	0	1.6	6.8	3	4	4.8	3.1	7.6	2.3	4.6	4.3	6.7	4.5	12.5	4	8.3	0	20	0	0	0	10	50	0	0	0	6.4	0	5.3	0	0	13	8.7
hsa-mir-2116_73_G_u	0	0	0	0	0	100	0	0	0	100	0	0	0	0	0	0	0	0	0	0	0	0	0	100	0	0	0	0	0	0	0	0	0	0	0	0	0	0	0	0	0	0	0	0	100	0	0	0	0
hsa-mir-1307_104_A_u	23.8	9.1	0	11.1	6.9	11.9	9.7	8.1	0	38.1	17.6	10.6	11.5	0	13	10	27.3	14	16.3	9.4	10.8	13	14.1	14.3	10.5	10	0	31.2	11	11.1	17.9	10.3	7.1	13.3	0	5	4.8	4	0	0	0	7.1	12.3	0	0	50	20	9.1	6.9
hsa-mir-519c_15_C_a	100	100	0	100	100	100	0	100	100	0	0	100	100	100	0	0	100	100	100	100	100	100	0	100	100	100	100	0	0	100	0	100	100	0	100	0	100	100	0	0	100	0	100	100	100	100	0	0	68.3
hsa-mir-34b_73_A_u	50	40	0	0	0	0	36.4	50	27.8	50	25	0	0	0	0	0	0	71.4	14.3	33.3	100	0	27.6	33.3	20	22.2	66.7	20	0	0	20	25	0	0	0	0	0	0	0	0	0	0	50	0	0	0	0	50	0
hsa-mir-196b_38_U_a	0	0	0	0	8.8	0	0	16.7	0	100	0	0	20	0	0	0	0	0	5.9	0	9.1	42.9	40	0	0	0	3.6	0	0	100	25	0	0	0	0	0	0	0	0	0	0	0	0	0	0	0	0	50	0
hsa-mir-16-1_36_U_a	24.1	40.9	9	33.5	25.8	40	29.8	18.8	11.4	33.3	23.6	9.5	24.4	16.2	18.8	22	32.1	33.2	18.8	33.7	32.7	23.8	29.3	30.9	36	26.8	21.6	39.1	37.9	27.8	33.3	46.4	84.3	96	72.7	83.7	83.8	78.6	80	60	64.1	85.3	32	59.6	30.7	66.7	71.4	42.9	25.1
hsa-mir-154_37_C_u	0	60	0	0	0	0	0	0	0	0	0	0	0	100	0	0	0	0	0	0	0	0	0	0	33.3	100	0	0	20	0	0	0	50	0	0	0	0	0	0	0	0	0	0	0	0	0	0	33.3	50
hsa-mir-154_37_C_a	0	20	100	0	0	0	0	0	0	0	100	0	100	0	0	0	0	0	0	0	0	0	0	0	0	0	0	0	0	0	0	100	0	0	0	0	0	0	0	0	0	0	0	0	0	0	0	0	50
hsa-mir-147b_68_C_a	11.1	0	0	27.3	33.3	69.4	20.5	26.7	0	30.2	20	26.7	6.7	26.1	14.3	0	50	23.4	0	16.7	13	8.3	26.7	19	20	0	22.2	13.3	16.7	63.6	16.7	59.2	0	0	0	33.3	0	8.3	0	0	0	0	12.1	0	50	0	7.1	20	25
hsa-mir-330_39_C_a	61.9	80.5	61.5	67.8	48.1	82.2	57.8	67.7	80	86.7	69.7	60.7	59.3	58.8	62.7	52.4	83.3	55.2	57.4	55.9	32.8	65.6	72.4	64.4	65	74.5	73.7	69.3	78.7	81.2	50	74	8.3	9.1	5.3	6.2	7.9	9.1	16	50	22.6	7.1	68.5	0	42.3	25	33.3	81.9	62.3
hsa-mir-574_83_C_u	29.2	28.4	38.5	25.4	33.7	25.6	32.3	38.9	14.3	44	25	25	26.5	21.4	42.4	33.3	37.5	33.3	18.2	16.7	11.5	38.9	33.9	36.5	47.7	52.9	51.4	38.2	36.6	46.9	26.2	37.5	8.3	25	7.1	5.9	5.3	14.3	0	0	0	0	26	0	20	0	0	20.6	25
hsa-mir-574_83_C_a	37.5	47.7	46.2	34.2	25.3	46.2	35.5	27.8	28.6	44	56.2	50	41.2	50	18.2	33.3	50	35.4	27.3	58.3	16.4	25	47.8	34.9	36.4	23.5	40	41.8	37.6	40.8	54.8	37.5	25	50	42.9	23.5	21.1	0	25	0	0	0	39	27.3	40	33.3	0	36.8	12.5
hsa-mir-301b_68_A_u	0	0	0	0	12.5	0	0	0	0	0	0	0	0	0	0	0	0	25	0	33.3	0	0	0	0	0	0	0	0	0	0	0	0	0	0	0	0	0	0	0	0	0	0	100	0	0	0	0	0	0
hsa-let-7f-1_34_G_a	50	100	0	100	50	100	0	0	0	0	100	0	0	100	0	100	0	100	0	100	28.6	0	66.7	0	0	100	0	0	80	50	100	50	0	50	50	40	0	33.3	0	0	0	0	50	0	0	0	0	50	50
hsa-let-7g_26_U_a	0.3	0.4	0.5	0.4	0.3	0.5	0.4	0.4	0.4	0.2	0.4	0.4	0.4	0.2	0.5	0.3	0.4	0.4	0.2	0.2	0.3	0.4	0.2	0.5	0.5	0.2	0.3	1	0.8	0.9	0.7	1.1	16.7	25.4	14.1	23.6	14.9	22.1	21.1	9.5	18.5	26.2	0.4	6	0.4	5	4.5	0.6	0.7
hsa-mir-1296_38_U_a	25	60	0	0	44.4	25	41.7	0	75	0	20	14.3	25	42.9	38.9	0	0	33.3	13	57.1	40.9	0	25.6	45.5	42.1	33.3	27.3	37.5	26.1	38.9	33.3	33.3	0	66.7	75	100	100	0	50	0	100	0	54.5	0	0	0	0	75	28.6
hsa-mir-941-3_70_C_u	0	100	0	100	100	100	0	100	100	0	0	0	0	0	100	0	0	100	0	0	100	0	100	100	100	0	0	100	100	100	100	0	0	0	0	0	0	0	0	0	0	0	0	0	0	0	0	100	100
hsa-mir-580_83_U_a	0	100	0	0	0	0	0	0	0	0	0	0	0	0	0	0	0	0	0	0	0	0	0	0	0	0	0	100	0	0	0	0	0	0	0	0	0	0	0	0	0	0	100	0	0	0	0	0	0
hsa-mir-140_44_G_a	16.3	15.6	12.2	17.9	12.5	14.9	11.3	15.4	18.9	14	9.8	3	20.4	19.5	17.3	11.7	16	13.1	10.8	12.5	23.2	14.9	13	11.1	17.4	16.1	17.1	13.4	19.5	11.9	12.1	22.1	15.3	9.1	8.3	0	9.4	3.3	13.2	100	9.1	0	21.3	12.5	33.1	14.3	10	27.6	13.1
hsa-mir-10a_20_U_g	0	0	0	0	0	0	0	0	0	0	0	0	0	0	0	0	0	0	0	0	0	0	0	0	0	0	0	0	0	0	0	0	0	0	0	0	0	0	0	0	0	33.3	0	100	0	0	0	0	0
hsa-mir-192_47_U_a	23.5	35.3	0	18.2	17.3	30.4	10	40	33.3	33.3	50	40	16.7	25	37.5	27.3	0	23.5	4	18.2	4.2	15.4	19.4	8.7	20.8	8	9.5	9.1	13.5	15.4	18	30	25	13.7	0	25	0	12.7	18.2	0	100	0	16.1	0	0	0	0	15	18.5
hsa-mir-450a-2_44_U_a	0	2.5	0	6.1	7.1	0	0	0	0	0	10	0	2.4	11.1	0	0	0	7.1	0	0	0	0	0	1.9	0	0	0	9.1	3	0	0	6.1	0	0	0	0	0	0	0	0	0	0	0	0	25	0	0	5.2	4.3
hsa-mir-125b-1_14_G_c	0	100	0	0	0	0	0	0	0	0	0	0	0	0	0	0	0	0	0	0	0	0	0	0	0	0	0	0	0	0	0	0	0	0	0	0	0	100	100	0	0	0	0	0	0	0	0	0	0
hsa-mir-125b-1_14_G_a	0	0	0	100	50	0	0	100	100	100	100	0	0	0	0	0	0	0	0	0	100	0	100	0	50	100	0	100	100	100	0	100	100	0	0	0	0	100	0	0	0	0	100	0	0	0	0	0	100
hsa-mir-425_76_C_u	0	0	0	11.1	14.3	0	6.8	16.7	16.7	16.7	18.2	14.3	11.1	0	13.2	0	25	17.6	5.7	7.6	8.3	15.4	9.1	17.1	0	0	0	8.3	20	18.2	13.5	25	20	0	100	0	33.3	0	0	0	0	0	7.4	100	20	0	0	18.4	0
hsa-mir-425_76_C_a	40	38.1	9.1	20.6	14.3	27.3	13.6	25	16.7	33.3	18.2	7.1	22.2	57.1	7.9	100	75	17.6	6.8	13.6	25	46.2	18.2	11.4	23.1	25	0	16.7	20	0	16.2	50	20	50	0	20	50	0	0	0	71.4	50	14.8	0	30	0	100	44.7	27.3
hsa-mir-7-2_56_G_u	0	0	0	100	0	0	100	100	0	0	100	0	0	0	0	0	0	0	0	0	0	100	0	0	0	0	0	0	0	0	0	0	0	0	0	0	0	0	0	0	0	0	0	0	0	0	0	0	0
hsa-mir-411_72_C_u	0	0	0	100	0	0	0	100	0	0	0	0	50	100	0	0	0	100	0	0	0	0	50	0	33.3	100	0	100	50	0	50	0	0	0	0	0	0	0	0	0	0	0	0	0	0	0	0	0	50
hsa-mir-497_47_G_u	0	0	0	0	0	0	0	0	0	0	0	0	0	0	0	0	0	0	0	0	0	0	50	0	0	0	0	0	0	0	0	0	0	0	0	0	0	0	0	0	0	0	0	0	0	0	0	0	0
hsa-mir-7-2_56_G_a	0	0	0	0	100	0	0	0	0	0	0	0	0	0	0	0	0	0	0	0	0	0	0	0	0	0	0	0	0	0	0	0	0	0	0	0	0	0	0	0	0	0	0	0	0	0	0	0	0
hsa-mir-497_47_G_a	0	0	0	0	0	0	0	0	0	0	0	0	0	0	0	0	0	0	0	100	0	0	50	25	0	0	0	0	100	0	0	0	0	0	0	0	0	0	0	0	0	0	25	0	0	0	0	0	0
hsa-mir-134_30_C_u	15.4	7.7	14.3	14.7	0	0	20	12.5	6.7	9.1	17.6	11.4	14.8	10.7	16.7	0	0	4.1	30	3.3	0	8	2	0	0	0	0	3.6	1.4	0	3.6	8.3	18.2	0	10	0	0	0	0	11.1	0	20	17.9	0	11.1	30	0	6.8	11.5
hsa-mir-134_30_C_a	76.9	79.6	85.7	70.6	100	90.5	80	79.2	66.7	54.5	70.6	77.1	71.6	71.4	66.7	100	100	76.3	70	73.3	100	80	82.7	93.8	85.2	77.8	76.5	91.1	81.2	100	80.4	75	63.6	71.4	90	88.9	0	77.8	100	77.8	80	60	60.7	0	55.6	30	100	75	78
hsa-mir-218-1_86_A_u	0	0	0	0	0	0	0	0	0	0	0	0	0	0	0	0	0	0	0	0	0	0	0	0	0	0	0	0	0	0	0	0	0	0	0	0	0	0	0	0	0	0	0	0	0	0	0	0	0
hsa-mir-30c-2_69_U_g	0	25	0	50	0	0	0	0	0	33.3	0	0	0	0	0	0	0	0	20	16.7	0	0	5	14.3	33.3	50	16.7	4.3	6.2	2.4	0	0	0	0	0	50	0	50	0	0	0	0	15.4	0	0	0	0	33.3	0
hsa-mir-30c-2_69_U_a	0	50	66.7	50	40	42.9	0	0	33.3	33.3	0	0	0	100	100	100	100	100	40	33.3	80	0	10	0	33.3	25	0	52.2	43.8	28.2	20	33.3	100	0	0	50	50	0	0	0	50	0	53.8	0	100	0	0	0	100
hsa-mir-134_30_C_-	7.7	11	0	11.8	0	9.5	0	8.3	20	33.3	11.8	5.7	9.9	17.9	16.7	0	0	17.5	0	23.3	0	12	12.2	6.2	9	22.2	17.6	5.4	14.5	0	16.1	16.7	18.2	28.6	0	11.1	0	22.2	0	11.1	0	20	14.3	100	33.3	40	0	18.2	7.9
hsa-mir-218-1_50_G_u	0	0	0	0	50	0	100	0	0	0	0	0	0	0	0	0	0	0	0	0	0	0	0	0	50	0	100	0	0	0	100	0	0	0	0	0	0	0	0	0	0	0	0	0	0	0	0	0	0
hsa-mir-141_39_U_c	27.6	19.7	0	11.8	2.9	8.7	15.5	14.6	16.7	24	50	28.6	15.4	57.9	20	0	0	45	34	34.9	14.8	0	10.6	20.5	19.4	9.3	4.1	15.9	20	9	8.5	0	39.3	45.5	16.7	23.8	29.4	71.4	18.2	0	30.8	0	0	37.5	60	50	40	6.2	2.2
hsa-mir-141_39_U_a	3.4	6.6	28.6	7.1	8.6	17.4	10.3	14.6	0	8	0	3.6	0	10.5	0	30	0	10	2	12.7	33.3	12.5	19.1	0	12.9	9.3	8.2	9.5	1.8	10.4	15.6	23.1	3.6	9.1	8.3	4.8	5.9	0	9.1	0	0	20	20	0	20	0	0	25	8.7
hsa-mir-410_71_U_a	0	82.1	0	100	100	100	0	0	100	100	0	0	100	100	100	0	0	0	0	100	0	100	81.5	100	88.7	100	100	100	100	100	66.7	100	100	0	100	100	0	0	0	0	100	0	0	0	0	0	0	100	81.8
hsa-mir-31_67_U_a	50	61.1	0	50	0	76	47.6	0	75	0	57.1	62.5	75	48.6	0	50	0	0	0	42.9	0	36.7	62.5	0	54.2	40	30.4	50	42.9	100	37.5	33.3	0	0	0	50	0	0	0	0	0	0	0	0	0	0	0	33.3	30.8
hsa-mir-503_26_C_a	5.7	2	0	4.4	0	0	0	7	0	0	0	15.8	7.4	14.3	0	0	25	4.9	0	0	0	10.5	0	0	0	0	0	0	0	0	0	0	4.4	0	0	3.6	0	0	6.2	0	11.1	8	5	0	0	0	17.6	7.4	2.3
hsa-mir-103a-1_70_A_u	1.1	1	1.9	1	1.3	1.6	1	1.2	1.3	1.5	1.1	0.7	2	1.4	1.3	1.4	2.1	1.3	1.3	0.7	0.7	1.5	1.7	1.4	1.1	1.6	1.6	1.7	1.8	1.3	1.6	1.4	6.6	8.4	9.4	8.3	7.5	8.6	6.8	12.5	9.3	7.9	1.5	6.5	2.4	14.3	8.7	2.4	1.4
hsa-mir-671_90_C_u	0	100	100	0	18.2	0	0	0	20	33.3	0	0	25	50	25	0	0	12.5	25	0	0	0	100	4.5	0	16.7	20	0	14.3	0	0	0	25	0	0	0	0	0	0	0	0	0	50	0	50	0	0	100	0
hsa-mir-196a-1_28_G_a	0	5.1	5.9	0	2.9	0	0	0	2.1	0	0	0.6	14.3	0	0	0	0	0	0.4	0	3.8	6.2	9.5	8.7	0	0	0	0	0.6	0	10.7	5.2	0	0	0	4	0	1.2	2.3	0	0	2.5	11.1	0	0	0	0	0	0
hsa-mir-3614_37_C_a	0	50	0	100	0	33.3	0	50	0	0	0	0	0	100	50	100	0	0	0	75	100	0	0	0	33.3	0	25	50	60	33.3	66.7	0	0	100	100	42.9	33.3	0	66.7	0	50	100	0	0	0	0	0	100	75
hsa-mir-556_60_A_g	0	0	0	12.5	0	0	0	50	0	33.3	0	0	0	0	0	0	0	50	0	0	0	5.6	10	25	0	0	0	0	0	0	0	33.3	0	0	0	0	50	0	33.3	0	0	0	0	0	0	0	100	0	0
hsa-mir-34b_37_A_u	0	0	0	0	0	0	0	0	0	0	0	0	0	0	0	0	0	0	42.9	0	0	0	3.6	25	0	25	0	0	0	0	0	0	0	0	0	0	0	0	0	0	0	0	0	0	0	0	0	0	0
hsa-mir-10b_53_U_a	0	0	0	0	0	0	0	0	0	0	0	0	0	0	0	0	0	0	0	0	0	0	0	0	0	0	0	0	0	0	0	0	0	0	0	0	0	0	0	0	0	0	0	0	0	0	0	0	0
hsa-mir-185_70_U_a	0	4.8	0	11.1	0	0	0	0	33.3	20	0	0	9.1	0	9.1	0	0	7.7	6.7	5.9	0	0	0	0	0	0	0	0	0	100	0	0	0	0	0	11.8	0	50	33.3	0	50	20	0	0	0	0	33.3	12.5	0
hsa-mir-146a_45_G_u	0	0	0	0	0	0	100	0	0	0	50	0	0	0	0	0	0	0	0	0	0	0	0	0	0	100	0	0	0	25	0	25	0	0	0	0	0	0	0	0	0	0	0	0	100	0	0	0	0
hsa-mir-582_76_A_u	25	0	50	33.3	66.7	0	0	0	0	0	0	50	0	0	0	0	0	100	50	25	0	25	25	0	0	25	55.6	42.9	0	0	15	0	0	0	100	0	0	0	0	0	0	0	20	0	60	0	0	0	42.9
hsa-mir-146a_45_G_a	0	0	0	0	0	0	0	0	0	0	0	0	0	0	0	0	0	25	0	0	0	0	0	0	0	0	0	0	0	0	0	0	0	0	0	0	0	0	0	0	0	0	0	0	0	0	0	0	0
hsa-mir-760_67_G_a	35.3	47.1	0	18.9	0	25	13.6	0	25	11.1	0	25	16.7	0	33.3	0	20	11.1	3.8	0	29.4	0	26.7	11.8	33.3	28.6	0	0	28.6	0	20	23.1	0	0	40	13.8	0	0	0	0	16.7	21.4	17.6	0	69.2	0	0	45.5	0
hsa-let-7a-1_78_C_u	77.8	48.4	36.4	70.5	69.9	63.5	39.1	57.1	56.7	68.9	58.3	45.5	56.2	65.6	60.3	63	73.3	53.1	56.2	48	63.7	57.4	50.8	61	54.8	59.2	60.5	53.6	54.2	53.9	53.2	61.3	0	50	33.3	0	25	20	0	0	20	0	63.4	0	61.5	0	50	68.3	58.9
hsa-mir-365b_90_U_a	10	18.8	0	16.7	20	14.3	11.8	0	20	0	33.3	14.3	0	6.2	33.3	50	0	17.6	20	15.4	25	22.2	10	15.4	0	8.6	0	0	0	4.8	6.2	9.1	0	0	0	0	0	0	0	0	100	0	20	0	0	0	0	0	20
hsa-mir-19b-2_84_A_u	1	3.6	3.7	4.1	3.2	3.9	3.1	4.7	7.7	5.2	2.3	1.1	2.6	4.9	1.9	5	0	1.7	3.4	3	2.6	3	4.4	6	4.3	6.5	3.6	4.7	4.4	4.6	4.4	5.2	0	0	0	50	0	100	0	0	0	0	5.8	0	4.3	0	0	7.7	7.1
hsa-mir-127_46_C_a	100	60	100	0	0	50	0	0	0	0	0	100	16.7	0	0	0	0	0	0	0	0	0	4.2	0	16	40	0	0	25	100	22.2	0	0	0	0	0	0	0	0	0	0	0	0	0	0	0	0	0	14
hsa-mir-30d_5_U_a	2.7	3.4	0	3.5	50	33.3	100	0	3.1	0.9	0	7.7	1.2	0	2.1	100	23.1	100	50	25	33.3	0	11.4	8.7	27.3	16.7	0	42.9	6.7	20	25	0	58.3	26.7	0	47.8	33.3	75	50	4.3	4.9	6.9	45.5	80	9.5	0	8.8	28.6	100
hsa-mir-4446_64_U_a	0	0	0	0	0	0	0	66.7	0	0	0	0	0	0	0	0	0	14.3	50	0	50	0	9.1	0	25	0	0	0	0	0	0	20	0	0	0	0	0	0	0	0	0	33.3	0	0	0	0	0	16.7	0
hsa-mir-345_76_G_u	100	100	0	100	0	0	75	0	0	0	0	0	100	100	100	0	0	33.3	100	100	50	0	66.7	100	0	100	100	100	66.7	50	0	100	0	0	0	0	0	0	0	0	0	0	100	0	100	0	0	100	0
hsa-mir-493_38_C_u	0	57.1	0	50	0	0	0	0	0	50	0	0	33.3	100	0	0	0	50	100	0	0	0	33.3	0	23.5	0	66.7	25	28.6	0	100	0	0	0	0	0	0	0	0	0	0	0	0	0	0	0	0	0	33.3
hsa-mir-493_38_C_a	100	28.6	0	50	0	0	0	0	0	50	0	0	33.3	0	0	100	0	25	0	100	0	100	66.7	100	64.7	0	33.3	50	57.1	100	0	100	0	0	0	0	0	0	0	0	0	0	0	0	0	0	0	66.7	33.3
hsa-mir-320a_71_A_u	42.1	36.4	42.4	44.6	50.9	36.9	39.4	27.1	35	39.8	43.1	34.6	34.7	33.6	47.3	37.3	34.3	38.9	40.1	38.4	26.4	48.2	37.2	44.3	36.6	34.6	42.9	36.7	38.5	33.1	30.8	30.2	8.7	4.8	17.9	10.8	8.3	2.6	10.9	20	8.5	10.3	37.2	13.3	39.3	11.5	18.8	38.2	36.4
hsa-mir-2110_32_G_u	0	0	0	0	0	0	0	0	50	0	0	0	0	0	0	0	0	0	0	0	0	0	0	0	0	0	0	0	0	0	0	0	0	0	0	0	0	0	0	0	0	0	0	0	50	0	0	0	0
hsa-mir-941-3_69_C_u	0	0	0	12.5	10	14.3	0	0	100	0	0	0	50	0	0	100	0	14.3	0	0	8.3	20	12.5	12.5	11.1	25	0	16.7	14.3	14.3	20	14.3	0	0	0	0	0	0	0	0	0	0	33.3	0	0	0	0	0	25
hsa-mir-505_75_C_u	100	78.9	100	100	88.2	100	83.3	100	100	71.4	66.7	85.7	100	100	93.3	0	0	100	100	90.9	75	80	100	80	100	100	50	0	66.7	100	100	0	100	0	0	0	100	0	0	0	0	0	100	0	83.3	0	0	100	100
hsa-mir-320a_71_A_g	9.7	6.6	5.9	5.8	5.5	10.7	13.8	6.6	11.5	8.9	7.2	7.7	6.5	10.2	7.6	6.3	9	8	7.7	7.8	8.8	9.5	7	6.7	9.9	8.8	8	13.5	7.4	11.3	10	12.8	26.1	22.6	21.4	29.5	23.6	26.3	29.7	13.3	12.7	17.9	10.2	10	4.9	23.1	10.4	5.4	5.3
hsa-mir-941-3_69_C_a	0	25	50	25	20	28.6	0	50	100	0	50	0	0	0	50	100	100	14.3	0	0	25	20	50	12.5	11.1	25	33.3	33.3	14.3	28.6	20	71.4	0	0	0	0	0	100	100	0	0	0	33.3	100	100	0	0	100	25
hsa-mir-505_75_C_a	0	15.8	0	0	0	0	16.7	0	0	28.6	33.3	14.3	0	0	6.7	0	100	0	0	9.1	25	20	0	20	0	0	50	100	25	0	0	0	0	0	0	0	0	0	0	0	0	0	0	0	16.7	0	0	0	0
hsa-let-7g_28_G_u	0	0	0	0	100	0	33.3	0	0	0	100	0	100	0	0	0	0	50	100	0	0	33.3	0	100	50	33.3	0	33.3	0	25	0	25	0	0	0	100	0	0	0	0	0	0	100	0	0	0	0	100	100
hsa-let-7g_28_G_a	0	66.7	0	0	0	0	0	0	0	0	0	0	0	0	0	0	0	0	0	0	0	0	0	0	0	0	0	0	0	50	0	25	0	0	0	0	0	0	0	0	0	0	0	0	0	0	0	0	0
hsa-let-7b_81_C_u	90.9	89.9	92.7	91.5	94.8	80.2	94.2	85.1	89.1	92.4	75.5	93.1	91.6	90	82.2	82.6	81.8	90.5	90.9	90.4	88.2	94.4	90.7	85.1	89.2	90.3	94.3	91.9	89.1	94.4	95.4	88.3	82.4	100	72.7	70	100	100	100	0	75	50	88.8	0	90.5	100	100	85	98.1
hsa-mir-200a_77_C_u	72.1	55.1	65.6	42.6	54.7	66.7	25	57.1	34.5	68.2	50	63.4	63	69.2	54.2	75	0	51.4	42.9	48.5	27.7	77.2	50	71.4	31.6	57.9	58.3	77.8	60	57.1	70	33.3	0	0	0	0	100	0	0	0	0	0	59.3	0	51.7	0	100	55.1	0
hsa-mir-133a-1_76_A_u	0	50	0	100	33.3	33.3	0	33.3	20	50	0	0	50	0	0	0	0	0	50	40	0	50	12.5	25	20	12.5	0	0	0	0	20	33.3	8.3	25	0	0	18.2	0	0	0	0	0	26.7	0	66.7	0	0	11.1	0
hsa-let-7b_81_C_a	6.5	9.7	6.7	6.8	3.9	19	4.9	13.5	10.9	6.7	24.5	6.9	7.7	10	15.6	13	18.2	9.5	9.1	9	11.8	5.6	8.3	14.9	10.8	9	5.2	7.8	10	5.6	4	10.4	17.6	0	18.2	20	0	0	0	0	25	50	10.5	100	0	0	0	15	1.9
hsa-mir-200a_77_C_a	27.9	43.2	25	55.1	45.3	33.3	75	42.9	62.1	31.8	50	36.6	37	23.1	44.1	25	0	43.2	52.4	46.7	70.2	21.5	50	28.6	63.2	42.1	33.3	22.2	40	42.9	30	66.7	0	0	0	0	0	0	0	0	0	0	35.8	100	34.5	0	0	36.4	100
hsa-mir-2110_71_U_a	0	0	0	33.3	50	33.3	100	0	0	0	0	50	0	0	50	0	0	0	0	0	33.3	0	23.1	22.2	50	0	16.7	33.3	0	0	0	0	0	0	0	0	0	0	0	0	0	0	0	0	0	0	0	60	100
hsa-mir-197_70_A_u	7.7	14.9	0	29.1	30.2	18.4	17.6	31.2	13.2	28.2	15.4	26.5	41.3	11.4	33.3	0	14.3	25.4	40	22.8	13.8	25.7	16.2	17.8	17.5	26.5	34.4	15.7	23.3	24.5	26.1	18.8	4.8	0	4.2	12.8	7.1	7.1	5.3	0	0	0	11.6	0	26.1	25	20	16.7	23.6
hsa-mir-184_75_A_u	0	50	0	0	0	0	0	0	0	0	0	0	50	0	0	0	0	0	0	0	0	0	0	0	0	0	0	0	0	66.7	0	0	0	0	0	0	0	0	0	0	0	0	100	0	0	0	0	50	0
hsa-mir-874_32_A_u	0	0	0	0	0	0	0	33.3	0	0	0	0	0	0	50	0	0	0	14.3	23.1	0	0	50	0	37.5	0	0	50	60	0	20	28.6	100	0	0	0	0	0	0	0	0	0	0	0	0	0	0	40	0
hsa-mir-511_75_U_a	0	0	0	50	0	66.7	0	0	0	50	28.6	0	0	0	0	50	0	25	0	0	0	0	0	0	100	0	0	0	0	50	0	0	0	0	0	0	0	0	0	0	0	0	42.9	0	0	0	0	100	20
hsa-mir-136_73_A_u	100	0	0	0	0	0	0	0	0	100	0	0	100	0	0	0	0	100	0	0	0	0	100	0	100	0	0	0	100	0	100	0	0	0	0	0	0	0	0	0	0	0	0	0	0	0	0	100	100
hsa-mir-23a_67_A_u	12.6	15.4	14.5	12.1	23.8	10	13.5	14.3	8.7	13.1	8	10	12.4	8.9	24.6	8.4	7	6.9	19.3	17.2	7.5	11.9	14.8	15.3	11	19.2	13.8	12.6	16.1	16.9	13.1	7.4	7.4	7.4	8.3	8.2	10.3	8.4	5.2	4.5	8.4	3.3	11.4	8.7	11.3	3.7	7.6	13.3	9.4
hsa-mir-23a_67_A_g	33.3	36.6	41.2	45.4	33.1	51.1	45.4	31.6	43.9	34.5	42.4	29.3	38.4	40.8	30.9	22.7	21.5	35.3	28.5	36.6	52.6	39.3	33.6	43.8	42.2	43.9	31	47.4	40.2	22	27.5	56.9	20.7	27.8	30.4	23.6	21.1	22.6	25.9	25	27.6	30.8	53.2	23.9	49.5	24.7	33.5	46.5	32.8
hsa-mir-29c_76_U_g	18.2	15.1	12.5	18.8	8.8	21.5	14.4	15.4	17.1	17.9	13	13.8	18.9	16.9	11.8	7.1	22.7	19.2	9.8	11.9	9.7	11.9	14.7	22.2	15.3	12.7	15.1	24.8	19.6	34	13.7	21.5	41.1	34.7	61.1	59.4	36.6	36.7	51.7	50	55.6	30.8	11.8	12.5	4.8	40	57.1	5.7	7.7
hsa-mir-29c_76_U_a	45.5	54.8	41.7	47.9	57	43.1	50.5	46.2	52.9	50	38.9	37.9	41.5	36.9	41.2	40.5	40.9	30.8	58.5	50.8	63.6	47.8	57.4	47.5	41.4	52	48.1	43.1	48.1	30.7	53.2	51.1	40	49	27.8	24.6	43.8	40	33.3	0	27.8	48.7	54	34.4	70.4	60	0	61.1	50
hsa-mir-181a-2_61_U_a	42.1	46.3	39.8	38.2	36.1	45.4	37.1	41.3	42.9	32.6	32.7	31.7	44.2	39.8	37.9	37.3	47.1	29.5	39.9	25.5	38.2	36.8	43.3	34.7	39.4	42.1	47.7	43.1	52.8	49.5	36.3	46.7	4.4	6.5	2.2	7.7	5.2	0.6	2.8	20	11	2.6	44.2	11.2	42.4	6.7	5.6	49.1	37.9
hsa-mir-23a_31_G_u	0	0	0	0	100	0	0	0	0	0	0	0	0	0	0	0	0	50	0	0	100	0	50	0	0	0	100	0	0	100	0	0	0	0	0	0	0	0	0	0	100	0	100	0	0	0	0	0	0
hsa-mir-18a_69_G_u	0	28.6	0	6.8	19.3	0	23.5	0	0	0	33.3	9.1	0	0	0	20	0	20	16.7	17.9	18.5	14.3	19.2	25	13.3	10	12.5	42.9	20	5.3	30	27.3	0	0	0	14.3	0	0	0	0	0	0	40	0	16.7	0	0	16.7	11.9
hsa-mir-339_73_G_u	0	50	0	40	75	60	40	0	0	33.3	50	100	0	0	25	0	0	0	80	100	50	0	60	93.8	0	0	0	33.3	16.7	33.3	33.3	40	100	0	100	0	50	0	0	0	0	0	43.8	0	100	0	0	57.1	50
hsa-mir-339_73_G_a	0	33.3	0	20	25	20	60	50	100	33.3	0	0	0	50	62.5	100	66.7	66.7	20	0	0	100	40	6.2	50	100	0	66.7	83.3	33.3	66.7	60	0	0	0	0	50	0	0	100	100	0	43.8	100	0	0	0	35.7	50
hsa-mir-708_34_G_u	31.4	33.3	62.5	34.6	37.4	38.9	60	40	34.9	16.7	28.6	50	69.4	35.7	43.1	28.1	0	37	36.2	30.5	25.6	30.8	39	32	30	30.8	20	45.2	44.4	31.8	59	31.3	0	0	0	50	0	0	0	0	0	0	87.5	100	0	0	0	33.3	34.6
hsa-mir-708_34_G_a	65.7	62.4	37.5	65.4	61.7	55.6	40	58.5	62.8	83.3	71.4	50	25	50	55.4	68.8	100	63	62.5	66.5	71.8	69.2	57.3	68	70	69.2	80	50.7	53.3	68.2	41	65.1	33.3	0	0	50	0	100	0	100	0	0	12.5	0	100	0	100	66.7	65.4
hsa-mir-96_32_U_a	0	0	0	33.3	62.5	100	100	0	0	0	0	0	0	100	0	0	0	0	0	0	0	0	0	0	0	50	0	0	100	0	0	0	0	0	0	0	0	0	0	0	0	0	100	100	0	0	0	0	0
hsa-mir-382_33_C_a	0	64	50	0	100	33.3	40	0	33.3	20	0	0	36.4	42.9	0	0	0	53.8	33.3	25	0	57.1	50	0	57.1	50	0	26.1	61.5	100	50	0	0	0	0	0	0	0	0	0	0	0	33.3	0	0	20	0	0	19.2
hsa-mir-874_70_U_a	23.5	21.3	20	23.3	26.3	23.1	30	39.4	28.6	25.8	25	45.5	25	18.8	4.2	30	25	24.4	29.7	31.6	35.7	16.1	30.9	26.4	26.7	21.6	24.5	14.3	33.8	20	27.5	36.5	0	0	0	50	0	33.3	0	0	0	0	35.3	0	32.4	0	0	15.9	18.2
hsa-mir-455_75_U_c	44.2	41.9	41.7	50.3	33.4	50.3	46.2	51.6	46.7	58.3	45.3	56.4	48.7	66.1	42.7	36.5	45.9	44.3	48.9	57	39.2	43.3	45.6	44.4	53.8	37.9	25.1	57.2	53.8	27.7	46.9	47.7	93.2	72.2	87	83	80	96	78.9	100	100	83.3	47.5	42.9	57	71.4	81.5	40	44.4
hsa-mir-885_33_U_a	0	0	0	0	0	0	0	0	0	0	100	0	0	0	0	0	0	0	0	0	100	0	0	0	0	0	0	0	0	0	0	0	0	0	0	0	0	0	0	0	0	0	0	0	0	0	0	0	0
hsa-mir-127_78_U_a	6	8.4	6.6	10.8	6.4	7.8	7.9	8.5	9.7	5.8	6.1	6.2	5.6	6.3	5.2	5.3	3	6.4	6.9	5.1	10.6	5.7	10.1	10.1	7	8	5	7.8	9.8	8.4	6.2	10.9	23.6	12.2	21.6	23.3	37.9	20.7	24.5	31.6	40.1	27.7	10	18.5	6.4	27.9	30	12.4	5.4
hsa-mir-30b_16_A_u	0	0	0	0	0	0	0	0	0	0	0	0	33.3	0	0	0	0	0	0	0	0	0	0	0	0	0	0	0	0	0	0	0	0	0	0	0	0	0	0	0	28.6	0	0	0	0	0	0	0	0
hsa-mir-30b_16_A_c	0	0	0	0	0	0	0	0	0	0	0	100	66.7	0	0	0	0	0	50	50	0	0	33.3	0	0	0	0	0	0	100	0	0	0	50	0	66.7	40	100	33.3	100	42.9	25	100	0	0	0	0	0	100
hsa-mir-3620_28_C_u	100	0	0	0	0	0	0	0	100	100	0	0	100	100	0	100	100	0	0	0	0	0	0	0	0	0	0	0	0	0	100	0	100	0	0	0	0	100	100	0	80	100	0	0	0	100	100	100	0
hsa-mir-21_31_U_a	26.1	30.8	22.8	38.8	42.8	29.9	41.8	20.6	31.4	15.8	25	29.3	20.5	19.4	31.4	37.2	22	18.5	25.9	39.4	43.2	24.4	51.1	37.3	33.9	36.9	14.9	43	40.8	38.2	37.2	39.7	5.9	1.2	8.4	16.7	12.5	3.7	1.9	4.9	3.6	6.5	34.7	35.1	38.9	1.9	4	38.8	25.2
hsa-mir-21_70_A_u	0	0	0	9.1	33.3	2.8	20	0	0	0	12.5	0	0	0	16.7	0	0	5.9	0	6.2	0	16.7	15.2	2.6	0	6.2	12.5	4.3	0	0	0	4.2	0	0	25	7.7	0	0	0	0	0	0	5.6	0	0	0	0	100	0
hsa-mir-144_72_A_u	0	0	0	0	0	0	0	0	0	0	0	0	0	0	0	0	0	0	0	0	100	0	0	0	0	0	0	0	0	100	0	50	0	0	0	0	0	0	0	0	0	0	0	0	0	0	0	0	0
hsa-mir-132_81_C_u	84.2	69	86.7	65.3	80.3	84.5	77.3	84.6	76.2	92.7	79.5	92.9	66.7	66.7	72.1	64.3	84.6	63.5	76.6	72.6	51.1	60.5	76.3	66.9	64.9	81	80	74.9	73.7	70.7	80.1	73.2	81.5	100	100	87.8	85.7	100	66.7	100	81.8	100	73.5	66.7	80	100	100	73.1	78.8
hsa-mir-132_81_C_a	10.5	23.8	13.3	26.6	16.9	15.5	20.5	15.4	4.8	7.3	12.8	3.6	23.3	20	25.6	28.6	15.4	31.7	19.1	22.6	44.4	34.9	18.7	27.6	32.1	15.7	17.6	20.6	24.6	27.6	18.6	20.6	14.8	0	0	4.1	0	0	33.3	0	0	0	17.6	0	20	0	0	23.1	16.7
hsa-mir-218-2_47_G_u	20	11.8	16.7	31.7	36	10.8	17.2	10	18.2	18.2	23.1	10	16.7	18.2	13	15.4	25	22.2	25.9	24	18.8	21.6	14.4	18.8	16.4	18.5	12.8	17	18.4	11.4	20.4	17.9	0	0	0	0	0	0	0	0	0	0	17.3	0	25	0	20	32.5	46.4
hsa-mir-218-2_47_G_a	60	52.9	16.7	46.2	54.8	62.2	51.7	60	36.4	57.6	61.5	60	50	54.5	65.2	61.5	75	52.8	44.4	52	66.7	43.2	42	46.4	55.2	60.5	51.3	49.7	49.4	51.4	57.1	51.3	7.7	0	0	10	9.1	18.2	0	0	10	0	57.3	0	50	0	0	53.2	46.4
hsa-mir-126_36_C_u	26.5	28.7	44.4	38.3	42.9	51.3	15.4	46.9	34.7	49	26.7	35.5	51.7	44.4	44.9	54.5	53.3	56.1	38.6	46.9	19.5	47.5	43.6	44.8	54.9	42.9	44.1	48.1	43.6	37.2	33.3	44	6.7	10	0	25	0	30	0	0	0	14.3	37.4	0	10.5	0	0	42.1	56.1
hsa-mir-9-2_39_G_u	40	17.2	0	11.1	28.6	0	16.9	33.3	33.3	50	0	23.1	0	9.1	23.1	58.3	25	0	54.5	18.6	7.8	28	37.5	23.1	33.3	20	33.3	50	38.5	44.1	32.4	33.3	0	0	0	0	0	0	0	0	0	0	20.7	0	0	0	0	0	0
hsa-mir-126_36_C_a	41.2	52.9	38.9	46.8	26.8	30.8	38.5	28.1	46.9	30.2	46.7	41.9	37.9	11.1	36.7	18.2	26.7	20.4	43.2	34.4	51.2	41	34	38.8	31.4	40.8	38.2	26.9	38.6	38.5	35.6	34.6	6.7	20	0	0	22.2	0	12.5	0	10	0	41.2	16.7	47.4	0	0	43.9	31.7
hsa-mir-9-2_39_G_a	60	79.3	100	66.7	61.9	50	67.8	66.7	66.7	50	100	46.2	0	72.7	69.2	33.3	75	100	45.5	67.4	86.3	66	56.2	61.5	66.7	80	66.7	42.9	53.8	49.2	61.8	33.3	0	0	50	0	0	0	100	0	0	0	65.5	83.3	100	0	100	100	100
hsa-let-7f-2_79_C_u	100	94.4	100	100	97.4	87.5	100	66.7	100	100	100	100	95.2	100	95.8	75	100	100	87.5	89.2	82.1	90	92.9	90	100	90	85.7	92	95.5	84.6	100	83.3	100	0	0	0	0	0	0	0	0	0	97.9	100	87.5	0	0	85.2	85.7
hsa-mir-625_74_U_g	14.3	5.1	0	3.6	2.1	4.8	5.6	9.1	7.1	3.7	7.9	0	8	8.3	0	0	0	2.4	4.8	12.5	0	10	4.1	1.1	2.7	4.2	0	2.3	2.3	3.8	6.7	0	13	42.9	0	14.7	23.1	15.4	5.3	0	28.6	33.3	4.2	10	0	0	25	6.3	4.2
hsa-mir-625_74_U_a	14.3	26.3	25	14.3	25.5	40.5	16.7	45.5	42.9	24.1	34.2	33.3	36	25	9.5	33.3	33.3	39	19	37.5	45.5	30	24.3	27.8	29.7	20.8	22.2	30.2	20.9	34.6	26.7	27.4	39.1	42.9	60	32.4	23.1	46.2	36.8	50	28.6	66.7	34.7	20	0	50	25	29.5	25
hsa-mir-449c_43_A_u	0	60	0	0	0	0	0	0	0	0	0	0	0	0	0	0	0	100	0	0	0	0	0	0	0	0	0	0	0	0	0	0	0	0	0	0	0	0	0	0	0	0	0	0	0	0	0	0	0
hsa-mir-4999_29_U_c	0	0	0	88.2	0	100	0	77.8	0	0	71.4	0	0	0	83.3	0	100	0	0	81.8	50	0	100	0	0	0	0	0	0	0	0	0	0	100	100	0	0	0	72.7	0	95.7	0	76.2	100	0	0	0	93.8	50
hsa-mir-1271_37_G_a	0	0	0	0	0	0	0	0	100	0	0	0	0	0	0	0	0	0	0	0	0	0	0	100	0	100	0	0	100	0	33.3	100	0	100	0	0	0	0	0	0	0	0	0	0	0	0	0	0	25
hsa-mir-484_30_A_u	40.3	26.8	30	45.3	40.8	30.9	33.8	44.3	23.8	42.3	33.3	32.1	39.7	40	52.5	56.7	25	40	50.6	33.3	23.9	41.3	38.4	34.8	32.8	41.1	34.2	26.8	41.7	31.8	40.7	27.3	8.7	20	25	16	16.7	41.7	17.6	0	19	12.5	22.9	10	33.3	16.7	40	29.3	37.5
hsa-mir-342_41_G_a	0	7.4	0	10.7	6.8	13.8	0	11.1	18.8	8.3	5	0	6.7	6.2	8.3	0	16.7	10.3	16.7	3.7	4.5	16.1	11.6	10.9	8.7	16.7	15.4	21.1	5	25	31.2	30.4	0	0	0	0	0	0	0	0	14.3	0	12.5	0	9.1	0	0	5	8.1
hsa-mir-493_79_C_u	66.7	56.5	0	0	0	100	50	100	0	100	0	100	50	0	0	0	66.7	100	0	60	0	100	51.5	50	70.7	0	50	38.5	40	0	80	50	0	0	0	0	0	0	0	0	0	0	60	0	0	0	0	0	68.3
hsa-mir-493_79_C_a	33.3	43.5	0	100	0	0	50	0	0	0	0	0	50	100	0	0	33.3	0	0	40	0	0	48.5	50	26.8	0	50	61.5	60	0	20	50	0	0	0	0	0	0	0	0	0	0	40	0	0	0	0	100	26.8
hsa-mir-2114_35_G_u	0	0	100	100	0	100	0	0	0	0	0	0	0	0	0	0	0	100	0	0	0	0	0	0	0	0	0	100	90	0	0	0	0	0	0	0	0	0	0	0	0	0	100	0	0	0	0	0	0
hsa-mir-106b_34_G_u	37.1	17.1	16.7	19.8	27.8	19.2	23.5	20	10	14.3	16	31.2	20	20	43.8	33.3	33.3	7.7	44.9	32.9	14.4	20.9	14.6	28	19.6	31	46.7	15.6	25.4	20	27	22.9	0	0	0	14.3	0	0	0	0	0	0	23.3	0	18.2	0	0	27.7	15.3
hsa-mir-106b_34_G_a	28.6	56.2	50	53.9	52.2	46.2	47.1	70	60	28.6	36	50	53.3	60	43.8	20	16.7	51.3	22.4	47.1	54.1	46.2	55.4	40	58.9	17.2	16.7	45.5	49.3	43.1	38.1	38.6	25	0	20	14.3	50	0	0	0	16.7	0	43.4	33.3	54.5	0	0	40.4	51.4
hsa-mir-203b_77_C_a	0	0	0	0	9.8	21.4	0	57.1	0	0	0	60	0	0	25	14.3	0	15.4	7.2	28.1	44.8	20	20	0	50	0	0	30.8	15	0	37.5	62.5	0	0	0	0	0	66.7	0	0	14.3	0	0	0	20	0	0	0	50
hsa-mir-100_12_A_c	0	0	0	0	0	0	0	0	0	0	5.6	0	0	0	0	0	0	0	0	0	0	0	4	0	6.7	0	0	0	5	0	0	10	10.5	0	0	0	0	0	0	0	0	0	0	0	0	0	0	0	0
hsa-mir-518d_30_A_g	0	100	100	100	100	100	0	100	100	100	0	0	100	100	0	100	0	100	100	100	0	0	100	100	100	100	100	0	0	0	0	100	0	100	100	0	100	100	100	0	100	100	100	0	100	0	0	100	7.1
hsa-mir-17_74_A_u	0	66.7	0	33.3	34.8	14.3	0	0	0	100	0	0	0	33.3	0	0	0	33.3	33.3	0	0	0	6.9	42.9	0	28.6	0	0	10	0	37.5	0	0	0	0	0	0	0	0	0	0	0	0	0	33.3	0	0	14.3	66.7
hsa-mir-34a_86_A_u	50	50	50	10	0	22.2	40	75	50	9.1	0	0	60	0	0	0	0	20	0	33.3	33.3	42.9	13.3	14.3	0	33.3	50	6.7	23.1	20	38.9	18.8	10	0	0	12.5	7.7	33.3	42.9	0	0	33.3	28.6	0	50	0	0	22.2	33.3
hsa-let-7i_84_A_u	65	62.5	33.3	66.7	80	71.4	60	42.9	33.3	71.4	42.9	87.5	56	77.8	54.5	0	75	70.6	50	75	33.3	84.6	62.5	33.3	52.4	71.4	61.5	55.6	78.9	81.2	65.5	70.6	71.4	50	87.5	66.7	42.9	80	0	80	83.3	0	60	50	75.9	100	50	76.5	57.1
hsa-mir-182_48_G_u	14.2	18.8	13.8	21	22.4	13.8	16.9	14.6	9	14.4	10.2	13.3	12	9.8	18.9	8.9	10.7	11.6	20.2	11.4	10.1	18.4	12.3	27.1	14	19.6	28.5	11.2	14.5	15.4	16	13.9	2	3	5.1	3.6	5.6	3.4	1.4	0	3.8	3.3	16.1	3.2	16.7	4.5	6.4	11.3	8.7
hsa-mir-199b_49_A_u	80	33.3	60	60	0	16.7	33.3	0	33.3	53.8	0	0	87.5	66.7	37.5	66.7	0	52	40	42.9	33.3	44.4	37.4	48.1	42.3	36	57.1	33.3	41.7	70	42.9	23.3	0	0	0	0	0	0	0	0	0	100	33.3	0	0	0	0	36.4	31.8
hsa-mir-361_27_C_g	35	22.1	19.1	27.4	10.1	30.2	17.4	17.7	36	28.1	19.4	13.8	26.3	23.4	12.3	24.2	52.3	29	15	12	15.1	25.4	11.4	13.7	24.9	19.3	29.3	20.6	25.9	19.8	18.5	38.6	21.9	45.6	30.5	29.2	27.7	43.6	28	37.5	26	44	27	45.7	21.5	27.3	34.6	30.9	24.5
hsa-mir-361_27_C_a	8.8	10.1	4.2	8.1	4.5	10.6	8	4.7	14.2	9.1	9.1	3.8	6.4	6.8	3.4	15.2	15.3	11.2	4.5	6.1	6.8	7.1	8.4	7	7.1	7.5	9.3	7.7	9.6	13.3	10.3	12.8	14.5	22.6	14.8	23.9	20.5	14	18.6	25	12	14.2	11.2	14.7	17.3	13.6	18.5	12.4	6.6
hsa-mir-200a_38_U_a	31	42.4	37.5	55.3	54.7	46.5	61.4	60.8	47.1	52.8	50	50	54.2	75	63	61.9	0	39.3	59	54.5	58.1	56.2	64.9	48.1	62.9	43.1	24.3	56.8	61.7	57.1	60	50	60	38.5	37.5	51.7	55.6	31	42.9	0	62.5	16.7	45.8	0	50	0	20	56.9	100
hsa-mir-135b_77_C_u	0	0	0	25	0	20	0	0	0	66.7	0	100	0	0	0	0	0	0	50	53.8	50	42.9	100	100	0	0	0	0	0	100	0	0	0	0	0	0	25	0	0	0	100	0	100	0	0	0	0	62.5	0
hsa-mir-135b_77_C_a	0	50	0	25	100	40	0	0	0	33.3	0	0	0	0	0	0	0	50	0	23.1	37.5	28.6	0	0	0	0	0	100	0	0	0	0	100	0	0	100	50	0	0	0	0	0	0	0	0	0	0	37.5	0
hsa-mir-181b-1_61_A_u	33.3	0	0	20	0	0	0	50	0	0	14.3	0	0	0	33.3	0	0	20	0	20	0	0	0	100	100	0	0	0	0	50	0	0	0	0	0	0	0	0	0	0	0	0	0	0	0	0	0	0	0
hsa-mir-500a_75_G_u	50	20	50	32.5	36.1	19	25	0	40	25	11.1	40	57.1	20	35	75	0	33.3	50	16	25	25	43.5	33.3	29	0	18.2	37.5	32	24	27.8	28	22.2	0	0	17.6	13.3	0	0	0	0	0	46.7	100	33.3	0	0	6.7	25
hsa-mir-758_38_C_a	0	71.4	0	0	0	50	100	0	0	100	100	0	100	100	0	0	100	100	100	0	0	100	60	50	72	50	50	62.5	60	100	62.5	66.7	0	0	0	0	0	0	0	0	0	0	0	0	0	0	0	0	63.6
hsa-mir-500a_75_G_a	50	80	50	62.5	59	76.2	73.1	100	40	50	88.9	20	42.9	80	55	25	100	66.7	50	80	70.8	75	52.2	56.1	58.1	93.3	72.7	58.3	64	72	66.7	68	66.7	100	100	64.7	60	100	83.3	0	100	0	50	0	66.7	0	0	86.7	75
hsa-mir-520h_77_U_g	0	0	0	0	0	0	0	0	0	0	0	0	0	0	0	0	0	0	0	0	100	0	0	0	0	0	0	0	0	100	0	0	0	0	0	0	0	0	0	0	0	0	0	0	0	0	0	0	8.9
hsa-mir-675_33_G_u	0	0	0	75	0	0	0	0	0	0	0	0	0	0	0	0	0	0	100	75	0	0	100	0	100	0	0	0	0	0	0	0	0	0	0	0	0	0	0	0	0	0	0	0	0	0	0	0	0
hsa-mir-33a_67_C_u	42.9	0	0	50	72.7	50	25	100	100	0	0	0	20	75	66.7	0	0	100	100	0	50	40	0	0	0	60	0	50	50	0	0	0	0	0	0	0	0	0	0	0	0	0	0	0	0	0	0	62.5	100
hsa-mir-425_39_G_u	100	75	0	100	100	0	100	0	100	0	0	0	100	100	75	0	0	62.5	81.8	57.1	71.4	0	75	88.9	100	0	80	66.7	71.4	85.7	86.7	53.8	0	100	0	0	0	0	0	0	0	0	50	0	100	0	0	50	0
hsa-mir-152_76_C_u	23.8	14.7	31.9	20.4	20.7	21.4	20.3	17.6	14.5	15.9	24.8	27.8	17.8	18.8	16.6	28.9	23.1	15.4	26.6	19.9	12.6	23.7	35	14.8	21.7	23.3	37.9	22.9	24.7	16.1	31.8	18.6	40	66.7	50	0	37.5	0	45.5	33.3	27.3	0	14.8	0	27.3	33.3	0	13.9	23.5
hsa-mir-33a_67_C_a	57.1	80	0	25	18.2	50	25	0	0	0	0	0	80	0	33.3	0	0	0	0	100	50	60	66.7	0	0	20	100	50	50	75	100	0	100	0	100	0	0	0	0	0	100	0	100	0	0	0	0	25	0
hsa-mir-425_39_G_a	0	25	0	0	0	0	0	100	0	0	0	0	0	0	0	0	0	37.5	9.1	28.6	28.6	100	12.5	11.1	0	0	0	33.3	28.6	14.3	13.3	46.2	0	0	0	0	0	0	0	0	0	0	50	100	0	0	0	50	100
hsa-mir-152_76_C_a	75.9	85	63.9	78.6	78.2	77	79.7	82.4	84	82.3	73.6	72.2	81.6	79.7	83.4	69.1	69.2	83.7	73.4	80.1	87	76.3	62.9	84.1	78	75.5	61.5	76.2	74.5	83.9	67.1	79.8	60	33.3	50	100	62.5	0	54.5	33.3	72.7	100	85.2	100	72.7	66.7	100	86.1	74.1
hsa-mir-195_14_C_u	0	0	0	0	0	0	0	0	0	0	0	0	0	0	0	0	0	0	0	0	0	0	0	0	0	0	0	0	0	0	0	0	0	0	0	0	0	0	0	0	0	0	0	0	0	0	0	0	0
hsa-mir-181b-1_96_A_u	25	18.1	15.4	11.3	27.8	20.6	24	22.7	40	22	23.5	25	23.5	13.3	29.4	18.2	0	21.7	18.8	17.2	14.2	20	34	22.5	23.5	43.6	30	28	26.5	17.1	35.3	20	15.4	16.7	7.4	0	10	14.3	0	0	28.6	11.1	25.1	23.5	30	16.7	0	22.6	26.3
hsa-mir-181c_87_C_u	41.2	30.8	29.2	11.5	12.3	36.2	22.9	12	26.3	33.8	16.7	14.3	23.6	24.6	13.4	78.6	72.7	27.8	17.5	10.9	15.9	30	22.3	25	44.9	22.5	41.3	31.2	24.4	15.8	24.6	38.9	0	0	0	0	5.6	0	0	0	0	0	18.4	0	34.4	0	0	27.9	46.3
hsa-mir-181c_87_C_a	5.9	6.8	0	10.2	9.6	10.1	6.1	24	7.9	12.2	16.7	4.4	8	8.8	6.1	0	0	11.3	5.2	9.6	9.3	10	16	15.2	8.4	15.7	9.5	14.2	11.5	5.8	15	19.2	42.9	0	40	33.3	38.9	0	60	100	0	25	12.9	0	17.2	0	0	16.2	2.4
hsa-mir-148b_62_G_a	0	0	0	0	0	0	0	0	0	0	0	0	0	0	0	0	0	0	0	0	0	0	50	0	0	0	0	0	0	0	0	100	50	0	0	66.7	0	0	0	0	100	0	0	0	0	0	0	0	0
hsa-mir-181b-1_60_G_u	25	23.1	0	22.2	0	0	0	20	100	20	11.1	0	0	100	0	0	0	23.8	0	29.6	0	33.3	0	0	0	0	0	0	0	0	0	0	0	0	0	5.6	0	0	0	0	0	0	31.6	0	16.7	0	0	26.3	25
hsa-mir-376a-1_49_A_g	50	31.2	80	100	100	80	66.7	66.7	50	88.9	75	66.7	89.5	77.8	100	100	100	55.6	100	66.7	100	87.5	85.1	80	26	75	100	73	100	100	56.7	100	84.6	100	85.7	100	100	75	100	100	100	100	75	100	100	80	100	75	11.8
hsa-mir-181b-1_60_G_a	0	15.4	0	11.1	0	0	0	0	0	10	11.1	25	0	100	16.7	0	50	19	33.3	11.1	0	0	0	0	0	0	0	0	0	0	0	0	28.6	0	0	33.3	40	33.3	50	100	11.1	100	10.5	50	16.7	0	0	15.8	0
hsa-mir-190b_33_U_a	0	0	0	0	0	0	0	0	0	0	0	0	0	100	100	0	0	0	0	0	66.7	0	0	0	0	0	0	0	0	0	0	100	0	0	0	0	66.7	0	0	0	0	0	100	0	0	0	0	0	0
hsa-mir-183_50_U_a	24.4	49.7	22.5	23.5	21.9	40.2	34.1	25.7	42.6	34.8	43.5	32.6	32.3	39.6	19.7	24.9	23.5	39.9	13.3	27.4	57.6	40.9	28.4	24.4	37	20.7	17.3	26.1	19.3	23.5	28.5	34.3	34.4	21.6	33.3	35	29.6	18.2	20.7	11.1	31.6	44.9	44.2	44.8	28.2	33.3	20	48.9	23.8
hsa-let-7i_27_U_a	9.3	10.6	16.4	9.2	6.9	15.6	12.3	7.3	16.1	7.1	8.7	8.4	12.5	10.9	12.8	10.7	10.7	8.9	7.3	6.3	12.1	10.6	16.6	14.6	14	14.4	15.6	17.5	17.2	13.7	15	20.5	24.2	36.1	24.2	32.2	27.4	26.4	30.4	26.7	27.2	27.7	14.2	22.3	13.6	16.9	19.2	14.6	9.3
hsa-mir-324_38_U_a	3.5	8.1	3.4	5.4	2.3	2.8	3.1	0	3.1	1.5	1.5	5.4	4.6	7.1	2.3	13.7	7.7	5.1	3	2.7	6.9	6.6	4.6	3.6	3.3	3.5	14.1	7.3	9.3	3.7	5.9	10.7	10	0	16.7	9.1	7.9	16.7	4.8	16.7	9.1	7.7	7.2	11.1	6.2	0	0	7.6	2.2
hsa-mir-20b_29_U_a	70.8	77.8	0	0	75	50	57.1	77.8	100	0	100	96	63.6	0	100	70.4	100	66.7	0	50	66.7	66.7	63.6	86.7	73.7	60	100	66.7	63.6	100	50	73.7	0	0	0	0	0	0	0	0	0	0	71.4	0	0	0	0	0	78.6
hsa-mir-128-1_70_U_a	2.1	2.7	2.2	3.6	2.6	4.2	1.9	2	1.9	5	4.8	2.1	2.3	3.1	1.6	3	5.7	4.1	1	1.5	4.1	1.7	2.6	2.7	3.5	2	3.1	1.6	3.1	2	2.1	3.1	14.5	17.2	10.2	16.4	15.3	15.8	14.1	11.1	20	15.6	4.2	17.6	4.6	17.6	19.4	2.1	5.3
hsa-mir-374a_64_G_u	7.1	10.4	37.5	17.5	20	12.9	0	0	25	16.7	10	28.6	7.1	12.5	23.1	20	0	25	16.7	8.3	4.2	12.5	7.3	10.9	18	16.2	40	10	14.3	8.1	20	15.1	0	0	0	0	100	0	0	0	0	0	18	0	0	0	0	16.7	33.3
hsa-mir-374a_64_G_a	64.3	72.9	50	75	55	58.1	60	85.7	75	83.3	80	57.1	64.3	56.2	61.5	80	66.7	75	66.7	75	83.3	62.5	90.2	73.9	66	73	50	76	70	82.3	50	67.9	100	0	0	50	0	100	0	0	66.7	0	67.2	100	100	0	0	77.8	66.7
hsa-mir-552_46_U_a	0	0	0	0	0	0	0	0	0	100	0	0	0	0	0	0	0	0	33.3	0	0	0	0	0	0	100	0	100	33.3	75	0	0	0	0	0	33.3	0	0	0	0	0	0	0	0	0	0	0	50	0
hsa-mir-146b_8_C_u	0	0	0	0	0	2.2	0	0	0	0	0	0	0	0	0	0	0	0	0	0	0	0	0	0	0	0	0	7.1	0	0	0	0	3	0	0	0	0	0	0	0	0	0	4.7	0	0	0	0	0	0
hsa-mir-192_23_U_c	0	0	0	0	0	0	0	0	0	0	0	0	0	0	0	0	0	100	0	0	0	0	0	0	0	0	0	0	0	0	0	0	0	1.6	0	0	0	0	0	0	0	0	0	0	0	0	0	0	0
hsa-mir-181d_58_U_a	55.6	59.5	0	42.9	33.3	30	68	60	50	0	0	26.1	19	50	30	75	62.5	15	28.6	35	28.9	0	65.5	67.9	63.6	78.9	50	59.7	52.7	61.5	47.4	55.1	5	0	25	16.7	6.9	0	11.5	0	8.3	0	42.9	0	40	0	0	43.9	0
hsa-mir-6720_89_U_a	0	100	0	0	0	100	0	0	0	0	0	0	100	0	0	0	0	0	100	0	0	0	0	0	0	0	0	0	0	0	0	0	0	0	0	0	0	0	0	0	0	0	100	0	0	0	0	0	0
hsa-miR-486-5p	329	321	33	169	251	63	56	58	34	132	395	89	40	406	105	58	16	275	165	422	107	336	418	563	479	413	409	302	962	580	289	2151	73	658	41	49	52	84	103	34	133	96	183	22	38	109	7	588	223
hsa-miR-483-5p	0	0	0	4	70	0	0	0	1	1	0	0	0	1	0	0	0	0	35	3124	0	1	33	2	1	5	0	1	14	0	2	2	1	0	0	0	0	0	0	0	1	0	4	2	0	0	0	4	0
hsa-miR-550a-3p	8	22	2	46	24	4	16	6	1	10	8	3	11	14	10	0	2	1	31	12	22	17	12	24	5	8	13	9	6	3	10	9	0	1	1	2	1	0	0	0	0	0	18	0	2	0	1	15	5
hsa-miR-1468-5p	2	4	1	0	1	2	3	2	0	0	0	0	1	2	0	1	0	0	3	5	2	2	0	2	0	2	0	2	3	1	1	0	21	8	5	12	54	8	16	2	44	4	1	7	1	6	3	1	1
hsa-miR-203a-3p	9381	1985	14546	1431	58033	20182	233	27328	61909	3750	463	5822	4959	5635	43268	19785	280	24365	56253	62581	10715	91025	22916	4014	1547	27597	5678	98115	18790	4967	22877	12555	1402	3029	600	3318	1964	2523	708	166	5187	1203	2178	759	1453	43	579	3844	1283
hsa-miR-874-5p	2	3	0	3	4	3	0	2	1	0	0	0	1	3	1	1	1	4	4	8	2	4	2	4	3	2	2	2	2	1	2	9	0	0	0	0	0	0	0	0	0	0	2	0	2	0	0	3	1
hsa-miR-92a-3p	20976	32829	6717	58561	122951	35613	33995	27101	12778	10222	13780	26854	13110	10040	16107	10139	7505	28040	32163	127998	19206	27738	64696	39842	25995	27916	29626	42199	67991	58364	33429	33813	12776	6995	5095	45901	7944	4818	10580	388	9204	4339	18187	2076	13206	649	4054	17007	46811
hsa-miR-195-5p	25	42	182	22	12	28	14	20	36	43	7	11	75	28	29	5	1	51	29	32	22	29	695	12	35	48	19	123	117	16	88	66	155	104	56	74	130	62	166	17	990	111	172	50	26	36	53	74	19
hsa-miR-501-3p	10	13	3	32	21	18	24	3	8	8	9	5	5	2	10	9	3	6	13	14	7	7	23	39	20	7	5	28	34	25	13	31	257	49	60	267	377	61	267	2	507	253	42	26	7	143	31	19	8
hsa-miR-107	12	20	3	44	32	10	37	8	3	4	3	18	3	0	19	3	1	12	37	67	27	19	133	93	48	11	5	28	19	16	33	13	6	1	3	5	7	1	5	0	2	2	25	1	7	0	1	10	2
hsa-miR-17-5p	1402	2451	196	5312	10057	1363	2402	1578	500	514	934	1970	573	303	1413	513	302	2781	2335	8869	2637	1784	4663	2871	1611	1503	904	1879	2858	3377	1781	1738	142	52	114	850	99	42	108	13	72	70	1027	36	491	5	110	1117	2241
hsa-miR-200b-5p	49	136	14	241	120	22	56	33	27	67	5	35	56	29	61	29	0	61	81	124	127	104	169	61	103	68	100	79	26	84	61	29	13	10	5	17	37	17	11	4	9	6	145	7	40	4	15	317	6
hsa-miR-362-5p	10	18	1	14	84	11	88	3	5	8	7	2	2	2	18	4	3	5	4	22	51	10	98	70	37	24	9	13	30	13	11	19	1	0	1	5	2	0	1	1	0	0	33	0	22	4	0	13	12
hsa-miR-18a-5p	31	51	5	177	419	34	45	36	4	17	18	49	27	7	33	12	3	73	110	315	125	46	101	99	59	29	22	37	62	95	58	38	6	0	0	17	1	0	2	0	0	0	30	1	15	0	1	29	189
hsa-miR-136-5p	1	23	2	2	2	5	2	1	1	5	5	4	10	6	2	1	1	11	6	9	3	2	27	3	55	6	3	11	13	1	8	5	0	0	0	0	0	0	0	0	0	0	3	0	2	0	0	10	53
hsa-miR-135b-5p	43	84	18	92	198	151	10	13	7	65	34	37	1	9	4	34	0	120	36	1216	620	120	220	118	94	41	35	94	86	632	92	15	4	1	0	15	6	5	3	0	1	3	472	4	86	1	2	426	80
hsa-miR-299-3p	1	6	0	0	0	3	0	1	0	0	0	0	0	1	0	0	0	1	0	2	0	1	3	0	13	0	0	0	0	0	0	0	0	1	1	1	0	0	0	0	0	0	1	0	2	0	0	1	16
hsa-miR-372-3p	0	0	0	0	1	0	0	0	0	0	0	0	0	0	0	0	0	1	1	1	0	0	2	0	0	0	0	1	0	0	0	0	0	0	0	0	0	0	0	0	0	0	3	0	0	0	0	0	18735
hsa-miR-324-3p	7	12	2	12	29	5	15	6	12	7	3	6	12	12	16	1	4	8	15	0	13	10	17	18	10	10	0	16	14	7	9	22	63	40	32	53	86	32	70	34	37	26	14	46	8	38	14	12	4
hsa-miR-148a-3p	70355	112631	15989	364653	50352	62412	48932	51742	31194	35183	32065	28843	127928	37042	44965	14985	1921	98081	104419	66502	78360	45791	100393	40278	97913	47140	35116	156574	121114	234012	81580	58614	21278	1914	3460	3924	11902	2820	2650	662	27237	4416	55043	1259	24643	930	1970	332310	38121
hsa-miR-892a	2	0	0	0	0	1	0	0	0	0	0	0	0	0	0	0	0	0	0	0	1	0	0	0	0	0	0	0	1	1	0	0	0	0	0	2	0	1	0	0	0	0	0	0	0	0	0	0	0
hsa-miR-3617-5p	0	0	0	1	0	0	0	0	0	0	0	0	0	0	0	0	0	0	0	0	0	0	0	6	0	1	0	0	0	0	0	0	0	0	0	2	0	0	0	0	1	0	4	0	0	0	0	1	0
hsa-miR-1299	4	2	4	31	33	1	82	5	0	0	7	4	29	6	1	3	2	121	23	103	4	8	33	42	11	16	51	84	278	86	70	3	5	2	0	5	0	7	5	0	1	2	9	0	0	6	1	13	0
hsa-miR-215-5p	1	1	0	0	1	2	0	2	0	1	0	0	1	0	1	1	1	0	0	0	7	1	3	0	0	0	0	3	2	0	3	0	1	31	0	0	0	548	2	0	0	0	3	0	0	1	0	0	1
hsa-miR-330-5p	8	9	0	56	6	4	14	2	3	3	2	6	13	20	11	3	0	16	7	18	51	12	42	6	24	3	3	13	11	3	8	11	8	9	17	24	45	18	14	0	21	20	18	4	6	2	2	5	6
hsa-miR-146b-3p	16	16	1	29	8	87	11	2	8	26	9	8	8	2	13	6	1	19	21	31	24	16	48	42	18	23	12	54	52	36	29	87	445	41	60	241	35	131	241	3	437	250	64	199	10	24	21	32	14
hsa-miR-34a-3p	1	2	0	3	2	4	6	0	1	4	1	0	2	0	2	2	2	6	0	0	3	0	1	1	0	2	2	3	2	0	3	10	8	2	0	9	5	3	6	0	10	3	12	4	2	1	0	10	8
hsa-miR-3200-3p	16	30	0	6	41	2	36	10	4	4	1	0	8	3	20	2	1	10	23	67	24	5	14	36	5	12	0	5	67	5	4	47	34	8	30	407	85	14	110	4	40	39	28	6	5	24	16	7	2
hsa-miR-23a-3p	6340	9819	3185	5025	8161	6298	2895	6141	4118	7441	2037	3395	10302	9864	10794	1994	1221	10011	11708	9322	6582	6715	16164	6772	9124	6682	7357	11168	18319	19244	8464	6656	8752	2199	2622	6546	2669	2196	2609	502	5987	1378	10726	1978	1777	1685	2578	7409	2739
hsa-miR-200a-5p	506	1526	188	2244	1222	285	510	549	534	672	55	588	439	267	540	443	1	494	755	1918	751	669	3905	782	1292	745	1029	2114	632	1375	612	484	101	233	74	247	264	197	228	9	165	50	907	22	120	12	49	1383	36
hsa-miR-511-5p	35	28	16	53	10	107	7	4	24	28	316	12	63	59	53	9	28	63	19	20	41	93	33	129	23	46	33	39	48	20	41	75	43	5	9	7	6	17	13	0	61	27	125	40	26	2	5	30	92
hsa-miR-96-5p	88	116	25	474	665	103	286	92	33	38	53	85	88	19	137	22	6	79	73	330	343	132	265	151	196	193	68	119	200	203	119	97	0	0	0	1	2	1	1	0	0	0	219	0	36	0	1	253	175
hsa-miR-132-3p	168	181	51	745	318	374	178	132	60	166	114	116	169	82	190	131	65	351	297	460	303	193	750	573	476	512	395	886	987	767	615	883	216	33	41	271	81	47	104	2	30	5	263	12	24	6	12	82	281
hsa-miR-181a-5p	590	2691	301	1770	981	4006	1798	529	332	2153	833	664	756	332	726	623	86	1528	903	9932	1324	1104	17455	6925	3818	2911	1237	7412	5302	3791	2367	5973	396	171	225	464	451	222	93	3	81	45	4568	96	1368	17	30	4245	706
hsa-miR-197-3p	1848	5737	1242	4791	3803	1745	6408	608	1160	1535	1803	2742	1577	1860	2411	305	146	1902	5130	2924	4120	2022	4902	6065	3101	2616	1959	2931	3015	3349	2938	4922	98	63	67	185	65	55	46	11	71	27	5723	46	813	44	25	2797	1733
hsa-miR-328-3p	97	296	85	285	346	98	157	75	94	115	87	52	113	82	212	13	46	203	175	112	161	57	256	484	202	164	66	208	462	95	117	242	222	84	64	123	208	64	124	26	128	94	575	58	154	141	27	578	79
hsa-miR-22-5p	58	89	21	51	33	92	101	35	26	92	41	31	123	102	63	30	10	195	50	85	64	80	290	141	155	82	118	151	125	31	140	79	14	6	3	7	19	13	5	1	3	7	145	4	16	2	4	68	99
hsa-miR-4775	0	1	0	1	0	0	0	0	0	0	0	0	0	1	0	0	0	0	0	0	0	0	0	0	0	0	0	0	0	0	0	0	0	0	0	0	0	0	0	0	0	0	2	0	0	0	0	0	0
hsa-miR-592	17	10	1	11	8	9	11	4	1	17	3	5	10	0	7	4	1	10	6	22	5	2	15	17	2	4	2	13	32	4	3	25	0	0	0	0	0	0	0	0	0	0	4	0	10	0	0	3	5
hsa-miR-128-3p	379	512	66	505	752	186	541	388	226	185	127	439	608	332	899	149	75	199	1662	829	633	265	774	425	335	257	111	485	943	774	410	472	191	33	78	218	110	53	116	6	60	49	310	28	88	18	29	199	173
hsa-miR-30e-3p	2417	13007	2039	5259	5226	4840	3783	6856	3889	3197	2090	2367	3384	2399	3400	1228	679	3152	8394	7025	3517	4635	12465	9289	8092	6827	8078	15035	11503	7824	5552	7029	589	287	306	623	1409	334	378	20	964	486	12793	136	3178	146	150	9650	4557
hsa-miR-296-5p	33	16	40	111	9	19	74	57	12	19	20	24	23	94	11	2	8	105	49	6	10	43	35	38	42	19	48	35	85	43	43	41	1	0	0	0	4	0	1	0	2	2	190	1	64	3	0	14	203
hsa-miR-15b-3p	105	205	8	364	220	33	114	42	40	53	21	88	43	112	150	51	21	125	190	264	278	112	93	69	102	107	63	66	144	136	66	51	49	6	33	91	9	26	10	0	12	9	77	97	4	4	22	15	67
hsa-miR-651-5p	11	64	3	11	17	3	15	17	7	2	2	5	1	2	17	3	1	13	16	21	13	1	26	22	5	19	4	21	21	64	12	5	4	1	1	23	5	1	0	0	2	2	57	0	2	0	0	17	8
hsa-miR-25-3p	20617	33208	3678	48452	201326	12709	42801	16655	7566	10611	7716	31754	17199	10091	23164	15147	4808	12635	38135	44867	32594	30630	61359	34138	55267	28927	17160	43438	55123	109202	25111	40627	2252	845	1614	4723	2238	848	1454	54	909	683	42816	390	2972	238	548	6984	12455
hsa-miR-3613-5p	11	23	1	53	89	14	5	7	3	10	7	5	20	9	16	2	0	16	6	16	39	6	14	25	44	15	31	28	25	46	23	27	0	0	0	1	0	0	1	0	0	0	20	0	2	0	0	3	10
hsa-miR-26b-3p	24	81	26	54	69	30	63	19	28	26	25	29	28	13	49	1	3	42	31	60	84	23	20	67	56	44	31	54	55	71	52	58	29	8	10	15	39	17	15	0	52	11	71	11	20	15	8	86	21
hsa-miR-16-5p	2547	4442	1074	5251	3423	1787	1794	1862	1341	1908	1961	1840	2900	1992	2829	876	607	4307	4669	1513	3834	2634	4478	2174	2677	1465	1556	2414	3782	2914	2764	4110	324	146	183	405	320	137	221	18	551	228	6726	584	1040	30	136	3051	3548
hsa-miR-660-5p	49	80	13	154	177	35	116	20	28	16	44	27	48	17	75	34	7	44	47	86	131	59	221	160	142	43	43	116	96	86	96	161	244	89	53	333	363	60	232	0	202	103	164	44	47	21	21	130	59
hsa-miR-151a-5p	1563	1912	322	3836	2580	922	1005	1297	663	2316	541	655	2349	1114	1683	401	276	1339	2201	1884	951	971	2196	1444	1047	692	695	1121	1631	1274	818	1478	643	374	278	822	799	282	405	75	787	309	4574	559	966	289	352	4616	872
hsa-miR-29c-3p	323	533	223	676	831	2885	1885	182	458	278	380	383	449	745	470	428	179	410	389	1583	1928	614	1731	1085	1507	1366	758	2024	1971	823	1877	2684	732	616	181	375	2617	213	648	28	327	335	2095	251	779	31	59	2635	337
hsa-miR-26b-5p	673	910	611	1433	563	353	460	449	503	511	640	339	1148	494	629	102	364	936	563	481	1239	679	757	577	788	392	417	680	836	543	565	1760	2924	2653	2778	1904	4521	1973	2805	999	10175	4615	1896	5247	680	2505	1806	2888	911
hsa-miR-144-3p	36	23	0	3	15	2	1	5	0	7	10	1	11	25	4	8	2	29	36	4	8	17	1	20	15	13	24	10	44	22	13	178	0	0	0	0	0	0	0	0	0	0	20	0	2	0	0	127	32
hsa-miR-217	16	272	8	12	24	30	7	39	31	27	15	5	143	3	30	1	5	14	5	29	10	11	594	171	86	47	24	131	666	23	117	99	0	0	0	2	0	0	1	0	0	0	56	0	27	0	0	15	1
hsa-let-7f-5p	12460	16040	2466	16612	13136	5876	6868	5257	8009	8012	4755	6824	8525	4328	10468	2729	1350	7848	7430	16741	5330	11627	11656	7604	8579	6842	6585	15321	17710	12677	8318	11100	1154	388	312	2108	1385	343	658	28	982	334	18885	383	1909	211	295	15557	6766
hsa-miR-671-5p	17	16	1	17	0	0	0	8	7	6	14	16	4	3	12	0	5	25	9	19	1	5	0	0	0	0	0	0	0	0	0	0	40	10	0	27	24	6	27	5	5	21	8	1	3	13	4	4	9
hsa-miR-24-1-5p	4	2	5	39	11	5	0	1	1	5	1	2	5	6	4	3	0	14	12	7	7	13	14	6	16	11	5	10	16	1	6	10	0	2	0	0	1	0	0	0	0	1	13	0	0	0	0	10	2
hsa-miR-1269b	382	0	31	1	0	0	0	1	0	0	0	0	0	0	0	0	1	239	5	2	0	120	0	257	0	0	269	2	758	0	18	1205	0	0	0	1	1	0	1	0	0	0	1	0	14	0	6	0	0
hsa-miR-34c-3p	53	30	18	0	1	11	60	3	78	12	13	0	11	5	2	27	1	45	74	4	10	8	338	39	26	26	7	69	41	3	83	5	4	13	0	8	1	16	5	0	6	0	23	1	0	0	0	2	3
hsa-miR-30d-5p	7003	16287	2053	21845	12120	8900	3429	2291	8570	8245	1819	2053	4431	1323	4523	4789	1090	3451	1953	4686	3799	4187	35060	16275	14029	9522	3471	17027	24381	19382	5359	15256	3492	4282	1428	12432	12285	1800	6587	219	31747	6013	18454	2532	4968	488	864	9381	1940
hsa-miR-30a-5p	15756	31403	6030	8137	16939	17507	3815	7197	12191	10893	6508	3616	5340	7493	7430	7517	1366	17235	13429	25369	41921	9914	105347	28920	32230	36089	19513	56965	88885	91118	16817	40444	11617	16108	5157	20798	21328	5766	6445	58	10211	2444	69684	1192	11323	446	376	14158	8485
hsa-miR-129-5p	11	1	5	3	16	12	3	5	21	13	0	3	2	17	7	5	1	18	38	71	34	1	22	4	4	33	4	1454	20	88	11	5	3	0	1	6	0	0	0	0	0	0	6	0	1	0	2	1	15
hsa-miR-577	27	11	1	86	37	16	12	5	11	0	106	21	5	3	185	6	0	34	40	6	6	10	1	16	3	8	1	68	529	3	3	4	0	0	0	0	0	1	3	0	0	0	4	0	5	0	7	8	6
hsa-miR-221-5p	1	0	3	0	0	2	0	1	0	1	3	1	4	0	1	0	0	2	0	0	1	0	2	0	1	1	1	1	0	0	1	3	0	0	0	0	1	0	1	0	0	0	2	1	1	0	0	5	0
hsa-miR-22-3p	131703	197780	69285	106056	78910	321173	585608	66643	103031	134111	93382	88504	231388	191954	131341	85545	25803	220779	86870	118096	104402	119773	915982	445238	311419	241896	199315	506508	391694	173724	391494	329916	15817	5408	5174	10545	9635	10279	6247	760	6870	2580	207374	2164	46398	1633	2370	113646	94618
hsa-miR-4677-3p	14	27	3	24	18	32	24	19	5	36	14	34	20	16	19	6	5	23	46	35	11	23	46	35	21	21	12	20	25	29	22	23	1	1	0	3	0	0	1	0	0	0	19	0	2	0	0	16	22
hsa-miR-374a-3p	1569	2681	440	3755	2213	1324	701	922	475	1803	625	705	1373	993	1888	381	179	856	1143	2021	1573	917	1668	2360	3095	2340	1941	4310	3509	2867	1017	2121	75	6	15	25	26	15	9	0	16	7	3752	5	83	1	3	946	1658
hsa-miR-1249-3p	1	10	1	5	4	2	0	1	1	4	4	0	0	6	1	0	1	2	3	2	29	6	6	3	0	14	9	3	0	0	1	1	0	0	0	0	0	0	0	0	0	0	5	0	0	0	0	6	2
hsa-miR-193b-3p	342	218	244	488	160	443	1742	159	89	176	100	252	286	818	531	93	78	1324	286	589	410	458	645	437	285	686	461	666	898	251	463	696	50	6	27	13	9	12	14	26	8	18	613	14	73	21	12	91	279
hsa-miR-628-3p	0	4	0	4	0	0	0	1	2	1	0	2	0	3	1	0	1	3	2	0	0	0	0	0	0	0	0	0	0	0	0	0	0	0	0	1	1	0	2	0	0	0	4	0	1	0	0	5	0
hsa-miR-28-5p	329	402	66	343	1029	241	294	69	95	167	165	123	243	310	205	94	35	284	541	599	306	207	689	349	245	231	121	252	422	288	301	608	150	44	47	164	63	41	122	4	76	33	882	31	75	24	40	344	165
hsa-miR-769-5p	26	46	10	98	64	10	49	12	23	19	5	24	32	29	59	28	3	28	53	76	54	32	82	17	30	33	15	67	65	22	54	35	8	2	4	7	5	2	5	2	5	4	32	4	6	2	1	19	18
hsa-miR-518b	0	0	0	3	0	0	0	2	0	0	0	0	0	0	0	0	0	1	0	0	17	0	0	0	0	0	0	0	0	2	0	0	0	0	0	0	0	0	0	0	0	0	1	0	0	0	0	0	4112
hsa-miR-664a-3p	56	94	9	97	125	121	48	26	29	28	28	14	30	16	25	17	21	35	7	62	67	26	106	184	124	91	55	151	103	140	103	139	9	1	2	10	19	1	3	0	1	0	102	3	21	1	1	111	16
hsa-miR-450b-5p	2	12	1	6	1	3	2	4	0	4	6	5	7	3	0	1	0	2	2	5	1	1	3	45	10	1	1	3	10	16	3	4	5	1	2	0	0	0	1	0	0	2	17	2	1	0	0	11	2
hsa-miR-423-3p	322	321	66	653	1275	386	807	341	115	150	151	286	267	87	530	105	101	437	710	769	550	300	702	550	399	413	212	433	866	495	474	541	134	42	61	252	100	38	85	4	22	30	827	66	117	26	22	502	259
hsa-miR-378d	1	3	1	1	6	3	3	2	1	1	1	0	3	4	2	0	1	2	0	1	2	2	2	0	0	0	1	2	1	1	4	4	0	0	0	2	0	0	1	0	0	0	2	0	0	0	0	5	7
hsa-miR-629-5p	80	125	33	360	131	81	121	81	46	118	81	22	74	98	63	54	77	61	141	78	21	53	127	155	62	55	61	183	54	143	184	174	197	88	65	132	60	42	164	40	103	43	132	96	34	61	23	75	97
hsa-miR-192-5p	721	589	126	549	1251	203	103	328	292	379	209	343	488	529	397	151	242	560	2382	437	245	471	279	229	193	203	294	211	632	3265	379	676	48	7069	75	297	64	7993	963	6	53	86	440	93	184	58	123	723	505
hsa-miR-517a-3p	0	0	0	0	0	0	0	2	0	0	0	0	0	0	0	0	0	0	0	0	7	0	2	0	0	0	1	0	0	4	0	0	0	0	0	0	0	0	0	0	0	0	0	0	0	0	0	0	2392
hsa-miR-655-3p	1	49	0	1	0	3	0	3	0	2	1	1	11	5	0	0	1	11	1	2	6	4	24	2	73	6	6	22	18	2	10	2	1	0	0	0	0	0	0	0	0	0	4	0	0	0	0	5	199
hsa-miR-369-3p	9	116	1	7	3	9	0	9	3	13	4	3	42	21	4	3	1	24	4	6	3	21	44	5	256	6	9	44	27	4	22	4	0	0	0	0	0	1	0	0	0	0	6	1	6	0	0	15	373
hsa-miR-493-5p	12	179	2	7	4	26	9	7	4	27	6	9	53	35	13	5	2	46	12	12	6	22	99	20	439	34	8	53	87	11	41	19	4	1	1	0	1	0	0	0	0	0	11	0	6	0	0	44	372
hsa-miR-543	1	16	0	1	0	1	1	1	0	0	0	1	1	0	2	1	2	7	1	1	2	5	6	1	8	0	1	3	3	0	2	1	1	0	0	0	0	2	0	0	0	0	0	0	0	0	0	7	92
hsa-miR-370-3p	5	55	1	5	3	9	1	4	2	9	3	3	23	22	6	2	0	34	12	12	2	15	33	10	84	4	1	18	27	2	12	4	3	1	0	0	0	1	1	0	0	0	2	1	2	1	2	11	267
hsa-miR-324-5p	156	293	25	267	1015	93	644	60	58	57	59	92	154	37	310	38	24	317	331	424	687	149	286	811	312	151	72	129	207	69	149	201	24	7	5	26	29	10	18	4	9	9	221	14	92	3	12	298	125
hsa-miR-139-3p	1	0	1	1	0	3	1	0	4	0	1	0	1	0	0	1	0	2	2	1	0	0	4	0	1	2	2	3	4	1	3	2	0	0	0	0	0	1	0	0	1	0	3	0	1	0	0	2	0
hsa-let-7c-3p	36	250	24	28	31	6	5	175	31	19	6	18	108	9	7	27	1	31	7	10	239	9	21	11	110	24	10	18	63	107	27	34	0	0	1	2	0	2	2	0	1	0	48	0	23	0	1	122	30
hsa-let-7e-5p	1929	3229	495	3681	371	1176	786	509	1033	1240	525	445	1566	668	603	349	268	2440	1186	14711	1513	711	2236	2201	1852	814	681	1844	3016	1481	1160	1453	350	123	155	745	276	157	320	25	459	160	3264	168	299	113	90	1594	717
hsa-miR-1268a	58	20	96	79	2	13	31	97	24	89	54	58	117	229	55	32	47	120	201	25	11	16	23	13	7	6	19	8	41	15	89	10	0	0	0	0	1	0	0	0	0	0	86	0	3	2	0	16	45
hsa-let-7c-5p	952	6757	364	1073	1474	570	364	4924	1076	646	171	712	7161	452	405	1617	32	1519	592	610	4647	607	5158	754	4616	1636	438	4185	4470	6534	5230	2832	317	170	106	273	717	132	206	7	369	74	2138	51	679	47	81	4470	512
hsa-miR-497-5p	81	119	52	99	83	73	66	44	65	162	30	13	245	117	97	22	27	159	99	106	86	109	164	48	132	112	87	161	371	68	161	199	122	86	49	70	105	63	105	5	135	57	386	31	133	18	48	308	68
hsa-miR-455-3p	631	615	506	206	455	419	63	445	415	528	150	90	487	1757	790	72	34	1078	1230	233	668	721	363	423	432	353	637	289	617	1259	610	352	427	312	306	557	612	262	255	56	376	376	1037	146	294	565	393	1159	702
hsa-miR-489-3p	2	1	0	7	4	2	1	1	0	0	7	0	1	1	0	0	0	0	0	0	0	1	8	17	0	3	0	2	1	0	0	2	0	0	0	1	0	0	0	0	1	2	8	0	3	1	0	20	3
hsa-miR-378a-3p	922	1456	354	951	4153	939	1297	1646	1773	502	535	328	907	813	2223	392	61	538	2978	1779	495	1138	4876	1180	550	1500	530	2562	1262	2067	3073	921	486	156	114	448	67	213	190	12	216	64	1171	86	177	91	62	526	1454
hsa-miR-181a-3p	182	480	86	459	142	789	165	133	104	1083	269	242	263	201	177	145	30	421	261	1506	380	241	1806	928	936	525	374	1430	878	621	585	817	10	3	8	3	3	2	5	0	0	6	1369	6	322	0	1	827	381
hsa-miR-3913-5p	0	1	0	4	1	0	3	0	0	0	0	0	2	1	1	0	1	0	0	10	0	0	6	1	1	2	0	8	1	1	0	3	1	0	0	2	4	1	0	0	0	0	2	0	0	0	0	1	2
hsa-miR-551a	0	1	5	3	7	0	2	0	0	51	2	0	0	1	2	3	1	1	4	9	12	1	2	12	12	0	8	0	1	2	0	1	0	0	0	0	5	0	2	0	1	1	52	16	10	2	0	70	7
hsa-miR-518a-3p	0	0	0	1	0	0	2	0	0	0	0	0	0	0	0	0	0	0	1	0	5	0	0	0	0	0	0	0	0	1	0	0	0	0	0	0	0	0	0	0	0	0	0	0	0	0	0	0	2710
hsa-miR-377-5p	1	14	0	5	3	2	3	1	3	4	0	2	6	2	1	1	0	4	2	0	0	3	17	8	42	7	2	14	10	1	16	2	3	0	3	0	0	1	1	1	1	0	0	0	1	1	0	2	100
hsa-miR-340-5p	25	46	7	37	26	21	19	22	13	12	19	10	27	7	22	8	3	21	29	57	20	19	47	50	27	15	7	43	33	17	21	44	3	0	0	5	1	1	0	0	0	2	63	0	3	0	0	25	28
hsa-miR-3607-3p	134	134	860	203	30	26	15	191	1115	192	384	227	223	164	153	12	89	148	264	40	10	126	39	39	23	25	14	38	77	27	24	63	1	0	1	0	0	0	1	1	2	4	300	0	178	1	0	232	217
hsa-miR-196b-5p	507	1142	64	15	1870	7	495	327	3	2	18	32	440	248	133	1	5	22	2083	2	692	295	359	36	1025	86	660	228	562	455	765	19	13	4	36	14	1	104	2	0	0	12	30	5	2	0	10	29	8
hsa-miR-211-5p	0	2	0	3	5	0	0	0	0	0	0	0	0	0	1	0	0	0	0	0	1	0	1	1	0	1	0	0	0	1	0	1	0	0	0	0	0	0	1	1	0	0	0	0	0	0	0	0	0
hsa-miR-212-5p	1	1	1	1	1	2	0	0	0	0	0	3	0	1	1	0	0	1	1	0	0	0	2	1	2	3	1	1	2	1	0	4	0	0	0	0	0	0	0	0	0	0	3	0	0	0	0	0	2
hsa-let-7d-5p	948	1453	136	1533	1845	406	937	432	428	414	197	482	607	307	972	162	65	571	1466	3437	823	780	1493	538	699	534	580	691	1500	591	369	624	178	47	65	283	212	51	72	6	188	56	1314	70	154	38	69	1245	466
hsa-miR-24-2-5p	1	3	2	2	3	2	0	0	1	0	1	1	1	1	0	0	0	4	1	3	0	0	2	2	2	1	0	2	1	0	2	4	7	4	0	5	7	5	4	3	1	1	4	4	0	2	4	0	0
hsa-miR-582-5p	15	15	2	28	26	10	9	7	2	7	19	18	4	5	8	28	0	20	29	42	10	7	78	12	36	19	34	28	29	15	24	7	1	0	0	1	0	0	0	0	0	0	46	0	12	0	0	11	8
hsa-miR-1306-5p	26	53	6	52	195	7	56	7	10	12	7	31	19	17	41	7	1	7	76	119	27	25	26	43	72	16	14	16	32	75	16	31	7	1	2	11	2	1	3	1	2	0	43	2	6	0	0	17	10
hsa-miR-374a-5p	76	105	4	171	128	44	41	31	19	53	24	40	53	32	107	21	11	58	53	113	134	54	187	126	114	82	34	182	156	131	94	107	23	7	13	17	13	6	17	1	9	8	193	8	5	2	4	82	84
hsa-miR-520c-3p	0	0	0	0	0	0	0	0	0	0	0	0	0	0	0	1	0	1	0	0	4	0	1	0	0	0	0	0	0	0	0	0	0	0	0	0	0	0	0	0	0	0	0	0	0	0	0	0	1911
hsa-miR-9-5p	7322	13515	892	2346	8019	857	80155	655	2358	533	185	4384	154	3176	2683	7362	699	1057	6400	17595	21694	24082	7703	17295	1865	2307	2079	6154	7373	18067	9290	4371	30	2	65	36	17	2	11	0	11	2	8221	60	213	0	17	2905	780
hsa-miR-106b-3p	23	75	14	162	598	14	167	38	19	17	6	40	46	28	137	5	2	28	167	136	106	85	300	95	149	61	26	97	94	157	72	43	68	9	24	59	40	22	13	2	25	11	61	3	3	0	5	16	18
hsa-miR-205-5p	95490	77865	79437	44	76279	666	9864	68259	42843	162	105	16852	112009	80491	98327	24664	3	75439	41602	19668	187981	51931	51812	293	103679	46219	55810	44748	84140	119245	92550	2992	1526	486	5897	216	29	604	49	874	138	672	2000	26	5	162	2290	394	3859
hsa-miR-33b-5p	37	38	5	129	73	4	69	57	3	58	17	8	69	142	169	9	17	67	229	25	68	60	6	5	14	9	32	5	20	3	10	18	11	4	6	9	11	6	10	15	9	6	83	16	17	67	80	199	29
hsa-miR-512-3p	0	0	0	1	0	0	0	0	0	0	0	0	0	2	1	0	0	0	0	1	40	0	0	0	0	1	3	0	0	6	2	0	0	0	0	0	0	0	0	0	0	0	4	0	0	0	0	0	8795
hsa-miR-1301-3p	7	13	0	31	24	8	58	8	3	0	3	7	8	3	8	0	0	2	28	63	47	4	24	28	24	7	3	5	25	25	8	7	1	2	5	6	6	0	4	0	2	1	10	2	1	1	0	2	4
hsa-miR-148b-3p	274	588	57	1130	782	164	455	220	91	198	85	196	200	136	445	52	34	540	515	504	336	218	1143	526	311	218	95	302	359	281	163	357	460	99	166	377	437	134	131	25	369	141	1039	228	75	110	86	476	174
hsa-miR-548k	0	1	0	0	4	2	3	0	0	0	0	3	1	0	3	0	0	0	0	3	0	0	2	0	0	1	0	0	0	0	1	0	0	0	0	0	0	0	0	0	0	0	0	0	0	0	0	0	0
hsa-miR-17-3p	311	633	129	1196	2589	988	1457	326	242	246	342	430	242	222	269	551	133	489	509	2364	743	421	4401	1233	715	909	557	1768	1620	1343	1291	1116	390	191	170	2132	294	99	412	59	218	52	527	21	220	90	93	433	699
hsa-miR-365b-3p	117	169	23	192	45	168	269	41	51	40	33	101	46	175	98	36	22	202	53	256	214	118	176	210	109	341	88	137	245	198	150	273	31	4	7	13	10	4	6	0	5	6	225	7	13	3	7	62	63
hsa-miR-877-5p	4	5	1	42	5	1	19	6	2	3	1	2	7	6	2	0	6	15	15	10	7	1	5	11	5	0	1	2	0	1	0	2	0	1	2	2	1	0	6	0	43	19	3	3	5	3	4	6	3
hsa-miR-33a-5p	114	124	23	339	369	18	164	170	53	98	56	33	274	198	294	58	45	119	398	105	149	136	45	57	52	64	62	81	137	51	117	67	12	7	11	10	7	6	10	5	28	8	140	10	97	5	12	682	74
hsa-miR-1197	0	1	1	0	0	0	0	0	0	0	0	0	0	0	0	0	0	1	0	0	0	0	0	0	9	0	0	0	0	0	0	0	0	0	0	0	0	0	0	0	0	0	0	0	0	0	0	0	5
hsa-miR-454-5p	0	2	0	5	19	0	7	0	0	5	1	3	1	3	2	1	0	0	6	9	7	0	4	3	6	2	0	2	2	0	0	0	0	0	1	0	2	1	0	0	1	1	1	1	1	1	1	0	3
hsa-miR-210-5p	2	3	1	14	5	3	4	1	0	4	0	2	3	6	4	2	1	8	3	7	11	2	5	8	5	3	8	12	5	4	8	1	16	3	3	16	6	1	2	2	0	1	5	3	3	4	3	4	3
hsa-miR-539-3p	0	5	0	1	0	1	0	1	0	0	0	0	3	1	1	0	0	2	0	2	0	0	8	1	8	1	0	1	4	0	1	0	1	0	0	0	0	0	0	0	0	0	0	0	0	0	0	1	26
hsa-miR-106b-5p	753	900	183	3620	5209	271	1151	769	252	543	403	776	961	379	1387	534	188	875	1988	1148	1328	1307	1218	869	797	367	321	810	838	969	633	1626	576	161	519	684	450	158	375	34	697	475	2450	435	265	71	322	630	667
hsa-miR-183-5p	5204	4468	765	25908	27840	4448	16794	3539	2533	1788	1616	5181	4429	1199	5328	1005	107	3065	4303	13633	8720	3219	15328	8559	10247	6310	1615	11131	12033	9883	3146	10096	9973	2580	4686	11508	12012	3046	5978	628	17007	7848	8714	3363	697	1446	2416	5919	2566
hsa-miR-126-3p	11408	36128	3520	15977	14122	15478	5553	9223	5072	15782	4622	5546	9337	4362	12830	4453	2906	25324	23057	17037	17349	17120	7698	15790	22994	14004	17167	11900	41908	19147	9860	28213	549	573	242	205	896	443	343	20	564	289	27683	299	3656	132	52	11327	18925
hsa-miR-152-5p	0	4	0	0	3	0	2	2	1	1	1	0	1	2	0	0	0	0	0	1	0	0	7	2	2	4	5	2	3	1	2	0	0	0	0	0	0	0	0	0	0	0	1	0	0	0	0	0	0
hsa-miR-101-5p	0	5	1	5	2	1	2	2	1	1	0	0	1	1	2	0	0	0	1	0	1	0	0	0	3	1	2	2	2	1	1	1	0	0	0	0	0	0	0	0	0	0	3	0	2	0	0	9	6
hsa-miR-342-3p	174	242	55	176	301	308	191	59	94	78	111	49	139	62	241	74	24	544	135	412	486	324	678	646	467	252	237	436	476	267	539	681	454	100	191	443	271	171	189	27	225	191	393	157	69	105	86	183	438
hsa-miR-153-3p	2	4	3	38	3	1	0	4	1	3	4	1	7	4	4	0	0	8	5	7	47	2	5	7	8	5	14	3	10	2	8	10	1	2	0	5	10	0	0	0	0	0	8	0	7	0	0	4	10
hsa-miR-146a-5p	314	468	52	656	210	618	559	172	85	331	293	57	387	399	345	129	72	1004	632	267	1154	468	477	810	660	455	323	819	886	2167	1644	1466	700	108	68	437	278	219	320	4	77	93	1619	139	385	58	327	856	1060
hsa-miR-542-5p	2	3	1	16	5	0	0	2	1	4	2	0	3	2	4	1	1	2	2	1	2	1	6	19	2	2	4	2	6	6	1	10	0	0	0	0	0	0	0	0	0	0	5	0	3	0	0	20	5
hsa-miR-181b-5p	107	402	22	368	43	100	67	101	34	325	97	124	94	33	66	13	16	362	138	2354	85	170	340	167	92	59	84	207	206	67	98	273	605	256	76	709	625	483	168	7	103	60	688	90	128	39	50	669	123
hsa-miR-146b-5p	369	524	98	1001	199	1862	288	165	117	1017	377	212	395	181	654	202	80	876	468	899	1035	748	1393	1243	677	581	641	1231	1341	1221	791	2381	3129	338	594	1930	273	943	1164	78	3709	2420	2049	4434	130	475	345	1203	1130
hsa-miR-589-5p	18	31	3	41	19	41	74	10	4	23	9	12	6	11	7	7	6	16	11	9	29	39	64	64	36	18	11	44	45	32	25	52	135	13	78	89	61	18	123	6	50	20	79	33	9	13	6	38	13
hsa-miR-31-5p	24	36	5	4	1	25	83	53	17	4	17	56	57	182	0	55	1	4	3	28	3	68	396	3	46	8	34	46	19	13	19	9	32	1	43	118	69	3	0	12	5	95	2	1	39	4	161	9	39
hsa-miR-455-5p	55	57	53	40	121	100	29	25	45	43	42	5	58	220	58	67	4	162	59	92	407	79	638	122	184	148	113	299	156	332	327	135	15	17	6	18	40	1	6	0	2	1	165	1	48	2	0	170	78
hsa-miR-483-3p	1	1	0	1	14	0	0	0	0	4	0	0	2	1	0	0	0	0	14	385	0	0	6	0	0	0	0	0	0	0	2	0	0	0	0	0	1	0	0	0	1	0	1	1	0	0	0	1	0
hsa-miR-93-3p	42	57	16	179	222	25	74	31	29	24	28	54	29	25	31	27	16	61	84	74	63	62	63	58	54	36	29	24	68	82	55	81	73	29	67	77	102	24	41	7	41	36	107	17	13	21	18	47	46
hsa-miR-106a-5p	46	23	0	0	20	9	45	12	1	1	5	43	28	0	9	85	4	6	4	94	14	13	29	16	40	32	6	11	51	3	11	77	1	0	1	1	0	0	0	0	1	0	10	0	7	0	2	6	38
hsa-miR-134-5p	185	2111	65	188	38	153	63	206	58	300	114	201	792	517	87	40	48	883	169	167	37	427	863	124	1419	173	164	605	594	42	416	98	63	8	22	21	5	30	18	35	13	16	149	1	65	28	11	221	3403
hsa-miR-1269a	462	5160	132	2977	10	0	297	1942	20	2	0	207	2165	12	50	27	0	1064	1	0	107	511	666	707	1769	47	431	1913	0	1754	1	1	0	0	53	744	0	0	0	2	1	1	0	0	44	0	0	0	2
hsa-miR-95-3p	2	2	0	131	1	0	0	1	5	2	1	2	1	3	2	4	5	2	1	3	5	9	13	5	2	2	6	3	1	17	8	1	2	1	2	0	3	2	4	1	10	2	16	0	6	1	1	12	3
hsa-miR-656-3p	0	13	0	1	1	3	0	1	1	3	0	0	3	4	0	0	0	4	2	1	0	1	4	0	13	2	2	9	4	0	4	1	0	0	0	0	0	0	0	0	0	0	1	0	0	0	0	6	20
hsa-miR-486-3p	3	3	1	3	1	0	0	2	0	8	0	2	2	28	2	0	0	3	3	12	2	0	5	1	0	1	1	1	6	1	2	5	1	5	1	0	0	0	5	0	0	1	2	0	1	0	0	3	13
hsa-miR-125b-2-3p	3	8	1	4	3	1	1	6	1	3	0	0	9	3	0	4	0	2	0	0	18	1	5	1	7	6	0	7	9	14	7	2	2	0	0	0	2	0	2	0	3	0	3	1	1	0	0	5	0
hsa-miR-1277-3p	22	16	4	47	28	6	10	13	0	14	3	1	19	15	33	7	1	26	14	16	17	16	4	14	32	11	12	10	13	8	3	12	0	0	0	0	0	0	0	0	0	0	41	0	3	0	0	21	24
hsa-miR-500a-3p	131	225	49	292	473	188	392	47	130	89	121	70	141	55	125	75	20	90	147	291	204	89	385	450	279	151	101	292	304	201	162	281	1362	474	351	1747	2160	395	1023	31	1315	768	566	210	142	271	87	292	132
hsa-miR-221-3p	102	382	69	48	781	283	118	175	135	115	116	91	324	249	1074	16	3	356	366	543	304	116	1682	862	543	266	204	287	361	269	486	56	80	11	26	96	46	17	21	0	14	6	449	2	116	1	5	209	314
hsa-miR-574-3p	702	1845	277	6120	1122	830	1002	447	228	736	602	140	887	585	559	149	163	1088	457	807	419	650	2129	2416	1101	781	943	1191	2203	855	801	1044	64	23	34	72	60	14	28	4	30	19	1655	30	221	9	13	1491	453
hsa-miR-98-5p	118	263	10	568	292	39	251	67	35	62	27	57	134	41	312	12	9	124	108	388	207	99	106	91	206	67	25	79	135	77	66	83	267	22	34	218	135	24	67	2	199	33	698	16	40	23	24	233	70
hsa-miR-34a-5p	324	541	170	739	416	957	467	230	244	1051	279	146	558	349	683	132	396	815	569	312	470	437	1113	912	382	373	280	889	773	293	897	1162	1644	530	360	2521	963	421	1543	40	1402	805	3468	1035	989	93	234	2020	688
hsa-miR-199b-5p	325	307	133	218	123	585	116	99	130	400	135	84	426	143	326	74	18	526	246	641	176	354	2680	692	1015	1129	359	2016	2503	412	1106	788	47	5	13	12	6	6	10	5	10	9	663	1	41	1	4	234	492
hsa-miR-941	8	18	4	71	49	18	14	5	2	6	7	8	8	7	10	2	1	33	36	16	55	24	22	42	46	12	13	20	34	18	44	10	1	0	3	0	0	0	0	0	0	0	10	0	2	0	1	2	14
hsa-miR-101-3p	918	2747	464	1907	1414	1730	760	749	965	1089	548	557	1616	713	1364	884	219	864	1240	1276	1267	1187	3897	1622	2139	1677	1325	5078	4328	3627	2367	5549	19976	8003	4127	14929	14292	4304	9495	164	15415	2963	2796	2468	353	488	2535	2056	775
hsa-miR-500a-5p	26	29	1	44	61	16	32	2	2	10	11	6	12	4	22	7	5	15	18	59	44	19	43	52	51	18	17	23	48	27	15	35	10	2	1	8	6	3	9	0	1	0	55	0	18	0	1	37	11
hsa-miR-769-3p	4	10	0	25	10	1	20	1	1	0	0	7	1	7	3	0	4	7	4	5	17	2	6	3	4	4	2	0	2	1	0	2	0	1	0	0	0	1	0	0	0	1	4	0	1	0	0	1	0
hsa-miR-188-5p	3	7	0	19	15	1	2	2	2	2	0	0	5	2	7	0	0	3	21	3	6	4	6	2	7	1	0	3	2	4	4	4	13	4	6	8	10	3	11	1	8	10	11	6	6	2	3	5	2
hsa-miR-2355-5p	15	7	12	27	55	30	8	3	9	57	7	8	3	40	13	4	0	23	11	11	5	22	43	49	10	21	16	21	23	11	16	40	191	74	275	594	32	100	100	36	296	40	83	130	2	38	33	27	9
hsa-miR-19a-3p	56	127	6	235	462	36	73	42	20	24	40	61	28	30	52	21	17	112	104	401	155	86	110	74	97	51	75	43	93	142	73	54	1	0	0	0	0	0	0	0	0	0	67	1	24	0	0	73	177
hsa-miR-214-5p	132	163	66	163	124	295	113	38	36	307	42	40	403	242	145	30	4	433	129	360	134	309	774	268	399	325	241	574	851	146	349	383	12	4	3	8	2	0	3	0	1	2	355	1	115	2	3	214	167
hsa-miR-212-3p	3	2	3	11	3	6	2	4	1	5	7	4	3	3	8	1	3	12	4	1	6	5	24	8	6	2	6	17	8	6	16	18	10	1	8	9	4	6	9	0	5	1	7	1	3	2	2	0	10
hsa-miR-181a-2-3p	855	2676	497	2347	1724	2380	2752	1008	469	1896	500	829	772	335	755	310	58	1282	925	6903	1011	654	7425	4485	1961	2477	1110	3364	3113	1402	1654	1772	73	52	57	58	109	49	36	3	69	17	5472	24	350	19	6	3242	401
hsa-miR-326	31	79	39	599	10	28	54	35	39	62	65	53	33	62	26	8	36	83	41	18	83	13	14	102	9	15	26	23	46	37	19	204	917	331	573	1189	1172	284	1311	883	7190	2452	712	768	148	641	1028	452	56
hsa-miR-522-3p	0	0	0	0	1	0	0	0	0	0	0	0	0	0	0	0	0	0	2	0	0	0	0	0	0	0	0	1	1	0	0	0	0	0	0	0	0	0	0	0	0	0	2	0	0	0	0	0	216
hsa-miR-4662a-5p	19	110	85	435	41	23	31	122	7	20	7	111	128	119	61	34	0	130	34	43	83	34	345	240	94	92	359	164	70	271	176	49	4	5	1	5	3	0	8	0	7	2	47	0	2	1	0	36	11
hsa-miR-452-5p	58	1165	43	11	2	35	118	23	40	7	28	2	23	101	144	17	2	68	13	19	82	153	40	475	18	47	25	83	86	109	56	11	181	56	55	272	44	13	50	3	113	37	300	34	15	16	17	135	15
hsa-miR-708-5p	294	898	155	322	1604	177	107	497	344	61	41	14	499	125	587	224	7	297	736	2007	613	195	1412	200	338	311	100	700	522	226	1063	1044	47	6	20	16	1	16	10	5	1	2	107	12	18	6	3	61	192
hsa-miR-484	281	214	53	896	589	308	488	368	138	183	180	194	421	250	380	257	66	704	443	365	230	157	590	414	333	236	186	171	462	227	463	471	190	85	95	149	254	101	219	9	230	203	355	44	92	50	38	237	522
hsa-miR-767-5p	38	333	8	702	273	0	444	1	0	0	0	1	85	59	1	0	0	169	103	1	4	32	1455	1910	19	4	48	0	11	15	28	98	1	0	16	0	0	0	1	0	1	0	3	0	0	0	0	0	3
hsa-miR-891a-5p	196	2	2	12	2	303	32	4	65	5	1	1	0	1	7	3	0	1	7	3	276	1	58	40	3	8	0	21	254	58	4	9	1	0	0	3	0	0	0	0	0	0	4	0	1	0	0	0	18
hsa-miR-628-5p	8	30	4	42	10	6	39	7	4	7	5	20	12	5	8	3	3	11	18	19	18	5	30	49	20	15	5	14	19	19	8	15	2	0	4	4	4	2	1	0	9	1	47	2	6	0	0	37	10
hsa-miR-29b-2-5p	26	28	11	66	25	119	113	12	16	15	25	18	28	17	32	8	22	43	45	31	42	19	38	62	39	35	41	42	100	32	24	100	216	127	58	154	882	103	190	30	320	221	157	81	114	47	33	305	17
hsa-miR-139-5p	25	30	5	30	21	106	31	4	47	10	15	12	38	15	20	6	6	44	22	35	15	21	90	62	67	51	23	88	121	45	49	84	2	1	0	0	1	2	1	0	0	0	74	0	7	1	1	20	13
hsa-miR-20b-5p	247	108	2	6	62	34	159	99	7	5	4	240	134	4	27	322	19	46	23	397	44	58	55	56	196	100	20	36	209	27	28	359	5	4	10	14	0	1	0	1	3	1	49	1	22	0	12	14	126
hsa-miR-1266-5p	28	21	1	138	146	12	138	6	5	31	22	51	3	3	3	17	18	9	60	95	34	8	166	128	19	23	9	36	39	14	10	76	24	48	25	10	23	8	12	3	13	4	78	24	12	1	5	38	13
hsa-miR-145-3p	30	56	4	33	28	54	13	21	34	69	9	6	45	14	34	8	6	63	41	28	18	19	90	31	59	70	38	58	137	22	36	51	7	4	0	2	7	1	3	0	4	3	153	1	2	2	1	85	22
hsa-miR-100-5p	1178	749	702	2466	252	3106	856	386	1215	1300	15696	585	972	496	997	274	1484	1107	817	1128	1008	1552	5963	1551	3712	1608	1363	8289	4451	1872	3164	3707	22567	8361	8761	13396	11576	6071	13882	1571	14934	6806	2438	1684	334	3759	2083	420	854
hsa-miR-15b-5p	2119	3392	162	2385	2999	738	957	1049	1009	673	464	1327	865	943	2079	450	384	1403	2598	1833	2255	1269	3837	1663	1775	1465	506	1492	2499	2506	1161	1176	63	22	20	149	75	13	26	0	105	47	2229	69	195	3	25	680	1292
hsa-miR-664b-3p	7	32	4	17	18	23	13	4	11	5	8	5	12	5	6	3	4	11	6	21	16	12	26	43	19	13	5	22	42	23	18	28	7	1	2	2	4	2	1	0	10	2	37	1	20	0	1	46	10
hsa-miR-34b-3p	5	10	2	1	0	4	3	0	15	0	4	0	3	2	0	0	0	2	8	1	0	1	6	2	2	3	1	7	2	1	4	1	13	20	2	21	5	39	9	2	12	2	2	2	0	0	1	0	1
hsa-miR-141-5p	518	1104	81	946	885	500	828	782	129	616	49	602	362	429	324	249	1	482	953	938	413	210	1555	816	498	455	676	1029	772	1089	2585	247	38	8	21	38	24	12	17	1	8	1	716	12	69	0	0	217	747
hsa-miR-942-5p	14	14	4	33	11	5	18	19	9	4	3	37	10	12	16	1	3	7	50	5	12	14	15	8	10	6	4	14	8	17	14	7	1	2	4	5	2	0	4	0	1	0	9	0	0	0	0	6	18
hsa-miR-340-3p	18	34	5	59	35	35	38	12	7	11	5	8	12	10	26	9	3	26	21	55	45	24	16	43	17	14	9	28	53	10	16	37	39	5	9	42	15	13	9	3	21	7	62	8	4	3	8	31	24
hsa-miR-1247-5p	17	6	5	2	8	5	5	11	29	7	4	3	95	29	0	6	0	50	5	3	9	15	163	6	11	21	79	68	94	4	51	18	9	4	4	5	16	10	8	0	1	2	13	2	49	8	3	8	8
hsa-miR-766-3p	21	103	13	40	48	80	96	18	29	33	20	29	18	39	34	10	3	67	69	123	56	38	76	90	45	30	46	66	49	21	35	44	6	3	1	8	4	7	3	0	3	1	147	2	27	2	1	43	161
hsa-miR-181b-3p	18	40	8	69	8	20	16	11	4	113	28	16	21	23	7	9	0	33	20	69	73	14	23	43	52	15	16	14	36	25	10	32	10	5	23	4	9	6	2	0	8	8	120	23	9	5	4	71	22
hsa-miR-130a-3p	337	886	153	213	574	230	59	201	116	268	143	66	254	209	289	83	147	684	569	2589	643	322	645	378	509	198	177	376	899	85	224	290	166	92	108	120	146	71	109	10	141	80	688	62	164	63	60	395	743
hsa-miR-147b	1	0	1	2	0	0	17	1	0	8	1	3	2	0	3	0	0	8	1	1	2	4	3	7	5	0	0	1	0	1	3	3	2	0	1	0	1	1	1	0	0	1	4	1	1	1	1	1	2
hsa-miR-302d-3p	0	0	0	0	0	0	0	0	0	0	0	0	0	0	0	0	0	1	0	0	0	0	0	0	0	0	0	0	0	0	0	0	0	0	0	0	0	0	0	0	0	0	1	0	0	0	0	0	1729
hsa-miR-135b-3p	0	0	0	3	3	3	0	0	0	5	0	0	0	0	0	3	0	3	0	15	8	1	2	3	0	1	1	3	0	18	2	3	6	1	1	11	2	1	7	1	7	3	12	2	2	0	0	4	6
hsa-miR-382-5p	12	130	3	9	5	18	6	11	5	30	9	13	54	55	6	2	3	74	7	11	4	28	154	19	205	18	18	80	54	6	71	6	5	1	3	2	0	0	0	1	3	1	20	0	4	2	2	15	191
hsa-miR-337-5p	0	1	0	1	0	0	0	0	0	0	0	0	0	1	1	0	0	3	0	0	0	0	1	0	0	0	0	0	0	0	0	1	0	0	0	0	0	0	0	0	0	0	0	0	0	0	0	0	11
hsa-miR-105-5p	45	413	5	1111	328	0	442	1	0	0	0	0	81	29	3	0	0	177	145	1	4	30	961	1562	12	1	26	0	6	8	15	106	0	0	3	0	0	0	0	0	0	0	6	0	0	0	0	0	2
hsa-miR-3909	0	3	1	6	4	0	2	0	2	2	0	0	4	2	4	1	0	3	5	4	3	3	1	5	1	2	7	3	2	4	1	3	1	0	0	0	0	0	0	0	0	1	10	0	3	0	0	6	0
hsa-miR-625-5p	2	11	0	5	5	3	1	9	1	9	11	1	18	2	5	0	2	13	9	3	1	4	23	8	3	1	0	8	7	3	5	13	4	1	3	5	3	4	3	1	2	1	18	5	3	2	1	20	11
hsa-miR-590-3p	16	18	6	24	42	5	0	4	2	22	4	13	8	10	8	1	3	10	13	10	12	23	7	17	11	12	4	12	19	9	6	15	3	0	3	0	2	1	0	0	2	2	26	5	1	0	1	7	11
hsa-miR-196a-5p	49	54	30	2	642	3	5	15	77	3	1	621	8	6	3	5	0	5	977	95	654	105	409	29	1	5	261	7	270	17	182	101	13	0	0	47	0	155	407	0	4	386	42	0	1	8	24	0	1
hsa-miR-337-3p	27	132	8	21	11	42	8	14	10	15	14	12	53	21	14	6	1	54	16	22	8	37	119	29	579	43	11	113	170	14	64	12	1	0	1	1	0	2	0	0	0	0	27	0	5	0	2	39	579
hsa-miR-589-3p	1	1	1	2	1	0	2	0	0	3	1	1	0	2	1	0	0	3	2	0	8	2	8	0	3	4	1	0	1	3	0	1	0	0	0	0	0	0	0	0	0	0	2	0	0	0	0	0	1
hsa-miR-30c-1-3p	1	6	1	1	5	0	3	2	1	0	1	1	1	1	3	2	1	2	5	2	5	3	1	4	4	0	2	6	3	4	4	0	0	0	1	0	2	0	1	0	0	0	6	0	7	0	0	4	7
hsa-miR-141-3p	2499	6696	380	5239	39	11	51	3309	416	1984	314	1916	1690	1998	1640	2	3	2362	2487	3020	28	1103	14	9	12	8	9	23	40	11	22	14	6378	2559	6	6842	4868	3255	2428	517	2363	1663	3199	1187	541	562	2383	3225	2118
hsa-miR-135a-5p	2	3	0	71	0	0	0	2	0	12	0	0	0	0	0	1	0	1	1	8	0	1	22	0	2	1	0	1	2	3	4	0	0	0	0	0	2	0	0	0	0	0	7	0	6	0	0	3	7
hsa-miR-758-3p	3	71	2	5	0	14	2	4	6	10	1	7	17	21	4	5	1	27	5	8	2	15	111	12	209	15	13	69	35	6	36	4	2	0	0	0	0	0	0	1	0	0	5	0	2	0	0	13	286
hsa-miR-744-5p	50	99	18	257	149	40	124	23	23	34	23	48	35	21	109	17	11	79	75	91	61	26	119	156	59	62	9	41	64	37	38	42	11	3	2	12	13	4	11	0	10	1	69	9	11	6	5	86	35
hsa-miR-140-3p	60	69	35	76	22	54	25	38	75	60	65	28	100	56	59	19	41	63	70	30	29	54	451	74	83	54	55	229	224	156	184	258	541	267	176	547	215	251	557	24	536	294	169	58	40	80	89	75	74
hsa-miR-30e-5p	1172	4481	566	3942	1527	1737	1066	1707	799	1313	1108	848	1588	1020	1551	1027	697	2107	1993	2501	2386	1622	5806	5431	4085	2213	1852	5675	4940	4985	4242	6510	5897	2347	2255	6713	8356	2600	4071	148	7384	6232	4983	3054	1400	254	1463	5934	2358
hsa-miR-92b-3p	113	512	113	177	92	237	346	53	206	194	117	53	273	158	374	42	68	487	766	186	296	158	409	716	281	188	281	342	520	251	268	387	116	19	31	246	115	76	64	9	24	30	434	7	136	8	25	238	186
hsa-miR-130b-5p	19	39	8	97	179	12	30	13	2	22	23	15	16	21	61	0	0	20	47	106	51	43	24	14	84	11	11	16	23	16	12	17	130	3	70	102	18	25	6	14	34	24	17	39	2	41	52	12	36
hsa-let-7a-2-3p	24	20	45	50	6	25	8	9	15	34	145	6	15	10	22	4	8	25	16	24	24	25	19	33	51	22	14	50	52	14	29	31	6	1	2	0	2	2	1	0	2	0	41	0	18	0	0	16	35
hsa-miR-222-3p	160	212	56	61	104	624	70	77	112	168	180	34	163	287	159	58	100	267	76	81	143	57	739	195	137	98	112	201	233	111	137	200	195	141	75	325	161	136	71	4	120	88	657	97	343	15	40	255	196
hsa-miR-191-5p	2418	4438	220	6421	2328	2369	3502	1605	710	1419	1001	1215	1001	385	2113	233	1114	2229	4867	5448	3264	1105	2580	3224	1999	1182	1078	1163	3576	2300	1047	2482	421	60	102	513	192	141	133	24	84	104	2766	158	495	81	133	1843	1743
hsa-miR-576-5p	10	31	2	39	13	10	8	5	3	14	8	11	14	11	7	2	4	9	11	13	26	18	28	27	21	11	20	13	29	14	5	21	13	4	4	29	5	10	2	0	6	2	23	5	1	3	3	24	16
hsa-miR-513c-5p	3	0	1	0	0	5	0	0	0	16	1	0	0	0	0	0	0	1	1	0	17	0	0	1	0	1	1	0	1	0	1	1	0	0	0	0	0	0	0	0	0	0	2	0	0	0	0	0	1
hsa-miR-29b-3p	2957	3316	742	11350	10663	14693	3527	1671	610	12759	7150	603	3631	3610	5835	3440	955	13356	4299	3657	10618	5050	4313	16133	8973	4346	3841	4717	7681	3705	4859	9102	43	17	7	27	53	12	11	4	11	8	26077	229	9814	2	6	13646	6165
hsa-miR-1180-3p	9	16	2	35	0	0	0	8	8	1	4	11	9	5	19	0	0	7	9	27	0	5	0	0	0	0	0	0	0	0	0	0	2	1	0	7	3	0	1	0	0	0	8	0	0	0	0	0	2
hsa-miR-23b-3p	1845	2606	1231	8352	2298	1691	650	2157	2539	1538	436	768	2211	1783	2159	975	107	1876	3155	1818	907	2094	7410	2114	1662	2713	1275	4226	5625	3436	1821	2616	2377	588	661	1928	1366	450	906	148	1488	351	3836	1002	536	331	449	3292	532
hsa-miR-874-3p	189	141	77	70	242	85	30	132	61	64	67	27	114	38	44	23	19	181	100	112	143	112	152	129	109	98	78	86	163	46	155	145	230	388	176	60	189	124	119	77	108	278	130	37	168	160	54	120	143
hsa-miR-193a-5p	103	446	186	327	77	219	388	106	218	144	180	349	215	288	164	56	77	330	253	1235	172	217	745	205	165	149	221	659	463	902	538	558	41	10	8	96	22	8	4	2	12	2	410	5	108	18	9	180	207
hsa-miR-155-5p	317	482	96	895	290	909	332	256	188	410	730	356	508	366	543	233	80	1781	301	716	1299	564	354	866	883	471	608	883	906	1346	793	1759	464	202	240	379	156	333	395	13	88	282	1207	184	81	157	141	231	1220
hsa-miR-125a-3p	9	24	3	17	3	8	14	2	4	6	5	1	7	7	3	4	1	9	5	68	27	4	21	14	23	6	9	13	15	7	19	5	3	3	2	1	1	1	2	0	0	0	27	0	8	2	0	17	15
hsa-miR-125b-1-3p	4	2	2	9	1	0	1	0	0	14	22	0	5	6	12	0	5	15	2	3	6	4	3	0	2	1	4	4	6	0	6	5	2	0	0	0	0	1	0	0	0	1	18	0	16	0	0	6	20
hsa-let-7b-5p	6710	21359	7254	6688	7552	7143	18585	4691	6524	7994	3465	7981	14497	7303	5128	6698	2215	9776	10441	23348	4389	9746	20702	6828	10941	9648	12387	38324	22570	21388	16965	12047	9363	3742	2251	6184	4107	3086	3149	519	4227	1545	13000	2630	3319	1706	1177	4540	4749
hsa-miR-20a-5p	481	952	80	1907	4553	950	726	650	239	249	448	682	285	139	563	303	118	978	746	4532	1042	772	2458	1441	905	912	606	1593	1694	2648	1418	1145	111	35	62	743	56	28	68	4	41	27	463	18	277	1	34	484	1065
hsa-miR-125b-5p	2137	3474	733	2405	938	2181	881	1716	1371	1759	5582	718	4710	1357	1692	832	548	2333	1032	1448	6177	1656	8119	1720	4295	1990	1549	4197	5759	2736	3944	3861	214	119	145	104	287	68	219	31	201	103	4103	63	1223	143	74	4108	2024
hsa-miR-424-5p	296	775	28	689	109	223	59	263	19	210	275	128	575	180	144	25	36	343	153	209	124	113	224	728	485	109	115	128	444	251	165	476	137	3	21	34	17	7	29	4	6	23	239	37	50	20	36	436	593
hsa-miR-331-3p	224	261	24	446	76	57	102	65	29	138	64	110	292	97	74	50	36	252	169	78	195	111	56	195	172	43	48	46	97	68	135	160	88	68	110	68	142	43	123	32	150	56	416	162	107	77	76	166	84
hsa-miR-421	7	6	0	17	11	0	10	0	1	2	1	4	1	0	12	0	0	2	4	20	7	3	48	10	7	5	0	8	6	2	1	6	1	0	1	2	0	2	0	0	0	0	12	0	0	0	0	4	3
hsa-miR-615-3p	7	23	0	2	45	1	10	4	2	2	0	23	8	0	4	0	0	38	44	1	243	8	18	4	0	6	17	0	8	14	15	4	1	0	0	0	0	0	17	0	0	8	4	0	2	1	1	1	0
hsa-miR-511-3p	0	0	2	2	0	1	0	1	0	1	3	0	3	1	3	0	0	1	1	0	0	1	1	3	1	1	1	1	5	0	1	1	1	0	0	2	0	0	2	0	2	0	9	4	1	1	0	2	3
hsa-let-7i-3p	445	517	231	469	316	429	258	217	144	194	487	159	1013	402	311	74	209	1022	250	422	527	400	366	310	682	270	398	332	639	299	887	682	14	6	9	10	6	5	10	5	15	6	645	4	1114	7	4	564	535
hsa-miR-204-5p	705	51	3	242	1798	3	0	91	2	4	2	1	14	1	2	2	1	12	351	6	50	5	38	6	16	346	1	19	594	3	13	10	2	2	2	3	3	1	13	1	6	0	3	0	20	0	1	5	10
hsa-miR-199b-3p	641	608	293	587	322	1357	518	241	272	1098	333	269	1558	695	650	188	57	1838	430	1268	434	976	5108	1230	1924	1388	976	3330	3022	687	1906	2085	1568	232	365	598	264	217	390	33	443	115	1376	85	142	126	113	541	1031
hsa-miR-339-3p	10	16	5	29	11	8	25	7	3	10	9	7	10	9	11	4	7	32	31	18	13	18	20	40	7	9	17	16	19	9	25	8	5	3	3	7	6	2	2	0	0	3	40	0	7	2	0	31	4
hsa-miR-7705	0	1	0	0	0	0	0	0	0	0	0	0	1	0	0	0	0	0	0	0	0	0	0	1	2	0	0	0	0	0	0	0	0	0	1	3	0	0	0	0	0	0	0	0	0	0	0	0	0
hsa-miR-27a-3p	4164	5940	3389	3045	5755	2934	1519	4518	3939	4049	3110	4349	10107	6320	8460	1135	667	11105	8013	6689	8145	7954	12078	3864	6579	3950	4534	8659	8382	7266	13555	3646	1394	537	382	591	433	457	366	45	583	212	10410	658	1902	96	404	6949	3782
hsa-miR-1285-3p	12	5	4	10	10	1	3	7	1	3	1	8	4	5	8	1	2	5	17	5	0	5	1	6	1	5	2	7	4	0	6	2	2	1	2	2	1	0	0	0	0	0	4	2	0	0	2	4	5
hsa-miR-330-3p	0	4	1	13	3	1	4	0	1	0	1	2	0	2	1	1	0	0	2	9	18	3	17	4	11	3	1	1	1	2	0	3	1	0	0	0	1	0	0	0	0	0	6	0	2	0	0	3	1
hsa-miR-27b-3p	5645	10614	5476	19205	9064	4472	2675	6664	9193	5468	2336	4566	8356	6193	9052	1730	249	6795	15162	7406	3697	12161	27194	4355	5389	8474	3435	12039	14027	9092	9714	5652	3529	1150	886	1968	2004	964	1392	322	1519	504	12695	2793	2089	321	445	11245	3205
hsa-miR-6510-3p	99	568	1	2	19	3	0	200	64	0	0	1	101	7	10	9	1	6	36	1	116	3	139	5	51	42	4	11	28	62	11	2	16	8	65	53	2	2	4	0	4	0	3	2	0	11	3	3	0
hsa-miR-126-5p	351	736	318	490	531	441	92	512	329	1037	203	288	440	199	456	174	244	1080	1105	479	715	584	416	529	686	667	568	930	2419	639	399	1460	106	71	46	21	104	72	35	4	167	53	935	42	124	5	8	386	751
hsa-miR-526b-5p	0	0	0	0	0	0	0	0	0	1	0	2	0	1	0	0	0	0	0	2	4	0	0	0	0	0	0	0	0	5	0	0	0	0	0	0	0	0	0	0	0	0	2	0	0	0	0	0	4198
hsa-miR-548e-3p	1	0	0	1	2	0	0	0	0	2	0	1	0	0	1	0	0	1	0	4	0	0	4	3	0	0	1	1	0	2	1	1	0	0	0	0	0	0	0	0	0	0	2	0	0	0	0	2	1
hsa-let-7i-5p	718	1202	80	1384	849	909	908	460	181	883	411	396	1176	458	733	138	180	1469	805	1355	717	687	1422	431	1002	484	471	909	1545	765	873	828	3600	1182	1000	5242	2543	932	1423	183	1488	627	1947	525	508	722	562	708	628
hsa-miR-376b-3p	4	40	0	1	3	4	1	4	0	1	1	2	4	0	1	2	0	9	1	2	4	4	25	2	37	4	3	21	12	1	14	3	1	0	0	0	0	0	0	2	0	0	1	0	0	0	0	10	226
hsa-miR-10b-5p	2660	5486	60	918	501	1109	393	1208	1099	85	231	16800	1357	640	1700	261	390	1635	2819	19773	607	459	12572	356	2627	1193	2251	2851	10986	3167	6196	1239	353	67	149	597	53	88	514	29	275	1119	596	6	1091	79	50	834	286
hsa-miR-1-3p	3	12	4	3	10	4	1	3	47	9	1	1	5	6	0	0	0	7	4	6	2	5	15	7	19	8	3	12	27	3	10	65	4	1	0	0	5	1	3	0	1	2	111	0	1	0	0	71	44
hsa-miR-493-3p	4	92	4	5	4	3	2	6	4	12	3	4	15	9	6	4	1	27	5	5	1	6	105	4	210	7	10	63	26	2	52	3	7	1	1	9	1	0	2	1	2	0	6	1	0	1	1	12	151
hsa-miR-339-5p	352	448	84	1051	693	285	765	123	108	264	355	186	316	252	358	179	97	855	527	500	1204	631	499	942	415	294	378	468	793	297	690	425	41	13	60	41	54	21	37	11	8	33	1195	49	696	22	24	950	263
hsa-miR-224-5p	126	1690	25	11	0	114	52	71	65	6	17	2	15	133	104	79	3	137	10	71	35	203	0	323	2	68	8	44	381	9	9	4	753	139	223	703	192	10	75	9	148	127	89	126	4	124	233	109	5
hsa-miR-551b-3p	282	236	12	2	22	7	7	60	7	19	45	4	3	6	16	2	0	44	67	74	66	7	27	6	85	8	5	10	81	1	7	20	27	55	24	17	250	23	112	4	39	35	61	15	22	8	11	171	19
hsa-miR-505-5p	12	36	3	46	14	8	48	7	1	12	8	20	4	8	15	1	3	12	19	24	33	3	8	22	9	7	3	7	34	12	5	16	44	7	9	30	29	6	12	1	24	16	47	24	10	12	25	26	8
hsa-miR-138-5p	1	3	2	2	25	5	2	1	2	0	3	1	2	0	2	0	0	89	5	3	1	1	41	7	1	7	2	9	18	17	17	0	6	5	11	8	15	3	1	0	1	1	3	1	0	5	1	4	2
hsa-miR-501-5p	5	9	0	27	9	3	18	3	0	3	1	1	5	1	9	3	1	3	9	15	5	4	12	13	10	2	4	6	7	5	5	16	4	3	1	9	22	3	11	0	10	4	34	3	16	5	0	16	5
hsa-miR-1271-5p	5	18	3	9	50	9	5	4	8	7	4	1	6	10	11	6	0	16	14	11	10	17	17	12	15	7	6	11	24	4	6	3	0	1	0	1	0	0	1	0	0	0	10	0	1	0	0	5	3
hsa-miR-151b	18	11	15	21	11	4	2	23	13	26	4	7	35	31	17	6	8	12	22	12	5	10	8	3	9	2	3	5	10	4	7	12	4	7	2	8	9	3	4	4	20	7	29	16	27	3	9	47	12
hsa-miR-301b-3p	31	37	2	248	263	7	38	5	0	3	3	7	11	8	90	2	1	17	57	225	91	14	14	59	242	7	1	6	19	6	1	13	1	0	0	0	0	0	0	0	0	0	23	0	3	0	0	13	12
hsa-miR-218-5p	319	181	52	845	672	128	86	68	45	217	46	22	188	178	168	40	17	149	160	172	158	182	570	146	230	251	122	334	567	324	293	318	194	69	99	86	192	78	115	5	141	77	496	39	63	36	98	498	236
hsa-miR-99a-3p	4	29	0	4	8	6	0	33	3	2	0	3	52	2	2	19	0	10	3	4	58	4	14	1	24	1	4	13	22	25	27	4	5	4	3	1	8	2	11	1	9	3	5	0	2	0	0	22	2
hsa-miR-491-5p	7	16	3	18	2	14	34	4	6	7	11	7	8	3	5	5	4	8	2	21	13	8	13	20	15	7	12	7	18	6	7	13	0	0	0	1	5	1	1	0	5	2	37	1	5	4	0	23	9
hsa-miR-187-3p	220	19	164	34	1	1	19	422	79	56	50	182	838	28	78	4	2	240	273	59	2	20	58	2	3	5	5	82	7	18	39	12	173	40	23	455	19	171	877	45	97	135	55	94	48	15	223	157	44
hsa-miR-214-3p	15	25	42	12	8	29	21	10	8	25	10	5	75	33	9	8	0	42	21	39	20	44	590	25	37	25	19	91	87	10	56	27	35	7	11	7	3	3	8	8	49	2	85	2	17	10	5	24	40
hsa-miR-423-5p	137	195	20	236	418	107	236	124	52	49	87	112	86	19	160	26	15	114	193	380	235	107	789	189	151	124	59	172	264	97	143	173	30	8	15	47	8	6	17	4	9	19	390	14	40	17	6	107	109
hsa-miR-582-3p	275	243	55	420	423	146	299	238	114	117	284	566	95	243	109	261	7	283	475	442	118	200	1574	107	300	405	1044	732	463	184	358	138	27	68	72	111	51	38	65	4	75	32	873	6	269	6	10	124	154
hsa-miR-590-5p	151	156	23	391	560	71	150	65	33	62	90	148	124	56	177	36	28	111	219	222	219	251	125	296	199	124	117	133	133	70	107	204	0	1	4	0	1	1	0	0	0	0	323	4	30	0	2	159	178
hsa-miR-338-3p	248	865	151	207	276	516	137	93	121	626	202	78	117	159	182	230	51	270	678	990	738	200	746	346	765	898	357	1241	1899	620	402	699	683	2934	724	1339	839	3175	354	219	4617	270	468	145	63	368	38	132	316
hsa-miR-3065-3p	23	10	2	18	24	27	7	3	7	20	10	2	1	4	4	8	0	54	33	117	9	110	28	34	34	17	7	41	119	102	42	29	31	43	21	59	40	10	27	0	19	6	41	12	6	0	2	40	5
hsa-miR-24-3p	6426	7696	3241	15868	8303	4684	4677	4581	6790	3646	3033	5899	6486	6076	8605	3868	1864	15284	14568	7081	13173	8792	24356	7868	9361	5840	3721	12123	10921	7793	11359	11799	15371	8923	6622	9973	12902	4783	10114	2993	11633	4774	17920	10100	2658	4311	4790	10476	3343
hsa-miR-1246	1024	2	8	1080	211	11	353	345	99	20	3	1102	4	244	831	34	5	18	1155	243	5	169	3	15	11	312	25	99	40	10	6	9	0	3	2	5	0	1	4	2	1	0	14	8	5	0	5	5	168
hsa-let-7e-3p	17	80	19	62	11	32	21	2	29	26	9	9	30	12	9	1	2	27	15	277	57	13	48	48	61	27	24	46	57	54	28	43	7	3	3	3	3	2	1	1	4	2	69	0	16	0	2	47	12
hsa-miR-142-5p	133	172	14	298	58	125	35	90	25	160	52	33	210	108	283	79	29	345	182	61	372	171	66	146	245	94	194	274	254	296	195	612	18	3	2	3	2	8	4	0	3	5	349	10	14	0	3	53	633
hsa-miR-454-3p	7	27	1	42	48	16	19	8	6	27	7	9	14	4	6	4	2	14	11	95	32	8	25	27	29	21	3	15	37	12	10	22	10	0	12	19	12	4	4	0	1	8	28	9	11	0	2	10	16
hsa-miR-190a-5p	0	3	0	1	7	1	1	1	0	0	0	0	1	2	2	0	0	1	0	4	2	0	6	0	2	1	1	0	3	0	1	1	2	4	2	3	4	3	0	0	2	2	0	0	0	0	0	0	0
hsa-miR-369-5p	3	21	0	1	0	3	1	1	1	4	3	2	18	6	2	2	1	10	3	5	2	12	33	5	87	6	3	35	17	0	18	1	6	2	2	1	0	1	2	0	2	0	3	0	0	0	0	7	142
hsa-miR-182-5p	12311	9761	1670	32753	81418	12537	52601	7086	4649	3916	4775	11513	5110	1370	11101	2218	339	6797	6496	36553	26066	8305	40224	18765	35707	26475	7041	29623	27825	35129	10339	13331	3568	1171	2372	5144	4426	2062	2420	285	1350	1628	11868	1072	1386	386	925	7987	8816
hsa-miR-186-5p	540	1680	121	2518	500	429	863	212	179	368	395	394	410	361	443	200	302	520	709	761	1242	445	1233	1323	956	595	489	759	1076	724	455	1289	941	216	306	530	703	218	326	36	788	123	1688	346	154	115	120	2103	531
hsa-miR-154-5p	6	51	5	16	7	7	10	6	1	10	6	3	30	17	11	4	2	44	12	15	3	9	77	12	145	11	11	40	30	2	30	8	1	0	1	0	1	1	0	0	2	0	15	1	2	0	1	36	176
hsa-miR-30b-3p	3	11	1	16	7	4	1	4	7	6	0	2	3	1	5	2	0	3	10	15	3	5	12	4	5	6	4	2	15	7	0	1	0	0	0	1	3	0	1	0	4	0	13	1	7	0	1	12	10
hsa-miR-200a-3p	190	639	62	1334	222	25	99	224	127	248	22	139	232	149	412	56	2	261	268	808	253	349	455	112	153	102	45	120	81	121	52	102	1730	2360	177	3439	3987	3778	2672	207	1587	1407	886	1122	244	262	2409	2320	25
hsa-miR-181d-5p	3	11	1	33	2	6	5	0	2	3	0	8	11	1	4	1	3	8	3	120	13	0	33	5	3	3	3	17	23	15	13	9	14	0	2	28	19	8	18	1	9	1	18	1	3	1	4	13	0
hsa-miR-7-5p	0	1	1	33	2	3	18	0	1	1	0	1	0	5	0	0	0	2	8	1	15	1	15	0	2	2	1	1	3	0	1	0	1	3	1	9	6	4	3	0	3	0	1	0	1	1	3	2	14
hsa-miR-744-3p	3	8	2	7	30	0	10	2	1	3	3	2	5	2	12	0	0	6	6	2	7	7	6	18	7	14	10	6	6	6	2	4	2	0	0	0	1	0	1	0	0	0	6	0	1	0	0	24	1
hsa-miR-1287-3p	18	19	1	69	23	18	6	1	8	13	5	9	7	1	8	1	10	18	12	16	3	2	16	35	14	3	5	12	12	12	2	9	6	4	0	2	2	0	4	0	3	3	27	2	7	0	3	63	16
hsa-miR-499a-5p	1	2	2	18	0	0	0	2	0	1	0	1	1	1	1	0	0	1	1	3	2	1	0	1	0	0	0	0	3	1	1	1	0	0	0	0	3	0	0	0	0	0	5	2	1	1	0	3	9
hsa-miR-376a-3p	3	64	2	1	0	3	2	3	4	3	2	2	5	5	0	0	0	13	1	2	1	2	10	3	132	5	0	14	1	0	21	1	0	0	0	0	0	1	0	0	0	0	4	0	0	0	0	10	934
hsa-miR-7-1-3p	341	285	12	925	313	105	207	121	47	129	37	231	85	90	90	21	18	107	268	290	185	64	260	107	272	143	303	121	384	308	65	111	14	3	6	25	18	4	5	1	2	2	126	3	8	2	4	115	184
hsa-miR-374b-5p	152	199	11	482	213	106	183	68	30	97	39	44	128	72	276	48	16	148	99	376	312	120	147	347	264	161	93	174	252	248	192	272	103	19	33	73	73	27	29	2	11	10	468	34	21	8	12	187	173
hsa-miR-652-3p	49	100	17	182	163	54	403	51	52	62	33	126	42	45	97	47	45	37	108	179	102	59	161	67	77	26	35	97	103	141	93	149	397	186	115	490	792	125	265	18	334	188	194	80	129	60	79	162	38
hsa-miR-335-5p	20	35	2	158	91	11	16	21	2	15	10	6	13	4	26	1	3	17	26	36	24	27	24	26	34	14	14	17	19	12	7	13	0	1	1	0	0	0	0	1	0	0	45	0	11	1	0	36	16
hsa-miR-561-5p	3	2	0	4	0	0	3	2	0	0	1	0	0	0	5	0	1	0	4	1	0	0	3	3	4	2	0	2	3	1	1	3	0	0	0	0	0	0	0	0	0	0	1	0	0	0	0	0	0
hsa-miR-519c-5p	0	0	0	0	0	0	0	0	0	0	0	0	0	0	0	0	0	1	0	0	5	0	0	0	0	1	0	0	0	4	0	0	0	0	0	0	0	0	0	0	0	0	2	0	2	0	0	1	6905
hsa-miR-1307-5p	1379	1559	503	4897	1440	980	917	2356	404	2912	1099	1349	1973	1650	1514	330	957	2160	4995	1289	1062	364	1872	1308	806	386	422	860	2044	768	940	1991	204	72	68	225	84	140	107	14	291	117	3276	162	625	32	85	2486	1848
hsa-miR-100-3p	1	0	2	1	0	1	0	0	0	0	9	0	1	0	0	0	0	1	0	1	6	1	2	1	3	2	0	2	4	0	1	2	0	0	0	0	0	0	0	0	0	0	3	0	0	1	0	1	1
hsa-miR-203b-3p	22	11	7	3	218	195	2	30	43	5	0	26	1	9	42	30	0	61	230	887	138	37	77	33	12	34	16	94	59	32	39	40	1	3	1	0	1	5	3	1	3	0	14	1	20	0	0	27	14
hsa-let-7g-5p	2471	3963	330	5513	3396	1809	1986	1608	647	2428	924	763	3406	1770	3567	673	660	4194	4290	6203	3274	3881	1828	2841	3238	1850	2099	2353	5291	2450	1654	3611	335	147	117	386	297	132	191	15	163	68	7690	305	1215	123	130	4562	2953
hsa-miR-548o-3p	0	3	0	3	3	0	1	0	1	0	0	0	0	0	0	2	0	1	2	0	4	1	7	2	2	1	2	1	0	0	0	1	0	0	0	0	0	0	0	0	0	0	1	0	0	0	1	1	3
hsa-miR-4732-3p	1	1	0	0	0	0	0	0	0	0	0	0	0	0	0	0	0	0	0	0	0	0	1	0	0	1	1	1	2	2	1	3	0	0	0	0	0	0	1	0	0	0	0	0	0	0	0	1	0
hsa-miR-99a-5p	178	1068	94	134	269	92	62	755	202	95	30	80	1371	92	59	473	10	308	103	123	1594	128	1360	118	869	266	69	611	641	873	1559	449	866	532	297	701	2185	413	933	33	979	255	353	62	189	84	194	760	133
hsa-miR-1287-5p	7	10	1	33	31	8	13	3	3	9	0	4	7	5	10	3	0	5	13	39	10	1	106	43	9	6	3	22	16	11	12	15	8	0	4	8	3	1	7	1	4	2	15	2	1	5	3	22	2
hsa-miR-1185-1-3p	0	3	0	0	0	1	0	1	0	0	0	0	1	0	0	0	0	0	0	1	0	0	0	0	5	0	0	0	1	0	0	0	0	0	0	0	0	0	0	0	0	0	0	0	0	0	0	0	4
hsa-miR-30b-5p	1737	3707	375	7025	4262	1399	1208	879	1224	1896	695	587	2052	379	1593	756	198	1764	2489	4669	2678	2096	6277	4541	3021	2385	1515	4166	4538	2067	1449	2635	71	49	39	144	235	30	64	7	465	77	9056	73	2915	13	16	7465	1790
hsa-miR-301a-3p	67	172	1	440	297	27	119	37	11	42	18	46	20	25	136	5	4	84	88	583	292	61	91	125	234	24	14	33	77	23	22	60	5	1	6	11	1	1	1	0	4	4	83	0	26	0	1	25	41
hsa-miR-375	1706	4377	802	925493	43	1384	275	730	1651	18068	8316	622	90	982	733	42	281	1625	3218	19345	368	1784	128	2123	128	146	92	226	498	50	12	448	1003	2157	20	2471	7692	948	4120	108	3852	904	11215	12	3428	41	363	25953	865
hsa-miR-708-3p	30	109	30	44	160	22	10	58	45	15	12	2	76	19	64	30	0	25	66	134	30	9	177	39	26	37	9	160	72	40	78	108	145	13	59	58	14	30	29	7	16	7	9	7	2	11	17	7	13
hsa-miR-502-3p	6	16	2	15	23	6	20	1	6	3	4	1	5	3	6	4	3	6	7	14	11	8	30	15	15	11	8	24	16	22	7	20	21	5	4	21	36	4	18	0	8	4	48	6	18	11	0	26	10
hsa-miR-21-5p	254179	311165	79284	372254	139776	1107499	246843	162959	145132	526824	196116	221979	399435	254725	238919	164878	91146	361878	141288	407918	180810	232453	2523761	943483	723071	667288	334206	1950446	1010892	638476	622961	1310468	278373	31759	68960	459882	21498	50910	37407	3648	43966	25394	650407	55651	29151	7074	48046	101240	173976
hsa-miR-93-5p	11798	12098	1822	56051	148304	7787	41793	8961	4927	4706	4119	17872	5947	2833	16507	12014	1895	11072	21493	23584	24116	19439	41530	37320	27747	18076	6038	27495	27617	54648	20661	27909	1653	428	1017	4455	1752	613	791	36	453	411	15783	170	1233	76	479	3617	3819
hsa-miR-143-3p	15688	14017	9993	6848	11409	21085	3639	8690	53746	21869	8863	3998	20940	8688	7261	5243	3315	16448	14766	14968	3499	14445	87197	14206	29139	23909	10059	51045	63704	8564	30572	34372	183288	108709	35830	104782	133832	52012	145028	5933	107162	41249	47536	6996	4559	15874	12823	25491	6611
hsa-miR-1296-5p	13	57	17	29	57	12	36	20	16	13	9	62	70	31	98	4	1	24	156	199	60	21	98	46	41	43	41	45	42	66	90	18	12	4	3	4	14	1	4	5	8	2	47	4	18	2	4	23	45
hsa-miR-374b-3p	7	10	2	22	13	12	9	10	0	4	3	2	11	6	18	3	3	8	4	9	15	2	11	12	6	7	3	6	6	13	1	4	0	0	1	1	0	0	0	0	0	0	16	1	3	0	0	2	5
hsa-miR-21-3p	2934	2784	1848	3259	1001	7292	3614	3197	1326	10120	2941	2375	4589	4481	2400	1491	1849	6873	2125	2195	2372	2354	10611	4450	3959	3017	5558	8358	6480	1651	4041	7009	16436	5634	13147	10974	1345	5729	3923	1622	3910	6061	7325	5309	1548	2937	4946	1511	2277
hsa-miR-194-5p	158	165	20	144	707	149	77	56	73	59	26	92	117	79	93	85	31	105	300	492	179	132	516	209	196	226	145	289	396	3698	328	466	17	1591	14	69	27	1749	376	1	6	10	154	17	77	2	4	192	84
hsa-miR-184	3	9	1	2	0	0	0	1	2	1	0	4	36	2	4	0	0	4	5	9	10	6	0	1	0	1	0	1	4	141	26	1	0	0	0	1	13	24	0	0	1	2	3	0	22	0	0	5	11
hsa-miR-598-3p	185	98	10	58	35	71	20	98	12	41	14	13	30	15	46	128	4	131	379	743	759	37	56	58	77	61	72	315	351	161	70	109	12	6	5	7	70	7	0	0	3	1	82	0	32	2	2	28	68
hsa-miR-361-5p	139	846	154	694	1406	518	701	290	104	241	220	189	325	220	498	93	13	243	307	1345	1854	247	1574	1518	558	511	264	1002	965	467	385	615	463	105	120	458	360	58	134	2	167	47	848	43	186	11	29	376	206
hsa-miR-9-3p	4	4	0	9	2	1	186	1	1	2	0	15	0	10	8	8	1	1	5	18	13	12	3	18	0	1	0	2	1	1	7	5	0	0	1	0	0	0	0	0	0	0	23	3	0	0	1	1	7
hsa-miR-516a-5p	0	0	0	1	4	1	0	1	0	0	0	0	0	0	0	0	0	9	3	17	20	0	0	0	1	0	3	0	0	0	1	0	0	0	1	0	1	0	0	0	0	0	7	0	1	0	0	0	4389
hsa-miR-425-5p	299	434	52	1323	548	435	1125	140	183	176	202	216	316	73	226	150	205	739	817	1172	1109	378	1927	1056	505	329	262	661	720	492	830	2335	182	53	57	268	99	110	130	12	37	59	1108	54	189	21	19	523	323
hsa-miR-193a-3p	12	23	12	30	7	17	48	11	2	8	6	13	17	31	11	10	7	27	22	124	69	14	46	25	17	20	19	50	26	41	51	39	7	2	0	10	1	0	0	0	0	2	28	0	25	2	1	23	24
hsa-miR-548i	0	0	0	0	0	0	0	0	0	0	0	0	0	0	0	0	0	0	0	0	0	0	1	0	0	0	0	0	0	0	0	0	0	0	0	0	0	0	0	0	0	0	0	0	0	0	0	0	0
hsa-miR-150-5p	1144	2794	229	1442	356	1342	559	589	1300	832	740	681	1076	306	2141	263	533	1704	1239	343	2160	1239	583	3235	2808	1054	1625	2479	3971	5110	3485	10781	397	266	247	159	301	415	790	7	185	463	5099	137	335	159	78	721	3270
hsa-miR-301a-5p	22	75	4	234	62	11	36	28	10	44	13	35	20	12	38	5	4	29	59	67	47	24	16	39	43	10	4	7	18	9	5	36	2	0	0	0	1	0	0	0	0	0	35	0	12	0	0	10	16
hsa-miR-508-3p	127	33	2	4	8	497	7	1	19	524	7	5	0	0	1	7	0	5	31	10	511	16	7	159	15	95	13	53	258	29	10	4	0	0	0	0	0	0	0	0	0	0	87	0	0	0	0	0	24
hsa-miR-99b-5p	56278	92773	10140	148416	10892	40234	44290	9065	29315	29579	14626	15043	42188	17581	15436	8040	7221	55121	44538	292008	44214	18631	65270	84281	72556	22254	21833	45381	88873	38085	25714	59950	7366	3254	5076	10692	7392	2907	6815	1060	10940	3904	110083	2676	10236	2683	1657	48429	17301
hsa-miR-654-3p	4	31	2	8	0	9	2	4	0	6	4	1	23	12	4	0	0	28	6	7	1	17	52	2	44	16	4	25	33	1	24	3	7	1	2	4	1	1	0	0	0	1	7	0	0	0	1	10	163
hsa-miR-195-3p	6	8	6	1	0	2	3	0	0	11	2	1	11	5	6	1	0	9	4	13	2	4	10	1	1	3	6	6	9	2	8	2	22	3	0	7	5	2	8	0	8	2	10	1	0	0	4	7	3
hsa-miR-671-3p	13	19	8	28	66	7	19	11	11	20	6	15	18	29	16	2	0	33	46	11	10	13	27	14	12	13	9	13	35	17	13	7	2	1	3	2	1	0	1	0	2	0	38	4	8	1	0	19	13
hsa-miR-342-5p	3	5	0	5	2	2	1	1	0	2	0	0	4	1	5	1	0	0	4	4	3	4	1	0	0	0	3	1	4	1	2	13	18	5	3	32	14	7	12	0	16	15	8	5	3	12	5	8	7
hsa-miR-376c-3p	13	174	9	10	5	18	7	11	6	14	5	10	50	16	5	5	0	34	10	15	0	23	140	11	298	20	17	109	64	6	59	15	4	0	2	1	1	1	1	1	0	0	15	0	2	0	2	69	911
hsa-let-7d-3p	1554	2593	177	2829	4216	974	2103	559	620	890	305	966	1226	743	1927	259	105	741	2037	4272	1616	1325	1497	1117	1547	1293	1570	1228	2622	1929	689	1073	17	4	7	18	17	6	11	0	10	5	1856	10	279	6	5	1359	359
hsa-miR-345-5p	71	208	65	390	210	79	526	120	108	83	48	123	304	100	124	16	10	259	426	702	316	135	212	182	159	56	58	108	163	121	142	90	42	21	54	59	118	20	24	13	19	32	420	37	127	29	32	536	117
hsa-miR-29a-5p	5	9	3	11	25	30	10	6	9	53	46	4	12	10	20	6	4	28	19	7	6	13	23	63	22	14	18	22	29	14	10	27	36	6	8	31	44	5	21	2	15	6	74	23	9	3	4	48	31
hsa-miR-411-5p	10	38	3	4	2	1	0	4	1	16	0	1	44	25	1	1	0	29	3	2	3	16	40	4	69	9	7	16	10	1	27	2	2	0	0	0	0	0	0	0	0	0	8	0	1	0	0	15	176
hsa-miR-26a-5p	4455	7013	2106	6282	4277	3039	2757	1988	2022	2892	13939	1409	6505	2280	4306	733	518	6962	3650	5542	4304	5298	14437	8941	6498	3763	2793	6448	7254	4766	5615	8617	772	480	443	604	959	277	503	80	1018	434	13870	676	16304	321	229	12389	5482
hsa-miR-3065-5p	8	1	1	6	8	3	5	1	2	8	5	1	1	2	2	2	0	27	8	50	0	48	4	3	8	2	2	7	33	20	10	3	0	15	1	3	3	0	2	0	2	2	9	0	2	0	0	23	3
hsa-let-7a-3p	103	208	30	240	99	63	52	88	23	155	20	19	203	143	76	62	45	234	133	161	151	106	108	68	173	89	329	188	185	125	76	121	330	91	135	143	134	114	54	3	85	41	142	108	21	32	94	91	73
hsa-miR-144-5p	202	201	9	55	85	31	15	33	18	19	124	63	16	41	47	61	6	101	87	23	36	161	75	349	429	283	219	220	686	541	101	2191	1	9	2	4	1	3	6	0	13	3	108	0	5	1	0	306	128
hsa-miR-887-3p	8	101	3	702	4	12	7	115	9	5	12	2	91	7	7	6	6	51	12	8	57	6	25	5	24	8	8	28	34	8	20	25	11	9	8	4	25	5	5	3	15	11	18	4	20	10	4	14	16
hsa-miR-379-5p	491	3936	223	463	220	800	282	497	167	855	227	228	2287	2374	300	206	91	2350	484	663	188	847	5021	629	10138	961	564	4640	2772	236	2605	459	392	53	108	230	24	77	60	17	33	17	365	24	85	24	63	786	10836
hsa-miR-143-5p	17	26	8	27	28	36	9	10	14	47	8	3	46	19	17	9	6	89	30	20	27	36	41	23	54	27	25	17	52	19	53	29	31	22	19	18	38	17	21	2	9	1	87	8	30	6	4	55	15
hsa-miR-625-3p	174	697	35	212	495	189	119	235	114	357	208	67	535	124	272	73	34	390	285	157	119	163	1265	369	417	149	101	714	340	327	523	845	61	33	40	110	41	28	48	3	31	11	567	34	35	8	8	616	387
hsa-let-7a-5p	21266	44394	10584	28054	24761	16779	23336	14324	16444	19161	13538	17135	25870	13457	17008	8540	4799	30338	27442	46004	11131	29123	37410	22079	27013	23023	23605	62508	57524	44115	27853	33649	4978	1658	1214	5926	3353	1404	1728	156	2744	989	35164	1340	5150	742	837	20462	13100
hsa-miR-377-3p	4	11	0	3	3	0	1	2	0	7	1	1	1	3	1	1	0	4	0	1	0	0	21	0	14	4	1	8	10	0	6	0	0	0	0	0	0	0	0	0	0	0	1	0	2	0	0	5	73
hsa-miR-431-5p	1	23	2	0	0	1	0	2	0	1	0	1	1	8	0	1	2	3	3	0	2	1	21	1	44	0	2	3	5	1	3	2	4	0	2	1	0	0	0	1	0	1	0	0	1	0	3	5	154
hsa-miR-302b-3p	0	0	0	0	0	0	0	0	0	0	0	0	0	0	0	0	0	1	0	0	0	0	0	0	0	0	0	0	0	0	0	0	0	0	0	0	0	0	0	0	0	0	0	0	0	0	0	0	3663
hsa-miR-10a-5p	447	397	105	847	259	749	1013	137	286	268	177	1410	493	300	293	204	67	986	257	16665	602	475	4003	639	791	693	560	2142	1281	375	1293	1396	3405	815	1493	1812	837	1333	1906	51	813	887	831	129	73	1028	444	250	370
hsa-miR-548ad-5p	4	2	0	13	2	0	4	0	5	4	1	2	3	6	0	0	4	1	2	1	0	3	0	3	0	1	2	0	0	2	3	3	3	0	0	0	0	0	1	0	0	1	7	0	0	0	0	1	9
hsa-miR-92a-1-5p	4	18	0	26	30	5	6	11	2	8	1	10	2	2	4	1	2	10	17	45	4	3	18	7	6	7	19	7	16	10	11	13	0	0	0	1	0	0	0	0	0	0	11	0	4	0	0	10	148
hsa-miR-23a-5p	13	11	1	4	4	0	3	15	7	8	2	8	3	4	8	0	3	8	10	1	11	4	2	10	6	0	5	4	9	7	8	6	1	0	0	0	0	0	0	0	0	0	6	1	0	0	0	4	5
hsa-miR-32-5p	14	11	2	25	35	4	4	9	0	7	3	4	5	2	10	3	5	9	32	15	14	10	9	18	7	5	3	11	13	9	5	16	3	1	1	2	1	1	0	0	0	0	43	3	1	0	0	17	16
hsa-miR-210-3p	18442	3195	6674	41460	7251	3665	10973	8616	9884	3190	7574	8405	9005	10307	15158	3483	451	19815	22089	10492	8588	7732	1904	7581	4341	2053	7551	7513	4205	4180	4489	7355	3228	2344	285	7877	1502	1106	465	784	698	207	7012	668	4980	1786	1787	10673	6415
hsa-miR-185-5p	171	294	35	222	226	135	388	101	89	107	122	220	133	134	263	70	19	151	228	355	157	195	556	302	274	161	113	362	370	375	330	311	60	13	27	144	22	24	55	8	25	16	366	22	78	23	11	144	145
hsa-miR-889-3p	7	56	2	6	4	15	2	4	0	9	2	4	24	8	2	2	3	13	9	11	0	11	94	14	366	17	8	89	40	7	43	14	8	1	3	3	1	0	0	0	1	0	7	0	0	0	0	16	232
hsa-miR-532-5p	1437	2290	396	3229	5060	1399	3474	608	1104	610	758	587	1117	449	2051	846	374	670	1517	1911	1615	1132	4369	4402	2514	1357	1231	2536	3026	2256	1808	3040	587	277	146	1200	857	175	481	8	409	172	2891	82	1917	57	63	2172	773
hsa-miR-28-3p	10295	16988	1950	7702	33992	13627	10902	2211	3713	4924	5149	4077	6961	7028	5004	3533	983	5853	10484	16255	6095	5336	30685	16274	9966	11138	6507	19006	20043	14963	11358	13955	6963	2854	2676	8970	3010	2283	3805	275	3674	1744	20408	1268	1727	1198	1117	7112	2524
hsa-miR-627-5p	5	9	0	18	15	2	11	7	3	9	5	6	5	7	7	1	0	8	14	5	14	20	13	14	6	7	6	12	10	2	7	4	0	0	0	0	1	0	0	0	0	0	15	2	4	2	0	11	11
hsa-miR-99b-3p	96	129	14	278	12	45	96	16	52	60	7	22	51	40	19	31	7	73	86	689	81	17	155	131	144	47	34	156	152	144	66	104	230	83	109	245	176	79	261	20	206	83	130	53	9	17	22	63	13
hsa-miR-15a-5p	98	227	23	321	247	102	105	92	43	129	89	68	165	86	80	51	23	250	100	91	221	78	141	126	153	81	116	108	194	213	144	148	419	99	144	701	251	107	177	6	142	55	252	52	42	12	82	148	181
hsa-miR-127-3p	260	2618	166	301	100	522	286	181	223	506	226	225	1359	712	222	133	80	1023	237	438	113	533	8209	487	3952	645	274	2757	2128	229	2164	344	432	66	102	232	24	65	75	23	63	30	256	15	84	41	36	386	6520
hsa-miR-520a-5p	0	0	0	0	0	0	0	0	0	0	0	0	0	0	0	0	0	0	0	0	3	0	0	0	0	0	0	0	0	2	0	0	0	0	0	0	0	0	0	0	0	0	0	0	0	0	0	0	2246
hsa-miR-548b-3p	4	9	2	40	3	1	28	1	1	3	1	13	0	0	0	6	1	1	16	21	19	4	18	21	5	2	1	2	8	1	2	2	0	0	0	0	0	0	0	0	0	0	32	0	7	0	0	44	4
hsa-miR-485-5p	0	1	0	0	0	0	0	0	0	0	0	0	0	0	0	0	0	0	0	0	0	0	0	0	0	0	0	0	0	0	0	0	0	0	0	0	0	1	0	0	0	0	0	0	0	0	0	0	0
hsa-miR-200c-3p	23510	44880	2311	45814	35984	11627	32041	16361	4944	10698	2024	26536	12645	9802	12173	3943	12	23082	21410	45741	21130	12665	31258	37706	16434	15184	7815	27626	21842	33591	41743	11600	1044	545	340	1626	1132	571	715	61	401	119	29575	273	2976	52	187	11137	5582
hsa-miR-29a-3p	2396	3019	1601	3731	7496	9354	1935	1421	2315	6574	11012	1152	3142	1665	2704	2781	697	5117	1879	4000	6840	3464	14224	13024	9091	5404	3691	11466	7692	2834	7601	11405	4855	2392	1448	5035	9682	1138	2251	97	2010	1033	14690	3005	3139	78	309	8059	3388
hsa-miR-29b-1-5p	4	3	0	9	5	14	3	5	1	10	20	2	2	0	5	4	2	6	0	4	4	0	6	14	3	5	5	8	13	6	2	6	0	1	1	0	0	0	0	0	2	0	22	0	0	0	0	3	6
hsa-miR-145-5p	5685	6000	1569	1989	3728	8716	2037	1430	5441	4947	1614	679	4439	1720	2305	1604	843	6444	2351	3156	1719	4556	20025	4591	8763	9979	4350	7503	13743	2740	8273	5405	685	274	193	208	438	195	339	45	150	116	14620	88	1795	148	69	9321	2078
hsa-miR-19b-3p	374	667	47	1054	2267	387	620	309	71	176	231	351	214	110	294	223	99	801	392	2043	815	500	637	509	557	423	362	351	621	940	584	420	5	1	0	3	2	1	0	0	0	0	505	3	439	0	0	514	943
hsa-miR-34c-5p	223	197	83	7	11	59	195	8	254	38	47	3	33	32	15	56	0	175	247	47	43	53	2550	177	183	174	58	263	248	13	375	39	1	5	0	5	1	11	1	0	1	0	142	0	13	0	0	13	21
hsa-miR-199a-5p	1883	2299	799	1588	1300	5415	1019	503	790	2969	674	566	2743	947	1340	529	69	2645	1204	4108	932	2632	13615	4147	4638	5420	2646	9997	12623	2542	3753	4581	236	35	75	67	26	22	32	8	49	19	3576	22	402	16	34	1723	1727
hsa-miR-133a-3p	0	0	1	1	3	0	0	1	11	2	0	0	2	1	1	0	0	2	3	1	0	0	14	2	5	8	5	2	14	3	6	43	21	23	8	23	73	10	58	0	14	5	29	1	3	3	4	27	16
hsa-miR-29c-5p	3	3	2	15	1	16	6	2	9	8	3	11	9	14	4	1	1	11	16	19	5	5	2	3	4	3	2	3	10	2	2	4	13	4	1	9	41	4	9	0	27	8	35	8	9	0	0	32	4
hsa-miR-30c-2-3p	39	48	42	18	38	49	14	15	50	29	21	13	11	20	15	19	3	38	38	45	113	17	476	73	89	110	44	178	231	682	87	97	15	13	2	15	20	8	8	0	22	3	167	0	24	3	2	31	24
hsa-miR-127-5p	172	1327	159	184	39	257	101	131	87	348	127	126	689	359	180	40	50	762	132	90	48	239	601	160	1272	185	154	296	758	56	285	153	77	24	49	33	5	28	19	27	22	13	82	11	40	21	31	367	3036
hsa-miR-125a-5p	252	383	33	335	60	371	291	38	98	148	56	42	134	56	65	82	53	317	108	1691	280	90	578	585	456	168	183	302	463	408	259	253	3	2	4	3	2	1	3	1	1	0	414	6	67	0	2	163	126
hsa-miR-449b-5p	0	6	0	0	0	0	1	0	0	0	0	0	0	0	0	0	0	2	0	0	3	0	1	0	0	0	0	0	1	0	0	8	0	0	0	0	0	0	1	0	0	2	2	0	0	0	0	0	0
hsa-miR-140-5p	154	262	29	344	144	201	95	91	67	192	113	60	269	144	242	73	49	419	244	267	258	276	427	290	386	221	212	299	516	231	271	442	59	19	21	22	27	25	30	0	8	12	730	24	91	6	8	370	393
hsa-let-7g-3p	245	391	106	388	144	126	92	176	94	254	137	92	359	177	229	43	106	311	434	260	110	180	85	244	162	56	142	132	304	103	95	309	198	88	66	135	156	88	103	32	114	54	383	160	342	38	90	410	217
hsa-miR-432-5p	0	66	0	2	0	7	1	0	0	2	0	5	5	2	2	1	0	10	1	6	0	7	54	6	184	7	1	33	21	7	36	3	1	0	2	1	0	0	0	0	2	0	0	0	2	0	0	1	114
hsa-miR-151a-3p	4460	5578	1050	8346	7913	2592	4115	4191	2962	5552	1367	3667	4507	3865	3988	1711	692	3171	6485	6011	2250	2222	12085	6504	3943	2524	1644	8257	5438	6565	3691	4443	3309	2235	1475	5260	3961	1342	2476	462	4644	1087	8359	1347	1497	926	837	4071	2035
hsa-miR-410-3p	9	198	2	8	6	25	1	16	3	13	2	10	34	7	4	3	2	17	9	6	3	18	290	14	576	25	6	154	56	10	45	8	3	0	1	1	0	1	1	0	1	0	6	0	1	0	0	25	315
hsa-miR-373-3p	0	1	0	0	0	0	0	0	0	0	0	0	0	0	0	0	0	0	3	0	0	0	2	0	0	0	0	0	0	0	0	0	0	0	0	0	0	0	0	0	0	0	2	0	0	0	0	0	7311
hsa-miR-642a-5p	21	7	4	12	2	16	6	2	9	20	22	11	5	5	5	0	3	13	20	11	28	13	29	10	6	8	12	7	7	14	7	15	1	8	1	2	2	2	4	0	1	2	31	3	7	0	1	56	7
hsa-miR-154-3p	3	37	0	2	0	4	0	2	1	2	1	3	4	1	0	1	1	4	2	0	1	3	13	1	36	2	2	19	5	0	15	0	0	0	0	0	0	0	0	0	0	0	0	0	0	0	0	3	314
hsa-miR-18a-3p	4	2	0	16	30	0	11	0	1	2	2	6	1	0	3	2	0	7	10	24	8	5	8	7	7	7	4	1	5	7	6	5	1	1	2	5	2	1	1	0	0	0	1	0	4	0	2	2	21
hsa-miR-518f-5p	0	0	0	0	0	0	0	0	0	0	0	0	0	0	0	0	0	1	0	0	3	0	1	0	0	0	0	0	0	1	0	0	0	0	0	0	0	0	0	0	0	0	1	0	0	0	0	0	2474
hsa-miR-223-3p	315	240	76	455	219	885	338	353	80	252	210	67	280	400	405	146	134	1011	248	281	849	425	469	709	575	283	641	2639	788	652	3177	1525	378	165	206	236	124	762	237	3	194	131	740	293	36	71	58	84	972
hsa-miR-223-5p	4	1	1	3	0	1	1	1	1	0	3	1	1	1	0	0	1	2	0	1	2	1	0	1	1	0	0	1	0	1	2	5	1	2	0	0	0	4	0	0	0	1	3	0	0	1	0	0	8
hsa-miR-103a-3p	23846	56068	7241	60762	139118	61763	101422	19157	30021	12350	15434	27719	14721	10586	31000	18613	3552	26255	27138	82819	50889	33001	250931	110069	64674	57054	22503	121077	89897	94946	62093	88351	1195	425	379	3277	935	374	977	16	347	166	43560	159	7384	31	105	18765	17839
hsa-miR-1537-3p	0	0	0	0	0	0	2	0	0	0	0	0	0	1	0	0	0	0	0	0	0	0	0	0	0	1	0	1	0	1	0	1	0	0	0	0	0	0	0	0	0	0	1	0	0	0	0	0	0
hsa-miR-505-3p	101	312	10	472	142	57	566	55	21	98	49	146	59	107	141	15	17	102	230	206	417	49	100	122	115	48	39	85	198	68	62	90	83	22	21	45	28	20	16	2	22	8	294	27	54	8	16	206	74
hsa-miR-382-3p	2	4	1	2	1	2	0	1	2	0	1	2	9	4	0	1	1	8	0	1	0	3	18	7	8	1	2	9	6	0	0	0	3	0	2	0	0	1	2	0	0	3	1	0	0	0	2	0	15
hsa-miR-149-5p	701	76	49	24	3048	54	158	156	195	75	10	74	234	811	211	31	2	131	738	510	10537	936	823	66	181	1000	338	286	1096	1545	920	161	8	3	32	2	8	1	8	4	7	8	198	2	22	2	2	92	74
hsa-miR-27b-5p	36	70	10	185	57	45	23	76	38	39	11	26	21	16	58	46	0	36	195	73	30	41	110	27	39	57	86	83	114	57	69	41	16	10	8	12	8	12	7	0	5	7	65	27	10	8	2	41	25
hsa-miR-940	20	10	9	39	31	8	27	27	17	10	2	16	39	17	34	7	6	47	153	68	30	10	19	33	38	13	1	7	21	15	15	13	40	17	18	17	13	12	21	2	28	19	55	5	3	25	5	43	15
hsa-miR-30a-3p	3355	4432	1275	1220	3124	2165	623	1333	3327	1979	1287	886	900	1374	1141	641	146	3214	2794	4847	6904	1642	14150	3419	3722	4966	2768	8784	12953	17167	2490	3161	552	1016	334	863	1921	537	307	12	1026	263	10408	86	2264	203	37	1691	1929
hsa-miR-323a-3p	3	110	2	3	0	1	0	2	1	8	0	2	12	9	0	0	3	14	7	1	0	1	3	1	31	0	3	4	6	0	5	0	0	0	0	0	0	0	0	0	0	1	2	0	0	0	0	23	367
hsa-miR-584-5p	9	14	2	2	0	3	3	2	3	4	3	1	7	45	10	0	7	69	3	13	2	41	10	5	3	2	3	3	11	13	6	9	13	62	5	2	5	42	4	1	20	6	8	0	0	3	1	7	11
hsa-miR-449c-5p	0	7	0	0	0	0	0	0	1	0	0	0	0	0	0	0	0	8	0	0	0	0	0	0	0	0	0	0	0	0	0	1	0	0	0	0	0	0	0	0	0	0	0	0	0	0	0	0	0
hsa-miR-450a-5p	26	72	7	59	24	19	8	27	0	25	18	33	80	16	9	0	4	27	20	27	23	11	43	196	67	22	17	18	57	136	17	63	2	1	2	0	0	0	0	0	0	1	89	4	7	1	3	104	43
hsa-miR-27a-5p	54	35	8	16	59	15	17	42	27	38	12	44	20	29	40	27	10	54	47	32	93	15	94	22	72	35	97	40	133	111	81	45	0	1	0	1	0	0	1	0	0	0	58	0	1	0	0	17	20
hsa-miR-6511a-3p	7	13	4	33	13	13	17	8	12	4	2	2	14	4	5	5	0	6	20	9	6	3	14	28	18	6	2	5	20	11	8	13	19	5	2	17	30	4	17	3	50	8	28	2	1	3	2	28	4
hsa-miR-378a-5p	126	293	67	194	607	136	208	221	401	69	102	72	196	147	351	53	30	111	344	212	89	227	460	227	85	258	148	214	250	252	458	216	17	10	5	12	0	20	5	0	10	4	195	4	35	6	3	143	233
hsa-miR-132-5p	5	5	1	16	5	8	3	3	2	6	11	7	3	4	1	2	0	9	7	7	5	5	19	5	9	2	1	5	13	10	10	11	0	0	0	0	0	0	0	0	0	0	12	0	1	0	0	4	20
hsa-miR-381-3p	16	82	6	9	9	32	2	12	3	27	12	4	50	30	9	13	2	45	16	23	6	21	274	28	508	43	13	243	80	8	98	13	2	0	1	2	0	0	0	0	0	0	13	0	2	0	0	25	1299
hsa-miR-200c-5p	174	354	15	469	254	34	457	220	32	112	8	158	47	68	81	53	1	124	271	207	141	40	208	186	100	107	151	225	200	274	220	51	10	5	8	6	10	3	6	2	1	2	303	4	17	4	2	90	206
hsa-miR-495-3p	3	142	0	5	2	8	1	6	4	4	2	2	12	7	5	1	1	15	1	5	7	10	25	7	158	13	3	19	32	1	15	8	19	3	7	6	1	11	4	0	2	2	6	0	2	2	4	33	460
hsa-miR-142-3p	332	440	68	718	140	524	175	189	81	300	316	149	309	196	581	151	74	986	290	310	1107	449	147	661	808	380	465	628	829	879	889	1419	21	5	7	14	8	18	14	0	6	7	1185	17	38	2	7	162	1528
hsa-miR-30c-5p	380	2368	156	1014	972	670	791	628	433	431	264	276	441	237	597	157	63	822	910	1901	1174	749	3740	2711	1726	1069	743	1943	3010	2438	945	1272	1704	649	708	2581	3268	875	1011	38	1768	1413	3029	229	487	157	274	2624	571
hsa-miR-574-5p	53	70	15	717	226	37	131	29	27	65	36	22	47	20	59	8	20	91	46	62	47	48	222	311	72	68	38	144	272	73	97	111	40	59	34	84	47	41	32	5	17	18	177	40	26	14	8	100	38
hsa-miR-181c-5p	23	64	16	156	37	36	50	14	15	18	12	17	78	8	31	14	12	39	21	291	58	18	375	40	68	52	19	133	163	148	84	132	15	5	10	36	31	6	30	2	22	2	167	5	42	2	16	129	18
hsa-miR-130b-3p	209	393	59	503	762	49	252	88	25	85	102	65	99	80	278	21	14	147	360	966	269	141	268	236	370	65	35	103	191	66	157	130	25	3	3	34	2	4	6	5	7	2	224	13	49	7	5	113	288
hsa-miR-509-3p	39	9	2	0	1	132	1	1	9	138	1	1	0	0	0	0	0	1	8	9	99	1	1	42	3	12	1	10	57	3	1	1	22	1	0	12	0	3	2	0	1	0	32	0	0	0	0	0	8
hsa-miR-148a-5p	22	50	13	223	60	19	71	22	17	11	15	17	48	36	14	10	1	26	63	55	143	22	96	22	59	24	21	149	68	179	98	35	0	0	0	0	0	0	1	0	0	0	26	0	27	0	0	246	25
hsa-miR-4772-3p	9	4	3	3	1	9	7	3	3	7	2	5	10	6	11	10	5	17	8	2	9	6	6	4	15	5	11	27	22	34	46	3	0	0	0	0	0	0	0	0	0	0	7	0	1	0	0	1	13
hsa-miR-136-3p	11	30	2	9	2	16	1	9	2	8	0	3	21	13	1	4	0	23	2	5	3	6	42	8	76	18	3	28	26	1	19	3	0	0	0	0	0	0	0	0	0	0	6	0	0	0	0	12	155
hsa-miR-152-3p	1777	1348	786	426	798	497	200	507	904	772	541	225	1193	1049	1319	610	49	1073	950	821	864	821	8512	597	894	1137	689	3848	2738	466	1471	1040	807	114	232	333	152	134	354	117	1241	193	857	89	88	263	150	344	339
hsa-miR-31-3p	4	7	0	0	0	10	30	5	1	0	2	17	9	25	1	10	1	0	0	9	0	24	51	1	29	6	13	16	2	4	12	1	68	2	69	150	112	6	1	0	0	19	1	0	1	1	44	5	11
hsa-miR-485-3p	3	135	2	9	0	0	0	0	0	13	4	0	23	13	0	3	1	32	4	1	1	2	2	9	9	7	3	8	34	1	27	0	0	0	0	0	0	0	0	0	0	0	6	0	0	0	0	29	475
+hsa-mir-142_51_G_u	0	0	0	0	0	0	0	0	0	0	0	0	0	0	0	0	0	0	0	0	0	0	0	0	0	0	0	0	0	0	0	0	0	0	0	0	0	0	0	0	0	0	0	0	0	0	0	0	0
+hsa-mir-130a_77_U_g	0	0	0	1	0	1	1	0	0	0	0	1	0	0	1	0	0	1	0	3	0	0	1	0	1	0	0	0	0	0	0	1	0	0	0	0	0	0	0	0	0	0	4	0	0	0	0	0	1
+hsa-let-7b_29_C_u	67	150	53	56	84	106	176	24	38	81	30	30	64	34	62	31	13	112	36	104	31	112	277	154	149	168	257	368	257	235	213	139	31	7	18	31	13	8	8	1	11	2	193	10	34	6	12	65	69
+hsa-mir-130a_77_U_a	11	84	4	7	28	18	4	6	6	10	19	5	10	9	7	8	6	33	13	69	65	23	42	19	47	7	16	25	54	5	18	16	2	2	0	4	2	1	8	0	4	3	49	1	12	1	1	16	30
+hsa-mir-16-1_38_A_u	1	0	0	0	0	0	0	0	0	0	0	0	0	0	3	0	0	1	0	0	0	0	0	1	0	2	1	1	1	0	1	2	0	0	0	0	0	0	0	0	0	0	3	0	0	0	0	0	3
+hsa-let-7b_29_C_g	3	2	1	2	1	3	11	0	2	3	0	1	2	1	1	1	0	4	0	4	1	4	12	9	5	11	4	10	11	7	4	11	13	2	5	12	2	3	3	0	2	0	5	1	0	1	1	1	2
+hsa-let-7b_29_C_a	12	54	13	20	26	30	46	11	11	17	9	14	11	15	15	6	3	25	12	33	18	21	76	36	49	48	38	76	72	71	47	31	15	5	6	28	3	11	4	0	4	2	38	12	5	1	5	12	18
+hsa-mir-181c_49_U_a	0	0	0	0	0	0	0	0	0	0	1	0	0	0	0	0	0	0	0	2	1	0	1	0	0	0	1	2	0	0	1	2	2	1	0	0	0	0	0	0	0	0	2	0	0	0	0	1	0
+hsa-mir-125b-2_40_G_a	0	0	0	2	0	0	0	0	1	0	0	0	0	0	1	0	0	0	0	2	2	0	3	0	0	1	0	2	5	0	0	2	0	0	0	0	0	0	0	0	0	0	4	0	1	0	0	3	0
+hsa-mir-140_85_A_g	3	9	2	12	11	24	10	3	7	5	6	5	3	3	6	1	1	7	7	9	3	7	196	26	31	21	6	62	35	24	43	44	13	1	0	3	2	2	5	0	2	1	19	0	5	0	0	10	4
+hsa-mir-140_85_A_u	5	11	1	15	19	19	10	4	7	5	5	7	10	3	11	2	1	10	9	21	5	5	325	40	32	24	15	83	60	27	87	44	1	2	0	4	2	0	2	0	1	1	19	0	3	0	0	10	12
+hsa-mir-203a_86_G_a	5	5	16	0	48	36	0	18	41	4	1	0	2	10	35	15	0	27	23	46	26	182	18	2	2	11	5	42	14	4	7	10	2	3	0	1	2	5	2	0	3	3	7	1	3	0	1	18	2
+hsa-mir-328_69_U_a	10	21	10	27	19	19	19	4	12	21	5	5	16	11	9	0	7	29	13	5	32	11	25	34	12	12	7	15	43	8	12	47	20	7	3	15	13	4	15	4	6	11	88	10	10	13	1	83	7
+hsa-mir-92a-1_69_U_a	84	239	12	247	293	194	97	91	48	49	75	69	58	38	54	50	107	134	61	400	147	158	207	147	166	97	106	166	333	285	171	501	99	86	55	654	78	64	125	10	46	29	129	23	121	10	52	123	218
+hsa-mir-1247_62_C_a	1	0	0	0	2	1	0	0	2	1	0	0	2	4	0	0	0	5	0	1	4	0	26	3	2	4	3	2	14	0	4	1	1	0	0	0	1	1	2	0	0	0	1	0	4	1	0	0	0
+hsa-mir-34c_68_U_a	1	1	3	0	1	1	3	0	2	1	0	0	1	0	0	2	0	1	2	0	0	1	19	3	2	1	1	0	3	0	6	0	0	1	0	0	0	0	0	0	0	0	1	0	0	0	0	0	0
+hsa-mir-195_35_C_a	1	3	2	5	1	4	1	0	1	3	0	0	5	2	0	0	0	3	3	1	2	2	6	0	5	2	1	4	9	0	2	3	1	1	1	2	5	0	7	0	8	2	7	0	1	0	1	3	0
+hsa-mir-186_37_U_a	2	39	1	27	13	8	13	3	5	8	6	7	3	1	4	5	4	9	8	9	27	5	18	21	18	18	6	11	16	19	5	30	5	4	0	5	5	0	1	0	1	1	24	1	5	0	1	49	6
+hsa-mir-374a_34_U_a	6	11	0	29	16	6	5	1	2	5	4	1	1	2	4	1	1	12	2	12	17	4	16	14	10	4	2	11	11	13	11	22	0	0	0	0	0	0	0	0	0	0	22	0	1	0	0	16	11
+hsa-mir-30a_28_C_a	262	920	130	196	467	426	136	104	221	163	113	68	100	91	181	153	23	316	261	714	1416	294	4103	817	1022	1278	570	1746	2540	1729	460	1133	22	105	12	63	113	24	24	0	21	4	2295	20	439	0	0	566	216
+hsa-mir-339_73_G_u	0	2	0	0	3	2	1	0	0	0	0	0	0	0	2	0	0	0	0	2	0	0	1	11	0	0	0	1	1	1	1	1	1	0	0	0	0	0	0	0	0	0	7	0	0	0	0	0	0
+hsa-mir-218-1_47_G_u	16	8	2	64	133	9	10	1	3	10	5	1	8	4	6	4	2	16	12	23	18	16	74	23	22	30	10	50	61	24	40	28	0	0	0	0	0	0	0	0	0	0	27	0	4	0	1	46	26
+hsa-mir-135b_38_A_u	4	8	2	6	18	23	0	0	0	15	5	0	1	0	3	3	0	5	2	107	18	11	65	39	4	4	4	16	11	60	10	2	0	0	0	2	0	1	0	0	0	0	120	0	8	0	0	104	7
+hsa-mir-218-1_47_G_a	48	35	2	94	205	46	31	12	8	38	16	12	23	12	30	15	5	38	23	50	63	32	221	61	75	99	40	145	170	107	113	80	3	0	0	1	3	4	0	0	1	0	86	0	9	0	0	78	27
+hsa-mir-17_36_G_u	9	44	2	87	166	28	27	26	5	8	12	6	3	2	23	0	5	36	27	143	37	32	58	42	22	16	13	12	42	18	28	23	1	0	1	4	0	1	0	0	0	1	15	0	13	0	0	26	30
+hsa-mir-107_72_A_u	1	3	0	7	5	1	4	1	1	1	0	1	0	1	3	1	0	0	1	2	5	6	31	15	0	0	0	2	3	2	2	2	1	0	1	0	1	0	0	0	1	0	5	0	0	0	0	0	0
+hsa-mir-222_91_U_a	16	21	3	3	21	68	3	12	10	9	21	2	18	19	6	3	3	30	6	10	21	7	89	43	22	14	17	23	39	7	10	14	5	3	2	26	10	5	2	1	4	2	46	4	11	0	0	25	19
+hsa-mir-10a_21_A_c	0	0	0	0	0	0	0	0	0	0	0	0	0	0	0	0	0	0	0	4	0	0	1	0	0	0	0	0	1	0	0	0	0	0	0	0	0	0	0	0	0	0	0	0	0	0	0	0	0
+hsa-mir-125b-1_25_C_u	3	5	1	5	1	8	2	1	6	2	3	0	7	3	3	1	0	2	2	1	3	1	43	6	8	5	1	23	20	8	11	11	2	0	0	1	0	0	1	0	1	1	9	0	0	0	0	7	0
+hsa-mir-23a_68_C_a	15	16	6	14	17	33	12	14	8	7	10	21	14	8	25	12	3	83	6	18	89	23	83	47	47	19	25	24	43	46	67	23	0	2	2	0	0	0	3	0	0	1	32	3	2	2	0	10	21
+hsa-mir-125a_37_G_u	2	5	1	2	1	2	1	0	4	1	1	0	6	0	2	1	0	3	6	15	0	1	8	10	5	2	2	7	6	1	3	8	2	0	0	0	0	0	0	0	0	0	15	1	2	0	0	11	1
+hsa-mir-107_71_C_-	5	32	4	13	31	36	25	4	14	3	2	3	4	3	9	5	3	11	3	12	20	11	99	35	32	25	8	48	45	42	28	51	12	8	6	80	14	10	15	0	8	1	28	3	0	0	0	15	5
+hsa-mir-23a_68_C_g	10	8	2	11	15	33	13	5	9	13	9	13	8	7	14	2	0	42	9	10	21	14	29	40	28	14	11	28	45	36	19	38	4	0	1	1	1	0	0	0	0	1	16	0	1	0	0	1	13
+hsa-mir-125a_37_G_a	4	37	0	9	5	15	7	1	5	3	0	0	7	1	4	0	1	8	2	27	10	5	18	16	21	9	5	14	32	12	10	23	7	3	3	12	3	2	4	0	3	0	35	3	9	1	0	19	1
+hsa-mir-135a-1_27_U_c	43	84	18	92	198	151	10	13	7	65	34	37	1	9	4	34	0	120	36	1216	620	120	220	118	94	41	35	94	86	632	92	15	4	1	0	15	6	5	3	0	1	3	472	4	86	1	2	426	80
+hsa-mir-769_52_G_u	1	4	1	6	6	1	6	1	1	0	0	2	0	1	3	1	0	2	2	4	5	6	5	0	2	4	0	1	5	1	2	1	1	2	3	2	2	0	2	0	0	0	0	1	1	0	0	2	0
+hsa-mir-135b_38_A_g	0	0	0	0	0	0	0	0	0	0	0	0	0	0	0	0	0	0	0	0	2	0	0	0	0	0	0	0	0	0	0	0	0	0	0	0	0	0	0	0	1	0	0	0	0	0	0	1	1
+hsa-mir-301b_64_A_g	0	0	0	2	0	1	0	0	0	1	0	0	0	0	1	0	0	0	0	7	4	1	1	2	1	0	0	0	2	0	1	0	0	0	0	0	0	0	0	0	0	0	0	0	1	0	0	0	0
+hsa-mir-221_88_A_u	3	21	6	1	53	13	4	12	6	6	6	6	6	5	51	0	0	11	17	29	12	11	81	89	32	27	23	16	15	28	41	7	0	0	0	1	0	0	0	0	0	0	31	0	5	0	0	13	18
+hsa-mir-194-1_37_C_a	9	12	0	8	58	13	7	2	10	0	7	6	3	5	10	9	4	15	12	39	27	7	44	9	14	17	7	22	39	201	46	26	0	78	1	6	1	77	29	0	0	0	6	3	10	0	0	14	9
+hsa-mir-23a_68_C_u	149	185	51	66	287	234	65	143	78	145	95	155	134	86	201	120	60	403	179	185	185	164	623	348	364	265	487	272	417	786	546	127	4	1	1	2	0	3	0	0	0	2	170	2	13	3	1	53	124
+hsa-mir-221_88_A_g	1	2	0	0	3	2	0	1	0	1	1	1	1	2	3	0	1	2	1	4	2	2	13	9	2	3	0	1	1	3	1	2	0	0	0	0	0	0	0	0	0	0	3	0	0	0	0	0	2
+hsa-mir-769_52_G_a	2	1	0	7	4	2	3	0	1	2	2	1	1	1	6	1	0	1	2	3	5	2	5	2	2	2	0	2	4	2	1	6	0	0	1	2	2	0	0	0	0	0	2	0	1	0	1	0	2
+hsa-mir-194-1_37_C_u	0	0	0	0	1	0	0	0	0	0	0	0	1	0	0	0	0	0	0	0	0	0	0	0	0	1	1	1	0	5	1	1	0	0	0	0	0	1	1	0	0	0	0	0	0	0	0	0	0
+hsa-mir-148a_65_U_a	13331	14331	2176	37671	6755	13639	5225	5615	7718	6833	12229	5485	20315	3178	8960	2269	411	14209	15576	6531	12838	5923	25675	7059	31973	9152	9875	48877	32452	23243	22105	24219	314	104	155	214	958	73	136	25	390	124	21301	95	3710	40	65	91999	3246
+hsa-mir-26b_35_U_a	0	0	0	4	3	2	1	1	1	1	2	1	0	0	0	0	0	1	0	4	2	4	3	3	2	4	2	4	1	4	3	6	0	0	0	0	0	0	0	0	0	0	3	0	0	0	0	3	2
+hsa-mir-30c-1_40_U_a	3	31	3	7	26	11	13	5	7	4	8	4	0	1	2	2	1	12	2	24	17	12	44	24	26	16	11	25	27	30	10	20	0	1	1	3	3	0	0	0	2	0	44	2	5	0	1	28	11
+hsa-mir-486-1_26_G_u	46	27	8	52	33	4	23	3	8	49	23	15	5	79	8	3	1	28	15	183	17	22	126	56	24	31	48	26	117	63	45	184	2	7	1	1	0	1	1	0	0	0	15	0	5	0	0	31	37
+hsa-mir-370_70_C_a	1	1	0	0	0	1	2	0	0	0	0	0	0	0	0	0	0	1	0	1	1	1	3	1	6	1	0	0	4	1	1	0	0	0	0	0	0	0	0	0	0	0	0	0	0	0	0	0	7
+hsa-mir-146b_33_G_-	23	7	2	15	4	34	6	5	3	22	24	3	5	10	13	1	3	37	3	13	6	16	14	37	12	11	11	16	23	8	6	16	5	0	2	2	0	0	0	0	0	3	0	0	0	1	1	0	0
+hsa-mir-486-1_26_G_a	89	95	7	32	81	12	22	14	6	25	94	24	10	68	19	18	9	43	40	99	41	92	116	180	122	126	91	82	323	181	76	491	1	18	1	0	0	1	3	0	0	0	30	0	10	2	0	104	51
+hsa-mir-455_38_U_a	1	0	0	0	1	1	0	0	1	1	0	0	0	0	1	0	1	2	0	4	4	1	13	0	2	0	1	7	0	2	3	3	0	0	0	0	0	0	0	0	0	0	1	0	0	0	0	3	2
+hsa-mir-330_39_C_a	39	95	8	309	25	60	36	21	32	39	23	17	32	50	42	22	15	58	35	80	75	42	414	76	132	37	28	105	117	95	36	108	1	1	1	2	5	2	4	1	7	2	102	0	11	1	1	75	38
+hsa-mir-660_39_G_a	0	1	1	1	6	0	0	0	0	0	0	0	0	0	0	0	0	0	0	0	1	0	6	3	1	3	0	4	4	3	1	2	0	0	0	0	0	0	0	0	0	0	0	0	0	0	0	0	1
+hsa-mir-149_36_C_a	58	8	2	2	155	13	5	8	30	9	2	4	12	98	5	4	0	15	5	24	1115	101	64	4	11	49	9	18	58	27	20	19	3	1	3	0	1	0	1	0	0	1	46	0	1	0	1	19	2
+hsa-mir-34c_36_U_a	1	2	1	0	0	0	1	0	2	0	0	0	0	0	0	1	0	2	1	0	0	0	16	0	1	1	0	1	0	0	3	3	0	0	0	1	0	2	0	0	0	0	1	0	0	0	0	0	0
+hsa-mir-7977_6_A_g	45	23	34	41	34	122	12	29	47	28	42	19	59	77	26	13	63	33	25	14	22	31	14	33	12	23	7	7	18	24	17	14	1	1	0	3	2	0	2	0	14	3	14	2	40	3	3	28	30
+hsa-mir-128-1_70_U_a	7	22	0	15	17	6	10	10	5	12	9	9	12	12	16	4	5	7	13	12	28	7	23	8	12	9	3	9	30	21	14	14	72	19	19	105	35	23	37	2	30	20	16	11	5	5	14	6	14
+hsa-mir-484_29_U_-	6	23	1	19	32	20	32	13	5	9	11	11	8	6	5	10	5	32	4	10	13	9	15	14	15	18	11	10	29	14	23	33	5	0	1	5	3	0	2	0	2	4	13	1	4	0	0	18	18
+hsa-mir-23b_77_C_a	21	46	12	133	4	27	6	16	22	24	12	5	35	47	27	28	26	48	21	10	21	14	81	12	16	14	20	24	59	32	27	72	40	58	17	141	73	27	45	10	41	9	58	39	14	16	34	52	24
+hsa-mir-16-2_32_U_-	48	67	13	65	32	79	28	27	40	24	63	24	46	28	48	7	15	101	30	20	57	42	23	72	51	49	25	34	88	62	40	133	1	0	0	0	0	0	0	0	0	0	83	1	10	0	0	28	85
+hsa-mir-143_79_C_a	3144	4199	3864	3144	1282	2680	1477	2956	9410	4263	1585	987	14909	8170	2151	521	2953	5889	3816	1012	2580	2213	11109	1542	5604	3619	3186	5313	9819	1892	3453	9044	1783	1459	672	785	1551	363	1083	451	4287	1146	18343	394	2214	2326	667	6475	1174
+hsa-mir-23c_79_U_g	715	708	409	4123	403	366	158	903	783	561	143	176	842	815	579	393	83	751	857	311	194	537	1268	408	355	453	313	767	1291	565	325	809	5222	1090	1232	3704	2627	904	1691	413	4312	955	977	1985	196	994	1580	948	174
+hsa-mir-142_75_U_a	7	18	7	28	3	13	4	5	3	10	7	2	7	8	22	2	3	33	6	9	38	9	3	19	23	14	19	15	25	28	39	38	0	0	0	0	0	0	1	0	0	0	35	2	1	0	0	5	70
+hsa-let-7e_30_G_u	76	158	16	161	16	68	44	18	35	63	19	14	46	26	35	8	4	93	39	451	48	32	140	182	94	44	36	79	158	74	63	68	4	2	2	14	7	3	4	1	3	1	211	0	16	1	0	81	28
+hsa-mir-132_81_C_u	28	24	9	71	50	90	30	21	11	36	26	23	20	5	27	15	6	35	31	57	20	24	158	92	80	119	63	185	154	118	121	153	12	2	2	29	3	7	2	0	4	1	45	0	3	1	0	12	43
+hsa-mir-200a_38_U_a	8	46	9	109	71	15	33	31	15	16	0	14	12	6	23	22	0	10	31	107	45	40	325	48	74	24	18	83	31	55	34	23	3	5	2	10	19	8	6	0	7	1	22	0	6	0	1	84	0
+hsa-mir-221_84_U_a	24	166	38	22	50	253	20	26	45	60	31	9	45	75	47	13	30	17	30	29	44	10	458	50	56	35	40	93	174	109	73	186	24	52	9	87	16	10	14	0	16	9	147	5	238	1	3	100	13
+hsa-mir-24-2_73_G_u	29	73	26	86	24	34	9	13	31	31	12	19	29	10	22	15	5	13	63	13	8	71	36	20	16	36	17	26	48	23	22	21	1	3	2	2	1	0	0	1	1	0	60	4	11	0	2	73	10
+hsa-mir-224_31_G_a	2	47	0	0	0	2	0	2	0	0	0	0	0	1	2	0	0	1	0	1	1	4	0	7	0	1	0	1	4	0	3	0	0	0	0	0	1	0	0	0	0	0	3	0	0	0	0	3	0
+hsa-mir-484_31_A_u	4	1	0	10	11	3	3	2	1	1	1	0	4	3	5	1	0	3	3	1	3	2	7	2	5	8	3	0	5	1	5	1	0	0	0	1	0	0	0	0	0	1	2	0	0	0	0	3	5
+hsa-mir-29c_76_U_g	8	11	2	18	10	87	29	2	11	5	7	4	8	11	8	3	5	10	4	14	20	8	48	44	39	31	16	81	57	51	40	99	39	17	11	41	84	11	31	1	20	11	43	3	6	2	4	25	4
+hsa-mir-140_45_G_u	6	12	1	17	9	9	4	4	2	14	8	2	15	5	17	7	2	19	21	20	16	11	26	23	37	14	24	14	38	9	17	24	0	0	0	0	1	0	0	0	0	0	41	0	3	0	0	18	25
+hsa-mir-374a_62_U_a	30	40	8	54	23	22	8	15	12	19	8	8	26	7	25	7	4	11	18	13	21	14	23	26	42	18	28	72	81	39	11	92	7	1	3	6	7	3	4	1	5	1	60	0	4	1	0	37	20
+hsa-let-7a-1_26_U_a+hsa-let-7a-3_24_U_a	484	1550	379	933	377	923	580	382	941	601	385	246	1108	479	721	170	331	568	657	537	468	491	1909	764	1247	997	770	3058	3632	1894	1146	4271	160	196	33	392	217	75	143	11	179	55	2345	46	554	30	24	1312	432
+hsa-mir-29c_76_U_a	19	39	9	44	63	164	98	6	36	12	19	9	20	24	24	16	9	14	24	58	138	31	184	92	105	124	49	134	138	45	156	230	33	23	5	17	103	9	20	0	10	18	199	11	88	2	0	260	24
+hsa-mir-29c_76_U_c	0	1	0	2	0	7	7	1	3	0	1	1	1	7	2	1	0	2	1	6	5	0	4	2	7	4	1	9	2	2	6	6	5	5	1	1	13	1	5	0	1	1	4	3	2	0	1	6	1
+hsa-mir-379_27_C_a	31	348	15	45	23	110	20	26	21	35	11	7	144	80	26	24	3	151	21	55	18	66	679	71	622	90	38	411	283	21	260	66	24	0	8	20	2	2	5	1	5	2	38	2	12	2	2	90	335
+hsa-mir-140_45_G_a	5	12	0	13	7	6	1	4	1	8	3	1	6	4	10	2	2	8	5	7	9	13	21	11	19	15	13	11	19	6	7	17	0	1	0	2	0	1	0	0	1	0	26	1	3	0	0	20	13
+hsa-mir-181b-1_57_G_a	14	224	19	113	24	111	73	20	13	59	13	17	17	9	20	8	7	32	28	283	42	21	407	103	87	52	28	80	180	89	48	236	27	17	15	62	45	10	15	0	21	9	364	9	89	0	1	310	9
+hsa-mir-132_81_C_a	4	10	2	33	12	18	9	4	1	3	4	1	7	3	11	7	2	18	9	19	20	15	41	40	42	23	15	52	56	49	28	47	3	0	0	1	0	0	2	0	0	0	12	0	1	0	0	6	9
+hsa-mir-375_56_G_u	1	0	0	23	0	6	0	0	0	0	0	0	0	0	0	0	0	0	2	0	0	0	0	6	0	0	0	0	1	0	0	2	10	20	7	11	40	11	36	2	53	6	0	17	0	0	2	3	0
+hsa-mir-1260a_22_U_g	7	18	12	17	21	1	8	4	14	11	8	5	13	13	6	2	3	10	4	8	20	14	8	16	6	5	6	9	18	3	6	15	15	8	7	13	25	9	25	0	33	16	28	1	40	3	6	227	8
+hsa-mir-551b_82_A_u	362	285	24	11	82	13	4	42	12	11	82	18	4	13	17	2	1	49	71	106	279	8	30	21	129	43	12	19	95	7	4	12	2	0	1	0	4	0	0	0	0	1	121	0	36	0	1	228	39
+hsa-let-7c_29_G_a	7520	14789	6438	10817	6982	7524	7504	6102	9155	8560	5746	4895	12946	7416	6440	4924	3459	9067	9000	11673	3442	9222	18370	8222	9945	8668	8086	30079	27349	17491	11575	23317	51742	22796	13745	59330	29524	19249	20269	2660	43854	14040	15752	18858	3466	12035	12839	9012	4659
+hsa-mir-181d_47_U_c	111	678	50	517	128	486	325	148	68	457	158	217	112	72	93	49	30	299	154	1734	218	134	1732	825	506	230	181	683	590	476	257	1201	2617	1223	930	3152	2695	1434	770	21	1771	461	1079	661	264	150	180	762	87
+hsa-mir-92b_84_G_u	0	0	0	0	1	0	0	0	0	0	0	0	0	0	0	0	0	0	0	0	0	0	3	1	0	0	0	1	0	1	1	0	0	0	0	1	1	0	2	0	1	0	0	0	0	0	0	2	0
+hsa-mir-197_69_C_u	37	96	21	129	61	59	96	10	12	34	46	19	25	29	55	7	19	54	45	26	51	29	85	153	37	51	38	42	59	42	71	181	3	0	2	4	1	1	2	1	0	0	188	1	18	2	0	64	37
+hsa-mir-379_27_C_u	26	206	8	39	7	38	10	16	8	29	9	11	89	57	15	10	1	86	14	40	9	43	312	27	323	52	22	249	142	20	166	30	1	0	0	1	0	0	0	0	0	0	14	0	6	0	0	37	167
+hsa-mir-186_39_C_u	2	2	0	3	4	0	5	0	2	1	1	0	0	1	1	0	1	2	2	1	1	0	2	4	2	2	1	1	1	1	2	0	1	0	0	0	0	0	0	0	0	0	3	1	0	0	0	6	2
+hsa-mir-204_55_G_u	22	2	0	3	88	0	0	5	0	0	0	0	0	0	0	0	0	2	14	0	1	1	4	1	0	23	0	1	27	0	1	3	0	0	0	0	0	0	0	0	0	0	0	1	1	1	0	0	0
+hsa-mir-127_80_G_u	1	13	1	2	2	4	3	1	1	0	1	0	5	4	1	0	1	2	1	5	2	3	49	5	30	10	3	22	20	3	14	2	0	0	0	0	0	0	0	0	0	0	0	0	3	0	0	3	12
+hsa-mir-181a-1_46_U_a	494	2504	237	1236	623	3617	1156	404	271	1146	463	359	651	257	487	416	93	764	678	3835	963	704	14431	4028	2810	2339	1273	6049	6446	4073	1485	5681	23	16	7	51	35	2	4	1	18	1	3975	18	1126	1	4	4560	533
+hsa-mir-132_80_G_a	5	3	0	24	3	14	3	4	2	7	4	1	3	2	8	4	0	5	2	12	12	7	37	11	21	15	14	20	52	25	20	53	2	1	0	4	3	0	1	0	2	0	15	2	0	0	0	6	6
+hsa-mir-223_92_U_a	1	1	0	0	0	3	0	1	0	0	0	0	1	0	0	0	0	0	0	0	2	0	2	3	4	1	1	4	2	3	7	1	0	0	0	0	0	0	0	0	0	0	0	0	0	0	0	1	1
+hsa-mir-891a_33_U_a	2	0	1	0	0	7	1	0	1	0	0	0	0	0	0	0	0	0	0	0	7	0	2	0	0	0	1	1	3	0	1	0	0	0	0	1	0	0	0	0	0	0	0	0	0	0	0	0	1
+hsa-mir-197_70_A_u	4	31	0	34	38	17	32	5	5	11	11	17	18	4	19	0	2	16	31	23	27	18	32	40	17	28	19	13	29	25	31	36	1	0	1	6	0	1	0	0	0	0	18	0	6	2	1	18	11
+hsa-mir-127_80_G_a	2	21	0	0	0	4	1	2	0	0	1	1	4	2	1	2	0	5	4	3	0	3	40	6	22	4	3	10	10	0	11	0	0	0	0	0	0	0	0	0	0	0	1	0	1	0	0	2	12
+hsa-mir-197_69_C_a	35	167	15	136	57	58	107	18	30	45	48	23	51	39	36	13	12	93	29	38	117	46	112	116	73	54	35	57	92	69	61	287	6	6	1	17	4	2	4	2	6	1	251	3	20	1	1	173	59
+hsa-mir-29b-2_73_U_a	88	111	9	130	37	162	32	48	54	40	55	14	77	17	88	9	19	59	54	36	204	42	82	58	189	47	50	169	197	179	283	441	12	20	5	7	22	1	19	0	3	4	170	19	42	0	1	90	78
+hsa-mir-127_77_C_a	101	1181	50	114	18	116	66	68	71	136	48	50	631	463	135	15	38	427	83	59	71	131	1088	97	984	166	120	339	619	38	255	94	64	16	28	26	6	7	18	25	22	18	153	11	35	29	32	378	2390
+hsa-mir-497_45_A_u	0	4	0	2	0	0	1	0	0	2	0	0	4	0	1	0	0	4	0	0	2	4	1	4	0	3	0	2	6	0	5	2	1	0	0	0	0	0	0	0	1	0	3	0	0	0	0	5	0
+hsa-mir-96_31_U_a	0	2	0	0	4	0	0	1	0	0	0	1	1	0	0	0	0	0	0	2	1	0	2	0	2	1	0	0	1	0	0	1	0	0	0	0	0	0	0	0	0	0	1	0	0	0	0	5	1
+hsa-mir-320a_70_A_u	206	384	150	354	1603	364	264	105	124	101	110	56	181	74	236	178	68	220	219	897	319	139	3182	579	345	242	242	862	836	383	305	375	117	85	36	172	174	57	80	4	64	33	397	25	50	38	26	273	174
+hsa-mir-484_28_A_u	37	20	5	108	53	17	48	32	11	12	19	28	36	18	46	39	8	84	83	48	18	13	64	38	29	11	24	24	59	26	57	82	13	5	5	13	12	8	20	0	11	8	36	4	17	3	3	27	71
+hsa-mir-199a-1_28_C_u	61	88	21	90	32	120	85	17	8	66	42	16	191	104	74	19	8	264	24	112	97	112	653	102	253	109	148	256	264	59	156	205	7	0	1	3	0	0	0	1	1	0	84	0	8	0	1	39	84
+hsa-mir-127_77_C_u	35	341	25	43	19	58	22	32	24	73	25	19	208	180	43	12	6	157	28	38	7	53	699	60	615	80	35	257	273	22	202	39	35	7	11	21	6	9	6	7	9	6	32	6	12	2	17	35	968
+hsa-mir-1247_62_C_u	2	1	0	0	0	1	2	1	1	0	1	0	9	0	0	2	0	9	0	1	1	7	16	2	2	10	14	7	17	2	7	5	0	0	0	1	1	2	0	0	0	0	2	0	2	1	0	2	1
+hsa-let-7e_30_G_a	83	243	20	125	22	76	38	16	84	61	25	28	53	24	30	16	3	123	43	593	88	39	149	147	137	48	40	104	186	80	89	114	24	14	13	104	18	4	22	1	36	12	153	12	13	9	2	122	42
+hsa-mir-92b_84_G_a	0	1	0	0	0	1	0	0	1	0	0	0	0	0	0	0	0	0	2	0	2	0	0	0	1	0	0	0	0	0	1	0	1	0	0	1	1	0	0	0	0	0	1	0	0	0	0	0	0
+hsa-mir-320a_70_A_g	12	9	10	11	53	24	18	3	7	4	6	4	8	6	5	7	2	13	9	32	30	4	127	32	18	12	9	48	45	16	19	24	61	56	20	112	81	31	37	2	30	11	15	10	5	10	10	7	6
+hsa-mir-99b_65_C_u	2	5	0	21	0	3	4	1	1	2	0	0	6	3	4	2	5	3	3	21	5	2	9	3	2	3	2	4	6	1	3	15	1	0	1	1	2	1	3	0	2	0	13	2	5	0	1	8	1
+hsa-let-7i_82_C_a	21	42	9	33	7	31	7	9	20	17	18	7	53	12	39	2	17	31	6	3	57	12	14	17	33	14	26	11	80	52	31	111	0	4	1	1	0	2	1	1	2	3	60	2	23	4	2	19	33
+hsa-mir-21_67_C_u	190	217	123	335	113	945	356	192	78	1067	293	177	310	228	225	131	196	444	177	217	255	176	1080	710	367	480	790	737	812	190	366	806	229	73	189	395	13	40	37	30	68	52	856	88	120	21	108	121	207
+hsa-mir-181a-2_64_G_a	0	1	0	0	0	0	1	1	0	0	0	0	0	0	0	0	0	1	0	0	0	0	0	0	0	0	0	0	1	1	0	0	0	0	0	0	0	0	0	0	0	0	0	0	0	0	0	0	0
+hsa-mir-218-1_48_U_a	2	2	0	11	3	2	4	1	2	4	0	0	4	0	2	0	0	2	3	1	2	3	32	8	7	11	8	18	22	14	3	6	0	0	1	0	0	0	0	0	0	0	8	0	1	0	0	1	1
+hsa-mir-25_73_A_u	1366	3304	438	3308	21950	1597	3817	1539	705	1138	854	1583	1693	925	2571	990	654	1033	3965	3017	3494	4328	5604	3508	3683	3347	2086	2993	7979	5531	2036	4302	160	122	134	436	243	98	121	5	175	109	6689	74	617	30	54	1319	1308
+hsa-mir-30e_80_C_u	3434	16156	1576	7326	6202	4336	4739	6631	4054	2912	2053	2717	4861	2938	4987	996	1033	3883	7519	7560	3867	5919	8122	12589	8878	7001	5881	11662	14217	8982	4375	11884	625	380	392	755	1090	478	444	24	712	348	12777	243	3268	108	179	17337	3489
+hsa-mir-181a-1_49_G_u	1	8	0	3	1	6	2	1	0	5	3	2	0	2	1	0	0	5	3	19	0	2	18	18	12	9	2	7	3	5	6	5	0	0	0	1	0	1	0	0	0	0	0	0	0	0	0	0	0
+hsa-mir-660_38_U_a	3	11	0	13	16	4	3	2	1	0	2	2	2	0	6	0	0	4	1	9	8	2	17	16	11	9	2	18	12	6	9	22	1	0	0	0	1	0	0	0	0	0	12	0	7	0	0	15	2
+hsa-mir-30e_80_C_a	135	551	42	273	151	185	125	192	120	121	84	63	204	123	209	46	28	182	141	251	325	195	590	365	393	243	209	502	608	257	172	606	21	16	15	23	64	11	21	2	43	11	777	9	161	4	1	1329	158
+hsa-mir-183_88_A_u	0	0	1	4	2	0	1	0	0	0	0	1	1	0	1	0	0	1	0	0	0	0	0	1	0	1	1	0	0	3	0	0	0	0	0	0	0	0	0	0	0	0	1	0	0	0	0	0	1
+hsa-mir-375_56_G_c	0	1	0	47	0	2	0	0	0	1	1	0	0	0	0	0	0	1	1	0	0	1	0	2	0	0	1	0	1	0	0	1	5	16	6	9	49	7	37	2	97	13	1	13	1	0	2	6	0
+hsa-mir-204_56_A_u	29	3	0	15	213	0	0	4	0	1	0	0	0	0	0	0	0	0	14	0	4	0	4	0	2	50	1	6	36	0	1	0	0	0	0	0	0	0	1	0	0	0	0	0	0	0	0	0	2
+hsa-mir-16-1_35_G_a	16	40	8	37	22	16	7	12	12	12	14	3	26	11	20	9	5	24	21	9	25	24	94	20	27	9	6	26	45	15	30	44	27	13	4	29	22	11	19	3	130	18	77	17	17	4	7	53	38
+hsa-mir-423_40_U_a	3	8	0	2	10	3	2	1	2	1	2	0	1	0	2	0	0	2	0	10	9	4	19	2	2	2	0	4	5	2	3	2	0	0	0	2	1	0	0	0	0	2	5	1	1	0	0	2	3
+hsa-mir-95_71_C_a	0	0	1	30	0	2	0	0	1	0	0	1	0	0	0	0	0	0	1	2	1	2	4	5	0	0	0	0	1	0	1	0	0	0	0	0	0	0	0	0	0	0	7	0	0	0	0	4	1
+hsa-mir-29c_75_A_u	15	17	4	22	21	95	43	7	13	8	8	8	19	15	20	12	8	14	6	16	40	15	52	22	59	41	33	71	69	20	100	100	21	20	2	14	98	9	24	1	12	13	78	12	52	0	3	149	16
+hsa-mir-29c_38_A_u	0	1	0	2	0	2	0	2	1	0	0	0	0	0	0	0	1	4	2	1	0	1	1	0	2	0	0	2	2	0	2	0	0	0	0	0	0	0	0	0	0	0	6	0	1	0	0	11	1
+hsa-mir-486-1_27_C_a	0	0	0	0	0	0	0	0	0	0	0	0	0	0	0	0	0	0	0	1	0	0	0	2	0	0	0	0	0	1	0	0	0	0	0	0	0	0	0	0	0	0	0	0	0	0	0	0	0
+hsa-mir-374a_64_G_a	8	33	4	29	9	16	3	4	3	14	7	1	8	9	8	4	2	6	4	18	19	9	37	34	33	27	14	75	48	50	10	36	2	0	0	0	0	1	0	0	0	0	38	1	1	0	0	13	9
+hsa-mir-381_71_G_a	0	0	0	0	0	2	0	0	0	0	1	0	0	0	0	0	0	1	0	0	0	0	1	0	5	1	1	3	1	0	0	0	0	0	0	0	0	0	0	0	0	0	0	0	0	0	0	0	3
+hsa-mir-1269b_31_C_a	62	1	5	0	0	0	0	0	0	0	0	0	0	0	0	0	0	50	0	0	0	24	0	59	0	0	20	0	85	0	1	130	0	0	0	0	0	0	0	0	0	0	0	0	3	0	0	0	0
+hsa-mir-1269b_30_G_u	55	0	18	1	0	0	0	0	0	0	0	0	0	1	0	0	0	16	0	0	0	7	0	38	0	0	56	0	127	0	2	141	0	0	0	0	0	0	0	0	0	0	0	0	5	0	0	0	0
+hsa-mir-151b_80_A_u	1563	1912	322	3836	2580	922	1005	1297	663	2316	541	655	2349	1114	1683	401	276	1339	2201	1884	951	971	2196	1444	1047	692	695	1121	1631	1274	818	1478	643	374	278	822	799	282	405	75	787	309	4574	559	966	289	352	4616	872
+hsa-mir-10a_45_U_a	230	306	79	532	236	768	751	99	200	132	83	448	208	142	162	87	27	400	134	18203	498	156	3291	733	806	743	390	2045	1359	471	812	1129	15	8	5	14	4	7	15	0	8	12	675	2	33	1	1	183	195
+hsa-mir-455_32_A_g	0	0	0	0	0	0	0	0	0	0	0	0	0	0	0	0	0	1	0	0	0	0	2	1	0	1	1	0	2	3	0	0	0	0	0	0	1	0	0	0	0	0	1	0	0	0	0	0	0
+hsa-mir-106b_74_U_a	12	44	5	54	280	14	99	17	7	6	9	22	11	8	31	2	0	4	24	55	42	23	116	49	48	32	8	27	37	57	34	22	11	1	4	21	4	4	9	0	2	1	12	1	1	0	2	6	6
+hsa-let-7f-1_28_U_a	54	91	13	63	35	34	25	25	50	44	29	15	34	18	41	10	7	35	20	38	29	52	74	57	53	44	13	125	136	60	55	139	55	44	15	185	138	20	54	5	71	20	158	11	12	17	18	167	28
+hsa-mir-10a_45_U_g	0	0	1	0	0	1	0	0	1	0	0	1	1	1	0	0	0	0	1	16	2	0	2	1	0	1	1	1	3	0	1	2	1	1	1	0	0	1	0	0	0	2	0	0	0	0	0	0	0
+hsa-mir-103a-1_72_G_a	1	4	0	5	17	6	10	4	5	1	3	2	0	1	10	2	0	5	1	13	9	2	42	26	17	5	6	6	17	14	9	9	2	0	0	1	0	0	1	0	1	0	54	0	15	0	0	39	25
+hsa-mir-532_39_C_a	2	5	2	6	3	2	6	0	2	2	6	0	4	5	0	2	2	4	3	2	1	2	2	1	4	1	3	2	11	4	3	15	0	1	0	1	1	2	0	0	0	0	2	1	4	0	1	5	1
+hsa-mir-26b_32_U_a	21	63	20	57	20	31	24	16	41	31	15	12	55	13	55	4	8	39	26	28	84	34	44	31	74	42	32	70	101	73	46	174	7	14	3	8	12	3	11	4	38	12	187	9	46	5	3	273	37
+hsa-mir-26a-1_30_C_a	40	146	17	135	45	67	23	37	47	54	33	24	116	39	91	10	14	67	43	64	88	44	325	112	164	103	60	266	316	242	151	440	63	135	31	72	131	30	95	6	151	68	340	30	279	10	15	279	67
+hsa-mir-486-1_27_C_u	0	0	0	0	0	0	0	0	0	0	0	0	0	0	0	0	0	0	0	0	0	0	1	0	0	0	0	0	0	0	1	3	0	0	0	0	0	0	0	0	0	0	0	0	0	0	0	0	1
+hsa-mir-99b_68_G_u	2	13	1	8	1	2	13	0	0	7	1	0	0	0	2	0	0	4	6	52	1	1	17	22	12	2	1	11	6	4	1	12	1	1	1	2	0	0	2	1	1	0	7	3	1	0	1	6	1
+hsa-mir-196a-1_29_C_u	4	4	3	1	52	0	0	1	2	1	0	19	0	1	0	0	0	0	57	2	36	8	35	10	1	1	56	0	26	1	6	6	0	0	0	0	0	2	3	0	0	3	3	0	1	0	0	1	0
+hsa-mir-450b_33_U_a	0	2	0	3	0	0	0	0	0	0	0	0	1	0	0	0	0	0	0	0	0	0	0	6	3	0	0	0	1	1	1	0	1	0	0	0	0	0	0	0	0	0	2	0	0	0	1	2	2
+hsa-mir-424_33_G_a	34	71	1	88	15	23	3	13	2	14	25	12	39	12	17	1	3	25	19	22	19	13	28	89	52	15	14	15	58	24	18	51	2	0	1	0	0	0	0	0	0	2	30	3	7	0	0	55	50
+hsa-mir-27b_79_U_c	4521	4243	1800	3350	2043	2988	966	5511	3469	5664	2702	2481	9182	9502	3887	2674	2619	10530	4325	3700	4295	3830	6459	2188	4179	1817	3757	5079	6066	3679	3857	5351	9135	2718	3592	3986	2668	2310	2720	1244	8004	2847	6623	4902	1194	1727	4443	4737	2873
+hsa-mir-5010_102_A_u	9	8	0	7	43	9	2	0	1	1	4	3	0	1	7	2	0	6	13	8	14	7	16	16	5	4	6	3	18	6	3	13	0	0	0	4	1	0	0	0	1	0	11	0	7	0	0	11	2
+hsa-mir-196a-1_29_C_a	6	16	2	1	225	1	3	6	13	0	1	63	4	2	5	1	0	1	131	8	204	29	89	9	0	0	28	2	29	2	31	14	1	0	0	3	0	9	19	0	0	14	12	0	0	0	2	0	0
+hsa-mir-30a_30_G_u	9	13	0	3	16	5	2	2	8	10	2	2	2	0	0	3	0	8	3	21	24	5	80	36	18	27	9	36	45	384	24	6	3	4	1	6	1	3	0	0	0	0	19	0	3	0	0	1	10
+hsa-mir-148a_43_G_c	0	0	0	1	0	0	0	0	0	0	0	0	0	0	0	0	0	1	0	0	1	0	0	0	1	0	0	1	0	2	0	0	0	0	0	0	1	0	0	0	0	0	0	0	0	0	0	0	0
+hsa-mir-374a_64_G_u	1	5	3	6	4	4	0	0	1	3	1	2	1	2	3	0	0	2	0	2	1	2	3	5	9	4	12	10	10	5	4	8	0	0	0	0	0	0	0	0	0	0	11	0	0	0	0	2	5
+hsa-mir-99a_13_A_g	0	4	0	1	0	2	0	2	11	2	0	1	8	1	2	2	0	2	0	2	5	1	15	2	2	6	1	6	17	6	3	5	28	34	7	20	135	4	77	0	135	21	21	1	5	5	6	8	0
+hsa-mir-1269b_30_G_a	94	0	17	0	0	0	0	0	0	0	0	0	0	0	0	0	0	66	0	0	0	57	0	76	0	0	69	0	149	0	3	371	0	0	0	0	0	0	0	0	0	0	5	0	10	0	0	0	0
+hsa-mir-26b_69_G_u	7	11	2	7	21	9	6	2	4	7	5	1	2	1	9	0	0	4	3	12	9	7	4	26	13	19	5	22	14	6	11	21	2	0	0	0	2	1	0	0	0	0	14	0	4	0	0	23	4
+hsa-mir-27a_72_C_u	245	316	162	351	433	351	90	223	148	327	199	169	540	358	537	205	133	686	449	523	461	335	1017	415	711	461	1057	920	854	903	919	693	17	12	4	8	12	5	9	2	7	4	673	20	72	1	1	372	374
+hsa-mir-30a_17_U_c	7003	16287	2053	21845	12120	8900	3429	2291	8570	8245	1819	2053	4431	1323	4523	4789	1090	3451	1953	4686	3799	4187	35060	16275	14029	9522	3471	17027	24381	19382	5359	15256	3492	4282	1428	12432	12285	1800	6587	219	31747	6013	18454	2532	4968	488	864	9381	1940
+hsa-mir-30d_17_C_u	15756	31403	6030	8137	16939	17507	3815	7197	12191	10893	6508	3616	5340	7493	7430	7517	1366	17235	13429	25369	41921	9914	105347	28920	32230	36089	19513	56965	88885	91118	16817	40444	11617	16108	5157	20798	21328	5766	6445	58	10211	2444	69684	1192	11323	446	376	14158	8485
+hsa-mir-200b_61_A_g	6	5	1	29	4	34	13	3	3	9	0	0	5	0	7	10	0	17	3	29	26	46	5	18	3	1	15	7	26	18	3	2	47	10	20	132	103	10	15	6	13	23	13	11	20	2	40	19	0
+hsa-mir-30d_27_G_a	65	177	23	230	112	58	28	20	90	62	29	13	42	16	59	58	10	36	45	73	70	49	237	123	114	94	39	139	207	115	69	250	7	8	2	10	80	3	24	0	83	15	355	8	315	2	6	369	42
+hsa-mir-30a_27_G_a	48	190	39	55	80	94	28	20	99	40	34	26	26	20	35	35	5	40	76	123	110	41	612	154	172	216	103	367	524	479	129	332	17	34	3	14	65	6	19	0	13	5	350	3	75	2	0	107	43
+hsa-mir-26b_34_G_a	51	94	25	138	177	58	83	30	42	38	52	31	35	34	63	6	8	96	48	100	226	97	91	172	137	95	42	110	164	92	88	192	10	13	9	17	17	6	4	1	12	2	169	26	46	0	3	288	85
+hsa-mir-449b_40_C_u	0	3	0	0	0	0	0	0	0	0	0	0	0	0	0	0	0	5	0	0	0	0	0	0	0	0	0	0	0	0	0	0	0	0	0	0	0	0	0	0	0	0	0	0	0	0	0	0	0
+hsa-mir-139_65_U_a	0	1	0	0	1	0	0	1	0	0	0	0	0	0	0	0	0	0	2	0	1	0	7	1	0	2	0	1	2	0	1	2	0	0	0	0	1	0	0	0	0	0	1	0	0	0	0	0	1
+hsa-mir-26b_34_G_u	78	78	22	189	255	80	103	35	40	41	46	42	64	42	113	11	12	96	95	131	152	121	67	257	108	97	90	95	162	99	112	158	3	4	5	8	8	4	3	1	2	0	176	5	31	2	4	263	73
+hsa-mir-509-1_77_A_u+hsa-mir-509-3_66_A_u	0	0	0	0	0	13	1	0	1	10	0	0	0	0	0	0	0	0	0	0	2	0	0	5	0	0	0	0	5	0	0	0	0	0	0	0	0	0	0	0	0	0	8	0	0	0	1	0	1
+hsa-mir-423_75_U_a	27	83	9	55	69	64	73	14	16	32	30	14	28	7	25	5	12	43	19	63	52	27	111	52	60	37	30	38	100	36	52	80	7	3	4	12	5	3	7	0	1	1	138	3	30	0	2	155	37
+hsa-mir-193b_72_U_c	32	16	26	12	5	48	39	15	15	27	3	9	58	105	18	24	2	82	18	25	11	31	92	15	40	29	51	73	38	12	48	21	21	5	6	5	1	3	2	4	0	1	30	1	5	2	2	5	36
+hsa-mir-146b_67_U_a	0	0	0	3	0	13	2	0	0	2	0	0	4	0	3	0	0	2	0	7	2	4	7	4	2	3	8	5	14	5	2	22	1	0	0	0	0	2	1	0	1	0	12	0	1	0	0	7	0
+hsa-mir-26b_33_U_a	63	123	31	146	78	62	67	31	77	56	55	33	69	32	89	15	25	100	71	81	238	99	86	108	137	88	62	126	252	96	92	341	369	354	174	459	499	164	348	18	670	153	338	104	103	71	41	644	102
+hsa-mir-28_35_G_a	5	28	2	11	30	11	18	5	5	5	7	2	11	8	4	2	0	4	10	15	9	3	29	20	10	7	4	17	23	15	17	22	15	3	4	26	9	2	18	1	4	4	33	1	0	0	1	13	0
+hsa-mir-30e_41_G_-	0	0	0	0	1	0	0	0	0	0	0	0	0	0	1	0	0	0	0	0	0	0	0	0	0	0	0	0	0	0	0	0	0	0	0	0	0	0	0	0	0	0	0	0	0	0	0	0	0
+hsa-mir-106a_13_A_c	96	235	12	522	638	78	179	144	41	47	66	97	64	55	97	49	39	252	156	790	283	174	313	127	112	112	88	95	250	104	150	204	1392	657	1117	6244	748	504	1059	118	1447	704	160	338	108	160	642	211	186
+hsa-mir-27b_83_C_g	81	195	33	165	124	249	65	35	163	77	39	40	74	40	105	29	1	55	72	176	82	135	745	280	212	318	101	669	480	282	184	378	32	6	11	53	29	14	11	0	25	6	166	7	9	1	7	97	32
+hsa-mir-27b_83_C_u	43	73	28	123	99	60	19	22	39	25	19	24	39	13	75	9	1	31	52	94	30	86	243	69	55	129	56	125	174	106	80	57	6	2	6	9	5	1	6	0	0	2	104	3	11	0	1	100	14
+hsa-mir-193b_72_U_a	3	3	1	4	0	9	21	2	3	0	3	0	5	7	5	2	1	12	1	12	8	4	10	2	5	10	13	7	12	4	5	14	5	0	4	3	0	1	1	4	0	2	13	2	0	1	0	2	1
+hsa-mir-424_33_G_u	9	55	0	24	2	13	1	10	1	8	15	3	24	4	6	0	0	21	10	9	8	2	10	44	26	7	9	3	16	25	11	12	0	0	0	1	0	0	0	0	0	0	10	0	1	0	0	19	37
+hsa-mir-3613_38_G_a	0	0	0	0	0	0	0	1	0	0	0	0	0	0	0	0	0	0	0	1	1	0	1	0	0	0	0	0	2	1	2	0	0	0	0	0	0	0	0	0	0	0	0	0	0	0	0	0	0
+hsa-mir-103a-1_72_G_u	2	8	0	8	30	13	35	2	5	1	6	3	1	2	13	1	2	14	4	13	17	10	50	44	23	14	2	23	19	20	14	22	1	0	0	1	0	0	0	0	0	0	23	2	5	0	0	8	15
+hsa-mir-874_70_U_a	11	10	2	7	38	11	3	13	5	7	4	5	5	3	1	6	0	21	11	24	22	5	21	15	16	14	13	7	22	4	20	25	0	0	0	1	0	1	0	0	0	0	12	0	12	0	0	7	9
+hsa-mir-664a_71_A_u	0	1	0	3	0	9	1	0	1	1	0	0	1	0	1	0	3	1	0	2	1	0	4	2	4	0	2	3	2	3	2	2	0	0	0	0	0	0	0	0	0	0	3	0	1	0	0	5	0
+hsa-mir-192_48_G_u	0	1	0	1	1	0	0	0	2	1	0	0	0	0	0	1	0	1	0	1	0	0	1	0	1	1	4	0	0	13	2	0	0	0	0	0	0	0	0	0	0	0	0	0	0	0	0	0	0
+hsa-mir-3065_73_A_u	3	2	1	0	26	11	3	0	2	15	5	1	0	2	1	1	1	13	12	34	3	42	3	13	4	3	2	11	91	41	17	7	0	0	0	0	0	0	0	0	0	0	5	0	1	0	0	7	5
+hsa-mir-21_32_G_-	1	0	0	0	0	0	0	0	0	1	0	1	0	0	0	0	0	0	0	0	0	0	0	1	0	0	0	0	0	0	0	0	0	0	0	0	0	0	0	0	0	0	0	0	0	0	0	0	0
+hsa-mir-181a-1_84_C_a	13	32	7	29	7	47	8	15	4	30	15	8	22	16	6	7	5	29	14	19	46	13	74	15	25	21	30	48	70	44	19	94	8	4	2	10	15	4	4	0	5	6	76	8	22	1	1	73	15
+hsa-mir-4662a_8_A_g	0	0	0	0	0	1	0	0	0	0	0	0	0	0	0	0	0	0	0	1	2	0	2	0	1	2	1	1	2	4	1	0	0	0	0	0	0	0	0	0	0	0	3	0	0	0	0	1	0
+hsa-mir-203a_88_C_a	6	2	5	2	71	71	1	23	15	1	0	4	1	4	26	12	0	21	10	79	18	101	35	5	2	25	1	40	6	10	19	10	0	0	0	1	0	3	1	1	0	0	3	0	3	0	0	9	1
+hsa-mir-16-2_34_G_u	0	1	0	0	0	0	0	0	0	0	1	0	0	0	0	0	0	0	0	0	0	2	0	0	1	0	0	0	0	0	1	0	0	0	0	0	0	0	0	0	0	0	0	0	0	0	0	0	0
+hsa-mir-26a-1_31_U_a	106	301	105	225	123	109	107	53	139	89	311	34	231	53	187	33	19	165	101	184	173	160	944	238	226	168	97	255	437	142	220	611	102	128	58	128	239	43	112	19	419	83	858	76	1319	81	31	1086	163
+hsa-let-7b_80_C_u	10	29	3	10	3	3	0	8	15	14	10	4	21	9	6	22	27	5	9	10	12	6	8	5	22	2	20	36	24	20	4	26	17	12	10	13	2	8	4	2	15	10	7	14	10	6	9	2	9
+hsa-mir-320a_72_A_u	8	7	3	3	20	5	6	3	3	0	2	1	2	0	4	2	1	6	2	11	10	0	41	10	5	11	2	4	6	5	7	4	0	0	0	0	0	0	0	0	0	0	4	0	1	0	0	4	7
+hsa-mir-145_40_A_u	19	10	6	4	11	29	8	7	6	10	5	5	22	14	11	6	2	37	1	14	4	15	68	18	67	34	10	22	28	4	35	3	6	1	4	2	2	1	2	1	0	0	30	0	5	1	0	8	14
+hsa-mir-16-2_9_C_u	0	0	0	0	0	0	0	0	0	0	0	0	0	0	0	0	0	0	0	0	0	0	0	0	0	0	0	0	0	0	0	0	0	0	0	0	0	0	0	0	0	0	0	0	0	0	0	0	0
+hsa-mir-1307_103_U_a	103	219	38	276	207	94	166	138	87	77	48	184	56	75	155	30	16	101	284	816	159	57	355	173	160	52	40	102	172	106	135	106	53	22	7	85	28	21	30	2	14	9	162	4	26	6	6	73	52
+hsa-mir-181a-1_23_G_u	0	0	0	0	0	0	0	0	0	0	0	0	0	0	0	0	0	0	0	0	0	0	0	1	0	0	0	0	0	0	0	0	0	0	0	0	0	0	0	0	0	0	0	0	0	0	0	0	0
+hsa-mir-10a_45_U_-	1	2	1	6	2	7	8	1	3	0	1	3	3	2	2	0	0	2	1	217	8	2	38	9	6	7	2	20	15	6	8	8	1	1	1	2	1	0	1	0	0	1	12	1	2	0	0	2	3
+hsa-let-7c_30_G_a	38	238	45	59	29	37	22	65	120	43	24	16	217	55	35	19	6	32	42	17	79	32	138	45	109	85	50	132	265	81	58	264	17	14	9	16	54	6	10	0	27	10	212	1	136	4	8	435	22
+hsa-mir-27b_83_C_a	40	129	19	125	90	96	26	14	87	33	21	34	37	20	79	11	3	51	35	127	89	81	443	79	124	178	38	233	297	107	106	178	21	6	7	21	16	4	11	0	3	0	174	11	17	3	3	146	21
+hsa-mir-1269a_89_C_u	65	770	19	435	6	0	33	180	2	0	0	15	291	2	10	4	0	120	0	0	10	71	50	167	139	6	92	139	0	242	0	0	0	0	1	16	0	0	0	0	0	0	0	0	4	0	0	0	0
+hsa-mir-27a_73_C_a	0	0	0	0	0	1	0	0	0	0	0	0	0	2	0	0	0	3	0	2	0	0	0	1	1	0	2	2	0	1	0	1	0	0	0	0	0	0	0	0	0	0	2	0	0	0	1	1	1
+hsa-mir-324_38_U_a	6	29	1	17	26	3	22	0	2	1	1	6	8	3	8	7	2	18	11	13	55	12	15	34	12	6	13	11	23	3	10	27	3	0	1	3	3	2	1	1	1	1	19	2	7	0	0	28	3
+hsa-mir-326_80_C_u	230	745	336	6402	146	515	1054	151	446	403	732	1058	213	477	281	63	131	464	437	230	1369	290	331	1763	218	282	240	307	694	412	229	1958	373	150	145	679	390	100	435	99	1572	476	7399	157	943	98	219	3287	401
+hsa-mir-1269a_89_C_a	58	1281	7	501	0	0	61	165	0	0	0	26	235	2	3	4	0	210	0	0	21	83	107	132	379	5	33	181	0	360	0	0	0	0	5	64	0	0	0	0	0	0	0	0	2	0	0	0	0
+hsa-mir-326_80_C_a	28	64	32	139	9	72	37	17	53	49	79	31	49	35	23	11	12	41	35	10	77	21	7	71	33	30	26	31	85	41	15	207	2	6	5	12	3	2	5	0	5	7	396	2	51	1	4	312	43
+hsa-mir-181d_57_G_a	0	1	0	13	0	2	6	1	0	1	0	0	1	1	3	0	1	3	0	23	3	0	20	3	0	1	1	4	6	8	1	8	0	1	2	2	1	0	1	0	0	0	11	1	5	0	0	3	0
+hsa-mir-27a_73_C_u	0	0	0	0	0	1	0	0	0	0	0	0	1	0	0	0	0	0	0	0	0	1	1	1	2	0	0	3	0	1	0	0	0	0	0	0	0	0	0	0	0	0	1	0	0	0	0	0	0
+hsa-mir-34c_67_G_u	9	3	2	1	0	1	10	0	7	4	2	0	0	0	0	4	0	3	11	0	0	0	18	0	3	1	3	4	6	1	11	0	0	1	0	1	0	0	0	0	0	0	4	0	0	0	0	0	0
+hsa-let-7c_32_U_a	16	151	4	25	25	10	11	49	37	23	4	7	78	11	8	30	2	23	25	18	61	17	229	29	106	45	27	119	184	122	106	130	63	38	21	46	163	16	63	3	71	21	92	6	15	6	7	203	10
+hsa-mir-141_81_C_u	123	371	28	294	1	0	0	143	5	102	12	74	67	35	67	0	0	84	164	151	0	45	0	0	0	0	1	1	2	2	2	0	1	1	0	0	0	0	0	0	0	0	230	0	17	0	0	169	102
+hsa-mir-152_76_C_a	217	259	46	77	136	97	46	41	102	93	92	26	123	47	159	67	9	171	91	157	187	142	1107	147	240	249	103	520	434	99	195	197	9	1	3	10	5	0	6	1	8	1	156	2	24	2	1	62	63
+hsa-mir-141_81_C_a	110	798	19	356	7	4	4	148	19	93	19	59	63	62	76	0	1	82	84	209	6	66	0	2	2	0	0	1	1	4	3	2	0	1	0	3	4	0	1	0	0	0	186	4	32	0	1	258	78
+hsa-mir-151b_81_C_a	0	2	0	3	0	1	0	0	0	0	0	0	0	0	0	0	0	0	0	0	1	0	0	0	1	1	0	0	2	1	0	1	0	0	0	0	3	1	1	0	1	0	0	0	0	0	0	3	1
+hsa-mir-93_34_U_a	440	1028	87	1722	5885	654	1853	467	247	271	264	763	194	106	575	454	151	529	364	875	1520	1081	1733	2495	2153	931	340	1320	1262	2401	988	1344	14	2	8	30	15	6	10	0	2	6	827	14	44	0	6	175	309
+hsa-mir-210_89_C_u	219	28	58	281	5	2	12	40	107	33	90	34	61	45	176	2	0	146	112	107	5	82	2	3	0	1	14	5	5	1	3	5	4	4	0	16	2	2	0	1	1	0	99	1	35	5	3	159	57
+hsa-mir-181a-1_85_C_u	7	10	1	5	5	11	4	0	1	21	8	2	8	3	7	2	1	8	1	12	3	2	50	11	13	16	8	27	11	14	12	14	0	0	0	0	0	0	0	0	0	0	21	0	6	0	0	16	5
+hsa-mir-30a_30_G_c	1	0	1	0	1	0	0	0	2	0	0	0	0	0	1	0	0	0	0	0	0	1	3	3	0	0	0	3	2	16	1	1	0	0	0	0	1	0	0	0	0	1	0	0	0	0	0	0	0
+hsa-mir-455_74_C_a	30	36	11	19	12	24	8	23	22	23	10	4	21	86	24	6	5	76	36	18	41	35	31	23	35	13	18	21	35	24	20	51	0	0	1	10	1	2	0	0	0	0	69	0	22	2	0	123	22
+hsa-mir-30a_30_G_a	0	0	0	0	1	0	0	0	0	0	0	1	0	0	0	0	0	5	0	1	2	1	7	0	1	3	0	3	4	11	1	1	0	2	0	0	0	0	0	0	0	0	3	0	1	0	0	0	1
+hsa-mir-210_89_C_a	52	17	18	95	5	5	2	21	34	11	23	18	27	23	56	0	2	72	34	50	9	45	0	2	4	3	8	5	6	1	2	4	17	6	0	60	11	3	3	1	2	1	29	1	13	2	6	50	29
+hsa-mir-16-2_33_A_u	12	11	3	6	14	12	5	4	2	4	8	1	10	4	28	5	1	14	7	4	14	15	19	14	9	9	14	12	11	17	15	11	1	0	0	2	2	3	1	0	0	0	22	3	5	0	2	6	24
+hsa-let-7e_29_U_a	31	44	10	42	2	24	5	11	25	24	15	7	18	4	7	8	2	16	19	121	15	12	44	23	26	15	9	24	66	18	22	47	62	33	15	158	62	31	76	3	79	16	63	29	9	16	14	40	9
+hsa-mir-30a_5_C_a	1	3	0	1	3	3	2	1	2	3	1	1	0	2	0	3	0	5	1	7	9	1	20	5	8	7	3	11	13	15	2	8	1	3	1	3	3	0	2	0	3	0	14	0	0	0	0	1	1
+hsa-mir-132_43_C_a	0	0	1	0	0	0	0	0	0	0	0	0	0	0	1	0	0	0	0	0	0	1	1	0	0	0	0	2	0	1	0	1	0	0	0	0	0	0	0	0	0	0	0	0	0	0	0	0	0
+hsa-mir-378a_64_C_a	167	404	43	324	405	153	201	205	244	90	71	47	159	168	286	73	30	131	159	322	111	254	1311	158	109	228	83	287	274	276	225	317	40	28	8	34	10	19	16	0	8	3	217	5	64	10	5	247	327
+hsa-mir-181a-1_85_C_a	2	3	0	2	1	7	2	0	0	1	0	0	0	0	1	1	1	4	2	7	4	2	27	2	5	9	0	20	15	4	3	7	1	0	0	2	1	0	0	0	2	0	13	0	4	0	0	7	1
+hsa-mir-200c_43_C_u	0	0	0	0	1	0	0	0	0	0	0	0	0	0	0	0	0	0	0	0	0	0	2	1	0	0	0	0	0	2	1	0	0	0	0	0	0	0	0	0	0	0	1	0	0	0	0	0	0
+hsa-mir-451a_41_G_u	0	0	0	0	0	0	0	0	0	0	0	0	0	0	0	0	0	0	0	0	0	0	0	0	0	0	0	0	0	0	0	0	0	0	0	0	0	0	0	0	0	0	0	0	0	0	0	0	0
+hsa-mir-152_76_C_u	68	45	21	19	36	27	12	9	19	18	32	10	26	12	32	28	3	32	33	39	27	45	616	26	67	77	64	157	143	19	93	46	6	2	3	0	3	0	5	1	3	0	26	0	9	0	0	10	20
+hsa-mir-181b-1_59_U_a	3	15	0	8	1	5	1	2	2	6	3	2	1	0	6	1	1	4	2	48	11	3	15	9	2	1	2	8	10	3	7	11	24	12	2	33	20	6	6	2	5	4	14	2	3	0	4	19	4
+hsa-mir-941-1_70_C_u+hsa-mir-941-3_70_C_u+	0	1	0	2	2	1	0	1	1	0	0	0	0	0	1	0	0	1	0	0	1	0	1	2	2	0	0	2	1	4	2	0	0	0	0	0	0	0	0	0	0	0	0	0	0	0	0	1	2
+hsa-mir-378a_64_C_u	22	38	8	49	70	15	23	34	30	11	11	8	24	18	57	12	6	11	42	31	11	39	142	25	13	43	18	44	41	50	52	34	13	1	0	10	2	1	6	0	2	3	31	1	7	1	1	20	47
+hsa-mir-205_57_C_a	117	221	43	0	234	4	27	106	39	0	1	19	66	35	174	42	0	129	27	45	262	168	160	2	224	152	158	58	145	333	233	1	11	2	29	0	0	2	0	1	0	1	9	0	0	0	7	0	7
+hsa-let-7b_5_G_u	0	0	0	0	0	0	0	0	0	0	1	0	0	0	0	0	0	0	0	1	0	0	0	0	0	0	0	0	0	0	0	1	0	0	0	0	0	1	0	0	0	0	0	0	0	0	0	0	0
+hsa-mir-205_57_C_u	444	394	168	2	785	3	48	173	91	1	0	54	165	52	563	130	0	241	169	81	364	379	312	1	432	637	1022	166	394	801	442	15	0	0	11	0	0	3	0	0	0	0	14	0	0	0	7	2	14
+hsa-mir-138-1_48_G_u	0	0	0	0	0	0	0	0	0	0	0	0	0	0	0	0	0	2	0	0	0	0	0	0	0	1	0	0	0	0	0	0	0	0	0	0	1	0	0	0	0	0	0	0	0	0	0	0	0
+hsa-mir-141_40_G_u	8	15	3	12	29	4	7	10	0	10	1	4	6	0	4	3	0	6	10	11	3	4	27	21	7	20	25	17	15	23	56	3	0	0	0	0	0	0	0	0	0	0	6	0	0	0	0	1	18
+hsa-mir-182_48_G_a	69	45	8	88	220	104	186	78	41	29	40	95	43	10	73	7	9	99	29	71	94	75	30	106	114	70	24	46	72	74	35	62	5	0	1	4	3	0	0	3	1	0	0	5	0	1	1	0	0
+hsa-let-7f-1_29_G_u	111	172	25	173	179	69	67	41	47	98	41	37	70	71	123	22	11	103	72	108	46	163	150	128	139	95	177	209	206	170	107	114	0	1	1	2	4	0	1	0	0	0	220	2	14	1	0	225	54
+hsa-mir-449a_37_U_a	0	7	0	0	0	0	1	0	0	0	0	0	0	0	0	0	0	2	0	0	0	0	2	0	0	1	0	0	0	0	0	1	0	1	1	1	1	1	0	0	0	0	0	0	0	0	1	1	0
+hsa-mir-182_48_G_u	361	204	30	682	1753	240	882	276	99	139	93	260	140	25	573	20	13	154	262	495	209	216	303	613	440	543	163	267	498	435	184	148	2	1	4	2	5	2	1	0	1	1	0	4	0	1	1	0	0
+hsa-let-7f-1_29_G_a	324	656	79	456	499	214	239	176	327	194	155	192	188	105	340	62	37	225	176	472	205	371	484	365	339	256	147	552	676	407	335	528	20	5	5	45	39	5	16	1	16	3	589	30	57	3	7	610	234
+hsa-mir-200b_43_U_a	3	13	0	23	15	0	5	2	2	5	0	0	2	1	4	5	0	8	4	20	14	8	17	5	9	4	5	7	3	1	3	2	2	0	0	0	2	0	2	0	0	1	7	0	2	0	1	27	0
+hsa-mir-140_84_C_a	17	26	2	16	15	23	16	6	11	12	10	7	14	3	10	9	3	15	6	18	24	14	249	54	58	37	28	98	127	123	90	150	33	24	8	24	11	9	39	0	10	2	32	0	10	1	2	10	19
+hsa-mir-140_84_C_u	8	13	2	13	4	7	6	1	8	5	12	4	8	1	8	7	4	6	7	2	2	7	89	15	34	12	14	67	46	73	46	56	1	1	0	8	1	2	2	0	1	2	21	0	2	1	0	3	9
+hsa-mir-532_43_G_u	0	0	1	3	6	3	6	0	0	0	0	0	1	1	2	0	0	0	2	1	3	0	10	7	2	1	0	0	1	4	1	1	0	0	0	0	0	0	0	0	0	0	2	0	2	0	0	4	2
+hsa-mir-196b_36_G_a	53	351	14	4	132	2	35	38	0	1	1	1	29	18	11	1	5	5	67	0	45	55	66	4	90	11	25	11	46	21	79	3	0	0	1	0	0	1	0	0	0	1	4	0	0	0	0	9	9
+hsa-mir-374b_33_U_a	13	17	1	47	23	13	23	6	1	5	0	2	9	6	21	4	0	10	9	40	24	16	17	32	27	13	4	21	31	20	14	30	0	0	0	2	0	0	0	0	0	0	32	0	0	0	0	25	9
+hsa-let-7a-2_4_U_g	17	36	10	43	13	20	30	12	24	15	6	18	31	18	9	6	10	38	32	18	7	15	45	36	14	13	15	59	43	24	13	47	112	24	38	82	46	34	42	15	255	79	37	43	3	47	25	22	7
+hsa-mir-378c_31_A_g	627	813	218	753	1242	297	497	1090	1048	466	259	157	769	763	943	276	114	475	1169	601	297	724	1996	430	251	559	296	1038	666	673	896	663	1237	532	306	1164	247	727	583	82	630	279	599	340	115	526	247	459	1080
+hsa-mir-200c_67_G_u	242	373	17	563	557	141	345	197	52	110	18	237	81	70	162	59	0	182	254	365	173	167	208	654	141	224	145	226	239	370	515	89	10	1	3	12	7	3	0	0	3	0	286	4	28	1	1	75	69
+hsa-mir-30b_39_G_u	12	30	4	47	50	16	14	7	9	23	4	4	12	0	12	6	2	11	21	51	13	29	59	67	23	31	16	36	53	12	11	20	1	1	1	11	3	4	1	0	8	5	81	1	18	0	1	51	12
+hsa-mir-582_73_C_a	10	5	5	14	7	9	4	10	2	8	10	13	2	9	10	30	1	11	13	5	10	12	62	4	15	3	16	27	20	9	21	27	0	4	0	3	3	0	3	2	0	2	44	0	27	0	0	4	4
+hsa-mir-23b_76_A_u	4385	3662	1334	3814	1735	2548	1004	4513	2133	5152	1354	1214	6826	9563	4243	1902	2212	7974	4458	2773	2401	2519	4816	2193	3231	1554	3553	3184	6763	4569	2075	4734	14542	2802	3704	8321	3682	2910	3403	906	8377	1899	4702	3050	1135	3531	6407	3648	1766
+hsa-mir-200c_67_G_a	408	857	55	1161	1419	378	869	630	104	157	39	563	215	247	436	147	1	580	536	1298	741	244	577	1064	397	321	127	421	407	647	1165	309	68	12	17	72	57	19	45	1	21	8	453	23	61	1	4	215	143
+hsa-mir-98_44_G_a	5	33	0	52	43	13	37	4	3	3	1	8	8	3	32	1	0	8	7	37	24	9	11	21	32	5	4	8	23	19	14	13	8	1	1	8	2	0	0	0	2	0	39	0	7	2	2	20	8
+hsa-mir-125b-2_76_C_a	1	4	0	0	2	2	1	7	1	1	1	0	7	1	2	7	0	0	0	0	5	1	15	0	5	0	0	5	12	4	5	7	0	1	1	0	0	0	0	0	0	0	0	0	3	0	0	0	0
+hsa-mir-139_28_G_a	1	1	0	1	2	1	0	1	0	0	0	0	2	0	2	0	0	1	2	1	0	0	2	0	3	1	2	1	5	1	2	1	0	2	0	1	0	0	1	0	1	0	3	0	0	0	0	2	0
+hsa-mir-452_39_U_a	0	8	0	0	0	1	0	0	1	0	0	0	0	1	1	0	0	0	1	0	1	3	0	3	0	0	0	1	0	3	3	0	0	0	0	0	0	0	0	0	0	0	2	0	0	0	0	1	1
+hsa-mir-374a_33_G_a	0	1	1	4	4	0	0	0	0	0	0	0	0	2	0	0	0	0	0	0	0	0	1	0	0	0	1	4	1	0	0	1	0	2	0	1	0	0	1	0	0	0	1	0	0	0	0	3	0
+hsa-mir-1307_102_G_a	34	63	7	109	45	39	51	31	34	25	10	42	30	14	42	11	12	35	57	187	50	30	158	42	41	16	8	36	83	33	49	69	4	4	2	28	7	5	8	0	5	2	43	0	10	1	0	17	26
+hsa-mir-9-1_38_A_u+hsa-mir-9-3_38_A_u	184	486	34	113	433	36	3386	27	61	14	7	76	4	84	108	199	34	15	180	369	266	765	364	927	28	149	75	157	267	405	241	146	3	0	4	4	1	0	0	0	0	0	297	0	8	0	0	162	27
+hsa-mir-92b_83_G_u	7	39	8	12	9	45	17	6	18	19	16	4	29	11	24	12	13	34	36	24	27	14	50	72	24	24	66	34	63	32	40	42	21	6	2	35	20	12	13	0	1	5	35	1	13	0	1	19	10
+hsa-mir-30b_39_G_a	8	62	5	26	35	29	11	4	15	10	12	8	9	1	17	5	1	12	13	54	37	15	57	43	50	32	11	47	50	19	20	26	6	5	1	13	15	3	6	0	9	2	93	10	32	1	2	92	14
+hsa-mir-1307_102_G_u	71	126	21	256	99	77	88	79	78	119	48	111	70	31	103	33	32	82	277	324	54	77	364	107	58	33	31	106	180	94	111	102	2	2	0	5	1	1	2	0	1	2	135	1	24	0	0	57	47
+hsa-mir-92b_83_G_a	7	30	4	3	12	21	24	7	17	13	12	3	15	7	8	2	3	29	14	12	33	10	35	48	22	17	13	36	38	17	18	24	33	13	15	90	44	16	25	3	11	4	28	4	12	1	11	27	9
+hsa-mir-340_37_U_a	0	1	0	0	0	1	0	2	0	1	0	0	0	0	1	0	0	0	0	1	1	2	1	0	0	0	0	1	0	1	0	5	3	0	0	5	6	0	0	0	0	1	3	0	0	0	0	1	1
+hsa-let-7a-1_5_A_g	19	87	6	96	46	14	157	14	24	17	14	55	40	11	27	4	8	80	105	61	37	37	41	48	75	26	13	60	52	25	23	47	0	0	2	0	0	0	0	0	1	1	49	0	10	1	1	11	16
+hsa-mir-98_44_G_u	8	17	0	32	19	13	15	7	3	3	1	2	10	3	25	0	1	6	2	14	10	5	8	7	17	11	4	8	12	4	3	2	1	1	0	2	0	0	1	0	0	0	38	0	1	1	0	9	3
+hsa-let-7d_29_U_a	4	15	2	13	11	8	6	5	10	5	1	3	3	1	4	0	2	7	6	14	12	9	30	3	11	5	5	12	19	6	8	11	36	16	13	153	69	11	22	2	38	4	22	12	3	5	14	43	7
+hsa-mir-125b-2_76_C_u	4	1	0	1	2	2	0	11	3	0	0	1	7	1	0	7	1	1	0	0	2	1	19	0	4	2	1	9	10	17	9	1	1	0	0	0	0	0	0	0	0	0	5	0	1	0	0	4	0
+hsa-mir-28_77_G_u	209	279	39	117	1005	196	205	26	64	70	96	58	117	101	100	55	16	79	316	277	82	72	306	331	173	179	112	282	277	151	167	195	15	6	9	22	10	2	9	0	13	3	374	3	26	4	3	146	46
+hsa-mir-106b_73_C_u	53	43	3	266	335	29	88	30	17	24	27	37	29	22	74	34	12	26	74	62	26	69	139	94	47	68	50	83	106	68	51	59	4	0	0	6	3	0	4	0	2	1	77	0	9	1	1	18	19
+hsa-mir-143_84_G_a	6	5	9	7	15	29	7	3	21	12	4	4	3	10	2	4	3	15	8	27	7	12	118	26	50	35	21	76	50	11	30	42	0	2	0	0	1	0	1	0	0	0	30	1	4	0	0	3	2
+hsa-mir-106b_73_C_a	475	952	115	1509	2563	459	882	366	312	250	239	280	397	313	531	234	81	434	503	457	908	878	1083	705	845	550	292	655	1038	469	378	942	70	15	33	112	80	20	58	3	44	28	1505	13	72	3	11	381	316
+hsa-mir-1260b_18_A_g	7	9	2	54	23	6	10	4	4	5	12	4	12	13	16	0	15	10	24	1	4	7	7	22	4	5	5	5	4	4	8	3	1	0	1	1	1	0	2	0	4	1	18	0	13	2	1	100	1
+hsa-mir-23b_81_G_a	11	27	9	28	39	30	10	5	29	6	8	12	5	8	12	17	1	17	13	12	22	25	88	38	29	40	12	27	44	65	59	22	1	0	1	0	2	1	0	0	0	1	31	0	0	0	0	11	8
+hsa-mir-23b_81_G_c	11	8	5	8	4	16	4	4	16	11	1	3	5	10	2	3	1	13	6	12	2	5	58	13	23	30	10	31	35	37	19	20	2	0	1	2	0	1	0	0	0	0	16	1	0	0	0	4	6
+hsa-mir-339_36_C_a	13	41	7	80	30	26	40	7	7	20	20	2	12	33	26	3	2	60	18	22	124	86	33	50	20	13	13	18	38	7	26	22	21	10	25	13	20	4	11	4	4	14	137	48	42	12	14	116	14
+hsa-mir-143_84_G_u	0	2	1	0	1	4	3	1	6	0	0	0	0	2	1	1	2	0	1	3	0	1	22	2	5	8	1	9	2	2	7	4	0	0	0	0	0	0	0	0	0	0	2	0	0	0	0	1	1
+hsa-mir-23b_81_G_u	432	608	338	465	910	497	178	294	494	285	154	249	215	145	351	338	15	380	311	576	218	605	2331	813	762	1555	821	1324	1658	2532	942	580	8	2	2	4	2	3	1	1	1	0	590	2	81	0	2	304	266
+hsa-mir-148b_84_U_a	311	1045	58	1117	235	436	281	224	163	239	224	141	289	101	254	121	108	437	299	255	248	236	1800	616	518	306	242	756	860	598	284	1562	6	4	1	44	31	3	10	1	10	0	1609	5	93	1	1	1197	342
+hsa-mir-542_74_A_u	5	24	3	10	8	12	4	2	1	6	2	3	15	1	1	0	0	6	4	6	0	1	35	80	20	7	6	15	11	26	18	29	3	0	1	0	0	0	0	0	0	1	31	0	3	1	0	19	8
+hsa-mir-423_36_C_a	2	5	0	12	2	1	2	3	1	0	1	2	3	4	5	0	0	7	3	1	6	2	9	0	2	2	3	2	10	0	3	13	9	3	0	25	5	1	10	2	8	3	9	8	4	9	5	1	4
+hsa-mir-222_93_U_a	1	2	0	1	2	7	1	2	3	2	0	2	0	1	3	1	0	6	1	2	1	0	10	7	9	4	2	2	3	5	10	1	1	0	2	0	1	0	0	0	0	0	1	1	0	0	1	1	9
+hsa-mir-99a_35_G_u	24	170	10	17	43	9	11	82	14	13	6	6	162	18	7	59	0	29	15	30	138	16	259	29	121	75	12	111	100	184	303	44	0	0	0	0	2	0	0	0	1	0	33	0	22	0	1	93	12
+hsa-mir-26a-2_36_G_-	17	33	5	23	50	32	19	12	7	8	45	4	14	3	30	4	0	23	22	31	9	26	43	150	37	41	29	35	42	34	33	29	1	1	2	2	0	1	0	0	3	1	43	3	25	1	2	31	19
+hsa-mir-222_93_U_c	1	0	0	0	2	2	0	0	0	0	0	2	1	3	0	0	0	2	1	2	0	1	5	0	4	0	0	0	1	1	4	0	0	0	0	0	0	0	0	0	0	0	3	0	0	0	0	0	7
+hsa-mir-222_93_U_g	0	0	0	0	1	5	0	0	0	0	0	0	1	0	0	2	1	0	1	0	2	0	1	4	1	2	0	0	0	3	1	0	0	0	0	0	0	0	0	0	0	0	0	0	0	0	0	0	0
+hsa-mir-22_75_U_g	19	33	11	32	18	82	106	10	17	15	20	18	37	26	20	21	3	51	15	34	35	20	171	100	90	69	43	113	84	40	87	110	28	9	9	26	16	11	8	5	25	10	57	6	10	5	2	24	28
+hsa-mir-21_7_G_a	12	24	5	23	18	130	30	11	11	24	18	19	16	5	19	19	0	35	12	53	12	25	422	121	97	70	29	247	138	86	90	193	41	3	16	47	2	4	3	1	3	2	48	6	0	1	0	7	12
+hsa-mir-1269a_88_G_u	80	1085	40	639	6	0	44	284	8	0	0	28	352	8	13	5	0	121	0	0	7	114	97	145	285	13	76	154	0	270	1	0	0	0	0	41	0	0	0	0	0	0	0	0	18	0	0	0	0
+hsa-mir-744_33_G_a	1	1	0	11	16	2	2	1	1	2	1	2	0	0	2	0	0	4	1	3	3	0	4	6	4	1	2	1	1	3	3	0	3	0	0	0	2	2	0	0	0	0	0	1	0	1	0	7	3
+hsa-mir-375_62_G_u	11	24	4	3983	0	1	1	3	5	60	37	3	0	1	5	0	2	2	5	76	0	7	0	0	0	0	0	0	0	0	0	0	3	3	0	15	31	8	12	1	20	1	7	0	3	0	3	15	0
+hsa-mir-542_75_G_u	3	4	1	3	5	4	1	1	0	1	1	1	6	0	0	1	0	1	2	3	0	3	16	28	8	5	0	7	7	22	13	5	0	0	0	0	0	0	0	0	0	1	6	0	0	1	0	3	3
+hsa-mir-424_70_C_a	0	1	0	3	0	0	0	0	0	1	0	0	0	0	0	0	0	0	0	2	0	0	2	0	1	0	0	3	1	0	1	1	1	0	0	0	0	0	0	0	0	0	0	0	0	0	0	1	1
+hsa-mir-375_63_G_u	0	0	0	6	0	0	0	0	0	0	0	0	0	0	0	0	0	0	0	0	0	0	0	0	0	0	0	0	0	0	0	0	0	0	0	0	0	0	0	0	0	0	0	0	0	0	0	0	0
+hsa-mir-375_62_G_a	33	135	21	20793	1	74	8	21	32	312	158	13	1	15	17	1	3	39	85	452	21	34	9	128	6	11	4	14	21	3	0	17	103	149	5	393	1026	80	392	7	340	60	301	8	105	3	60	731	26
+hsa-mir-32_26_C_a	2	1	0	3	1	3	0	0	1	1	1	0	1	1	1	0	1	1	1	0	5	1	4	0	3	0	3	6	2	3	0	9	0	0	0	0	0	0	0	0	0	0	4	0	1	0	0	9	2
+hsa-mir-99a_35_G_a	127	1373	92	172	353	154	77	575	336	94	62	60	662	55	62	305	0	131	85	178	1440	73	2677	219	1199	446	103	916	1009	1262	1219	615	7	2	2	9	18	2	7	0	8	0	357	1	178	0	1	677	63
+hsa-mir-542_75_G_a	3	7	0	5	3	7	0	1	0	2	2	0	2	1	0	0	0	3	2	4	5	2	30	51	10	5	0	9	8	16	4	23	2	0	0	0	0	0	1	0	0	0	17	1	1	0	0	14	4
+hsa-mir-375_63_G_a	0	3	0	138	0	1	0	0	0	3	2	0	0	1	0	0	1	0	1	4	0	0	0	0	0	0	0	0	0	0	0	0	0	0	0	0	2	0	0	0	1	0	1	0	1	0	0	16	0
+hsa-mir-192_45_A_u	3	5	1	6	25	3	2	5	1	2	1	2	2	2	2	0	1	10	13	6	3	3	5	4	2	2	8	0	8	57	4	7	0	8	0	1	1	8	2	0	0	0	7	0	1	0	0	3	7
+hsa-mir-151a_68_A_u	623	1009	276	1306	2016	746	643	508	363	1003	361	387	621	337	737	398	134	404	931	1060	291	406	3159	1702	742	880	744	1808	1266	1697	944	751	227	118	79	410	326	50	147	14	183	43	1572	84	221	26	37	632	456
+hsa-mir-224_32_U_a	3	10	0	0	0	5	0	1	0	0	0	0	0	0	2	1	0	2	0	2	0	3	0	4	0	3	0	1	8	2	5	0	0	0	0	0	0	0	0	0	0	0	2	0	0	0	0	0	0
+hsa-mir-181a-1_47_U_a	0	2	0	3	2	6	1	0	1	3	3	0	1	0	2	1	0	3	2	13	3	1	28	14	4	3	0	6	3	4	4	4	6	2	5	7	4	3	4	0	3	0	9	6	1	1	1	13	7
+hsa-mir-411_20_A_g	5	1	0	3	0	0	1	1	0	0	0	0	7	2	0	0	0	4	0	0	0	1	0	0	0	0	1	0	1	0	0	0	0	0	0	0	0	0	0	0	0	0	0	0	0	0	0	1	4
+hsa-mir-145_39_U_a	20	14	7	9	22	43	10	6	14	12	11	1	14	13	8	12	2	38	5	15	16	15	115	23	65	39	23	30	52	7	47	24	10	3	7	2	4	5	2	0	1	0	34	4	3	1	1	29	11
+hsa-mir-940_81_G_u	16	16	3	22	26	6	36	13	12	11	3	9	19	19	23	11	5	50	76	51	28	17	27	22	20	16	13	11	16	16	24	25	10	3	9	2	2	3	9	1	3	4	54	0	4	6	6	31	14
+hsa-mir-744_33_G_u	5	8	2	17	19	4	4	1	2	4	0	5	0	1	13	1	2	3	7	6	5	2	9	17	5	6	2	2	4	1	1	3	0	0	0	0	0	0	0	0	0	0	2	0	0	1	0	8	3
+hsa-mir-141_82_U_a	145	391	16	176	2	2	0	242	21	37	9	116	35	29	81	0	0	103	185	285	0	32	0	0	0	0	0	0	0	0	2	0	5	2	0	15	18	6	5	1	3	1	56	5	10	2	5	50	76
+hsa-mir-542_38_A_u	0	0	0	0	0	0	0	0	0	0	0	0	1	0	0	0	0	0	0	0	0	0	0	0	0	0	0	0	0	0	0	0	0	0	0	0	0	0	0	0	0	0	0	0	0	0	0	1	0
+hsa-mir-146a_42_U_a	6	10	0	14	1	5	5	2	2	7	2	5	6	1	4	1	1	18	4	2	18	7	10	15	17	14	5	20	18	32	37	45	12	3	5	14	9	7	23	0	2	8	32	6	2	3	7	7	11
+hsa-mir-30e_39_C_a	61	362	29	179	116	169	75	60	43	60	18	18	58	40	89	62	22	81	61	171	208	84	681	432	411	205	139	582	447	479	432	609	2	1	2	3	6	1	4	1	3	1	332	3	84	0	0	401	94
+hsa-mir-106b_32_U_a	12	22	5	63	98	6	29	18	6	8	12	5	14	4	34	10	5	14	22	30	29	31	41	13	18	9	6	19	18	14	13	43	10	8	5	26	21	8	16	1	25	5	46	10	14	1	9	24	18
+hsa-mir-27a_72_C_a	130	218	77	159	194	187	67	101	116	111	162	119	292	146	267	53	16	371	163	286	461	270	555	214	315	209	173	326	333	213	480	248	153	54	47	85	70	29	68	7	99	35	383	78	64	7	26	330	153
+hsa-mir-27a_72_C_g	8	10	6	12	6	12	1	5	6	7	6	6	13	15	14	1	2	11	7	13	20	5	25	13	20	17	10	27	20	15	27	12	23	9	5	10	9	0	7	1	8	3	20	4	2	1	2	9	4
+hsa-mir-320b-1_59_A_u	2	6	0	3	12	4	1	1	3	0	3	1	0	2	2	2	0	3	1	5	3	1	11	1	2	0	0	5	5	2	0	2	2	0	2	1	3	0	0	0	0	0	2	1	1	0	1	3	1
+hsa-mir-135b_39_U_a	0	0	0	0	1	1	0	0	0	0	0	0	0	0	0	1	0	3	0	12	5	0	1	0	0	2	0	0	0	6	2	0	0	0	0	0	0	0	0	0	0	0	4	0	0	0	0	8	0
+hsa-mir-96_30_C_u	1	1	0	15	1	2	3	0	0	1	0	0	0	1	0	0	2	1	0	4	0	1	4	2	0	1	1	2	1	2	0	2	0	0	0	0	0	0	0	0	0	0	4	0	2	1	0	2	0
+hsa-mir-20a_31_U_a	30	98	7	80	253	101	51	40	22	25	23	44	11	5	29	15	15	73	15	206	109	62	126	131	94	63	37	93	98	180	144	106	2	0	0	5	0	1	0	0	0	0	47	0	11	0	1	27	58
+hsa-mir-96_30_C_a	0	1	0	5	2	3	0	0	0	1	0	0	0	0	1	0	0	1	0	3	0	0	6	3	0	2	0	0	0	0	1	4	0	1	0	1	0	0	0	0	0	0	7	0	0	0	0	12	1
+hsa-mir-192_46_G_a	1	0	0	0	3	1	0	0	0	1	1	0	0	1	0	0	0	1	2	3	4	1	0	0	0	1	0	0	2	10	1	3	1	38	0	1	0	26	3	0	0	1	2	1	0	0	1	5	1
+hsa-mir-134_29_G_a	43	637	13	50	10	32	14	24	13	70	27	30	177	90	31	12	11	210	41	39	7	92	168	24	227	38	30	123	199	3	99	26	40	12	15	17	4	17	8	20	13	7	54	2	12	19	9	105	646
+hsa-mir-320b-1_58_C_-	2	11	1	8	23	9	7	4	3	0	0	2	3	5	2	1	3	6	1	10	4	2	18	6	5	2	1	6	10	3	2	3	8	18	5	21	13	3	15	1	15	11	10	5	4	8	6	14	2
+hsa-mir-138-2_33_A_u	0	0	1	0	10	3	0	1	1	0	0	0	0	0	0	0	0	24	1	0	1	1	16	0	1	0	0	1	2	2	1	2	0	1	4	1	6	2	0	1	0	0	1	0	0	5	0	2	0
+hsa-mir-210_88_U_a	660	246	229	1717	232	149	288	295	512	130	424	309	355	427	753	93	21	1196	464	730	424	443	61	265	163	57	176	212	146	87	128	308	1385	660	233	4722	745	339	194	243	284	64	423	295	266	508	768	786	348
+hsa-mir-10b_50_U_a	174	538	6	79	73	101	53	93	122	7	34	728	90	67	164	5	32	130	119	2219	51	37	1321	39	278	134	92	279	971	243	518	110	3	1	0	9	1	2	2	0	4	5	65	1	145	1	0	65	11
+hsa-mir-181b-1_58_U_a	53	584	31	208	59	304	145	65	48	220	64	72	58	23	69	23	12	128	77	1178	85	94	1135	418	238	176	88	399	507	218	148	556	58	33	10	98	57	20	16	1	21	6	756	5	150	1	4	699	46
+hsa-mir-210_88_U_g	45	14	18	142	7	5	10	19	38	7	21	17	30	45	38	6	1	69	39	63	16	28	5	8	2	4	6	12	8	2	9	12	206	86	12	508	66	38	25	39	22	9	32	15	8	62	72	38	18
+hsa-mir-30d_30_G_-	0	0	0	0	0	0	0	0	0	0	0	0	0	0	0	0	0	0	0	0	0	1	0	0	0	0	0	0	1	0	0	0	0	0	0	0	0	0	0	0	0	0	0	0	0	0	0	0	0
+hsa-mir-1269a_88_G_a	84	3159	26	710	8	0	131	234	14	0	0	50	416	7	8	5	0	227	0	0	53	176	395	210	1057	28	46	298	0	351	1	1	0	0	0	136	0	0	0	0	0	0	0	0	26	0	0	0	0
+hsa-mir-10b_50_U_g	0	4	0	1	1	1	0	0	3	0	0	5	1	0	1	0	1	1	2	31	0	0	27	0	1	2	1	6	16	1	6	1	0	0	0	0	0	0	1	1	0	0	0	0	1	0	0	1	0
+hsa-mir-17_37_U_a	80	236	22	268	507	166	154	92	39	50	88	163	39	9	72	23	33	236	52	274	198	125	177	281	117	117	54	102	150	214	130	131	2	1	1	10	3	1	1	0	0	0	79	2	22	0	0	69	154
+hsa-mir-200b_80_G_a	72	141	8	241	419	26	88	39	36	41	1	48	19	23	113	39	0	68	102	310	313	112	327	125	260	142	49	145	62	205	121	37	1	0	1	2	1	1	1	0	0	0	93	0	26	0	0	217	6
+hsa-mir-199a-1_70_G_a	4	5	2	4	2	16	9	0	4	6	0	0	4	4	4	2	0	7	4	25	1	2	77	19	26	19	2	60	25	18	18	25	0	0	0	0	0	0	0	0	0	0	10	0	0	0	0	1	4
+hsa-mir-328_70_C_a	11	33	6	16	23	14	15	4	9	5	8	6	5	2	14	2	2	14	5	10	25	5	29	60	32	20	8	16	33	11	15	40	14	5	1	16	18	3	7	0	7	5	46	0	16	5	3	69	15
+hsa-mir-103a-1_71_A_g	20	68	17	50	127	119	154	22	39	26	36	27	26	22	45	20	10	42	23	85	100	42	302	158	103	97	42	195	132	126	93	158	13	8	1	13	3	3	2	1	2	1	93	3	8	0	2	20	32
+hsa-mir-708_34_G_u	10	46	8	9	87	7	6	25	14	1	2	1	23	4	26	8	0	9	27	73	19	4	63	8	9	12	1	33	20	7	57	26	0	0	0	1	0	0	0	0	0	0	7	1	0	0	0	1	9
+hsa-mir-181c_87_C_u	14	36	7	34	9	25	40	3	10	24	3	13	49	14	11	11	8	31	16	60	24	8	108	22	46	20	26	79	68	79	40	78	0	0	0	0	1	0	0	0	0	0	45	0	31	0	0	61	19
+hsa-mir-1307_63_G_u	5	18	3	15	30	12	19	11	4	18	5	16	13	6	13	3	1	24	56	25	10	11	37	24	13	9	3	17	15	12	37	12	0	0	0	3	0	0	2	1	0	0	22	1	2	0	0	18	10
+hsa-mir-708_34_G_a	21	92	6	17	155	10	4	39	26	5	5	1	10	8	38	22	1	18	53	177	59	9	95	17	22	27	4	37	25	16	41	56	1	0	0	1	0	2	0	0	0	0	1	0	1	0	1	4	16
+hsa-mir-221_87_C_u	41	63	19	26	59	248	19	16	15	33	66	7	50	55	82	10	5	73	29	80	24	31	327	158	66	92	66	103	108	33	67	45	18	9	7	62	23	3	8	0	6	2	164	1	56	0	5	82	42
+hsa-mir-181c_87_C_a	2	8	0	32	7	7	11	6	3	9	3	4	16	5	5	0	0	13	5	53	14	3	77	14	9	14	6	35	31	29	25	36	3	0	2	3	7	0	3	1	0	1	31	0	16	0	0	35	1
+hsa-mir-103a-1_71_A_u	36	67	9	76	239	106	170	27	28	22	19	31	18	16	61	30	10	39	31	93	63	39	466	287	108	129	53	132	134	182	113	127	7	1	0	8	1	1	2	0	2	0	54	1	11	0	0	28	31
+hsa-mir-221_87_C_a	12	22	1	2	21	91	7	5	12	8	19	6	9	15	17	6	1	18	7	23	34	9	131	62	37	21	12	32	36	11	17	16	27	6	8	91	26	6	6	0	8	2	63	8	10	2	2	29	19
+hsa-let-7a-1_78_C_a	2	16	0	11	11	6	2	3	2	5	4	0	18	3	7	3	1	19	5	11	14	10	8	6	15	8	13	16	19	11	6	12	0	0	0	1	0	0	0	0	0	0	9	0	0	0	0	6	4
+hsa-mir-98_43_U_a	4	12	0	20	10	12	10	2	4	3	0	1	6	2	4	0	0	6	2	9	3	3	14	14	13	8	0	19	14	9	9	17	38	1	6	57	39	2	15	1	43	10	34	2	0	1	1	22	2
+hsa-mir-221_87_C_g	0	0	0	0	2	9	2	0	0	2	3	0	0	2	1	1	0	2	1	2	0	0	13	6	5	2	3	11	4	2	1	6	8	2	0	15	7	3	5	0	0	2	6	1	1	0	1	4	0
+hsa-mir-183_49_G_a	1	2	1	4	13	1	2	0	0	0	0	2	2	0	2	0	0	0	0	0	2	3	2	4	2	1	0	0	0	2	1	0	0	0	0	0	0	0	0	0	0	0	5	0	3	0	0	1	2
+hsa-mir-339_38_U_a	2	7	5	19	17	22	26	6	4	16	10	1	6	4	5	10	1	34	6	10	33	31	14	45	14	12	10	20	19	10	26	20	4	0	3	1	1	1	1	0	0	2	31	2	9	1	1	23	10
+hsa-mir-149_38_G_a	14	2	2	0	137	2	4	5	5	1	0	1	5	18	2	0	0	8	7	16	691	50	25	2	7	39	7	8	26	49	31	3	0	0	1	0	2	1	0	0	0	1	8	0	1	0	0	1	6
+hsa-mir-574_82_A_u	17	45	23	140	40	51	27	13	11	39	21	3	59	16	26	2	3	55	29	30	13	31	96	52	71	29	60	55	100	51	57	39	4	1	1	2	0	0	0	0	0	1	74	1	6	0	0	64	23
[truncated: 602 more rows]
[truncated: 346 more columns]
