# Supplementary material for: Improved lung cancer classification by employing diverse molecular features of microRNAs
Source: Heliyon. 2024 Feb 10;10(4):e26081. doi: 10.1016/j.heliyon.2024.e26081 (PMC10878959; doi:10.1016/j.heliyon.2024.e26081)
Supplement: MMC 8 — The features selected by different feature selection methods from the abundances of original miRNAs. [file mmc8.xlsx]

## Sheet: Sheet1
Table S7. The features selected by different feature selection methods from the adundances of original miRNAs.
Feature Selection Methods	CFS-BF	CFS-GS	WFS-BF-kNN	WFS-BF-C4.5	WFS-BF-RF	WFS-BF-SVM	WFS-BF-NB	WFS-GS-kNN	WFS-GS-C4.5	WFS-GS-RF	WFS-GS-SVM	WFS-GS-NB	DFL
Features	hsa-miR-486-5p	hsa-miR-486-5p	hsa-miR-148a-3p	hsa-miR-203a-3p	hsa-miR-18a-5p	hsa-miR-148a-3p	hsa-miR-550a-3p	hsa-miR-148a-3p	hsa-miR-30a-5p	hsa-miR-18a-5p	hsa-miR-148a-3p	hsa-miR-550a-3p	hsa-miR-183-5p
	hsa-miR-483-5p	hsa-miR-483-5p	hsa-miR-215-5p	hsa-miR-874-5p	hsa-miR-30a-5p	hsa-miR-511-5p	hsa-miR-136-5p	hsa-miR-215-5p	hsa-miR-183-5p	hsa-miR-30a-5p	hsa-miR-511-5p	hsa-miR-136-5p	hsa-miR-218-5p
	hsa-miR-92a-3p	hsa-miR-92a-3p	hsa-miR-302d-3p	hsa-miR-92a-3p	hsa-miR-370-3p	hsa-miR-181a-5p	hsa-miR-378a-3p	hsa-miR-302d-3p	hsa-let-7i-3p	hsa-miR-370-3p	hsa-miR-181a-5p	hsa-miR-378a-3p	hsa-miR-6510-3p
	hsa-miR-200b-5p	hsa-miR-200b-5p	hsa-miR-182-5p	hsa-miR-30a-5p	hsa-miR-324-5p	hsa-miR-100-5p	hsa-miR-218-5p	hsa-miR-182-5p	hsa-miR-379-5p	hsa-miR-324-5p	hsa-miR-100-5p	hsa-miR-218-5p
	hsa-miR-135b-5p	hsa-miR-135b-5p	hsa-miR-210-3p	hsa-let-7d-5p	hsa-miR-106b-5p	hsa-miR-193a-5p	hsa-miR-182-5p	hsa-miR-210-3p	hsa-miR-31-3p	hsa-miR-106b-5p	hsa-miR-193a-5p	hsa-miR-182-5p
	hsa-miR-148a-3p	hsa-miR-148a-3p		hsa-miR-183-5p	hsa-miR-486-3p	hsa-miR-218-5p	hsa-miR-99a-5p			hsa-miR-486-3p	hsa-miR-218-5p	hsa-miR-99a-5p
	hsa-miR-96-5p	hsa-miR-96-5p		hsa-miR-1269a	hsa-miR-139-5p	hsa-miR-145-5p	hsa-miR-144-5p			hsa-miR-139-5p	hsa-miR-145-5p	hsa-miR-144-5p
	hsa-miR-296-5p	hsa-miR-296-5p		hsa-let-7i-3p	hsa-miR-222-3p	hsa-miR-30c-2-3p	hsa-miR-30a-3p			hsa-miR-222-3p	hsa-miR-30c-2-3p	hsa-miR-30a-3p
	hsa-miR-34c-3p	hsa-miR-34c-3p		hsa-let-7e-3p	hsa-miR-1271-5p	hsa-miR-223-3p				hsa-miR-1271-5p	hsa-miR-223-3p
	hsa-miR-30a-5p	hsa-miR-30a-5p		hsa-miR-379-5p	hsa-miR-182-5p					hsa-miR-182-5p
	hsa-miR-374a-3p	hsa-miR-374a-3p		hsa-miR-889-3p	hsa-miR-7-1-3p					hsa-miR-7-1-3p
	hsa-miR-193b-3p	hsa-miR-193b-3p		hsa-miR-31-3p	hsa-miR-127-3p					hsa-miR-127-3p
	hsa-miR-28-5p	hsa-miR-28-5p			hsa-miR-200c-3p					hsa-miR-200c-3p
	hsa-miR-378d	hsa-miR-378d			hsa-miR-584-5p					hsa-miR-584-5p
	hsa-miR-324-5p	hsa-miR-370-3p
	hsa-miR-139-3p	hsa-miR-324-5p
	hsa-let-7c-5p	hsa-miR-139-3p
	hsa-miR-378a-3p	hsa-let-7c-5p
	hsa-miR-551a	hsa-miR-378a-3p
	hsa-let-7d-5p	hsa-miR-551a
	hsa-miR-374a-5p	hsa-let-7d-5p
	hsa-miR-9-5p	hsa-miR-374a-5p
	hsa-miR-205-5p	hsa-miR-9-5p
	hsa-miR-210-5p	hsa-miR-205-5p
	hsa-miR-183-5p	hsa-miR-210-5p
	hsa-miR-93-3p	hsa-miR-183-5p
	hsa-miR-1269a	hsa-miR-93-3p
	hsa-miR-125b-2-3p	hsa-miR-1269a
	hsa-miR-34a-5p	hsa-miR-125b-2-3p
	hsa-miR-101-3p	hsa-miR-34a-5p
	hsa-miR-708-5p	hsa-miR-101-3p
	hsa-miR-139-5p	hsa-miR-708-5p
	hsa-miR-145-3p	hsa-miR-139-5p
	hsa-miR-1247-5p	hsa-miR-145-3p
	hsa-miR-135b-3p	hsa-miR-1247-5p
	hsa-miR-196a-5p	hsa-miR-135b-3p
	hsa-miR-744-5p	hsa-miR-196a-5p
	hsa-miR-140-3p	hsa-miR-744-5p
	hsa-miR-92b-3p	hsa-miR-140-3p
	hsa-miR-222-3p	hsa-miR-92b-3p
	hsa-miR-191-5p	hsa-miR-222-3p
	hsa-miR-23b-3p	hsa-miR-191-5p
	hsa-miR-193a-5p	hsa-miR-23b-3p
	hsa-miR-424-5p	hsa-miR-193a-5p
	hsa-miR-331-3p	hsa-miR-424-5p
	hsa-miR-204-5p	hsa-miR-331-3p
	hsa-miR-1285-3p	hsa-miR-204-5p
	hsa-miR-126-5p	hsa-miR-1285-3p
	hsa-miR-10b-5p	hsa-miR-126-5p
	hsa-miR-1-3p	hsa-miR-10b-5p
	hsa-miR-224-5p	hsa-miR-1-3p
	hsa-miR-301b-3p	hsa-miR-224-5p
	hsa-miR-218-5p	hsa-miR-301b-3p
	hsa-miR-582-3p	hsa-miR-218-5p
	hsa-miR-338-3p	hsa-miR-582-3p
	hsa-miR-182-5p	hsa-miR-338-3p
	hsa-miR-200a-3p	hsa-miR-182-5p
	hsa-miR-374b-5p	hsa-miR-200a-3p
	hsa-miR-1307-5p	hsa-miR-374b-5p
	hsa-miR-4732-3p	hsa-miR-1307-5p
	hsa-miR-99a-5p	hsa-miR-4732-3p
	hsa-miR-301a-3p	hsa-miR-99a-5p
	hsa-miR-375	hsa-miR-301a-3p
	hsa-miR-21-5p	hsa-miR-375
	hsa-miR-21-3p	hsa-miR-21-5p
	hsa-miR-194-5p	hsa-miR-21-3p
	hsa-miR-598-3p	hsa-miR-194-5p
	hsa-miR-361-5p	hsa-miR-598-3p
	hsa-miR-195-3p	hsa-miR-361-5p
	hsa-miR-345-5p	hsa-miR-195-3p
	hsa-miR-26a-5p	hsa-miR-345-5p
	hsa-miR-144-5p	hsa-miR-26a-5p
	hsa-miR-379-5p	hsa-miR-144-5p
	hsa-miR-625-3p	hsa-miR-379-5p
	hsa-miR-210-3p	hsa-miR-625-3p
	hsa-miR-28-3p	hsa-miR-210-3p
	hsa-miR-133a-3p	hsa-miR-28-3p
	hsa-miR-30c-2-3p	hsa-miR-133a-3p
	hsa-miR-127-5p	hsa-miR-30c-2-3p
	hsa-miR-140-5p	hsa-miR-127-5p
	hsa-miR-223-3p	hsa-miR-140-5p
	hsa-miR-30a-3p	hsa-miR-223-3p
	hsa-miR-323a-3p	hsa-miR-30a-3p
	hsa-miR-584-5p	hsa-miR-584-5p
	hsa-miR-574-5p	hsa-miR-574-5p
	hsa-miR-130b-3p	hsa-miR-130b-3p
	hsa-miR-4772-3p	hsa-miR-4772-3p
Feature Counts	87	87	5	12	14	9	8	5	5	14	9	8	3
