# Supplementary material for: Improved lung cancer classification by employing diverse molecular features of microRNAs
Source: Heliyon. 2024 Feb 10;10(4):e26081. doi: 10.1016/j.heliyon.2024.e26081 (PMC10878959; doi:10.1016/j.heliyon.2024.e26081)
Supplement: MMC 9 — The features selected by different feature selection methods from the editing features. [file mmc9.xlsx]

## Sheet: Sheet1
Table S8. The features selected by different feature selection methods from the editing features.
Feature Selection Methods	CFS-BF	CFS-GS	WFS-BF-kNN	WFS-BF-C4.5	WFS-BF-RF	WFS-BF-SVM	WFS-BF-NB	WFS-GS-kNN	WFS-GS-C4.5	WFS-GS-RF	WFS-GS-SVM	WFS-GS-NB	DFL
Features	hsa-mir-451a_16_G_u	hsa-mir-451a_16_G_u	hsa-mir-192_89_G_u	hsa-mir-182_22_U_c	hsa-mir-145_15_G_a	hsa-mir-210_89_C_u	hsa-mir-365a_78_U_a	hsa-mir-19b-2_85_U_a	hsa-mir-182_22_U_c	hsa-mir-145_15_G_a	hsa-mir-654_72_U_a	hsa-mir-22_75_U_a	hsa-mir-30a_68a
	hsa-mir-15a_36_G_u	hsa-mir-15a_36_G_u	hsa-mir-125b-1_77_G_a	hsa-mir-584_38_G_a	hsa-mir-654_72_U_a	hsa-mir-654_72_U_a	hsa-let-7a-3_26_U_a	hsa-mir-125b-1_77_G_a	hsa-mir-584_38_G_a	hsa-mir-135a-1_27c	hsa-mir-99b_32_C_g	hsa-mir-365a_78_U_a	hsa-mir-139_30_G_a
	hsa-mir-139_64_G_a	hsa-mir-139_64_G_a	hsa-mir-708_80_G_a	hsa-mir-200c_66u	hsa-mir-1247_98_G_u	hsa-mir-345_40_G_u	hsa-mir-143_79a	hsa-mir-708_80_G_a	hsa-mir-200c_66u	hsa-mir-146a_42a	hsa-mir-135a-1_27_U_c	hsa-let-7a-3_26_U_a	hsa-mir-210_88a
	hsa-mir-379_27_C_a	hsa-mir-379_27_C_a	hsa-mir-187_93_A_u	hsa-mir-30a_68a	hsa-mir-101-1_45_G_a	hsa-mir-532_42_U_a	hsa-mir-181d_47c	hsa-mir-187_93_A_u	hsa-mir-30a_68a	hsa-mir-584_36u	hsa-mir-139_29a	hsa-mir-26b_33a
	hsa-mir-135a-1_39_A_u	hsa-mir-135a-1_39_A_u	hsa-mir-135a-1_27c		hsa-mir-99b_67_U_a	hsa-mir-10b_51_G_a	hsa-mir-26b_33a	hsa-mir-135a-1_27c		hsa-mir-182_47a	hsa-mir-30a_68a	hsa-mir-331_82a
	hsa-mir-182_49_U_a	hsa-mir-182_49_U_a	hsa-let-7f-1_6c		hsa-mir-320a_47_G_a	hsa-mir-135a-1_27_U_c	hsa-mir-200b_43a	hsa-mir-30a_68a		hsa-mir-30a_68a		hsa-mir-30a_68a
	hsa-mir-3200_77_U_a	hsa-mir-3200_77_U_a	hsa-mir-30a_68a		hsa-mir-30c-2_31_G_u	hsa-mir-139_29a	hsa-mir-331_82a			hsa-mir-126_36u
	hsa-mir-135a-2_33_U_c	hsa-mir-135a-2_33_U_c			hsa-mir-135a-1_27c	hsa-mir-451a_16a	hsa-mir-30a_68a
	hsa-mir-3607_73_C_a	hsa-mir-3607_73_C_a			hsa-mir-182_48u	hsa-mir-30a_68a
	hsa-mir-182_50_G_u	hsa-mir-182_50_G_u			hsa-mir-146a_42a
	hsa-mir-135a-1_27_U_c	hsa-mir-135a-1_27_U_c			hsa-mir-584_36u
	hsa-mir-30a_30_G_a	hsa-mir-30a_30_G_a			hsa-mir-182_47a
	hsa-mir-202_49_G_a	hsa-mir-202_49_G_a			hsa-mir-30a_68a
	hsa-mir-146b_8_C_u	hsa-mir-146b_8_C_u			hsa-mir-126_36u
	hsa-mir-195_35a	hsa-mir-195_35a
	hsa-mir-135a-1_27c	hsa-mir-135a-1_27c
	hsa-mir-486-1_26a	hsa-mir-486-1_26a
	hsa-mir-143_79a	hsa-mir-143_79a
	hsa-mir-374a_62a	hsa-mir-374a_62a
	hsa-let-7a-1_26a/hsa-let-7a-3_24a	hsa-let-7a-1_26a/hsa-let-7a-3_24a
	hsa-mir-21_67u	hsa-mir-21_67u
	hsa-mir-218-1_48a	hsa-mir-218-1_48a
	hsa-mir-375_56c	hsa-mir-375_56c
	hsa-let-7f-1_28a	hsa-let-7f-1_28a
	hsa-mir-26b_32a	hsa-mir-26b_32a
	hsa-mir-30d_17u	hsa-mir-30d_17u
	hsa-mir-200b_61g	hsa-mir-200b_61g
	hsa-mir-30a_27a	hsa-mir-30a_27a
	hsa-mir-106a_13c	hsa-mir-106a_13c
	hsa-mir-324_38a	hsa-mir-324_38a
	hsa-let-7c_32a	hsa-let-7c_32a
	hsa-mir-210_89a	hsa-mir-210_89a
	hsa-mir-182_48u	hsa-mir-182_48u
	hsa-mir-200c_67a	hsa-mir-200c_67a
	hsa-mir-21_7a	hsa-mir-21_7a
	hsa-mir-1269a_88u	hsa-mir-1269a_88u
	hsa-mir-375_62a	hsa-mir-375_62a
	hsa-mir-192_45u	hsa-mir-192_45u
	hsa-mir-940_81u	hsa-mir-940_81u
	hsa-mir-141_82a	hsa-mir-141_82a
	hsa-mir-135b_39a	hsa-mir-135b_39a
	hsa-mir-210_88a	hsa-mir-210_88a
	hsa-mir-708_34a	hsa-mir-708_34a
	hsa-mir-182_45a	hsa-mir-182_45a
	hsa-mir-363_72g	hsa-mir-363_72g
	hsa-mir-584_36u	hsa-mir-584_36u
	hsa-mir-144_70g	hsa-mir-144_70g
	hsa-mir-766_86a	hsa-mir-766_86a
	hsa-mir-30a_69c	hsa-mir-30a_69c
	hsa-mir-451a_42a	hsa-mir-451a_42a
	hsa-mir-331_82u	hsa-mir-331_82u
	hsa-mir-144_37a	hsa-mir-144_37a
	hsa-mir-92b_82a	hsa-mir-92b_82a
	hsa-mir-30a_18u	hsa-mir-30a_18u
	hsa-mir-222_90u	hsa-mir-222_90u
	hsa-mir-21_31c	hsa-mir-21_31c
	hsa-mir-200a_77a	hsa-mir-200a_77a
	hsa-mir-331_81u	hsa-mir-331_81u
	hsa-mir-378a_65a	hsa-mir-378a_65a
	hsa-mir-148a_66u	hsa-mir-148a_66u
	hsa-mir-187_92u	hsa-mir-187_92u
	hsa-mir-148a_66a	hsa-mir-148a_66a
	hsa-mir-335_73a	hsa-mir-335_73a
	hsa-mir-218-1_46a	hsa-mir-218-1_46a
	hsa-mir-21_68g	hsa-mir-21_68g
	hsa-mir-21_67a	hsa-mir-21_67a
	hsa-mir-143_83a	hsa-mir-143_83a
	hsa-mir-345_40u	hsa-mir-345_40u
	hsa-mir-345_40a	hsa-mir-345_40a
	hsa-mir-143_81a	hsa-mir-143_81a
	hsa-let-7b_26a	hsa-let-7b_26a
	hsa-mir-183_51u	hsa-mir-183_51u
	hsa-mir-182_49a	hsa-mir-182_49a
	hsa-mir-877_21a	hsa-mir-877_21a
	hsa-mir-345_39u	hsa-mir-345_39u
	hsa-mir-744_88u	hsa-mir-744_88u
	hsa-mir-200b_78u	hsa-mir-200b_78u
	hsa-mir-223_91u	hsa-mir-223_91u
	hsa-mir-210_87u	hsa-mir-210_87u
	hsa-mir-10a_44a	hsa-mir-10a_44a
	hsa-mir-23b_80u	hsa-mir-23b_80u
	hsa-mir-130b_73u	hsa-mir-130b_73u
	hsa-mir-130b_73a	hsa-mir-130b_73a
	hsa-mir-451a_16a	hsa-mir-451a_16a
	hsa-mir-200c_66u	hsa-mir-200c_66u
	hsa-let-7i_28u	hsa-let-7i_28u
	hsa-mir-151a_69u	hsa-mir-151a_69u
	hsa-mir-432_36u	hsa-mir-432_36u
	hsa-mir-196b_26a	hsa-mir-196b_26a
	hsa-mir-30a_68a	hsa-mir-30a_68a
	hsa-mir-1269a_79a	hsa-mir-1269a_79a
	hsa-mir-126_36u	hsa-mir-126_36u
	hsa-mir-9-1_39a/hsa-mir-9-3_39a	hsa-mir-9-1_39a/hsa-mir-9-3_39a
Feature Counts	93	93	7	4	14	9	8	6	4	7	5	6	3
