# Supplementary material for: Improved lung cancer classification by employing diverse molecular features of microRNAs
Source: Heliyon. 2024 Feb 10;10(4):e26081. doi: 10.1016/j.heliyon.2024.e26081 (PMC10878959; doi:10.1016/j.heliyon.2024.e26081)
Supplement: MMC 10 — The features selected by different feature selection method from the combined features. [file mmc10.xlsx]

## Sheet: Sheet1
Table S8. The features selected by different feature selection method from the combined features.
Feature Selection Methods	CFS-BF	CFS-GS	WFS-BF-kNN	WFS-BF-C4.5	WFS-BF-RF	WFS-BF-SVM	WFS-BF-NB	WFS-GS-kNN	WFS-GS-C4.5	WFS-GS-RF	WFS-GS-SVM	WFS-GS-NB	DFL
Features	hsa-miR-486-5p	hsa-miR-486-5p	hsa-miR-135b-5p	hsa-miR-148a-3p	hsa-miR-135b-5p	hsa-miR-501-3p	hsa-mir-345_40_G_u	hsa-miR-135b-5p	hsa-miR-148a-3p	hsa-miR-135b-5p	hsa-miR-324-5p	hsa-miR-500a-5p	hsa-miR-210-3p
	hsa-miR-200b-5p	hsa-miR-200b-5p	hsa-miR-200a-5p	hsa-miR-660-5p	hsa-miR-3613-5p	hsa-miR-324-5p	hsa-mir-374a_64_G_a	hsa-miR-126-5p	hsa-miR-660-5p	hsa-miR-455-5p	hsa-miR-218-5p	hsa-mir-374a_64_G_a	hsa-miR-135b-5p
	hsa-miR-135b-5p	hsa-miR-135b-5p	hsa-miR-126-5p	hsa-miR-1268a	hsa-miR-455-5p	hsa-miR-218-5p	hsa-mir-375_63u	hsa-mir-1247_98_G_a	hsa-miR-1268a	hsa-miR-182-5p	hsa-let-7f-1_6_G_c	hsa-mir-375_63u	hsa-mir-182_48u
	hsa-miR-148a-3p	hsa-miR-148a-3p	hsa-mir-1247_98_G_a	hsa-miR-135b-3p	hsa-miR-182-5p	hsa-mir-345_40_G_u	hsa-mir-331_82a	hsa-mir-210_89a	hsa-miR-135b-3p	hsa-miR-302b-3p	hsa-mir-30a_68a	hsa-mir-331_82a
	hsa-miR-200a-5p	hsa-miR-200a-5p	hsa-mir-141_39_U_c	hsa-miR-182-5p	hsa-miR-302b-3p	hsa-mir-21_67u	hsa-let-7a-1_28a/hsa-let-7a-3_26a	hsa-mir-143_81a	hsa-miR-182-5p	hsa-miR-210-3p		hsa-mir-218-1_46a
	hsa-miR-30a-5p	hsa-miR-30a-5p	hsa-mir-210_89a	hsa-miR-302b-3p	hsa-miR-210-3p	hsa-mir-99a_35a	hsa-mir-218-1_46a	hsa-mir-30a_68a	hsa-miR-302b-3p	hsa-miR-30a-3p		hsa-mir-30a_68a
	hsa-miR-193b-3p	hsa-miR-193b-3p	hsa-mir-143_81a	hsa-mir-182_48u	hsa-miR-30a-3p	hsa-mir-30a_68a	hsa-mir-140_44a		hsa-mir-182_48u	hsa-mir-92a-2_47_G_a
	hsa-miR-28-5p	hsa-miR-28-5p	hsa-mir-30a_68a	hsa-mir-210_88a	hsa-mir-203b_76_A_u		hsa-mir-30a_68a		hsa-mir-210_88a
	hsa-miR-423-3p	hsa-miR-423-3p		hsa-let-7g_26a	hsa-mir-92a-2_47_G_a				hsa-let-7g_26a
	hsa-miR-324-5p	hsa-miR-324-5p		hsa-mir-30a_68a	hsa-mir-135a-1_27c				hsa-mir-30a_68a
	hsa-miR-455-3p	hsa-miR-455-3p
	hsa-miR-551a	hsa-miR-551a
	hsa-let-7d-5p	hsa-let-7d-5p
	hsa-miR-205-5p	hsa-miR-9-5p
	hsa-miR-877-5p	hsa-miR-877-5p
	hsa-miR-210-5p	hsa-miR-210-5p
	hsa-miR-183-5p	hsa-miR-183-5p
	hsa-miR-93-3p	hsa-miR-93-3p
	hsa-miR-1269a	hsa-miR-1269a
	hsa-miR-500a-5p	hsa-miR-500a-5p
	hsa-miR-708-5p	hsa-miR-708-5p
	hsa-miR-767-5p	hsa-miR-767-5p
	hsa-miR-139-5p	hsa-miR-139-5p
	hsa-miR-1266-5p	hsa-miR-1266-5p
	hsa-miR-1247-5p	hsa-miR-1247-5p
	hsa-miR-766-3p	hsa-miR-766-3p
	hsa-miR-135b-3p	hsa-miR-135b-3p
	hsa-miR-196a-5p	hsa-miR-196a-5p
	hsa-miR-92b-3p	hsa-miR-92b-3p
	hsa-miR-130b-5p	hsa-miR-130b-5p
	hsa-miR-222-3p	hsa-miR-222-3p
	hsa-miR-191-5p	hsa-miR-191-5p
	hsa-miR-23b-3p	hsa-miR-424-5p
	hsa-miR-424-5p	hsa-miR-331-3p
	hsa-miR-331-3p	hsa-miR-204-5p
	hsa-miR-204-5p	hsa-miR-1285-3p
	hsa-miR-1285-3p	hsa-miR-27b-3p
	hsa-miR-27b-3p	hsa-miR-126-5p
	hsa-miR-126-5p	hsa-miR-1-3p
	hsa-miR-1-3p	hsa-miR-224-5p
	hsa-miR-224-5p	hsa-miR-301b-3p
	hsa-miR-301b-3p	hsa-miR-218-5p
	hsa-miR-218-5p	hsa-miR-182-5p
	hsa-miR-182-5p	hsa-miR-200a-3p
	hsa-miR-200a-3p	hsa-miR-1307-5p
	hsa-miR-1307-5p	hsa-miR-4732-3p
	hsa-miR-4732-3p	hsa-miR-301a-3p
	hsa-miR-301a-3p	hsa-miR-21-5p
	hsa-miR-21-5p	hsa-miR-21-3p
	hsa-miR-21-3p	hsa-miR-99b-5p
	hsa-miR-99b-5p	hsa-miR-345-5p
	hsa-miR-345-5p	hsa-miR-144-5p
	hsa-miR-144-5p	hsa-miR-210-3p
	hsa-miR-625-3p	hsa-miR-127-5p
	hsa-miR-210-3p	hsa-miR-151a-3p
	hsa-miR-151a-3p	hsa-miR-30a-3p
	hsa-miR-30a-3p	hsa-miR-323a-3p
	hsa-miR-323a-3p	hsa-miR-200c-5p
	hsa-miR-200c-5p	hsa-miR-574-5p
	hsa-miR-574-5p	hsa-miR-130b-3p
	hsa-miR-130b-3p	hsa-mir-151a_33_U_g
	hsa-mir-151a_33_U_g	hsa-mir-338_27_G_a
	hsa-mir-338_27_G_a	hsa-mir-135a-2_45_A_u
	hsa-mir-135a-2_45_A_u	hsa-mir-451a_16_G_a
	hsa-mir-451a_16_G_a	hsa-mir-183_51_G_a
	hsa-mir-183_51_G_a	hsa-mir-379_27_C_a
	hsa-mir-379_27_C_a	hsa-let-7a-1_4_G_a
	hsa-let-7a-1_4_G_a	hsa-mir-135a-2_33_U_c
	hsa-mir-135a-2_33_U_c	hsa-mir-144_14_G_a
	hsa-mir-144_14_G_a	hsa-mir-133a-2_82_A_u
	hsa-mir-133a-2_82_A_u	hsa-mir-10b_51_G_a
	hsa-mir-10b_51_G_a	hsa-mir-3607_73_C_a
	hsa-mir-3607_73_C_a	hsa-mir-135a-1_27_U_c
	hsa-mir-135a-1_27_U_c	hsa-mir-30d_68_U_a
	hsa-mir-30d_68_U_a	hsa-mir-340_37_U_a
	hsa-mir-340_37_U_a	hsa-mir-20b_29_U_a
	hsa-mir-215_27_A_c	hsa-mir-195_35a
	hsa-mir-20b_29_U_a	hsa-mir-143_79a
	hsa-mir-195_35a	hsa-mir-374a_62a
	hsa-mir-143_79a	hsa-let-7a-1_26a/hsa-let-7a-3_24a
	hsa-mir-374a_62a	hsa-mir-320a_70u
	hsa-let-7a-1_26a/hsa-let-7a-3_24a	hsa-mir-21_67u
	hsa-mir-320a_70u	hsa-mir-375_56c
	hsa-mir-21_67u	hsa-let-7f-1_28a
	hsa-mir-375_56c	hsa-mir-1269b_30a
	hsa-let-7f-1_28a	hsa-mir-200b_61g
	hsa-mir-1269b_30a	hsa-mir-30a_27a
	hsa-mir-200b_61g	hsa-let-7c_30a
	hsa-mir-30a_27a	hsa-mir-324_38a
	hsa-let-7c_30a	hsa-mir-30a_30a
	hsa-mir-324_38a	hsa-mir-205_57u
	hsa-mir-30a_30a	hsa-mir-182_48u
	hsa-mir-182_48u	hsa-mir-200c_67a
	hsa-mir-200c_67a	hsa-mir-192_45u
	hsa-mir-192_45u	hsa-mir-940_81u
	hsa-mir-940_81u	hsa-mir-141_82a
	hsa-mir-141_82a	hsa-mir-210_88a
	hsa-mir-210_88a	hsa-mir-221_87u
	hsa-mir-221_87u	hsa-mir-182_45a
	hsa-mir-182_45a	hsa-mir-363_72g
	hsa-mir-363_72g	hsa-mir-584_36u
	hsa-mir-584_36u	hsa-mir-144_70g
	hsa-mir-144_70g	hsa-mir-766_86a
	hsa-mir-766_86a	hsa-mir-30a_69c
	hsa-mir-30a_69c	hsa-mir-451a_42a
	hsa-mir-451a_42a	hsa-mir-331_82u
	hsa-mir-331_82u	hsa-mir-144_37a
	hsa-mir-144_37a	hsa-mir-187_93u
	hsa-mir-187_93u	hsa-mir-21_31c
	hsa-mir-222_90u	hsa-mir-200a_77a
	hsa-mir-21_31c	hsa-mir-6510_53u
	hsa-mir-200a_77a	hsa-mir-378a_65a
	hsa-mir-6510_53u	hsa-mir-335_73a
	hsa-mir-378a_65a	hsa-mir-218-1_46a
	hsa-mir-335_73a	hsa-mir-21_68g
	hsa-mir-218-1_46a	hsa-mir-21_67a
	hsa-mir-378a_58g	hsa-mir-143_83a
	hsa-mir-21_68g	hsa-mir-375_61u
	hsa-mir-21_67a	hsa-mir-143_81a
	hsa-mir-143_83a	hsa-mir-183_51u
	hsa-mir-375_61u	hsa-mir-877_21a
	hsa-mir-143_81a	hsa-mir-345_39a
	hsa-mir-183_51u	hsa-mir-625_73u
	hsa-mir-877_21a	hsa-mir-223_90u
	hsa-mir-345_39a	hsa-mir-210_87u
	hsa-mir-223_90u	hsa-mir-10a_44a
	hsa-mir-210_87u	hsa-mir-130b_73a
	hsa-mir-10a_44a	hsa-mir-139_64a
	hsa-mir-130b_73a	hsa-mir-451a_16a
	hsa-mir-139_64a	hsa-mir-200c_66u
	hsa-mir-451a_16a	hsa-let-7i_28u
	hsa-mir-200c_66u	hsa-let-7c_33a
	hsa-let-7i_28u	hsa-mir-30a_68a
	hsa-let-7c_33a
	hsa-mir-196b_26a
	hsa-mir-30a_68a
	hsa-mir-9-1_39a/hsa-mir-9-3_39a
Feature Counts	137	133	8	10	10	7	8	6	10	7	4	6	3
