# Supplementary material for: Improved lung cancer classification by employing diverse molecular features of microRNAs
Source: Heliyon. 2024 Feb 10;10(4):e26081. doi: 10.1016/j.heliyon.2024.e26081 (PMC10878959; doi:10.1016/j.heliyon.2024.e26081)
Supplement: MMC 11 — The source data of Figure 1. [file mmc11.xlsx]

## Sheet: Fig1a
Table S11.1 The top three principal components with the highest contribution rates in the PCA analysis of 422 AOM features before batch effect correction.
Library	SampleType	Batch	PC1	PC2	PC3
SRR3703167	Tumor	A	0.426207	-0.422606	-8.83096
SRR3703168	Tumor	A	-5.96882	-0.547499	-10.1692
SRR3703170	Tumor	A	10.4561	0.559251	-3.38489
SRR3703174	Tumor	A	-5.30122	-1.02209	-9.07482
SRR3703147	Tumor	A	-2.0335	1.30107	-10.1425
SRR3703151	Tumor	A	1.73893	-0.17326	-8.30609
SRR3703152	Tumor	A	1.10259	-0.0862597	-8.09341
SRR3703176	Tumor	A	3.98785	-0.0859599	-6.40134
SRR3703166	Tumor	A	6.84159	0.0248644	-6.00738
SRR3703169	Tumor	A	2.0157	-0.307814	-6.66107
SRR3703171	Tumor	A	6.76662	0.518806	-4.47274
SRR3703173	Tumor	A	5.07825	0.251142	-6.09712
SRR3703175	Tumor	A	-0.212828	-0.644006	-7.64073
SRR3703177	Tumor	A	3.43181	-1.22847	-6.34368
SRR3703178	Tumor	A	1.44556	-0.114519	-7.29626
SRR3703182	Tumor	A	9.3528	1.02207	-5.01937
SRR3703165	Tumor	A	15.2988	-0.700519	0.709285
SRR3703172	Tumor	A	-3.17448	-1.08226	-9.16612
SRR3703179	Tumor	A	-1.91483	-0.540358	-9.84898
SRR3703149	Tumor	A	-4.99934	-0.234066	-10.2816
SRR3703181	Tumor	A	-2.72057	-0.941234	-8.78933
SRR3703164	Tumor	A	0.819337	-0.868168	-8.50111
SRR3703156	Tumor	A	-8.31771	0.338396	-13.0231
SRR3703155	Tumor	A	-3.18456	0.695056	-11.2439
SRR3703158	Tumor	A	-4.98782	-0.512485	-10.9353
SRR3703159	Tumor	A	0.121131	0.373088	-9.44631
SRR3703160	Tumor	A	2.58825	0.163784	-8.3772
SRR3703161	Tumor	A	-4.30144	-0.155208	-12.2751
SRR3703162	Tumor	A	-6.64024	-0.0109251	-13.0511
SRR3703163	Tumor	A	-1.15555	0.124023	-11.0977
SRR3703154	Tumor	A	-2.55889	-0.320919	-10.3038
SRR3703157	Tumor	A	-2.03584	0.456518	-9.9064
SRR1608121	Tumor	B	8.87861	-1.25348	-0.699916
SRR1608122	Tumor	B	15.407	-0.139156	1.81975
SRR1608123	Tumor	B	15.2092	0.060363	1.00982
SRR1608124	Tumor	B	9.36317	-0.730686	-0.70082
SRR1608125	Tumor	B	11.4376	-1.5227	1.11598
SRR1608126	Tumor	B	15.1332	-0.344657	2.37182
SRR1608127	Tumor	B	12.985	-0.795419	1.82584
SRR1608131	Tumor	B	25.9399	-0.0835905	8.64355
SRR1608134	Tumor	B	13.6182	-0.829803	1.10454
SRR1608135	Tumor	B	16.7457	-1.17349	4.59821
SRR1608137	Tumor	B	-6.09757	-1.71238	-9.47587
SRR1608138	Tumor	B	17.2832	-1.24233	4.30865
SRR1608139	Tumor	B	8.24481	0.0221892	-2.42899
SRR1608140	Tumor	B	20.3812	-0.893999	6.86865
SRR1608141	Tumor	B	18.7563	-1.35801	5.26277
SRR1608142	Tumor	B	-2.30352	-1.78484	-7.25661
SRR1608144	Tumor	B	-6.38744	-6.86204	-6.18156
SRR1608145	Tumor	B	4.10805	-0.936444	-4.22086
SRR1608146	Tumor	B	15.3363	-1.39309	3.61987
SRR1608147	Tumor	B	23.1797	-0.600097	7.83462
SRR1608149	Tumor	B	26.1529	0.423375	8.42657
SRR1608152	Tumor	B	2.26023	0.41843	-6.47399
SRR1608154	Tumor	B	5.06201	0.0465336	-5.53097
SRR1608156	Tumor	B	20.1403	-0.657966	6.30873
SRR1608158	Tumor	B	18.8622	-0.736767	4.58615
SRR1608163	Tumor	B	18.7755	-0.395014	4.39556
SRR1608164	Tumor	B	18.8536	-0.0942959	3.48569
SRR1608167	Tumor	B	16.3109	-0.749388	2.45623
SRR1608169	Tumor	B	19.4211	-0.605942	4.20108
SRR1608170	Tumor	B	18.0969	-0.965579	4.06782
SRR1608171	Tumor	B	16.2693	-0.692382	3.16822
SRR1608173	Tumor	B	19.1153	-0.871995	4.62949
SRR1608174	Tumor	B	17.0417	0.487345	1.49851
SRR1608176	Tumor	B	14.5648	-0.907304	2.32658
SRR1608177	Tumor	B	21.1026	0.140828	5.04418
SRR1608179	Tumor	B	17.3581	-0.499856	3.55015
SRR1608180	Tumor	B	16.6639	-0.860448	2.67384
SRR1608181	Tumor	B	14.3581	-1.08272	1.64391
SRR1608182	Tumor	B	19.6295	-0.0978815	4.4405
SRR1608185	Tumor	B	16.2293	-0.536271	2.50361
SRR1608187	Tumor	B	22.3386	0.436967	5.06809
SRR1608188	Tumor	B	17.8979	-0.354477	4.806
SRR1608189	Tumor	B	14.7986	-0.716239	1.9702
SRR1608190	Tumor	B	14.833	-0.885656	1.51466
SRR1608191	Tumor	B	14.3389	-0.827151	2.3995
SRR1608193	Tumor	B	17.2069	-0.689851	3.87761
SRR1608195	Tumor	B	23.8203	0.0288324	8.23001
SRR1608196	Tumor	B	17.9526	-0.871089	3.28797
SRR1608199	Tumor	B	10.3182	-0.560949	-1.17249
SRR1608200	Tumor	B	12.9322	0.427769	0.861397
SRR1608202	Tumor	B	13.6427	-0.0478091	0.853008
SRR1608205	Tumor	B	5.49159	-1.60261	-2.54056
SRR1608209	Tumor	B	10.8782	-0.594558	-1.09553
SRR1608211	Tumor	B	9.2169	-0.304952	-0.284689
SRR1608213	Tumor	B	17.7421	-0.537403	3.51719
SRR1608214	Tumor	B	17.1319	-0.91951	3.96477
SRR1608129	Tumor	B	14.7168	-0.984795	2.42477
SRR1608130	Tumor	B	18.1037	-0.534867	4.88404
SRR1608136	Tumor	B	0.893123	-0.940867	-6.45471
SRR1608143	Tumor	B	9.05706	-3.43974	-0.277794
SRR1608148	Tumor	B	21.699	-0.599086	7.21504
SRR1608151	Tumor	B	5.97921	0.486882	-5.86837
SRR1608155	Tumor	B	16.9108	-0.425567	3.58951
SRR1608157	Tumor	B	23.1822	-0.259521	7.64059
SRR1608160	Tumor	B	18.8997	-0.618636	3.56091
SRR1608161	Tumor	B	14.0179	-0.962494	1.32366
SRR1608165	Tumor	B	17.0959	-0.497404	2.56142
SRR1608166	Tumor	B	20.0909	-0.807706	4.79457
SRR1608172	Tumor	B	16.8829	-0.329829	3.49451
SRR1608175	Tumor	B	20.1248	0.0890649	5.47446
SRR1608183	Tumor	B	11.9304	-1.1531	1.57221
SRR1608192	Tumor	B	15.6474	-0.553399	2.75387
SRR1608194	Tumor	B	19.3559	-0.205214	3.96647
SRR1608197	Tumor	B	8.97136	-1.52917	-1.65873
SRR1608201	Tumor	B	19.2006	0.404333	3.72739
SRR1608203	Tumor	B	9.78072	-1.6827	0.0224489
SRR1608204	Tumor	B	6.49096	-1.03491	-2.09505
SRR1608207	Tumor	B	22.5234	-0.441237	7.46666
SRR1608208	Tumor	B	15.1326	-1.20867	3.44264
SRR1608132	Tumor	B	17.8193	-0.487916	4.51784
SRR1608133	Tumor	B	24.022	-0.376958	7.8626
SRR1608153	Tumor	B	2.4537	1.19726	-8.72221
SRR1608159	Tumor	B	19.172	0.0477351	5.07263
SRR1608162	Tumor	B	16.9709	-1.54427	2.64941
SRR1608168	Tumor	B	17.0047	1.50136	2.97134
SRR1608178	Tumor	B	19.822	-0.489691	3.98189
SRR1608184	Tumor	B	19.4623	0.146328	4.01009
SRR1608186	Tumor	B	19.1804	0.281904	3.57617
SRR1608206	Tumor	B	10.4536	-1.1534	0.0560584
SRR1608128	Tumor	B	16.4352	-0.637492	1.82801
SRR1608150	Tumor	B	18.8113	0.481914	2.71496
SRR1608198	Tumor	B	12.7367	-0.256198	0.417545
SRR493966	Tumor	C	-7.78048	0.362177	-3.75553
SRR493972	Tumor	C	-11.0892	-0.644395	-2.59108
SRR493962	Tumor	C	-13.4916	-0.419706	-2.55113
SRR493968	Tumor	C	-9.13349	0.481231	-3.49823
SRR493964	Tumor	C	-8.65059	1.15974	-3.59899
SRR493970	Tumor	C	-13.0061	-1.36627	-2.74359
SRR6757374	Tumor	D	-21.7471	6.92835	3.11648
SRR6757378	Tumor	D	-11.3038	7.54489	4.73734
SRR6757386	Tumor	D	-18.2967	6.64292	2.27766
SRR6757388	Tumor	D	-20.9849	7.80016	1.40365
SRR6757396	Tumor	D	-13.8677	6.4409	4.00524
SRR6757402	Tumor	D	-22.765	6.58711	1.89771
SRR6757406	Tumor	D	-10.4025	7.5818	4.36985
SRR6757408	Tumor	D	-17.8528	6.51347	3.67352
SRR6757410	Tumor	D	-21.1332	6.61456	2.04162
SRR6757412	Tumor	D	-17.192	7.33678	3.45826
SRR6757416	Tumor	D	-18.7528	6.93214	3.03026
SRR6757418	Tumor	D	-11.9691	7.47917	3.64543
SRR6757420	Tumor	D	-12.6637	7.42072	4.61368
SRR6757422	Tumor	D	-14.9662	8.00276	3.39076
SRR6757424	Tumor	D	-13.0024	7.46429	4.48758
SRR6757430	Tumor	D	-13.5395	7.73293	4.69137
SRR6757432	Tumor	D	-12.2107	7.25728	4.64326
SRR6757438	Tumor	D	-15.2083	8.35232	2.96532
SRR6757452	Tumor	D	-22.5404	6.83222	1.87602
SRR6757458	Tumor	D	-19.537	6.87268	2.47915
SRR6757460	Tumor	D	-23.8617	6.33297	3.52223
SRR6757464	Tumor	D	-20.4128	6.85602	2.90615
SRR6757468	Tumor	D	-20.0285	6.35381	2.96853
SRR6757376	Tumor	D	-21.214	7.81361	3.51118
SRR6757382	Tumor	D	-20.539	6.94157	2.40786
SRR6757384	Tumor	D	-20.997	6.47799	2.29261
SRR6757404	Tumor	D	-19.1476	6.72525	3.12457
SRR6757440	Tumor	D	-13.9198	8.15707	4.7346
SRR6757462	Tumor	D	-18.953	7.8259	2.26768
SRR6757466	Tumor	D	-19.8588	7.332	2.7721
SRR6757398	Tumor	D	-19.0811	7.27746	3.99784
SRR6757414	Tumor	D	-19.0797	7.02168	3.24612
SRR6757426	Tumor	D	-22.2489	6.75046	3.4001
SRR6757434	Tumor	D	-21.3152	7.61348	1.32184
SRR6757444	Tumor	D	-18.7173	8.1572	3.78955
SRR6757394	Tumor	D	-15.0961	6.97743	5.16334
SRR6757380	Tumor	D	-14.8572	8.23575	4.34436
SRR6757390	Tumor	D	-22.3765	7.48696	1.4989
SRR6757392	Tumor	D	-21.201	6.60853	2.98947
SRR6757400	Tumor	D	-21.3014	7.99786	2.95633
SRR6757428	Tumor	D	-21.2061	6.91669	3.75273
SRR6757436	Tumor	D	-18.6676	7.21054	3.55603
SRR6757442	Tumor	D	-18.9027	8.31204	1.95163
SRR6757446	Tumor	D	-17.4156	7.32362	3.80694
SRR6757448	Tumor	D	-13.9048	8.14117	5.50827
SRR6757450	Tumor	D	-14.2134	7.19086	3.84534
SRR6757454	Tumor	D	-19.01	6.56088	2.78315
SRR6757456	Tumor	D	-22.9748	6.88412	3.13088
3831B	Tumor	E	-20.1308	-13.0191	4.41478
4081C	Tumor	E	-23.2609	-14.3507	4.79506
4111C	Tumor	E	-24.7314	-14.4353	4.16046
4121C	Tumor	E	-24.9315	-14.3593	3.93681
4141C	Tumor	E	-24.8355	-14.9361	4.33403
4161C	Tumor	E	-19.251	-13.0604	4.87602
4171C	Tumor	E	-19.6507	-15.3776	5.01801
4191C	Tumor	E	-26.1823	-13.8028	4.2137
4221C	Tumor	E	-27.0095	-15.2079	3.68868
4261C	Tumor	E	-25.6855	-14.4735	3.56947
4331C	Tumor	E	-26.6583	-13.3303	2.4654
4531C	Tumor	E	-25.0919	-14.2054	3.50046
4661C	Tumor	E	-25.2712	-15.2339	4.56636
4721C	Tumor	E	-23.7999	-13.9463	4.09313
4731C	Tumor	E	-26.633	-13.9329	3.57756
4741C	Tumor	E	-16.4971	-12.3613	6.44709
4751C	Tumor	E	-23.5886	-14.6361	5.00713
4781C	Tumor	E	-22.8066	-13.5688	5.17527
4801C	Tumor	E	-22.5199	-14.8836	4.65106
SRR3703131	Normal	A	5.2187	-0.696312	-7.71055
SRR3703132	Normal	A	3.93774	0.363707	-8.5711
SRR3703134	Normal	A	-2.11141	-0.663878	-10.3816
SRR3703138	Normal	A	2.78196	-0.200885	-8.37501
SRR3703111	Normal	A	-5.93699	0.00259464	-12.4188
SRR3703112	Normal	A	-12.9737	-0.503731	-16.8279
SRR3703114	Normal	A	-5.1005	-1.14959	-11.7
SRR3703115	Normal	A	-6.055	-0.67572	-13.2544
SRR3703116	Normal	A	-5.43774	-0.638176	-12.7266
SRR3703117	Normal	A	-7.60786	-0.322199	-13.8767
SRR3703140	Normal	A	-0.155364	-1.43435	-8.93123
SRR3703130	Normal	A	-4.11023	-0.902239	-12.1521
SRR3703133	Normal	A	-3.5076	-0.531536	-11.6096
SRR3703135	Normal	A	9.03499	0.522859	-5.85003
SRR3703137	Normal	A	-0.0830017	-0.435689	-10.4736
SRR3703139	Normal	A	-2.41718	-1.01147	-10.6762
SRR3703141	Normal	A	1.35427	-0.526503	-8.38131
SRR3703142	Normal	A	11.674	0.10226	-3.55771
SRR3703144	Normal	A	-3.53941	0.111348	-11.0367
SRR3703146	Normal	A	-8.98426	-1.0297	-13.939
SRR3703129	Normal	A	-12.1987	-3.27323	-12.5651
SRR3703136	Normal	A	2.89706	0.405666	-9.21245
SRR3703143	Normal	A	-1.82228	-0.653372	-10.4476
SRR3703113	Normal	A	-3.5403	-0.254897	-11.0868
SRR3703145	Normal	A	-7.36433	-0.454257	-13.9252
SRR3703128	Normal	A	0.0278783	-0.944823	-9.22865
SRR3703120	Normal	A	0.394866	-0.124488	-8.86648
SRR3703119	Normal	A	-2.29314	0.371431	-11.0289
SRR3703122	Normal	A	-2.72179	0.0896878	-11.0136
SRR3703123	Normal	A	-1.36942	0.553538	-10.4706
SRR3703125	Normal	A	8.75528	-1.28401	-2.20107
SRR3703126	Normal	A	-5.6175	-0.371816	-13.37
SRR3703127	Normal	A	-4.98442	-0.0838054	-12.3012
SRR1608215	Normal	B	7.38254	-1.72076	-3.03603
SRR1608216	Normal	B	10.8063	-0.924526	-1.46123
SRR1608217	Normal	B	12.2129	-0.0493484	-1.35328
SRR1608218	Normal	B	8.03689	-1.25509	-2.65844
SRR1608219	Normal	B	8.09652	-1.26621	-2.98269
SRR1608220	Normal	B	11.0442	-0.851142	-1.97967
SRR1608221	Normal	B	10.3766	0.0043483	-1.57376
SRR1608222	Normal	B	16.8376	0.474205	0.28447
SRR1608223	Normal	B	15.0494	-0.335044	1.10953
SRR1608224	Normal	B	13.3613	-0.676704	-0.269287
SRR1608225	Normal	B	1.18352	0.0993348	-10.4413
SRR1608226	Normal	B	-0.0682579	-0.0637563	-9.95259
SRR1608227	Normal	B	-2.52452	-0.363487	-11.1193
SRR1608228	Normal	B	-0.34843	0.623841	-11.2371
SRR1608229	Normal	B	7.78117	0.742772	-6.3007
SRR1608230	Normal	B	22.8336	-0.49353	5.61907
SRR1608231	Normal	B	21.2399	0.48373	3.8496
SRR1608232	Normal	B	16.1144	-0.473926	1.43431
SRR1608233	Normal	B	18.2641	-0.487931	2.44779
SRR1608234	Normal	B	21.9447	0.391363	5.20134
SRR1608235	Normal	B	-3.636	0.102722	-11.7077
SRR1608236	Normal	B	11.0576	-1.19032	-1.01712
SRR1608237	Normal	B	15.1753	-0.952834	0.683134
SRR1608238	Normal	B	30.3306	-0.184954	10.9431
SRR1608239	Normal	B	19.5607	-0.102434	3.24492
SRR1608240	Normal	B	18.7105	-1.16634	3.96073
SRR1608241	Normal	B	-4.05638	-0.482161	-12.2219
SRR1608242	Normal	B	-6.52908	-1.46754	-13.6223
SRR1608243	Normal	B	-2.25528	-0.6769	-10.1616
SRR1608244	Normal	B	14.7413	-0.838838	-0.0400822
SRR1608245	Normal	B	14.367	-0.240775	0.511064
SRR1608246	Normal	B	16.5655	-0.549648	1.69747
SRR1608247	Normal	B	16.8987	-0.20643	1.67454
SRR1608248	Normal	B	15.9535	-0.396028	1.46344
SRR1608249	Normal	B	21.1429	0.0279294	3.83496
SRR1608250	Normal	B	12.4091	-0.268024	-0.713055
SRR1608251	Normal	B	-3.70557	-0.832031	-11.1925
SRR1608252	Normal	B	17.3941	0.0259662	1.55999
SRR1608253	Normal	B	12.6416	-0.799782	-0.556643
SRR1608254	Normal	B	19.191	-0.26637	3.24327
SRR1608255	Normal	B	14.2819	-0.770693	0.0585067
SRR1608256	Normal	B	17.2568	-0.276544	1.93557
SRR1608257	Normal	B	19.3084	-0.818092	4.45551
SRR1608258	Normal	B	18.2388	-0.941695	3.71276
SRR1608259	Normal	B	17.3459	-0.863527	2.90884
SRR1608260	Normal	B	19.2745	-0.96941	3.87928
SRR1608261	Normal	B	16.274	-0.32111	1.02235
SRR1608262	Normal	B	20.4539	-0.324866	4.54486
SRR1608263	Normal	B	16.0725	-0.572318	1.1062
SRR1608264	Normal	B	16.209	-0.215785	0.706908
SRR1608265	Normal	B	14.0051	-0.820731	-0.42941
SRR1608266	Normal	B	17.5973	-0.641927	1.49718
SRR1608267	Normal	B	15.211	-0.19257	0.0543254
SRR1608268	Normal	B	12.7694	-0.951467	-0.817091
SRR1608269	Normal	B	16.439	-0.487803	1.48862
SRR1608270	Normal	B	15.0126	-0.744261	0.216604
SRR1608271	Normal	B	21.3459	-0.779494	4.8016
SRR1608272	Normal	B	14.8213	-0.337392	0.109858
SRR1608273	Normal	B	18.0605	-0.560273	2.35495
SRR1608274	Normal	B	13.976	-0.962746	-0.27273
SRR1608275	Normal	B	14.6085	-0.848889	0.654047
SRR1608276	Normal	B	18.3519	-0.218572	3.21393
SRR1608277	Normal	B	14.9952	-0.548538	0.999616
SRR1608278	Normal	B	16.5886	-0.554292	0.921242
SRR1608279	Normal	B	16.8808	-0.242337	1.00636
SRR1608280	Normal	B	16.2305	-0.170624	1.08141
SRR1608281	Normal	B	15.4548	-0.725912	1.40114
SRR1608282	Normal	B	13.8684	-1.13097	-0.2297
SRR1608283	Normal	B	15.7488	-0.312716	0.320831
SRR1608284	Normal	B	14.3515	-0.241555	-0.0388416
SRR1608285	Normal	B	13.9345	-0.644634	-0.190298
SRR1608286	Normal	B	15.4817	-0.236689	-0.15678
SRR1608287	Normal	B	14.1708	-0.921489	-0.032024
SRR1608288	Normal	B	15.0766	0.00693613	0.086188
SRR1608289	Normal	B	13.2952	-0.542209	-0.329435
SRR1608290	Normal	B	14.6627	-0.456853	-0.418467
SRR1608291	Normal	B	9.01166	-1.59734	-1.34117
SRR1608292	Normal	B	12.7752	-0.257424	-0.349928
SRR1608293	Normal	B	12.6774	-0.379802	-0.0109187
SRR1608294	Normal	B	13.6005	-0.293352	-0.304771
SRR1608295	Normal	B	16.743	-0.522348	1.37778
SRR1608296	Normal	B	13.1749	-0.296404	0.559802
SRR1608297	Normal	B	9.35555	-0.808899	-1.83619
SRR1608298	Normal	B	7.37053	-1.18273	-2.49144
SRR1608300	Normal	B	6.54982	-1.57753	-2.50364
SRR1608301	Normal	B	10.9692	-0.85462	-0.81496
SRR1608302	Normal	B	17.8446	-0.318171	2.1976
SRR1608304	Normal	B	8.43994	-0.874071	-2.84733
SRR1608305	Normal	B	8.11611	-1.2164	-2.43202
SRR1608306	Normal	B	9.34932	-0.516773	-2.69158
SRR1608307	Normal	B	15.4141	-0.615891	0.815306
SRR1608308	Normal	B	16.4482	-0.377711	1.67986
SRR493961	Normal	C	-5.34699	-0.996549	0.0963651
SRR493963	Normal	C	-9.1732	-1.16198	-2.71684
SRR493965	Normal	C	-9.91095	-0.36394	-4.37923
SRR493967	Normal	C	-10.9309	0.729955	-4.94356
SRR493969	Normal	C	-8.19875	0.282786	-4.0981
SRR493971	Normal	C	-8.93093	0.0932783	-3.47522
SRR6757373	Normal	D	-20.5025	6.0123	2.99738
SRR6757377	Normal	D	-18.6589	6.54729	2.47156
SRR6757385	Normal	D	-17.3082	6.4802	2.6034
SRR6757387	Normal	D	-23.1141	5.37786	1.95158
SRR6757395	Normal	D	-17.1023	7.01916	2.99749
SRR6757401	Normal	D	-16.7302	6.28102	2.79387
SRR6757405	Normal	D	-10.3396	7.71171	4.15606
SRR6757407	Normal	D	-17.3441	6.23318	2.57495
SRR6757409	Normal	D	-18.5068	6.28131	2.74512
SRR6757411	Normal	D	-11.2334	7.8586	3.97346
SRR6757415	Normal	D	-17.1385	6.95041	3.41345
SRR6757417	Normal	D	-15.7987	6.92265	3.50692
SRR6757419	Normal	D	-13.5036	6.73427	4.66814
SRR6757421	Normal	D	-14.2128	7.42602	4.07703
SRR6757423	Normal	D	-6.99803	6.59371	5.38016
SRR6757429	Normal	D	-8.94773	6.95431	5.10552
SRR6757431	Normal	D	-10.5175	7.02115	4.3581
SRR6757437	Normal	D	-11.2782	7.21715	4.6354
SRR6757451	Normal	D	-5.87791	6.83731	5.72408
SRR6757457	Normal	D	-14.2956	6.59912	3.66097
SRR6757459	Normal	D	-17.7753	6.86347	3.13657
SRR6757463	Normal	D	-16.2888	6.81372	3.72669
SRR6757467	Normal	D	-16.5836	6.45838	3.04688
SRR6757375	Normal	D	-16.5848	6.21324	2.88932
SRR6757381	Normal	D	-14.9298	7.65512	3.48211
SRR6757383	Normal	D	-20.655	6.65798	2.10507
SRR6757403	Normal	D	-15.2814	6.75657	3.19077
SRR6757439	Normal	D	-17.8353	6.81246	2.75989
SRR6757461	Normal	D	-15.5639	6.74582	2.76499
SRR6757465	Normal	D	-18.1459	6.68932	2.44122
SRR6757397	Normal	D	-16.3463	7.13386	2.82004
SRR6757413	Normal	D	-16.5758	5.94919	2.85092
SRR6757425	Normal	D	-13.4997	7.2892	3.93049
SRR6757433	Normal	D	-17.1928	7.12163	3.05281
SRR6757443	Normal	D	-12.5046	7.94763	4.07043
SRR6757393	Normal	D	-15.7174	6.49058	3.99609
SRR6757379	Normal	D	-10.1765	7.36186	4.81373
SRR6757389	Normal	D	-16.5229	7.64035	2.10395
SRR6757391	Normal	D	-17.2743	5.91799	2.84833
SRR6757399	Normal	D	-10.0812	8.03421	5.13234
SRR6757427	Normal	D	-11.2948	6.73287	4.52855
SRR6757435	Normal	D	-14.7654	6.85113	3.49924
SRR6757441	Normal	D	-11.6207	7.64866	4.02273
SRR6757445	Normal	D	-15.3033	7.54373	2.94523
SRR6757447	Normal	D	-12.9246	8.60912	3.89139
SRR6757449	Normal	D	-17.5026	6.52211	3.34602
SRR6757453	Normal	D	-9.60312	5.34726	4.29338
SRR6757455	Normal	D	-14.8462	6.59297	3.3072
X3833C	Normal	E	-19.7244	-15.1587	4.66181
4083C	Normal	E	-23.0415	-14.556	3.89289
4113C	Normal	E	-21.6766	-14.9816	4.6118
4123C	Normal	E	-22.287	-15.0693	4.75093
4143C	Normal	E	-16.3095	-13.8285	6.24479
4163C	Normal	E	-21.0697	-15.8105	5.22412
4173C	Normal	E	-18.6274	-14.6381	4.40408
4193C	Normal	E	-22.871	-15.0212	4.95713
4223C	Normal	E	-24.5805	-14.5022	4.21151
4263C	Normal	E	-24.2423	-14.5109	4.26923
4333C	Normal	E	-18.0537	-14.1954	5.56052
4533C	Normal	E	-18.5938	-14.1293	5.19974
4663C	Normal	E	-21.0911	-14.8092	5.0141
4723C	Normal	E	-22.7802	-15.218	4.28603
4733C	Normal	E	-19.7826	-14.4072	5.01748
4743C	Normal	E	-23.8012	-15.2703	4.62957
4753C	Normal	E	-16.8465	-13.7454	5.50701
4783C	Normal	E	-20.3443	-14.6825	5.00798
4803C	Normal	E	-21.0982	-14.9805	4.44537

## Sheet: Fig1b
Table S11.2 The top three principal components with the highest contribution rates in the PCA analysis of 422 AOM features after batch effect correction.
Library	SampleType	Batch	PC1	PC2	PC3
SRR3703167	Tumor	A	7.95297	4.93146	2.70043
SRR3703168	Tumor	A	9.58464	7.64741	-9.96167
SRR3703170	Tumor	A	6.10026	4.18242	-0.304729
SRR3703174	Tumor	A	11.434	3.82825	10.8166
SRR3703147	Tumor	A	8.78352	5.48057	12.1285
SRR3703151	Tumor	A	4.8909	3.41368	0.123588
SRR3703152	Tumor	A	12.2784	3.02494	10.1851
SRR3703176	Tumor	A	8.86248	5.19781	0.00197742
SRR3703166	Tumor	A	4.78413	1.53059	1.68718
SRR3703169	Tumor	A	7.70412	4.39862	-0.215209
SRR3703171	Tumor	A	6.95941	4.91112	3.43198
SRR3703173	Tumor	A	11.1252	6.69362	3.90105
SRR3703175	Tumor	A	8.76792	4.74055	-6.78686
SRR3703177	Tumor	A	10.1206	3.2612	-5.88544
SRR3703178	Tumor	A	8.74972	3.82271	6.90541
SRR3703182	Tumor	A	5.36176	4.46211	1.8295
SRR3703165	Tumor	A	8.01676	1.23349	2.63604
SRR3703172	Tumor	A	9.74964	5.45737	-5.14041
SRR3703179	Tumor	A	10.831	4.61842	6.24951
SRR3703149	Tumor	A	7.01691	7.87328	6.19869
SRR3703181	Tumor	A	8.18773	2.72992	8.57822
SRR3703164	Tumor	A	8.2314	5.44747	-0.20641
SRR3703156	Tumor	A	5.78852	5.70754	-6.32739
SRR3703155	Tumor	A	8.25547	4.67261	6.89268
SRR3703158	Tumor	A	7.67187	8.89861	-13.2438
SRR3703159	Tumor	A	3.18951	6.27082	-0.627299
SRR3703160	Tumor	A	3.99726	6.60532	0.761665
SRR3703161	Tumor	A	3.01187	5.02174	-6.71316
SRR3703162	Tumor	A	2.80224	5.73145	-3.77989
SRR3703163	Tumor	A	3.12802	4.2344	6.34579
SRR3703154	Tumor	A	4.89897	6.16335	-6.27002
SRR3703157	Tumor	A	4.54651	0.808467	6.18037
SRR1608121	Tumor	B	5.10138	-1.9857	-1.34841
SRR1608122	Tumor	B	2.31418	-5.91276	1.6436
SRR1608123	Tumor	B	7.09386	-4.32421	0.10163
SRR1608124	Tumor	B	6.06245	-2.32901	3.92007
SRR1608125	Tumor	B	2.28584	-5.57262	6.94312
SRR1608126	Tumor	B	4.07238	-6.44725	-0.132842
SRR1608127	Tumor	B	4.32338	-7.41731	3.42802
SRR1608131	Tumor	B	14.6449	-8.70143	-4.19108
SRR1608134	Tumor	B	2.27536	-9.59311	1.41455
SRR1608135	Tumor	B	6.49712	-8.57578	2.26609
SRR1608137	Tumor	B	3.53139	19.7691	6.2412
SRR1608138	Tumor	B	9.17905	-6.58457	5.92386
SRR1608139	Tumor	B	5.15057	17.4775	5.65734
SRR1608140	Tumor	B	8.81632	-9.86157	0.0042837
SRR1608141	Tumor	B	11.0911	-5.77871	-0.178587
SRR1608142	Tumor	B	4.20958	20.2945	1.14065
SRR1608144	Tumor	B	9.73718	21.6775	-20.6163
SRR1608145	Tumor	B	5.36873	19.2316	-1.14521
SRR1608146	Tumor	B	5.43828	-9.924	4.34961
SRR1608147	Tumor	B	10.589	-10.8648	-0.151164
SRR1608149	Tumor	B	9.1789	-12.6704	-3.51893
SRR1608152	Tumor	B	3.74628	18.3304	5.64459
SRR1608154	Tumor	B	1.42872	18.2641	-1.98434
SRR1608156	Tumor	B	9.34463	-9.24956	-3.01834
SRR1608158	Tumor	B	2.92861	-6.22648	1.17235
SRR1608163	Tumor	B	8.47736	-5.90679	1.75906
SRR1608164	Tumor	B	5.11863	-7.08066	-1.17608
SRR1608167	Tumor	B	8.32231	-2.85355	-6.30452
SRR1608169	Tumor	B	5.75967	-6.07685	1.76669
SRR1608170	Tumor	B	10.201	-5.29856	0.865793
SRR1608171	Tumor	B	7.52828	-3.3808	-0.661785
SRR1608173	Tumor	B	5.67545	-6.06558	1.15597
SRR1608174	Tumor	B	6.88306	-3.22982	0.835802
SRR1608176	Tumor	B	6.54925	-2.88053	3.12917
SRR1608177	Tumor	B	7.85384	-6.14167	-0.941298
SRR1608179	Tumor	B	7.98867	-3.42919	-1.20976
SRR1608180	Tumor	B	7.33867	-3.66595	-2.08453
SRR1608181	Tumor	B	5.98399	-3.18074	3.11666
SRR1608182	Tumor	B	11.6914	-5.57884	2.61975
SRR1608185	Tumor	B	4.27437	-5.30435	2.36598
SRR1608187	Tumor	B	6.00375	-7.87438	2.32413
SRR1608188	Tumor	B	9.48416	-5.79275	2.72632
SRR1608189	Tumor	B	9.30001	-4.21034	4.83744
SRR1608190	Tumor	B	5.1438	-4.9738	5.44764
SRR1608191	Tumor	B	4.22157	-5.29937	1.93205
SRR1608193	Tumor	B	7.42211	-5.06675	2.77309
SRR1608195	Tumor	B	9.87449	-7.09213	2.17025
SRR1608196	Tumor	B	5.418	-4.76151	-0.172186
SRR1608199	Tumor	B	5.15765	-0.740468	-0.740766
SRR1608200	Tumor	B	2.22779	-4.89227	-0.396493
SRR1608202	Tumor	B	1.11904	-6.05416	3.04667
SRR1608205	Tumor	B	3.31444	-1.19268	-3.36528
SRR1608209	Tumor	B	4.5956	-2.47838	3.43923
SRR1608211	Tumor	B	6.09472	-2.48958	1.31299
SRR1608213	Tumor	B	10.3131	-5.73593	1.88582
SRR1608214	Tumor	B	9.24733	-3.50111	-6.5399
SRR1608129	Tumor	B	7.11545	-5.12692	-10.5671
SRR1608130	Tumor	B	10.6254	-8.95184	4.09856
SRR1608136	Tumor	B	8.27742	21.4811	-4.06997
SRR1608143	Tumor	B	12.3596	2.1208	-9.52496
SRR1608148	Tumor	B	10.0712	-10.6721	3.01504
SRR1608151	Tumor	B	7.38976	18.6616	-0.708658
SRR1608155	Tumor	B	6.97636	-6.51445	2.76652
SRR1608157	Tumor	B	9.1336	-13.0178	3.16963
SRR1608160	Tumor	B	3.85313	-6.23548	0.91966
SRR1608161	Tumor	B	7.72584	-2.93831	-5.01374
SRR1608165	Tumor	B	8.30404	-5.20369	1.10098
SRR1608166	Tumor	B	6.22893	-7.87426	-1.86053
SRR1608172	Tumor	B	9.3384	-4.21026	-0.100435
SRR1608175	Tumor	B	9.14501	-5.04962	1.86891
SRR1608183	Tumor	B	8.42668	-1.66681	-5.84905
SRR1608192	Tumor	B	5.28916	-5.29856	1.4601
SRR1608194	Tumor	B	11.0724	-4.95938	2.86706
SRR1608197	Tumor	B	1.97698	-3.45989	-2.96139
SRR1608201	Tumor	B	9.12217	-5.88794	2.67895
SRR1608203	Tumor	B	7.8298	-3.92685	-5.06407
SRR1608204	Tumor	B	2.2347	-3.15392	2.02382
SRR1608207	Tumor	B	11.4138	-8.35766	-10.6994
SRR1608208	Tumor	B	10.8773	-4.84538	4.85608
SRR1608132	Tumor	B	7.76738	-7.63819	-4.01452
SRR1608133	Tumor	B	11.1419	-11.5507	-2.63735
SRR1608153	Tumor	B	6.35619	18.5468	3.15989
SRR1608159	Tumor	B	9.60364	-8.11338	-0.790989
SRR1608162	Tumor	B	10.4002	-7.34371	0.444154
SRR1608168	Tumor	B	12.0259	-3.62352	7.66519
SRR1608178	Tumor	B	8.73679	-3.78808	0.24881
SRR1608184	Tumor	B	7.44555	-4.43101	-1.8908
SRR1608186	Tumor	B	11.1417	-4.23832	1.73873
SRR1608206	Tumor	B	5.80464	-5.70082	5.349
SRR1608128	Tumor	B	9.22144	-2.95394	-3.45778
SRR1608150	Tumor	B	8.44897	-4.24191	-0.0991835
SRR1608198	Tumor	B	6.87461	-4.87295	0.92073
SRR493966	Tumor	C	4.80982	3.74294	-3.77107
SRR493972	Tumor	C	5.22703	5.44162	-14.9868
SRR493962	Tumor	C	9.71528	3.26427	7.47116
SRR493968	Tumor	C	3.30109	3.78786	-3.08552
SRR493964	Tumor	C	3.61525	2.78533	1.41007
SRR493970	Tumor	C	8.06612	4.90503	-6.61156
SRR6757374	Tumor	D	4.94272	1.31046	0.167792
SRR6757378	Tumor	D	6.45772	1.54647	6.70706
SRR6757386	Tumor	D	2.47414	1.81875	4.70903
SRR6757388	Tumor	D	8.29971	3.63727	7.43481
SRR6757396	Tumor	D	2.37511	1.58976	10.6966
SRR6757402	Tumor	D	0.318544	1.04076	6.42894
SRR6757406	Tumor	D	-5.362	0.673567	1.82513
SRR6757408	Tumor	D	3.85275	0.352626	-0.164788
SRR6757410	Tumor	D	0.334255	1.85432	6.54975
SRR6757412	Tumor	D	6.33923	0.0447083	0.0552697
SRR6757416	Tumor	D	-0.14245	-0.489662	6.65842
SRR6757418	Tumor	D	-0.733195	2.35724	7.74344
SRR6757420	Tumor	D	1.48155	1.92031	6.12986
SRR6757422	Tumor	D	0.636532	0.545239	6.34643
SRR6757424	Tumor	D	-0.940484	1.1865	4.02734
SRR6757430	Tumor	D	-0.820165	3.90099	-1.64891
SRR6757432	Tumor	D	0.858131	2.09233	4.71846
SRR6757438	Tumor	D	2.39523	3.45622	7.08685
SRR6757452	Tumor	D	19.7061	15.0357	-11.5591
SRR6757458	Tumor	D	1.23565	1.06435	4.82332
SRR6757460	Tumor	D	14.4089	6.15103	-17.1958
SRR6757464	Tumor	D	12.6313	5.70547	11.1618
SRR6757468	Tumor	D	-0.918611	0.186863	3.38293
SRR6757376	Tumor	D	11.9654	5.02081	1.9574
SRR6757382	Tumor	D	4.68185	4.35173	-0.745081
SRR6757384	Tumor	D	9.30033	5.84843	-0.459316
SRR6757404	Tumor	D	3.56137	2.02854	2.77624
SRR6757440	Tumor	D	10.7715	4.55139	2.72112
SRR6757462	Tumor	D	8.18041	3.53765	2.73171
SRR6757466	Tumor	D	12.1066	4.1943	11.1506
SRR6757398	Tumor	D	6.82272	3.63708	-6.3369
SRR6757414	Tumor	D	1.71304	1.50818	3.99446
SRR6757426	Tumor	D	6.45907	6.87879	-12.5889
SRR6757434	Tumor	D	13.2328	6.59863	6.83556
SRR6757444	Tumor	D	8.44432	3.95244	1.93372
SRR6757394	Tumor	D	7.83833	-1.2732	2.62451
SRR6757380	Tumor	D	2.48693	5.26597	3.50548
SRR6757390	Tumor	D	8.60522	4.49321	-2.31961
SRR6757392	Tumor	D	3.49398	4.42368	3.01114
SRR6757400	Tumor	D	7.20175	6.76345	-9.5906
SRR6757428	Tumor	D	10.5017	8.90038	-16.0955
SRR6757436	Tumor	D	8.31207	6.07554	2.83086
SRR6757442	Tumor	D	9.15392	4.7049	0.244449
SRR6757446	Tumor	D	0.658323	5.03666	-10.7441
SRR6757448	Tumor	D	9.35008	5.77925	-3.8474
SRR6757450	Tumor	D	2.80985	3.57656	10.4034
SRR6757454	Tumor	D	-1.50631	4.00776	-1.87529
SRR6757456	Tumor	D	14.9832	9.89746	-18.8809
3831B	Tumor	E	15.1102	4.86647	-5.68232
4081C	Tumor	E	1.12149	1.51778	8.34122
4111C	Tumor	E	2.4147	2.68163	-0.0847564
4121C	Tumor	E	0.51675	3.54382	6.77828
4141C	Tumor	E	2.26877	1.63901	2.4899
4161C	Tumor	E	6.89403	3.65833	5.13446
4171C	Tumor	E	-7.42187	0.142006	5.73187
4191C	Tumor	E	8.09544	5.4015	-0.0446673
4221C	Tumor	E	-0.58741	5.14361	-8.66004
4261C	Tumor	E	-3.2088	3.01607	-4.20585
4331C	Tumor	E	5.96018	5.08292	7.05158
4531C	Tumor	E	-1.70129	3.51919	2.42061
4661C	Tumor	E	-1.3018	3.67917	-8.0261
4721C	Tumor	E	11.2403	0.728013	10.5603
4731C	Tumor	E	1.62026	2.7965	-4.63152
4741C	Tumor	E	6.81316	3.44939	-1.63514
4751C	Tumor	E	7.9911	5.7377	10.6344
4781C	Tumor	E	3.61991	4.54516	6.7369
4801C	Tumor	E	5.115	2.15921	9.04696
SRR3703131	Normal	A	-9.12512	0.666967	-0.424804
SRR3703132	Normal	A	-8.20238	0.0737604	-0.655178
SRR3703134	Normal	A	-7.93973	1.05915	0.656216
SRR3703138	Normal	A	-6.75887	0.704164	1.12172
SRR3703111	Normal	A	-8.63355	3.28103	-6.6767
SRR3703112	Normal	A	-9.68934	1.51057	2.40505
SRR3703114	Normal	A	-7.55123	2.16152	3.57657
SRR3703115	Normal	A	-9.0466	0.91028	3.96636
SRR3703116	Normal	A	-8.59701	3.25989	0.263683
SRR3703117	Normal	A	-9.33973	2.40046	2.3
SRR3703140	Normal	A	-6.08187	1.99578	0.838834
SRR3703130	Normal	A	-9.40267	1.06642	-0.619418
SRR3703133	Normal	A	-9.10271	1.54013	0.185609
SRR3703135	Normal	A	-6.45441	1.44907	-2.90943
SRR3703137	Normal	A	-8.71752	0.680518	-3.79825
SRR3703139	Normal	A	-6.00917	4.04159	-9.558
SRR3703141	Normal	A	-8.91821	3.97122	0.451132
SRR3703142	Normal	A	-6.33149	0.811667	-2.35118
SRR3703144	Normal	A	-9.54171	3.73935	0.444029
SRR3703146	Normal	A	-8.7502	2.21579	1.13574
SRR3703129	Normal	A	-5.59815	2.0992	-1.63399
SRR3703136	Normal	A	-7.6872	0.825118	-6.91795
SRR3703143	Normal	A	-8.33976	3.82106	-3.44484
SRR3703113	Normal	A	-9.00484	3.5136	0.376201
SRR3703145	Normal	A	-9.74471	3.29767	-1.04108
SRR3703128	Normal	A	-7.18298	1.60697	-0.316904
SRR3703120	Normal	A	-6.75878	1.96222	5.58189
SRR3703119	Normal	A	-7.45266	4.0938	-1.8351
SRR3703122	Normal	A	-7.16484	2.80626	0.709626
SRR3703123	Normal	A	-8.75322	2.71469	4.16807
SRR3703125	Normal	A	-4.249	-21.1288	1.42238
SRR3703126	Normal	A	-9.22521	3.51951	-1.64306
SRR3703127	Normal	A	-9.79924	2.28401	1.81258
SRR1608215	Normal	B	-6.30609	-2.15568	-2.6969
SRR1608216	Normal	B	-6.02945	-4.56354	-2.60166
SRR1608217	Normal	B	-5.71202	-5.86606	-0.622097
SRR1608218	Normal	B	-5.02988	-1.19762	-5.07635
SRR1608219	Normal	B	-6.61197	-3.35699	-1.95102
SRR1608220	Normal	B	-5.33394	-4.85874	-4.37234
SRR1608221	Normal	B	-4.35833	-5.48785	-1.23083
SRR1608222	Normal	B	-5.35484	-4.87344	-1.38257
SRR1608223	Normal	B	-4.27494	-6.16549	-5.13278
SRR1608224	Normal	B	-5.67541	-5.76636	-1.46035
SRR1608225	Normal	B	-8.032	16.704	-1.0518
SRR1608226	Normal	B	-7.43441	17.4414	0.788881
SRR1608227	Normal	B	-6.86442	18.9401	-2.70427
SRR1608228	Normal	B	-8.54525	17.3862	-3.23794
SRR1608229	Normal	B	-8.313	15.1864	-1.68001
SRR1608230	Normal	B	-3.20301	-10.2052	-3.05467
SRR1608231	Normal	B	-4.11743	-9.88066	-3.88014
SRR1608232	Normal	B	-3.57635	-4.43859	-4.93012
SRR1608233	Normal	B	-1.9518	-8.67149	-4.2145
SRR1608234	Normal	B	-1.78705	-9.5389	-3.04993
SRR1608235	Normal	B	-6.74252	18.7619	-2.57168
SRR1608236	Normal	B	-6.09916	-4.28441	0.40378
SRR1608237	Normal	B	-4.93933	-5.07619	-4.38461
SRR1608238	Normal	B	-1.11433	-16.6192	-6.68158
SRR1608239	Normal	B	-4.53886	-9.96928	-3.80326
SRR1608240	Normal	B	-2.16821	-10.6304	-1.74126
SRR1608241	Normal	B	-8.31914	18.1276	-0.327759
SRR1608242	Normal	B	-8.37283	18.6606	-2.14756
SRR1608243	Normal	B	-7.52471	18.6116	-2.0837
SRR1608244	Normal	B	-6.22997	-4.80454	-1.35879
SRR1608245	Normal	B	-5.11638	-6.71915	-4.67734
SRR1608246	Normal	B	-4.59565	-6.92841	-2.72915
SRR1608247	Normal	B	-5.8568	-7.12112	-0.909308
SRR1608248	Normal	B	-4.58031	-7.29361	-2.77517
SRR1608249	Normal	B	-4.22971	-8.49058	-5.09383
SRR1608250	Normal	B	-3.98423	-6.644	-2.67367
SRR1608251	Normal	B	-8.29452	18.603	-0.650022
SRR1608252	Normal	B	-3.53657	-6.72354	-3.7446
SRR1608253	Normal	B	-3.37378	-5.25792	-4.74409
SRR1608254	Normal	B	-3.12768	-7.21335	-1.73941
SRR1608255	Normal	B	-3.94319	-5.65182	-1.75316
SRR1608256	Normal	B	-3.14574	-6.23253	-2.47561
SRR1608257	Normal	B	0.552111	-8.33385	-3.92095
SRR1608258	Normal	B	-0.717863	-7.34853	-1.61597
SRR1608259	Normal	B	-2.26346	-8.40264	0.0925543
SRR1608260	Normal	B	-1.99197	-7.62307	-1.27075
SRR1608261	Normal	B	-5.50908	-5.24415	-2.34147
SRR1608262	Normal	B	-0.32505	-8.20239	-5.74876
SRR1608263	Normal	B	-6.0266	-5.51796	-3.40588
SRR1608264	Normal	B	-4.46634	-6.05999	-1.31841
SRR1608265	Normal	B	-3.94335	-4.24244	-2.27361
SRR1608266	Normal	B	-3.67693	-6.16254	-4.24881
SRR1608267	Normal	B	-6.69715	-5.03754	-1.48789
SRR1608268	Normal	B	-5.82779	-4.73546	-0.946326
SRR1608269	Normal	B	-5.42324	-5.89292	-2.01935
SRR1608270	Normal	B	-3.22956	-3.01136	-5.05101
SRR1608271	Normal	B	-1.21891	-9.58258	-6.99092
SRR1608272	Normal	B	-5.58757	-5.04711	-2.40061
SRR1608273	Normal	B	-3.43262	-8.18488	-2.26185
SRR1608274	Normal	B	-5.37797	-4.31991	-1.61373
SRR1608275	Normal	B	-4.92	-6.08942	-1.62976
SRR1608276	Normal	B	-3.97013	-7.38594	-2.59512
SRR1608277	Normal	B	-4.15074	-4.27819	-0.52947
SRR1608278	Normal	B	-5.63033	-4.77828	-0.678674
SRR1608279	Normal	B	-5.35724	-5.98854	-3.37936
SRR1608280	Normal	B	-4.55502	-5.37577	-0.94461
SRR1608281	Normal	B	-3.58904	-6.35071	-2.57511
SRR1608282	Normal	B	-4.8471	-4.9896	-1.09407
SRR1608283	Normal	B	-4.8196	-5.51312	-2.0381
SRR1608284	Normal	B	-4.17	-5.05015	-1.31212
SRR1608285	Normal	B	-5.92303	-3.53232	-2.10148
SRR1608286	Normal	B	-4.87309	-5.02974	-2.63478
SRR1608287	Normal	B	-6.68485	-4.64471	-1.24899
SRR1608288	Normal	B	-4.88078	-5.6199	-3.77829
SRR1608289	Normal	B	-6.51506	-2.88705	-3.52565
SRR1608290	Normal	B	-6.13553	-4.85414	-4.75624
SRR1608291	Normal	B	-4.5686	-4.15617	2.11519
SRR1608292	Normal	B	-5.49515	-5.06551	0.243635
SRR1608293	Normal	B	-3.77029	-4.33065	-3.5495
SRR1608294	Normal	B	-4.46616	-4.51289	-3.57204
SRR1608295	Normal	B	-5.86571	-4.80994	-1.56171
SRR1608296	Normal	B	-5.08184	-5.92067	0.83167
SRR1608297	Normal	B	-5.52181	-3.65143	-0.686771
SRR1608298	Normal	B	-5.39195	-4.01729	0.678432
SRR1608300	Normal	B	-4.99441	-3.36341	2.3604
SRR1608301	Normal	B	-3.95689	-4.46606	-2.52453
SRR1608302	Normal	B	-4.13175	-6.41445	-4.29173
SRR1608304	Normal	B	-7.1532	-3.23375	-2.07672
SRR1608305	Normal	B	-5.85393	-2.68852	-2.31347
SRR1608306	Normal	B	-5.68859	-2.47525	-3.21075
SRR1608307	Normal	B	-4.68571	-5.64723	-3.63076
SRR1608308	Normal	B	-4.05759	-5.70082	-2.63185
SRR493961	Normal	C	-4.48362	2.50607	7.87317
SRR493963	Normal	C	-8.02179	4.45173	2.13157
SRR493965	Normal	C	-7.63074	1.13703	4.65305
SRR493967	Normal	C	-7.23746	3.27799	1.19451
SRR493969	Normal	C	-8.64449	1.36746	3.09331
SRR493971	Normal	C	-6.55011	2.93118	4.32892
SRR6757373	Normal	D	-6.81059	0.27522	-0.0281649
SRR6757377	Normal	D	-9.65176	-0.215604	2.09022
SRR6757385	Normal	D	-9.17052	0.220901	-1.888
SRR6757387	Normal	D	-2.34112	0.892301	0.765203
SRR6757395	Normal	D	-8.13861	2.45875	2.54732
SRR6757401	Normal	D	-8.69699	0.530092	5.91839
SRR6757405	Normal	D	-9.07663	1.11995	1.8178
SRR6757407	Normal	D	-7.08827	-0.454034	4.83712
SRR6757409	Normal	D	-7.85471	-0.418615	1.712
SRR6757411	Normal	D	-7.85924	0.444161	2.1045
SRR6757415	Normal	D	-7.31614	2.38518	0.90952
SRR6757417	Normal	D	-8.74683	-0.174694	4.10806
SRR6757419	Normal	D	-8.68495	1.42022	4.02732
SRR6757421	Normal	D	-6.65389	1.06784	4.71647
SRR6757423	Normal	D	-7.57735	-0.250865	1.67818
SRR6757429	Normal	D	-9.10464	0.497948	3.30858
SRR6757431	Normal	D	-8.03967	-0.83716	2.38322
SRR6757437	Normal	D	-8.00249	0.855829	3.2327
SRR6757451	Normal	D	-6.75	2.07838	0.539696
SRR6757457	Normal	D	-9.84518	0.136306	3.88674
SRR6757459	Normal	D	-7.6741	1.63118	3.2555
SRR6757463	Normal	D	-7.68248	1.23927	4.26978
SRR6757467	Normal	D	-6.86028	-2.23262	3.43674
SRR6757375	Normal	D	-9.35697	-1.49659	4.22356
SRR6757381	Normal	D	-7.25854	3.35896	-4.19433
SRR6757383	Normal	D	-7.48877	1.24577	0.114871
SRR6757403	Normal	D	-7.96225	1.60104	2.86119
SRR6757439	Normal	D	-8.18491	3.12197	4.67515
SRR6757461	Normal	D	-8.32756	0.978365	1.02884
SRR6757465	Normal	D	-7.45351	1.00793	3.1884
SRR6757397	Normal	D	-7.21938	1.78909	2.20743
SRR6757413	Normal	D	-8.88315	0.841944	4.80581
SRR6757425	Normal	D	-8.59093	1.41236	5.18288
SRR6757433	Normal	D	-7.74926	0.887104	2.62924
SRR6757443	Normal	D	-8.09396	1.39744	1.82774
SRR6757393	Normal	D	-8.60763	-0.676071	2.80322
SRR6757379	Normal	D	-8.1087	3.38443	1.99826
SRR6757389	Normal	D	-9.23264	0.138165	1.3694
SRR6757391	Normal	D	-7.77577	1.29857	4.53702
SRR6757399	Normal	D	-8.83335	0.532372	-0.33387
SRR6757427	Normal	D	-9.85259	0.712171	1.9559
SRR6757435	Normal	D	-8.92566	2.23301	1.66039
SRR6757441	Normal	D	-7.96561	3.97066	1.53397
SRR6757445	Normal	D	-8.65609	2.21385	0.957351
SRR6757447	Normal	D	-8.45926	2.33681	0.443554
SRR6757449	Normal	D	-7.98817	2.05882	-7.06211
SRR6757453	Normal	D	-9.21004	-0.690384	2.83312
SRR6757455	Normal	D	-9.05633	1.94107	1.36079
X3833C	Normal	E	-6.06289	0.791274	4.17584
X4083C	Normal	E	-5.72928	0.687734	0.671061
X4113C	Normal	E	-4.79481	0.997305	-0.608038
X4123C	Normal	E	-5.54678	2.97252	-2.82324
X4143C	Normal	E	0.401717	5.83709	-12.7614
X4163C	Normal	E	-6.06349	0.615508	2.57124
X4173C	Normal	E	-8.55034	0.290978	4.44341
X4193C	Normal	E	-6.53196	2.79992	-2.41212
X4223C	Normal	E	-6.17287	3.65715	-2.58621
X4263C	Normal	E	-5.64349	3.0854	-9.41563
X4333C	Normal	E	-6.30659	2.73801	1.33197
X4533C	Normal	E	-7.65361	2.01008	3.10969
X4663C	Normal	E	-5.99198	1.23165	-1.50966
X4723C	Normal	E	-7.25288	1.57365	-1.6023
X4733C	Normal	E	-7.11116	1.94978	1.04176
X4743C	Normal	E	-4.90165	0.939115	-1.63912
X4753C	Normal	E	-6.61249	0.625756	3.5764
X4783C	Normal	E	-7.09518	1.25151	-3.26742
X4803C	Normal	E	-6.36294	0.350242	-0.0496441

## Sheet: Fig1c
Table S11.3 The top three principal components with the highest contribution rates in the PCA analysis of 2178 edited features before batch effect correction.
Library	SampleType	Batch	PC1	PC2	PC3
SRR3703167	A	LUAD	-5.81148	-12.9385	-4.00376
SRR3703168	A	LUAD	4.62404	-18.0117	-8.21532
SRR3703170	A	LUAD	-18.956	-6.36062	-1.20469
SRR3703174	A	LUAD	1.95403	-14.894	-3.25943
SRR3703147	A	LUAD	0.533789	-14.734	-3.88523
SRR3703151	A	LUAD	-1.75008	-17.0696	-6.92361
SRR3703152	A	LUAD	-6.50101	-12.184	-4.29359
SRR3703176	A	LUAD	-11.2659	-10.6934	-2.0308
SRR3703166	A	LUAD	-11.171	-12.7162	-4.0091
SRR3703169	A	LUAD	-7.42039	-13.1221	-3.415
SRR3703171	A	LUAD	-12.122	-9.71148	-3.49953
SRR3703173	A	LUAD	-14.6137	-7.38372	-2.61482
SRR3703175	A	LUAD	-6.12117	-12.6542	-3.55702
SRR3703177	A	LUAD	-11.2666	-10.8674	-0.928413
SRR3703178	A	LUAD	-4.55235	-12.4958	-3.86544
SRR3703182	A	LUAD	-16.8459	-7.75139	-3.18304
SRR3703165	A	LUAD	-24.6939	-1.9628	1.05015
SRR3703172	A	LUAD	0.0864375	-14.6876	-3.69376
SRR3703179	A	LUAD	-4.75313	-12.3499	-1.8571
SRR3703149	A	LUAD	2.30395	-14.6538	-4.8969
SRR3703181	A	LUAD	-0.304665	-15.4555	-5.70351
SRR3703164	A	LUAD	-2.64045	-13.9538	-3.01177
SRR3703156	A	LUAD	11.4218	-22.7716	-8.12701
SRR3703155	A	LUAD	4.43979	-17.0621	-6.38325
SRR3703158	A	LUAD	3.03505	-20.2881	-7.41807
SRR3703159	A	LUAD	0.0162717	-18.1082	-6.29609
SRR3703160	A	LUAD	-5.47443	-15.1106	-4.11369
SRR3703161	A	LUAD	3.81207	-21.5808	-8.82596
SRR3703162	A	LUAD	7.77563	-21.2238	-8.60002
SRR3703163	A	LUAD	2.1081	-17.7504	-7.47621
SRR3703154	A	LUAD	3.6837	-17.6542	-6.09385
SRR3703157	A	LUAD	2.40229	-20.9724	-8.57075
SRR1608121	B	LUAD	-25.1892	2.73561	2.71023
SRR1608122	B	LUAD	-32.9395	7.11944	3.073
SRR1608123	B	LUAD	-32.5859	6.1268	3.81435
SRR1608124	B	LUAD	-22.6913	1.67905	0.813758
SRR1608125	B	LUAD	-26.8099	3.27302	2.44554
SRR1608126	B	LUAD	-32.8664	6.65574	3.89937
SRR1608127	B	LUAD	-29.8291	4.85436	3.4328
SRR1608131	B	LUAD	-43.6593	18.9615	11.3027
SRR1608134	B	LUAD	-32.0489	6.21825	3.68436
SRR1608135	B	LUAD	-36.4257	10.8695	5.49652
SRR1608137	B	LUAD	6.58438	-19.8222	-6.08118
SRR1608138	B	LUAD	-34.2195	7.65951	4.47808
SRR1608139	B	LUAD	-14.1037	-8.56571	-1.47181
SRR1608140	B	LUAD	-38.5045	14.7483	8.10767
SRR1608141	B	LUAD	-37.0266	11.9662	6.46309
SRR1608142	B	LUAD	1.94166	-15.2627	-4.84149
SRR1608144	B	LUAD	-4.0166	-13.9044	-2.68607
SRR1608145	B	LUAD	-10.7404	-12.5047	-5.49431
SRR1608146	B	LUAD	-35.9216	9.91775	6.34559
SRR1608147	B	LUAD	-42.4559	17.6419	9.61604
SRR1608149	B	LUAD	-44.3491	20.7172	11.9179
SRR1608152	B	LUAD	-2.90974	-15.1335	-6.19339
SRR1608154	B	LUAD	-7.84294	-15.7364	-7.44485
SRR1608156	B	LUAD	-39.9564	14.0822	7.17211
SRR1608158	B	LUAD	-36.107	9.16182	3.16788
SRR1608163	B	LUAD	-36.2276	9.84989	4.70467
SRR1608164	B	LUAD	-36.5335	7.941	3.63552
SRR1608167	B	LUAD	-35.4163	6.45865	2.21874
SRR1608169	B	LUAD	-37.4896	9.25509	3.83298
SRR1608170	B	LUAD	-34.3076	7.47884	4.38169
SRR1608171	B	LUAD	-35.0112	5.96172	2.84381
SRR1608173	B	LUAD	-36.0717	9.74925	3.50595
SRR1608174	B	LUAD	-32.619	4.75996	1.42886
SRR1608176	B	LUAD	-28.8625	4.30436	2.93615
SRR1608177	B	LUAD	-39.4024	11.3797	3.43803
SRR1608179	B	LUAD	-34.9188	6.8485	2.66098
SRR1608180	B	LUAD	-31.3799	4.66629	1.56666
SRR1608181	B	LUAD	-29.1902	4.32194	2.35852
SRR1608182	B	LUAD	-36.2972	7.62234	2.48865
SRR1608185	B	LUAD	-31.8667	5.86113	3.07145
SRR1608187	B	LUAD	-40.3093	12.4578	4.03899
SRR1608188	B	LUAD	-34.4591	9.57066	4.43045
SRR1608189	B	LUAD	-30.6922	4.39294	2.44982
SRR1608190	B	LUAD	-29.0678	3.29401	0.642663
SRR1608191	B	LUAD	-29.8696	2.45214	1.11854
SRR1608193	B	LUAD	-34.1259	6.7749	3.28023
SRR1608195	B	LUAD	-42.1666	14.3965	7.12226
SRR1608196	B	LUAD	-34.5244	6.7512	2.60635
SRR1608199	B	LUAD	-27.1558	3.66502	1.87856
SRR1608200	B	LUAD	-31.2359	4.90749	2.58518
SRR1608202	B	LUAD	-31.3814	4.52432	2.24902
SRR1608205	B	LUAD	-20.0836	0.035846	1.80496
SRR1608209	B	LUAD	-25.2592	1.54905	1.53912
SRR1608211	B	LUAD	-25.9357	3.05201	2.41573
SRR1608213	B	LUAD	-35.259	7.98665	3.20421
SRR1608214	B	LUAD	-35.7248	8.51943	3.39845
SRR1608129	B	LUAD	-34.1612	8.55681	4.32496
SRR1608130	B	LUAD	-34.801	10.6159	6.04861
SRR1608136	B	LUAD	-1.50932	-14.524	-4.56057
SRR1608143	B	LUAD	-25.1096	3.41753	5.02662
SRR1608148	B	LUAD	-40.5491	13.9532	6.69246
SRR1608151	B	LUAD	-10.9988	-12.4575	-4.94369
SRR1608155	B	LUAD	-37.3132	10.1594	5.83203
SRR1608157	B	LUAD	-42.9607	17.2632	10.2235
SRR1608160	B	LUAD	-36.0005	7.01305	2.56352
SRR1608161	B	LUAD	-30.3537	2.43295	1.47004
SRR1608165	B	LUAD	-34.0639	4.75592	3.45209
SRR1608166	B	LUAD	-37.3911	8.08881	3.68331
SRR1608172	B	LUAD	-33.7236	7.21952	4.45011
SRR1608175	B	LUAD	-37.3653	10.7041	4.21809
SRR1608183	B	LUAD	-29.047	2.99965	1.51039
SRR1608192	B	LUAD	-30.385	4.64096	1.7421
SRR1608194	B	LUAD	-35.3017	9.03273	3.90089
SRR1608197	B	LUAD	-23.8416	0.25606	0.830814
SRR1608201	B	LUAD	-36.2866	8.718	5.18338
SRR1608203	B	LUAD	-26.068	4.19482	3.96663
SRR1608204	B	LUAD	-20.6384	0.00903133	0.898812
SRR1608207	B	LUAD	-40.9752	16.9466	8.07313
SRR1608208	B	LUAD	-31.0107	6.81604	5.13957
SRR1608132	B	LUAD	-37.7734	9.51556	6.2552
SRR1608133	B	LUAD	-43.4955	18.3051	9.26181
SRR1608153	B	LUAD	-8.83579	-14.5214	-6.35268
SRR1608159	B	LUAD	-38.4818	13.8622	6.52213
SRR1608162	B	LUAD	-36.3104	8.34739	3.94366
SRR1608168	B	LUAD	-37.0015	10.1589	2.90248
SRR1608178	B	LUAD	-36.7052	10.0163	5.31189
SRR1608184	B	LUAD	-37.2651	8.63722	3.7157
SRR1608186	B	LUAD	-36.7458	8.96566	3.15297
SRR1608206	B	LUAD	-26.9383	4.6502	4.53454
SRR1608128	B	LUAD	-34.7913	7.37849	2.99368
SRR1608150	B	LUAD	-35.3162	8.05548	3.87139
SRR1608198	B	LUAD	-29.3446	4.84712	3.01681
SRR493966	C	LUAD	19.7074	-6.32112	-5.29449
SRR493972	C	LUAD	21.4625	-7.12424	-4.4554
SRR493962	C	LUAD	25.6662	-6.06106	-3.30031
SRR493968	C	LUAD	22.3635	-7.05557	-4.74266
SRR493964	C	LUAD	23.72	-6.59611	-3.8873
SRR493970	C	LUAD	25.4315	-5.72829	-0.304873
SRR6757374	D	LUAD	43.9767	12.4529	-8.64088
SRR6757378	D	LUAD	32.394	13.9528	-8.7803
SRR6757386	D	LUAD	38.9846	11.934	-7.12042
SRR6757388	D	LUAD	40.6728	13.5119	-8.53751
SRR6757396	D	LUAD	35.6706	13.6503	-7.97509
SRR6757402	D	LUAD	46.9411	12.4418	-7.56758
SRR6757406	D	LUAD	30.0538	14.1611	-10.8683
SRR6757408	D	LUAD	36.8503	12.6779	-9.51949
SRR6757410	D	LUAD	43.3648	10.7483	-9.61629
SRR6757412	D	LUAD	36.6901	14.595	-9.26095
SRR6757416	D	LUAD	40.6592	11.6692	-10.5347
SRR6757418	D	LUAD	34.6667	13.6526	-9.98186
SRR6757420	D	LUAD	33.5813	14.8103	-9.12233
SRR6757422	D	LUAD	36.7868	12.2441	-11.244
SRR6757424	D	LUAD	32.6549	14.8322	-9.7264
SRR6757430	D	LUAD	34.2717	14.7314	-8.40173
SRR6757432	D	LUAD	32.6353	14.5539	-8.69837
SRR6757438	D	LUAD	39.9867	13.4783	-9.95729
SRR6757452	D	LUAD	38.4753	15.4822	-6.00857
SRR6757458	D	LUAD	40.7636	12.5383	-9.51416
SRR6757460	D	LUAD	42.833	14.7561	-8.73541
SRR6757464	D	LUAD	40.9153	15.1924	-6.56592
SRR6757468	D	LUAD	40.6178	11.6098	-8.13961
SRR6757376	D	LUAD	40.853	13.8841	-7.94618
SRR6757382	D	LUAD	41.2918	11.6317	-9.57484
SRR6757384	D	LUAD	41.7395	12.5854	-9.65474
SRR6757404	D	LUAD	41.3335	13.6932	-9.0575
SRR6757440	D	LUAD	36.4353	16.8862	-8.3634
SRR6757462	D	LUAD	37.4427	12.5471	-9.16707
SRR6757466	D	LUAD	42.6376	15.0947	-5.74292
SRR6757398	D	LUAD	39.3894	12.4415	-9.75193
SRR6757414	D	LUAD	40.9528	12.9778	-8.86736
SRR6757426	D	LUAD	43.5138	13.3323	-10.5943
SRR6757434	D	LUAD	39.8505	13.3453	-5.49331
SRR6757444	D	LUAD	41.7545	14.4972	-9.65926
SRR6757394	D	LUAD	28.238	13.677	-7.07168
SRR6757380	D	LUAD	34.6856	15.2215	-9.02694
SRR6757390	D	LUAD	42.5451	10.8378	-10.0911
SRR6757392	D	LUAD	43.5341	12.5326	-7.98994
SRR6757400	D	LUAD	41.1299	13.7968	-8.24466
SRR6757428	D	LUAD	41.2074	14.1654	-9.2069
SRR6757436	D	LUAD	39.5654	15.8493	-8.60579
SRR6757442	D	LUAD	38.5357	12.8964	-8.33764
SRR6757446	D	LUAD	36.963	13.9244	-10.6084
SRR6757448	D	LUAD	33.6963	15.394	-8.46959
SRR6757450	D	LUAD	33.8369	14.2278	-8.77897
SRR6757454	D	LUAD	41.7608	13.0391	-9.04263
SRR6757456	D	LUAD	42.2287	14.5439	-8.14127
X3831B	E	LUAD	37.4282	-2.74332	31.6342
X4081C	E	LUAD	40.7671	-5.56177	34.2327
X4111C	E	LUAD	42.7804	-5.98624	31.8483
X4121C	E	LUAD	43.1034	-5.94056	32.7343
X4141C	E	LUAD	43.7653	-6.89564	33.8646
X4161C	E	LUAD	35.8806	-4.46801	32.4055
X4171C	E	LUAD	37.7496	-7.33667	33.1277
X4191C	E	LUAD	44.7581	-5.94795	32.89
X4221C	E	LUAD	45.3542	-8.28912	33.3333
X4261C	E	LUAD	44.6715	-8.70504	31.5207
X4331C	E	LUAD	42.1059	-8.44154	30.8911
X4531C	E	LUAD	44.3109	-6.76749	32.4762
X4661C	E	LUAD	41.8118	-7.75381	33.3416
X4721C	E	LUAD	41.8879	-4.68127	34.2099
X4731C	E	LUAD	44.8478	-7.36325	31.829
X4741C	E	LUAD	33.2581	-3.77522	30.5922
X4751C	E	LUAD	41.8096	-4.40065	34.6468
X4781C	E	LUAD	40.0268	-4.8809	33.2546
X4801C	E	LUAD	39.8792	-4.04681	33.8315
SRR3703131	A	Normal	-11.6754	-19.1057	-8.89561
SRR3703132	A	Normal	-7.58164	-21.0469	-9.65226
SRR3703134	A	Normal	4.06356	-24.8984	-10.6345
SRR3703138	A	Normal	-5.91635	-20.9611	-8.76855
SRR3703111	A	Normal	10.2482	-27.5015	-13.4703
SRR3703112	A	Normal	18.9227	-32.2704	-13.7618
SRR3703114	A	Normal	9.16134	-26.5643	-9.75226
SRR3703115	A	Normal	10.4744	-28.2839	-12.836
SRR3703116	A	Normal	9.27328	-26.6667	-11.6187
SRR3703117	A	Normal	13.923	-27.7152	-13.0867
SRR3703140	A	Normal	-4.00997	-21.5769	-7.35188
SRR3703130	A	Normal	3.4236	-27.4201	-11.2686
SRR3703133	A	Normal	5.61446	-26.3675	-10.6621
SRR3703135	A	Normal	-16.1571	-14.8747	-7.8818
SRR3703137	A	Normal	-1.95776	-24.0772	-10.4763
SRR3703139	A	Normal	1.34774	-23.8048	-10.4394
SRR3703141	A	Normal	-2.04765	-22.2269	-10.5178
SRR3703142	A	Normal	-20.5676	-10.9467	-4.95474
SRR3703144	A	Normal	11.6185	-25.1951	-11.9491
SRR3703146	A	Normal	13.3926	-28.2325	-11.4305
SRR3703129	A	Normal	15.3814	-26.3198	-7.88509
SRR3703136	A	Normal	-5.17962	-22.6424	-11.9103
SRR3703143	A	Normal	2.87822	-25.1471	-9.51767
SRR3703113	A	Normal	9.51006	-25.7994	-11.527
SRR3703145	A	Normal	13.4596	-28.1224	-14.2111
SRR3703128	A	Normal	0.445893	-24.0997	-9.11587
SRR3703120	A	Normal	3.43248	-21.859	-9.60009
SRR3703119	A	Normal	7.33994	-23.1402	-12.5096
SRR3703122	A	Normal	7.61781	-25.6703	-11.7982
SRR3703123	A	Normal	5.54697	-24.8291	-12.0374
SRR3703125	A	Normal	-25.8169	-1.43597	0.125369
SRR3703126	A	Normal	8.57966	-28.6888	-13.2168
SRR3703127	A	Normal	11.3102	-27.4953	-13.0517
SRR1608215	B	Normal	-22.3064	-3.35924	-0.502854
SRR1608216	B	Normal	-25.9705	-2.25724	-1.10051
SRR1608217	B	Normal	-27.098	-1.83166	-1.64964
SRR1608218	B	Normal	-22.2579	-2.74769	-0.322811
SRR1608219	B	Normal	-22.2857	-3.0039	-1.15109
SRR1608220	B	Normal	-25.8004	-1.59963	-0.944097
SRR1608221	B	Normal	-25.2354	-1.78508	-1.10485
SRR1608222	B	Normal	-32.1553	-0.603962	-3.09726
SRR1608223	B	Normal	-33.2552	2.13988	1.37505
SRR1608224	B	Normal	-30.9772	1.78962	-0.128192
SRR1608225	B	Normal	-4.78796	-24.6625	-11.9863
SRR1608226	B	Normal	0.493985	-23.6386	-10.6184
SRR1608227	B	Normal	3.42982	-24.8451	-11.0185
SRR1608228	B	Normal	1.47705	-25.0557	-12.5365
SRR1608229	B	Normal	-14.3299	-17.443	-9.0562
SRR1608230	B	Normal	-41.8152	12.9797	5.99759
SRR1608231	B	Normal	-38.9356	8.23024	3.45428
SRR1608232	B	Normal	-31.6722	1.51759	-0.196856
SRR1608233	B	Normal	-37.5456	7.30091	3.74399
SRR1608234	B	Normal	-39.6598	10.0963	3.93719
SRR1608235	B	Normal	5.35854	-25.8909	-12.1776
SRR1608236	B	Normal	-26.9762	-0.0450991	0.950851
SRR1608237	B	Normal	-30.8214	0.111436	-0.301181
SRR1608238	B	Normal	-47.5438	22.6975	13.0723
SRR1608239	B	Normal	-38.2519	8.14514	3.72952
SRR1608240	B	Normal	-36.8789	7.96254	4.1294
SRR1608241	B	Normal	4.97526	-26.5566	-10.6267
SRR1608242	B	Normal	10.0085	-28.3706	-11.4431
SRR1608243	B	Normal	2.02192	-24.0679	-10.4999
SRR1608244	B	Normal	-30.6392	-0.163498	-0.502224
SRR1608245	B	Normal	-31.7503	2.57228	1.04544
SRR1608246	B	Normal	-35.1934	5.54619	2.86234
SRR1608247	B	Normal	-33.5493	4.54361	1.77176
SRR1608248	B	Normal	-34.7997	4.11248	2.57773
SRR1608249	B	Normal	-38.9009	9.2294	2.41129
SRR1608250	B	Normal	-28.5204	1.21743	0.668567
SRR1608251	B	Normal	6.21918	-26.3812	-10.5955
SRR1608252	B	Normal	-33.0008	1.25312	-1.17615
SRR1608253	B	Normal	-30.3216	1.48545	1.01728
SRR1608254	B	Normal	-37.1527	5.51826	1.64987
SRR1608255	B	Normal	-29.0202	-1.33144	-0.959394
SRR1608256	B	Normal	-32.4938	1.4999	1.20641
SRR1608257	B	Normal	-36.1339	7.9721	3.37569
SRR1608258	B	Normal	-35.6773	7.72279	3.8096
SRR1608259	B	Normal	-33.3176	2.92331	1.08421
SRR1608260	B	Normal	-36.9748	5.83635	2.12237
SRR1608261	B	Normal	-32.5123	1.32765	-0.938328
SRR1608262	B	Normal	-38.4283	7.8809	3.59095
SRR1608263	B	Normal	-31.404	0.9943	-0.42829
SRR1608264	B	Normal	-32.132	1.25805	-1.06068
SRR1608265	B	Normal	-29.06	-1.91307	-2.72903
SRR1608266	B	Normal	-34.0004	2.6028	0.699233
SRR1608267	B	Normal	-30.0704	-0.688972	-0.628571
SRR1608268	B	Normal	-27.2339	-2.74501	-2.04151
SRR1608269	B	Normal	-31.9587	0.913775	0.142286
SRR1608270	B	Normal	-30.8953	0.332225	-0.203922
SRR1608271	B	Normal	-38.4045	7.17859	1.80729
SRR1608272	B	Normal	-30.2872	-1.06366	-1.49779
SRR1608273	B	Normal	-34.0632	3.21068	0.780689
SRR1608274	B	Normal	-28.9747	-1.05216	-0.49401
SRR1608275	B	Normal	-28.7047	-0.988626	-1.34455
SRR1608276	B	Normal	-34.9295	4.40333	1.50062
SRR1608277	B	Normal	-29.838	-0.347362	-0.416221
SRR1608278	B	Normal	-31.9069	0.106933	-2.12152
SRR1608279	B	Normal	-33.1208	0.188656	-1.52476
SRR1608280	B	Normal	-31.8685	1.44346	-1.05539
SRR1608281	B	Normal	-30.495	-0.202121	-1.75278
SRR1608282	B	Normal	-28.1593	-2.2393	-1.79054
SRR1608283	B	Normal	-30.7354	0.081681	-1.63537
SRR1608284	B	Normal	-29.6486	-0.299673	-1.69231
SRR1608285	B	Normal	-29.0714	-2.57183	-2.94317
SRR1608286	B	Normal	-31.2458	-0.442933	-2.53508
SRR1608287	B	Normal	-29.2873	-1.69189	-1.89868
SRR1608288	B	Normal	-29.3408	-1.73059	-2.76205
SRR1608289	B	Normal	-28.7494	-0.729903	-1.46747
SRR1608290	B	Normal	-30.1502	-1.09968	-1.13631
SRR1608291	B	Normal	-24.3552	-0.248418	1.99768
SRR1608292	B	Normal	-28.9856	0.947556	1.12257
SRR1608293	B	Normal	-30.0503	1.46453	1.39419
SRR1608294	B	Normal	-29.9924	1.58699	0.699215
SRR1608295	B	Normal	-32.6936	-0.0379645	-0.73054
SRR1608296	B	Normal	-29.6217	1.81716	1.27714
SRR1608297	B	Normal	-23.2906	-1.72838	-0.260213
SRR1608298	B	Normal	-21.206	-2.77375	-0.814545
SRR1608300	B	Normal	-19.1114	-3.68041	-1.12277
SRR1608301	B	Normal	-26.3862	-1.21158	-0.816032
SRR1608302	B	Normal	-34.1628	3.61878	1.0294
SRR1608304	B	Normal	-23.7055	-4.2596	-1.22823
SRR1608305	B	Normal	-23.9497	-3.24981	-0.646769
SRR1608306	B	Normal	-24.9326	-2.44682	-0.354852
SRR1608307	B	Normal	-31.9263	-0.605376	-2.32465
SRR1608308	B	Normal	-32.435	1.49647	-0.63128
SRR493961	C	Normal	15.5583	-5.71173	0.320127
SRR493963	C	Normal	24.2278	-8.52217	-2.63855
SRR493965	C	Normal	25.5381	-10.1935	-5.04161
SRR493967	C	Normal	26.1873	-10.0337	-6.37307
SRR493969	C	Normal	23.7552	-9.36369	-6.16968
SRR493971	C	Normal	22.0555	-9.64737	-4.37871
SRR6757373	D	Normal	43.1863	10.3943	-9.0767
SRR6757377	D	Normal	38.8218	9.27694	-10.5791
SRR6757385	D	Normal	35.6389	9.01197	-8.2361
SRR6757387	D	Normal	42.6473	9.54346	-9.09347
SRR6757395	D	Normal	41.5658	11.7528	-9.05868
SRR6757401	D	Normal	39.0677	10.7127	-8.54264
SRR6757405	D	Normal	30.4382	13.5163	-11.0814
SRR6757407	D	Normal	39.0557	10.9714	-9.62546
SRR6757409	D	Normal	38.4816	9.10812	-9.24266
SRR6757411	D	Normal	32.6548	13.353	-9.43814
SRR6757415	D	Normal	39.7408	11.4826	-9.62028
SRR6757417	D	Normal	39.1066	10.2921	-10.4798
SRR6757419	D	Normal	33.3876	11.6826	-9.41468
SRR6757421	D	Normal	33.801	12.7146	-10.0745
SRR6757423	D	Normal	24.333	12.7766	-9.43697
SRR6757429	D	Normal	27.393	11.949	-10.7513
SRR6757431	D	Normal	28.7236	12.5681	-9.83396
SRR6757437	D	Normal	32.5986	12.0266	-10.6422
SRR6757451	D	Normal	23.1784	14.0879	-8.98569
SRR6757457	D	Normal	34.445	11.4601	-10.2585
SRR6757459	D	Normal	40.8425	11.2703	-10.1759
SRR6757463	D	Normal	38.7732	11.8159	-9.71217
SRR6757467	D	Normal	34.6829	10.2317	-9.51412
SRR6757375	D	Normal	35.971	9.99736	-10.551
SRR6757381	D	Normal	38.1649	11.5573	-10.2719
SRR6757383	D	Normal	43.969	9.06261	-10.2513
SRR6757403	D	Normal	36.0257	12.3391	-9.85172
SRR6757439	D	Normal	44.1016	10.9644	-9.46251
SRR6757461	D	Normal	35.0592	10.8175	-9.40073
SRR6757465	D	Normal	42.5382	10.4332	-9.76498
SRR6757397	D	Normal	38.7092	11.9358	-9.61594
SRR6757413	D	Normal	40.4368	9.69305	-9.23448
SRR6757425	D	Normal	34.2012	12.0999	-10.9068
SRR6757433	D	Normal	38.9958	12.1726	-9.28607
SRR6757443	D	Normal	35.4512	13.0945	-9.82305
SRR6757393	D	Normal	34.7739	11.0276	-9.05542
SRR6757379	D	Normal	32.4786	12.2844	-9.68429
SRR6757389	D	Normal	39.2776	9.77482	-11.8684
SRR6757391	D	Normal	39.0969	10.676	-8.67344
SRR6757399	D	Normal	28.6565	13.3983	-10.6944
SRR6757427	D	Normal	30.0707	12.2128	-9.35432
SRR6757435	D	Normal	37.2049	12.1968	-10.5099
SRR6757441	D	Normal	35.6926	12.678	-9.12315
SRR6757445	D	Normal	39.4005	11.3982	-9.71212
SRR6757447	D	Normal	34.9983	13.0652	-10.9063
SRR6757449	D	Normal	36.0235	11.433	-11.2086
SRR6757453	D	Normal	29.778	10.6435	-9.62394
SRR6757455	D	Normal	36.0994	11.1139	-9.99572
X3833C	E	Normal	37.3158	-6.80814	31.5288
X4083C	E	Normal	41.7047	-7.61983	33.0246
X4113C	E	Normal	37.5579	-7.1179	32.2151
X4123C	E	Normal	39.582	-8.16383	31.6378
X4143C	E	Normal	34.1208	-5.59934	31.1062
X4163C	E	Normal	39.2368	-7.66843	33.317
X4173C	E	Normal	36.9995	-7.32934	31.6116
X4193C	E	Normal	41.2668	-7.42858	32.6305
X4223C	E	Normal	43.2886	-7.90697	33.1644
X4263C	E	Normal	41.5674	-7.71397	31.9639
X4333C	E	Normal	33.7067	-6.28692	31.8474
X4533C	E	Normal	36.3282	-6.5194	32.7022
X4663C	E	Normal	38.2239	-6.99886	33.778
X4723C	E	Normal	41.06	-7.95845	33.4726
X4733C	E	Normal	37.2907	-6.89542	31.9554
X4743C	E	Normal	42.6556	-7.40094	33.3775
X4753C	E	Normal	33.8467	-5.69826	32.68
X4783C	E	Normal	36.5439	-6.54531	32.532
X4803C	E	Normal	38.4192	-7.45147	31.6072

## Sheet: Fig1d
Table S11.4 The top three principal components with the highest contribution rates in the PCA analysis of 2178 edited features after batch effect correction.
Library	SampleType	Batch	PC1	PC2	PC3
SRR3703167	A	LUAD	-4.46187	20.6524	0.729496
SRR3703168	A	LUAD	-9.86569	15.1139	1.92125
SRR3703170	A	LUAD	4.80749	19.8888	-1.7635
SRR3703174	A	LUAD	-8.45915	17.5808	6.8565
SRR3703147	A	LUAD	-8.59182	18.968	6.40975
SRR3703151	A	LUAD	-7.83448	10.9278	1.56233
SRR3703152	A	LUAD	-5.05102	18.0505	7.12121
SRR3703176	A	LUAD	1.17737	22.1304	-0.476411
SRR3703166	A	LUAD	0.889892	12.3576	-4.38235
SRR3703169	A	LUAD	-4.10321	18.9906	-2.54074
SRR3703171	A	LUAD	-0.0727064	19.6009	-0.774964
SRR3703173	A	LUAD	1.09863	24.1055	2.10273
SRR3703175	A	LUAD	-3.01684	16.9454	1.66852
SRR3703177	A	LUAD	1.14481	21.5474	-1.00257
SRR3703178	A	LUAD	-6.61529	21.0519	-0.0484706
SRR3703182	A	LUAD	1.43893	18.2908	-0.740659
SRR3703165	A	LUAD	9.09299	15.6164	-0.398203
SRR3703172	A	LUAD	-5.93018	19.882	0.581103
SRR3703179	A	LUAD	-5.49329	22.1563	-0.0909757
SRR3703149	A	LUAD	-11.0889	14.7221	4.96563
SRR3703181	A	LUAD	-6.85372	16.3194	0.8953
SRR3703164	A	LUAD	-5.7937	22.3129	0.421848
SRR3703156	A	LUAD	-11.1731	-0.409146	6.65162
SRR3703155	A	LUAD	-12.3879	13.3421	4.78921
SRR3703158	A	LUAD	-8.60434	9.57727	1.20659
SRR3703159	A	LUAD	-8.89334	11.0639	-3.67014
SRR3703160	A	LUAD	-6.41146	16.2349	-2.99858
SRR3703161	A	LUAD	-8.32759	-0.288478	2.54
SRR3703162	A	LUAD	-10.5691	0.3183	3.03998
SRR3703163	A	LUAD	-8.74724	8.85121	-1.01692
SRR3703154	A	LUAD	-9.7806	12.368	-0.725241
SRR3703157	A	LUAD	-7.4056	0.266954	0.524205
SRR1608121	B	LUAD	3.30273	1.48258	5.0043
SRR1608122	B	LUAD	14.6792	-3.37209	-0.325092
SRR1608123	B	LUAD	12.5537	5.98215	5.74438
SRR1608124	B	LUAD	0.009044	4.8338	5.1801
SRR1608125	B	LUAD	5.17191	-0.576199	0.383299
SRR1608126	B	LUAD	15.0126	4.51747	0.274467
SRR1608127	B	LUAD	10.6947	-0.501097	1.24535
SRR1608131	B	LUAD	33.1024	20.6548	9.84053
SRR1608134	B	LUAD	13.5632	-0.432474	0.474366
SRR1608135	B	LUAD	20.2769	4.87519	5.14195
SRR1608137	B	LUAD	-41.5035	25.5815	-11.2733
SRR1608138	B	LUAD	15.9211	9.85004	4.628
SRR1608139	B	LUAD	-18.5694	17.7219	-5.08286
SRR1608140	B	LUAD	25.4815	10.2833	5.98297
SRR1608141	B	LUAD	22.8851	11.4628	9.89667
SRR1608142	B	LUAD	-35.5952	26.4094	-10.4009
SRR1608144	B	LUAD	-27.7283	31.9777	-9.83435
SRR1608145	B	LUAD	-23.9252	17.1911	-4.37639
SRR1608146	B	LUAD	20.5282	5.37356	4.82127
SRR1608147	B	LUAD	32.0396	16.2293	7.27692
SRR1608149	B	LUAD	29.0039	14.2398	4.51211
SRR1608152	B	LUAD	-33.4876	24.3636	-10.2271
SRR1608154	B	LUAD	-27.2612	13.4239	-8.73039
SRR1608156	B	LUAD	28.4266	10.549	6.64839
SRR1608158	B	LUAD	19.465	2.63445	-1.64304
SRR1608163	B	LUAD	18.2807	12.5648	5.15088
SRR1608164	B	LUAD	18.3488	4.47906	0.674787
SRR1608167	B	LUAD	18.6443	5.9213	3.38565
SRR1608169	B	LUAD	20.5303	4.36717	0.444865
SRR1608170	B	LUAD	17.7934	12.7579	1.28909
SRR1608171	B	LUAD	17.7801	4.83702	1.22048
SRR1608173	B	LUAD	19.7746	6.17961	3.77696
SRR1608174	B	LUAD	11.6148	7.03432	0.74642
SRR1608176	B	LUAD	7.38927	10.7672	4.5578
SRR1608177	B	LUAD	24.6409	9.20937	4.59634
SRR1608179	B	LUAD	17.3818	8.10164	4.6048
SRR1608180	B	LUAD	12.0647	5.58705	0.792502
SRR1608181	B	LUAD	7.46106	7.81677	1.15973
SRR1608182	B	LUAD	20.3954	8.61142	2.99661
SRR1608185	B	LUAD	13.3811	4.50085	1.82795
SRR1608187	B	LUAD	24.8205	5.38652	2.29263
SRR1608188	B	LUAD	17.9558	11.2801	5.70295
SRR1608189	B	LUAD	10.2936	6.67105	2.56676
SRR1608190	B	LUAD	7.03038	2.48735	1.95995
SRR1608191	B	LUAD	8.71144	3.06983	1.21185
SRR1608193	B	LUAD	16.8556	5.91931	4.28779
SRR1608195	B	LUAD	29.0457	11.9577	4.11296
SRR1608196	B	LUAD	15.2464	4.17282	0.157884
SRR1608199	B	LUAD	5.82174	6.5998	3.07446
SRR1608200	B	LUAD	11.024	-0.796637	2.40527
SRR1608202	B	LUAD	11.5599	-3.86592	-1.23044
SRR1608205	B	LUAD	-3.20092	5.16587	-0.0568754
SRR1608209	B	LUAD	3.94115	0.176789	0.754889
SRR1608211	B	LUAD	2.81813	4.77459	5.31171
SRR1608213	B	LUAD	18.0627	11.8456	4.59605
SRR1608214	B	LUAD	20.3984	11.6006	4.22975
SRR1608129	B	LUAD	20.2579	6.62788	1.26834
SRR1608130	B	LUAD	20.0284	12.2519	6.24558
SRR1608136	B	LUAD	-33.4372	28.4882	-8.12684
SRR1608143	B	LUAD	3.63692	23.4718	3.78527
SRR1608148	B	LUAD	26.888	10.3923	3.64998
SRR1608151	B	LUAD	-21.6129	19.8778	-3.70864
SRR1608155	B	LUAD	22.6726	4.51273	6.12623
SRR1608157	B	LUAD	28.9737	14.0945	5.10596
SRR1608160	B	LUAD	18.5862	0.0587038	-2.56195
SRR1608161	B	LUAD	9.93533	9.01404	0.619561
SRR1608165	B	LUAD	16.7091	6.20813	-0.503876
SRR1608166	B	LUAD	22.182	5.4408	0.0710363
SRR1608172	B	LUAD	15.3871	11.284	2.54933
SRR1608175	B	LUAD	23.5925	12.2606	3.66955
SRR1608183	B	LUAD	8.14813	11.6546	0.635474
SRR1608192	B	LUAD	12.0009	3.68247	1.48508
SRR1608194	B	LUAD	18.4439	12.1513	5.3546
SRR1608197	B	LUAD	1.63517	0.871758	-2.39637
SRR1608201	B	LUAD	21.1609	13.4523	5.11233
SRR1608203	B	LUAD	5.92176	7.05212	5.39259
SRR1608204	B	LUAD	-2.72753	4.07507	0.773649
SRR1608207	B	LUAD	26.9344	17.2344	5.62644
SRR1608208	B	LUAD	11.8182	16.5795	7.16133
SRR1608132	B	LUAD	23.7841	6.59143	2.94501
SRR1608133	B	LUAD	31.0389	14.926	8.50174
SRR1608153	B	LUAD	-27.4266	22.9488	-7.22032
SRR1608159	B	LUAD	24.1537	13.7744	6.28605
SRR1608162	B	LUAD	19.9397	8.48693	5.55996
SRR1608168	B	LUAD	17.3929	15.7676	4.35834
SRR1608178	B	LUAD	19.12	12.8288	6.12622
SRR1608184	B	LUAD	20.6027	5.93924	1.83438
SRR1608186	B	LUAD	21.8009	11.8473	4.68527
SRR1608206	B	LUAD	7.37879	5.21275	0.934932
SRR1608128	B	LUAD	19.8379	12.1186	1.92744
SRR1608150	B	LUAD	19.0102	8.5171	2.94595
SRR1608198	B	LUAD	8.78271	1.97854	5.51918
SRR493966	C	LUAD	-1.00844	11.2362	-2.44861
SRR493972	C	LUAD	-5.89203	12.8012	0.385638
SRR493962	C	LUAD	-5.24171	5.89101	12.8735
SRR493968	C	LUAD	-6.20943	5.49905	3.50129
SRR493964	C	LUAD	-5.75007	6.18951	5.81534
SRR493970	C	LUAD	-9.91892	14.0311	8.04677
SRR6757374	D	LUAD	-11.3797	-3.48497	20.4766
SRR6757378	D	LUAD	-2.77893	10.3231	2.57437
SRR6757386	D	LUAD	-11.0714	-0.866382	16.7135
SRR6757388	D	LUAD	-7.9842	0.577144	21.53
SRR6757396	D	LUAD	-9.88093	9.85305	0.360318
SRR6757402	D	LUAD	-16.0355	-12.9932	26.214
SRR6757406	D	LUAD	-3.50495	9.94268	-12.8972
SRR6757408	D	LUAD	-6.4017	-1.97226	11.2923
SRR6757410	D	LUAD	-12.7161	-13.0777	20.1113
SRR6757412	D	LUAD	-6.55864	8.06265	14.4311
SRR6757416	D	LUAD	-9.35512	-9.10831	15.6356
SRR6757418	D	LUAD	-8.69672	11.5819	-8.57188
SRR6757420	D	LUAD	-5.47693	13.9333	-5.02025
SRR6757422	D	LUAD	-4.87242	-2.48388	3.56701
SRR6757424	D	LUAD	-6.4263	20.9922	-13.8395
SRR6757430	D	LUAD	-6.26451	11.9847	-7.91232
SRR6757432	D	LUAD	-3.92237	18.3796	-12.4014
SRR6757438	D	LUAD	-13.8978	6.57175	11.5711
SRR6757452	D	LUAD	-11.7908	38.3334	16.7698
SRR6757458	D	LUAD	-7.43185	-7.35357	17.9283
SRR6757460	D	LUAD	-10.1507	7.38984	24.8059
SRR6757464	D	LUAD	-11.9384	20.227	17.555
SRR6757468	D	LUAD	-7.72374	-9.68619	13.9724
SRR6757376	D	LUAD	-7.58348	5.36961	25.4427
SRR6757382	D	LUAD	-9.39929	-7.27019	19.9949
SRR6757384	D	LUAD	-9.91961	1.05963	23.1819
SRR6757404	D	LUAD	-12.065	-3.05047	18.3401
SRR6757440	D	LUAD	-8.99786	21.8385	7.63002
SRR6757462	D	LUAD	-5.16248	3.67816	14.9648
SRR6757466	D	LUAD	-14.5556	16.7245	23.494
SRR6757398	D	LUAD	-6.23372	-6.48289	23.9722
SRR6757414	D	LUAD	-9.26398	-9.63571	18.6765
SRR6757426	D	LUAD	-9.75729	-1.41756	19.489
SRR6757434	D	LUAD	-9.17764	11.5704	28.1411
SRR6757444	D	LUAD	-13.1374	12.979	15.5892
SRR6757394	D	LUAD	4.12433	8.16318	5.29942
SRR6757380	D	LUAD	-8.50782	25.7475	-10.3856
SRR6757390	D	LUAD	-10.505	-3.2647	25.1258
SRR6757392	D	LUAD	-10.3934	-1.32695	18.6664
SRR6757400	D	LUAD	-10.6123	6.44988	17.5272
SRR6757428	D	LUAD	-11.0601	11.473	15.5071
SRR6757436	D	LUAD	-11.5433	20.2376	6.4599
SRR6757442	D	LUAD	-11.7878	12.8207	19.0632
SRR6757446	D	LUAD	-5.54988	-0.920019	7.70911
SRR6757448	D	LUAD	-5.94778	24.1535	0.12999
SRR6757450	D	LUAD	-4.06425	12.0841	2.65811
SRR6757454	D	LUAD	-12.4414	-3.87778	11.4689
SRR6757456	D	LUAD	-9.09526	11.6602	27.5624
X3831B	E	LUAD	-4.62375	20.7078	16.0255
X4081C	E	LUAD	-6.9863	5.81675	9.68245
X4111C	E	LUAD	-6.76993	-5.54042	14.892
X4121C	E	LUAD	-9.90409	-2.38541	16.7931
X4141C	E	LUAD	-11.2649	-2.37661	15.7459
X4161C	E	LUAD	-5.39636	36.2452	-14.2454
X4171C	E	LUAD	-8.98484	-6.89526	-0.955717
X4191C	E	LUAD	-8.61609	9.38238	15.0465
X4221C	E	LUAD	-11.1749	-9.92301	15.9281
X4261C	E	LUAD	-8.49479	-15.5799	13.2829
X4331C	E	LUAD	-5.9715	-2.04578	19.2966
X4531C	E	LUAD	-11.4019	-8.84229	14.9465
X4661C	E	LUAD	-8.21844	-6.08033	11.3662
X4721C	E	LUAD	-5.91712	13.3109	17.3438
X4731C	E	LUAD	-9.62833	-9.90339	18.2626
X4741C	E	LUAD	-0.586991	30.2658	-10.4859
X4751C	E	LUAD	-10.9976	14.9584	19.6464
X4781C	E	LUAD	-6.71202	11.6773	4.63384
X4801C	E	LUAD	-8.54906	0.930238	23.1561
SRR3703131	A	Normal	3.0837	-10.092	-10.6276
SRR3703132	A	Normal	2.10779	-10.3412	-7.70524
SRR3703134	A	Normal	-5.26072	-12.5839	-6.62344
SRR3703138	A	Normal	-0.862875	-6.51117	-8.53292
SRR3703111	A	Normal	-9.32615	-18.5987	-0.483729
SRR3703112	A	Normal	-7.55793	-21.4343	0.668152
SRR3703114	A	Normal	-8.69543	-15.5779	-2.1318
SRR3703115	A	Normal	-7.36237	-18.5428	-2.01136
SRR3703116	A	Normal	-7.89871	-14.3827	-3.4633
SRR3703117	A	Normal	-7.67283	-19.1552	-0.194192
SRR3703140	A	Normal	-2.05012	-5.50184	-6.24549
SRR3703130	A	Normal	-1.83233	-15.4567	-5.01477
SRR3703133	A	Normal	-5.13189	-14.3917	-4.43432
SRR3703135	A	Normal	2.36223	-3.83179	-8.38147
SRR3703137	A	Normal	0.876866	-12.818	-8.14581
SRR3703139	A	Normal	-4.67047	-9.08993	-7.09474
SRR3703141	A	Normal	-4.16059	-9.48479	-8.33372
SRR3703142	A	Normal	4.94627	-3.68016	-11.8963
SRR3703144	A	Normal	-7.87281	-16.9634	-4.27638
SRR3703146	A	Normal	-7.71332	-18.0103	-0.718814
SRR3703129	A	Normal	-10.0107	-11.5362	0.757965
SRR3703136	A	Normal	-0.478825	-9.71089	-7.60288
SRR3703143	A	Normal	-6.51421	-10.308	-5.82224
SRR3703113	A	Normal	-7.30584	-15.8027	-5.07625
SRR3703145	A	Normal	-8.7012	-20.6811	-2.06857
SRR3703128	A	Normal	-1.81313	-11.0889	-8.48408
SRR3703120	A	Normal	-7.25631	-12.4027	-5.29062
SRR3703119	A	Normal	-8.91598	-14.1416	-4.81358
SRR3703122	A	Normal	-7.85725	-14.7748	-2.73369
SRR3703123	A	Normal	-8.55848	-15.503	-4.50219
SRR3703125	A	Normal	23.6857	-14.191	-2.20642
SRR3703126	A	Normal	-7.199	-17.7412	-1.95405
SRR3703127	A	Normal	-7.49714	-20.5863	-3.96321
SRR1608215	B	Normal	-1.93385	-9.92275	-10.763
SRR1608216	B	Normal	1.29644	-12.232	-10.8978
SRR1608217	B	Normal	2.45086	-13.714	-8.89338
SRR1608218	B	Normal	-2.12999	-7.60359	-8.53271
SRR1608219	B	Normal	-2.51006	-9.5575	-10.2212
SRR1608220	B	Normal	0.994716	-11.9799	-8.18656
SRR1608221	B	Normal	1.05587	-12.4861	-10.187
SRR1608222	B	Normal	7.78018	-11.4455	-11.516
SRR1608223	B	Normal	13.2903	-12.6302	-9.34441
SRR1608224	B	Normal	11.2749	-13.6138	-9.42486
SRR1608225	B	Normal	-30.7788	6.57702	-19.525
SRR1608226	B	Normal	-36.5381	9.71242	-20.5923
SRR1608227	B	Normal	-40.4485	13.2792	-21.2265
SRR1608228	B	Normal	-37.859	9.83018	-22.287
SRR1608229	B	Normal	-21.8801	-1.05243	-16.2027
SRR1608230	B	Normal	25.2937	0.925367	-4.83746
SRR1608231	B	Normal	20.9354	-7.78008	-7.01722
SRR1608232	B	Normal	8.64869	-6.80223	-8.68537
SRR1608233	B	Normal	20.6815	-8.00278	-6.95634
SRR1608234	B	Normal	22.1265	-2.06962	-5.12906
SRR1608235	B	Normal	-41.7729	13.0646	-22.9179
SRR1608236	B	Normal	5.35395	-11.07	-8.96541
SRR1608237	B	Normal	7.54422	-7.57539	-10.6673
SRR1608238	B	Normal	24.392	15.341	-4.44298
SRR1608239	B	Normal	21.0331	-7.85798	-6.6242
SRR1608240	B	Normal	19.1873	-5.48176	-5.53959
SRR1608241	B	Normal	-39.5953	11.8664	-22.5119
SRR1608242	B	Normal	-45.7264	14.3185	-25.3754
SRR1608243	B	Normal	-38.5728	11.1607	-20.7483
SRR1608244	B	Normal	7.10308	-10.9749	-8.60709
SRR1608245	B	Normal	11.0238	-10.5937	-7.20857
SRR1608246	B	Normal	16.8782	-7.84506	-6.28987
SRR1608247	B	Normal	14.2077	-10.7672	-7.59537
SRR1608248	B	Normal	15.5163	-10.3817	-7.8138
SRR1608249	B	Normal	20.2337	-8.32066	-6.2798
SRR1608250	B	Normal	7.3378	-11.0671	-8.62019
SRR1608251	B	Normal	-41.2931	12.7827	-24.7225
SRR1608252	B	Normal	10.8339	-10.1522	-10.7671
SRR1608253	B	Normal	10.3429	-8.6391	-7.34061
SRR1608254	B	Normal	18.257	-5.56858	-5.73494
SRR1608255	B	Normal	5.10535	-8.43258	-9.949
SRR1608256	B	Normal	10.1494	-8.89396	-8.75187
SRR1608257	B	Normal	18.5126	-1.00476	-4.24698
SRR1608258	B	Normal	17.4939	-1.30541	-2.82705
SRR1608259	B	Normal	11.521	-5.34232	-7.47407
SRR1608260	B	Normal	17.0752	-4.83952	-5.60435
SRR1608261	B	Normal	9.55836	-11.1308	-10.6123
SRR1608262	B	Normal	20.4477	-0.902461	-2.95467
SRR1608263	B	Normal	7.58645	-9.74714	-10.8909
SRR1608264	B	Normal	9.29432	-11.3448	-9.86985
SRR1608265	B	Normal	4.84098	-8.1611	-10.3704
SRR1608266	B	Normal	12.8462	-8.59139	-8.97783
SRR1608267	B	Normal	5.55549	-10.4016	-11.1455
SRR1608268	B	Normal	2.13561	-9.74163	-11.4687
SRR1608269	B	Normal	9.37615	-9.28283	-9.45411
SRR1608270	B	Normal	7.88848	-6.18371	-8.49114
SRR1608271	B	Normal	20.0021	-2.04536	-5.52371
SRR1608272	B	Normal	6.04447	-12.2348	-9.81277
SRR1608273	B	Normal	13.0485	-6.15932	-8.22152
SRR1608274	B	Normal	6.68265	-8.66919	-9.90092
SRR1608275	B	Normal	5.16906	-7.10204	-11.1236
SRR1608276	B	Normal	14.4054	-7.8591	-7.84917
SRR1608277	B	Normal	6.73165	-7.85238	-9.86488
SRR1608278	B	Normal	7.75183	-11.8061	-11.5718
SRR1608279	B	Normal	10.5486	-11.0069	-11.8389
SRR1608280	B	Normal	9.41979	-9.71018	-10.7825
SRR1608281	B	Normal	6.5324	-8.20418	-10.3441
SRR1608282	B	Normal	3.63717	-10.466	-11.5418
SRR1608283	B	Normal	7.28918	-10.7168	-10.616
SRR1608284	B	Normal	6.74668	-11.0908	-7.78778
SRR1608285	B	Normal	3.82293	-8.94462	-12.7773
SRR1608286	B	Normal	6.16516	-11.1898	-11.2036
SRR1608287	B	Normal	5.04723	-9.94395	-10.2529
SRR1608288	B	Normal	5.38593	-9.06279	-12.5298
SRR1608289	B	Normal	4.25795	-11.5863	-11.164
SRR1608290	B	Normal	5.59247	-11.946	-10.7078
SRR1608291	B	Normal	1.39017	-8.67344	-5.73934
SRR1608292	B	Normal	5.31066	-12.3656	-6.98504
SRR1608293	B	Normal	8.3275	-9.94485	-4.19988
SRR1608294	B	Normal	6.09236	-10.5984	-5.71288
SRR1608295	B	Normal	8.63394	-11.5743	-9.80375
SRR1608296	B	Normal	7.50777	-7.47314	-7.58054
SRR1608297	B	Normal	-0.718913	-9.44851	-8.19397
SRR1608298	B	Normal	-3.40775	-8.51259	-8.84224
SRR1608300	B	Normal	-5.20396	-6.74189	-8.24707
SRR1608301	B	Normal	2.36316	-10.6396	-8.04573
SRR1608302	B	Normal	11.9868	-7.25053	-8.31033
SRR1608304	B	Normal	-1.49772	-12.1733	-10.7576
SRR1608305	B	Normal	-1.126	-7.40985	-8.16538
SRR1608306	B	Normal	0.150988	-12.4792	-6.20558
SRR1608307	B	Normal	8.80168	-9.47569	-9.8187
SRR1608308	B	Normal	10.1773	-7.42835	-9.94134
SRR493961	C	Normal	-1.00766	8.22075	-11.5517
SRR493963	C	Normal	-6.76155	-14.8797	3.22089
SRR493965	C	Normal	-6.90246	-16.6225	1.49767
SRR493967	C	Normal	-11.182	-15.6109	6.2169
SRR493969	C	Normal	-6.32125	-16.6339	-1.15887
SRR493971	C	Normal	-7.63975	-9.90359	-3.71654
SRR6757373	D	Normal	-10.6782	-19.8726	14.4549
SRR6757377	D	Normal	-7.68214	-20.6505	7.91271
SRR6757385	D	Normal	-4.67405	-15.7497	2.90185
SRR6757387	D	Normal	-11.0543	-12.7101	16.7267
SRR6757395	D	Normal	-12.1577	-16.5668	8.97151
SRR6757401	D	Normal	-9.48971	-19.0743	8.92732
SRR6757405	D	Normal	-3.37603	-4.65301	-7.99311
SRR6757407	D	Normal	-8.42381	-18.2291	9.25349
SRR6757409	D	Normal	-8.23299	-20.4206	10.9995
SRR6757411	D	Normal	-6.24502	-3.49633	-6.19015
SRR6757415	D	Normal	-9.21027	-17.5111	8.56594
SRR6757417	D	Normal	-8.71072	-18.4787	5.90462
SRR6757419	D	Normal	-4.20547	-4.66324	-6.78853
SRR6757421	D	Normal	-3.97052	-3.81548	-2.32983
SRR6757423	D	Normal	-1.2415	15.3471	-23.8364
SRR6757429	D	Normal	-1.15998	6.81055	-20.8919
SRR6757431	D	Normal	-1.41477	2.25379	-16.1185
SRR6757437	D	Normal	-5.07243	-5.97699	-6.45972
SRR6757451	D	Normal	-5.38738	29.046	-31.5785
SRR6757457	D	Normal	-3.76108	-15.9661	1.24203
SRR6757459	D	Normal	-10.5221	-19.9601	10.7845
SRR6757463	D	Normal	-8.83762	-11.2174	3.555
SRR6757467	D	Normal	-2.22843	-17.4907	5.96459
SRR6757375	D	Normal	-3.87397	-21.1136	5.43693
SRR6757381	D	Normal	-10.9599	-11.7052	3.26352
SRR6757383	D	Normal	-13.1316	-22.6724	15.5044
SRR6757403	D	Normal	-7.85762	-14.5019	5.00952
SRR6757439	D	Normal	-14.3931	-18.0538	12.2622
SRR6757461	D	Normal	-4.71081	-15.2401	2.37421
SRR6757465	D	Normal	-12.9548	-17.218	11.9463
SRR6757397	D	Normal	-10.2395	-16.9095	8.13149
SRR6757413	D	Normal	-10.4728	-18.3316	6.68083
SRR6757425	D	Normal	-5.45903	-8.75866	-3.96644
SRR6757433	D	Normal	-9.70618	-20.2138	12.7192
SRR6757443	D	Normal	-6.24594	-8.75935	-1.16797
SRR6757393	D	Normal	-4.22282	-13.7949	2.25674
SRR6757379	D	Normal	-7.21075	1.02504	-12.6887
SRR6757389	D	Normal	-6.68711	-23.589	7.34844
SRR6757391	D	Normal	-10.2529	-16.2873	8.63662
SRR6757399	D	Normal	-1.65104	-1.30026	-11.6442
SRR6757427	D	Normal	-2.45981	6.55615	-17.1704
SRR6757435	D	Normal	-8.55279	-9.50885	-1.609
SRR6757441	D	Normal	-9.10046	-3.18772	-2.53189
SRR6757445	D	Normal	-10.2167	-16.9269	6.41913
SRR6757447	D	Normal	-7.91691	-9.94149	-1.24934
SRR6757449	D	Normal	-6.43498	-15.0725	6.67247
SRR6757453	D	Normal	-3.96969	2.51193	-16.8667
SRR6757455	D	Normal	-4.7052	-16.4863	1.64241
X3833C	E	Normal	-5.31064	-2.03985	-4.93585
X4083C	E	Normal	-4.80225	-17.2543	9.35405
X4113C	E	Normal	-3.02507	-10.6797	2.55556
X4123C	E	Normal	-7.52019	-9.67133	4.20996
X4143C	E	Normal	-1.0802	18.1413	-15.4408
X4163C	E	Normal	-7.5761	-12.3995	7.45433
X4173C	E	Normal	-7.78276	-8.34159	-2.36511
X4193C	E	Normal	-9.6664	-12.5851	4.61699
X4223C	E	Normal	-9.38295	-18.7519	12.018
X4263C	E	Normal	-7.67383	-15.3171	8.01893
X4333C	E	Normal	-2.96266	14.3268	-17.5578
X4533C	E	Normal	-4.21713	1.9845	-10.925
X4663C	E	Normal	-6.92407	-3.71561	0.0280235
X4723C	E	Normal	-6.97979	-20.418	11.025
X4733C	E	Normal	-3.44362	-0.86848	-9.06421
X4743C	E	Normal	-6.58834	-16.9889	13.0688
X4753C	E	Normal	-3.14865	5.59198	-13.5235
X4783C	E	Normal	-3.961	-8.52947	-1.66629
X4803C	E	Normal	-3.85967	-15.5969	2.92143

## Sheet: Fig1e
Table S11.5 The top three principal components with the highest contribution rates in the PCA analysis of 2600 combined features before batch effect correction.
Library	SampleType	Batch	PC1	PC2	PC3
SRR3703167	Tumor	A	-5.42614	-13.7548	-7.9086
SRR3703168	Tumor	A	6.73683	-18.0027	-12.805
SRR3703170	Tumor	A	-21.5806	-6.31312	-3.40302
SRR3703174	Tumor	A	4.0547	-15.9294	-7.29398
SRR3703147	Tumor	A	1.36709	-15.2435	-9.00736
SRR3703151	Tumor	A	-2.3221	-16.5415	-11.5207
SRR3703152	Tumor	A	-6.34073	-12.6479	-7.88029
SRR3703176	Tumor	A	-11.8629	-11.2324	-5.29599
SRR3703166	Tumor	A	-13.0172	-12.3651	-7.56143
SRR3703169	Tumor	A	-7.5399	-13.3366	-7.05741
SRR3703171	Tumor	A	-13.8265	-9.25217	-6.33897
SRR3703173	Tumor	A	-15.3529	-8.06135	-5.18676
SRR3703175	Tumor	A	-5.41452	-13.3453	-7.06542
SRR3703177	Tumor	A	-11.6319	-11.9022	-3.9373
SRR3703178	Tumor	A	-4.73013	-12.7062	-7.49527
SRR3703182	Tumor	A	-19.2084	-7.57707	-6.00646
SRR3703165	Tumor	A	-28.8525	-1.74119	0.760143
SRR3703172	Tumor	A	1.45156	-15.6985	-7.8116
SRR3703179	Tumor	A	-3.46938	-14.0222	-5.95576
SRR3703149	Tumor	A	4.24166	-15.6212	-9.38113
SRR3703181	Tumor	A	0.90439	-15.8308	-9.7135
SRR3703164	Tumor	A	-2.73659	-14.7363	-7.11693
SRR3703156	Tumor	A	13.8926	-22.8744	-14.7436
SRR3703155	Tumor	A	5.37304	-17.3458	-11.8297
SRR3703158	Tumor	A	4.9001	-20.4575	-12.8413
SRR3703159	Tumor	A	-0.0222451	-17.8149	-11.5766
SRR3703160	Tumor	A	-6.02581	-15.3068	-8.74776
SRR3703161	Tumor	A	5.30251	-21.6536	-14.9125
SRR3703162	Tumor	A	9.87828	-21.5663	-14.8024
SRR3703163	Tumor	A	2.39749	-17.8805	-12.8823
SRR3703154	Tumor	A	4.42767	-17.9496	-11.2415
SRR3703157	Tumor	A	3.05593	-20.0877	-14.1452
SRR1608121	Tumor	B	-26.5727	1.22435	3.46622
SRR1608122	Tumor	B	-36.3678	6.25669	4.67688
SRR1608123	Tumor	B	-35.9749	5.12317	4.95888
SRR1608124	Tumor	B	-24.5328	0.898826	1.38203
SRR1608125	Tumor	B	-29.139	2.35491	3.76568
SRR1608126	Tumor	B	-36.179	5.80415	5.52887
SRR1608127	Tumor	B	-32.5268	4.02166	4.90178
SRR1608131	Tumor	B	-50.6033	17.8637	15.6785
SRR1608134	Tumor	B	-34.8132	4.90491	5.16992
SRR1608135	Tumor	B	-40.1079	9.79411	8.64166
SRR1608137	Tumor	B	8.56742	-20.0574	-10.8142
SRR1608138	Tumor	B	-38.3481	7.14778	7.04567
SRR1608139	Tumor	B	-16.2497	-8.01169	-3.62104
SRR1608140	Tumor	B	-43.5557	13.7488	12.0671
SRR1608141	Tumor	B	-41.5152	10.8756	9.9143
SRR1608142	Tumor	B	2.73519	-15.4647	-8.32209
SRR1608144	Tumor	B	-0.894446	-16.0417	-4.20552
SRR1608145	Tumor	B	-11.4418	-11.7543	-7.90996
SRR1608146	Tumor	B	-39.0466	8.3864	9.12959
SRR1608147	Tumor	B	-48.3317	16.4829	14.0188
SRR1608149	Tumor	B	-51.3121	19.307	16.2144
SRR1608152	Tumor	B	-3.57665	-14.2116	-10.1942
SRR1608154	Tumor	B	-9.24423	-14.2948	-11.095
SRR1608156	Tumor	B	-44.7556	13.1475	10.9422
SRR1608158	Tumor	B	-40.7264	8.91632	5.96833
SRR1608163	Tumor	B	-40.8136	9.36913	7.38303
SRR1608164	Tumor	B	-41.109	7.59119	5.67577
SRR1608167	Tumor	B	-39.0057	5.92578	4.28306
SRR1608169	Tumor	B	-42.2186	8.8148	6.47227
SRR1608170	Tumor	B	-38.7883	7.09087	6.76043
SRR1608171	Tumor	B	-38.6179	5.633	4.89115
SRR1608173	Tumor	B	-40.8188	9.42896	6.48193
SRR1608174	Tumor	B	-36.7914	4.68321	2.44177
SRR1608176	Tumor	B	-32.3418	3.8989	4.42043
SRR1608177	Tumor	B	-44.6599	11.2534	6.4416
SRR1608179	Tumor	B	-39.0073	6.6812	4.82668
SRR1608180	Tumor	B	-35.517	4.61001	3.29349
SRR1608181	Tumor	B	-32.5579	3.74455	3.83243
SRR1608182	Tumor	B	-41.2379	7.93791	4.94173
SRR1608185	Tumor	B	-35.7685	5.39242	4.70682
SRR1608187	Tumor	B	-46.016	12.2334	7.02514
SRR1608188	Tumor	B	-38.8235	9.27289	7.18396
SRR1608189	Tumor	B	-34.0973	3.98827	3.93398
SRR1608190	Tumor	B	-32.647	3.14963	1.96084
SRR1608191	Tumor	B	-33.1513	2.59261	2.50598
SRR1608193	Tumor	B	-38.2204	6.55704	5.51086
SRR1608195	Tumor	B	-48.3185	14.3448	11.0384
SRR1608196	Tumor	B	-38.9169	6.45674	4.76201
SRR1608199	Tumor	B	-28.9707	2.26496	2.49518
SRR1608200	Tumor	B	-33.7494	4.12212	3.47831
SRR1608202	Tumor	B	-34.1905	3.73772	3.20926
SRR1608205	Tumor	B	-20.5135	-1.74738	1.81188
SRR1608209	Tumor	B	-27.4952	0.535306	1.77813
SRR1608211	Tumor	B	-27.3861	1.96063	3.04397
SRR1608213	Tumor	B	-39.4921	7.63126	5.58099
SRR1608214	Tumor	B	-39.6498	8.04065	6.08719
SRR1608129	Tumor	B	-37.1889	7.23786	6.57787
SRR1608130	Tumor	B	-39.2292	9.91209	8.90029
SRR1608136	Tumor	B	-1.74448	-14.3037	-8.0971
SRR1608143	Tumor	B	-26.6294	1.13646	6.57843
SRR1608148	Tumor	B	-45.9614	13.4956	10.6401
SRR1608151	Tumor	B	-12.4817	-11.843	-8.38886
SRR1608155	Tumor	B	-40.9589	8.93072	8.29968
SRR1608157	Tumor	B	-48.7862	16.0544	14.3173
SRR1608160	Tumor	B	-40.6468	6.8409	4.73572
SRR1608161	Tumor	B	-33.4531	2.10128	2.60617
SRR1608165	Tumor	B	-38.1172	4.39898	4.93376
SRR1608166	Tumor	B	-42.4123	7.95835	6.27723
SRR1608172	Tumor	B	-37.7237	6.76001	6.45231
SRR1608175	Tumor	B	-42.4025	10.6829	7.16844
SRR1608183	Tumor	B	-31.3857	2.59026	2.99532
SRR1608192	Tumor	B	-34.177	4.63112	3.40346
SRR1608194	Tumor	B	-40.2235	8.75157	6.34009
SRR1608197	Tumor	B	-25.4004	-0.994443	1.1067
SRR1608201	Tumor	B	-41.0214	8.22818	7.09613
SRR1608203	Tumor	B	-27.7664	2.46956	5.17666
SRR1608204	Tumor	B	-21.4419	-1.25043	0.916231
SRR1608207	Tumor	B	-46.7188	16.0886	12.3775
SRR1608208	Tumor	B	-34.5379	6.05582	7.33553
SRR1608132	Tumor	B	-41.7646	8.62106	8.7937
SRR1608133	Tumor	B	-49.6274	17.1932	13.7242
SRR1608153	Tumor	B	-9.01784	-14.2432	-10.8674
SRR1608159	Tumor	B	-43.0102	12.85	9.77926
SRR1608162	Tumor	B	-40.1189	7.20684	6.39981
SRR1608168	Tumor	B	-40.7356	9.8997	5.02774
SRR1608178	Tumor	B	-41.6858	9.24722	7.79465
SRR1608184	Tumor	B	-42.0195	8.42213	5.9474
SRR1608186	Tumor	B	-41.4448	8.76828	5.43192
SRR1608206	Tumor	B	-28.8302	2.92579	5.55648
SRR1608128	Tumor	B	-38.519	6.53555	4.98017
SRR1608150	Tumor	B	-39.9908	7.60239	5.54354
SRR1608198	Tumor	B	-31.988	3.80198	4.01475
SRR493966	Tumor	C	21.1225	-5.60891	-7.06409
SRR493972	Tumor	C	24.1481	-6.55664	-5.77399
SRR493962	Tumor	C	28.9795	-5.70285	-4.44949
SRR493968	Tumor	C	24.1097	-6.25625	-6.69996
SRR493964	Tumor	C	25.125	-5.75629	-6.12113
SRR493970	Tumor	C	28.5545	-6.27235	-1.54385
SRR6757374	Tumor	D	49.0371	15.5157	-6.66705
SRR6757378	Tumor	D	34.0802	17.8375	-6.51815
SRR6757386	Tumor	D	43.0458	14.4948	-5.61207
SRR6757388	Tumor	D	45.7296	16.0896	-7.01846
SRR6757396	Tumor	D	38.1405	16.8058	-5.73071
SRR6757402	Tumor	D	52.1385	14.8622	-5.96691
SRR6757406	Tumor	D	31.5794	18.2084	-8.58181
SRR6757408	Tumor	D	40.9301	15.9477	-7.18528
SRR6757410	Tumor	D	48.2159	13.7605	-8.08499
SRR6757412	Tumor	D	40.4942	17.8275	-6.95963
SRR6757416	Tumor	D	44.7498	15.1925	-8.65288
SRR6757418	Tumor	D	36.4078	17.428	-8.00572
SRR6757420	Tumor	D	35.7415	18.4922	-6.68714
SRR6757422	Tumor	D	39.6276	16.3454	-9.50161
SRR6757424	Tumor	D	35.0572	18.5181	-7.27362
SRR6757430	Tumor	D	36.7494	18.3654	-6.13474
SRR6757432	Tumor	D	34.6943	18.1559	-6.30329
SRR6757438	Tumor	D	42.6061	17.2577	-8.4149
SRR6757452	Tumor	D	44.4108	17.1823	-3.73501
SRR6757458	Tumor	D	45.1808	15.5528	-7.63546
SRR6757460	Tumor	D	48.9061	17.4305	-5.82626
SRR6757464	Tumor	D	45.6961	17.5157	-4.28175
SRR6757468	Tumor	D	45.2721	14.4411	-6.33376
SRR6757376	Tumor	D	46.0011	17.0001	-5.80107
SRR6757382	Tumor	D	46.0973	14.7188	-7.81719
SRR6757384	Tumor	D	46.6833	15.4401	-7.54095
SRR6757404	Tumor	D	45.5269	16.6948	-6.82389
SRR6757440	Tumor	D	38.8498	20.5137	-5.72519
SRR6757462	Tumor	D	41.9437	15.6649	-7.53641
SRR6757466	Tumor	D	47.0047	17.4807	-3.78532
SRR6757398	Tumor	D	43.7609	16.0824	-7.55557
SRR6757414	Tumor	D	45.1629	16.1245	-6.86973
SRR6757426	Tumor	D	48.8306	16.6261	-8.06261
SRR6757434	Tumor	D	45.1385	15.3072	-4.19162
SRR6757444	Tumor	D	45.7289	18.1691	-7.51058
SRR6757394	Tumor	D	32.0047	16.8775	-4.4892
SRR6757380	Tumor	D	37.7011	18.8655	-6.7717
SRR6757390	Tumor	D	48.0219	13.9088	-8.76886
SRR6757392	Tumor	D	48.406	15.3452	-6.03078
SRR6757400	Tumor	D	46.2858	16.8251	-6.40848
SRR6757428	Tumor	D	46.3	17.3029	-6.63824
SRR6757436	Tumor	D	43.7198	18.819	-5.97265
SRR6757442	Tumor	D	42.9071	15.9057	-7.03428
SRR6757446	Tumor	D	40.8416	17.5086	-8.20772
SRR6757448	Tumor	D	36.3957	19.3269	-5.89366
SRR6757450	Tumor	D	36.6512	17.51	-6.52483
SRR6757454	Tumor	D	45.8498	15.9571	-7.04531
SRR6757456	Tumor	D	47.9852	17.1802	-5.66293
3831B	Tumor	E	42.4704	-10.2792	33.1555
4081C	Tumor	E	46.8671	-13.6706	35.3922
4111C	Tumor	E	49.3034	-13.8429	33.1047
4121C	Tumor	E	49.6916	-14.045	33.7972
4141C	Tumor	E	50.2434	-15.0866	34.9023
4161C	Tumor	E	40.7191	-11.8504	33.5726
4171C	Tumor	E	42.5891	-15.1853	34.256
4191C	Tumor	E	51.7204	-13.8256	33.9151
4221C	Tumor	E	52.6215	-16.6125	34.0999
4261C	Tumor	E	51.4298	-16.4292	32.0974
4331C	Tumor	E	49.5497	-16.2332	31.1852
4531C	Tumor	E	50.8513	-14.8259	33.1921
4661C	Tumor	E	48.6771	-15.8623	34.4414
4721C	Tumor	E	48.0941	-12.8957	35.3928
4731C	Tumor	E	51.994	-15.1644	32.5779
4741C	Tumor	E	37.1764	-10.1853	32.1457
4751C	Tumor	E	47.939	-12.6699	36.1819
4781C	Tumor	E	46.0005	-12.5189	34.5561
4801C	Tumor	E	45.728	-12.394	35.4582
SRR3703131	Normal	A	-12.7567	-18.1414	-13.4357
SRR3703132	Normal	A	-8.50372	-19.6684	-15.0688
SRR3703134	Normal	A	4.59102	-23.7344	-16.7417
SRR3703138	Normal	A	-6.50802	-19.8193	-13.9696
SRR3703111	Normal	A	11.8189	-26.0699	-20.4909
SRR3703112	Normal	A	22.672	-31.9216	-22.4388
SRR3703114	Normal	A	10.4799	-25.9402	-16.4059
SRR3703115	Normal	A	12.0641	-27.2874	-20.0183
SRR3703116	Normal	A	10.7214	-25.9098	-18.5147
SRR3703117	Normal	A	15.8448	-26.8527	-20.4197
SRR3703140	Normal	A	-3.51231	-21.2765	-12.4851
SRR3703130	Normal	A	4.88564	-26.6458	-18.0644
SRR3703133	Normal	A	6.59968	-25.4392	-17.3856
SRR3703135	Normal	A	-18.4438	-13.5354	-11.7161
SRR3703137	Normal	A	-1.7153	-23.0539	-16.5063
SRR3703139	Normal	A	2.27227	-23.0927	-16.2446
SRR3703141	Normal	A	-2.40192	-20.7208	-15.7395
SRR3703142	Normal	A	-23.5588	-9.9288	-7.67298
SRR3703144	Normal	A	12.0167	-23.6468	-18.5253
SRR3703146	Normal	A	15.9637	-27.9032	-18.742
SRR3703129	Normal	A	19.1374	-27.1055	-14.0192
SRR3703136	Normal	A	-5.89568	-20.8641	-17.5612
SRR3703143	Normal	A	3.41245	-24.2206	-15.838
SRR3703113	Normal	A	10.1188	-24.4181	-18.0749
SRR3703145	Normal	A	15.3127	-27.0513	-21.478
SRR3703128	Normal	A	0.411392	-22.9884	-14.8584
SRR3703120	Normal	A	2.94024	-20.4528	-15.1392
SRR3703119	Normal	A	7.60966	-21.6626	-18.6231
SRR3703122	Normal	A	8.06175	-24.1429	-18.402
SRR3703123	Normal	A	5.61236	-23.0342	-18.471
SRR3703125	Normal	A	-27.0655	-2.65055	-0.162109
SRR3703126	Normal	A	10.181	-27.6059	-20.5649
SRR3703127	Normal	A	12.3636	-26.0293	-20.1278
SRR1608215	Normal	B	-23.3152	-4.59992	-1.16377
SRR1608216	Normal	B	-28.087	-2.71919	-1.45131
SRR1608217	Normal	B	-29.712	-1.91824	-2.14486
SRR1608218	Normal	B	-23.5534	-3.78228	-0.944008
SRR1608219	Normal	B	-23.6058	-3.98435	-1.84154
SRR1608220	Normal	B	-28.044	-2.27785	-1.3306
SRR1608221	Normal	B	-27.2332	-2.08118	-1.66411
SRR1608222	Normal	B	-36.2656	0.224582	-3.05548
SRR1608223	Normal	B	-36.4765	1.72706	2.00029
SRR1608224	Normal	B	-33.7109	1.14292	0.416199
SRR1608225	Normal	B	-4.79655	-23.205	-18.1809
SRR1608226	Normal	B	0.50366	-22.3337	-16.5948
SRR1608227	Normal	B	4.1997	-23.8143	-17.3282
SRR1608228	Normal	B	1.50304	-23.4519	-19.1623
SRR1608229	Normal	B	-16.2457	-15.7243	-13.4292
SRR1608230	Normal	B	-47.5813	12.1593	9.16125
SRR1608231	Normal	B	-44.2712	8.04833	5.23453
SRR1608232	Normal	B	-35.5301	1.72131	0.605527
SRR1608233	Normal	B	-41.7552	6.38589	5.44534
SRR1608234	Normal	B	-45.2345	10.0603	6.36712
SRR1608235	Normal	B	6.41649	-24.5976	-18.8487
SRR1608236	Normal	B	-29.1078	-1.04589	1.03218
SRR1608237	Normal	B	-34.3604	0.0894936	0.204972
SRR1608238	Normal	B	-55.9928	21.5846	18.2199
SRR1608239	Normal	B	-42.9441	7.51031	5.55003
SRR1608240	Normal	B	-41.35	7.26643	6.48701
SRR1608241	Normal	B	6.25572	-25.8269	-17.4994
SRR1608242	Normal	B	11.8455	-27.9916	-18.6221
SRR1608243	Normal	B	2.82338	-23.0528	-16.3469
SRR1608244	Normal	B	-34.0049	-0.357489	-0.228165
SRR1608245	Normal	B	-34.8315	2.02414	1.61239
SRR1608246	Normal	B	-38.8933	4.68374	4.17578
SRR1608247	Normal	B	-37.5506	4.11539	2.81517
SRR1608248	Normal	B	-38.2631	3.37233	3.51672
SRR1608249	Normal	B	-44.213	8.99808	4.65001
SRR1608250	Normal	B	-31.0851	0.51012	0.770486
SRR1608251	Normal	B	7.22346	-25.3801	-17.0826
SRR1608252	Normal	B	-37.2771	1.86085	-0.516912
SRR1608253	Normal	B	-32.8142	0.558973	1.37983
SRR1608254	Normal	B	-41.7899	5.55431	3.33111
SRR1608255	Normal	B	-32.3484	-1.21465	-0.823734
SRR1608256	Normal	B	-36.7536	1.6945	1.84692
SRR1608257	Normal	B	-40.9438	7.76356	5.83442
SRR1608258	Normal	B	-40.0688	7.15131	6.07872
SRR1608259	Normal	B	-37.5427	3.12674	2.48067
SRR1608260	Normal	B	-41.675	5.80934	4.22334
SRR1608261	Normal	B	-36.3517	1.55258	-0.256148
SRR1608262	Normal	B	-43.4949	7.78479	5.85051
SRR1608263	Normal	B	-35.27	1.15181	0.204405
SRR1608264	Normal	B	-35.9871	1.4651	-0.497071
SRR1608265	Normal	B	-32.2774	-1.57643	-2.60287
SRR1608266	Normal	B	-38.2742	2.51418	1.65291
SRR1608267	Normal	B	-33.6897	-0.547531	-0.67784
SRR1608268	Normal	B	-30.0901	-2.63721	-2.18934
SRR1608269	Normal	B	-35.9181	1.11648	0.738981
SRR1608270	Normal	B	-34.3587	0.169404	0.175966
SRR1608271	Normal	B	-43.8629	7.48346	4.29744
SRR1608272	Normal	B	-33.7158	-0.782482	-1.42419
SRR1608273	Normal	B	-38.5322	3.3693	1.98473
SRR1608274	Normal	B	-32.1799	-1.22182	-0.386615
SRR1608275	Normal	B	-32.2096	-0.637646	-0.97944
SRR1608276	Normal	B	-39.4267	4.63561	2.97504
SRR1608277	Normal	B	-33.3908	-0.0562814	-0.0214907
SRR1608278	Normal	B	-35.9481	0.628597	-1.53638
SRR1608279	Normal	B	-37.1616	0.686201	-1.03279
SRR1608280	Normal	B	-35.7599	1.77988	-0.362569
SRR1608281	Normal	B	-34.1825	0.376792	-1.05497
SRR1608282	Normal	B	-31.4001	-2.0642	-1.71413
SRR1608283	Normal	B	-34.529	0.378662	-1.31227
SRR1608284	Normal	B	-32.9421	-0.0843456	-1.47924
SRR1608285	Normal	B	-32.2474	-2.01969	-2.92459
SRR1608286	Normal	B	-34.8725	-0.0939337	-2.3373
SRR1608287	Normal	B	-32.5406	-1.47223	-1.74747
SRR1608288	Normal	B	-32.9836	-0.984771	-2.79522
SRR1608289	Normal	B	-31.6776	-0.722474	-1.33369
SRR1608290	Normal	B	-33.5266	-1.08999	-1.21329
SRR1608291	Normal	B	-25.8605	-1.65543	2.048
SRR1608292	Normal	B	-31.6474	0.284957	1.17846
SRR1608293	Normal	B	-32.5621	0.725946	1.68043
SRR1608294	Normal	B	-32.9186	0.955838	0.925345
SRR1608295	Normal	B	-36.7077	0.367245	-0.228423
SRR1608296	Normal	B	-32.3946	1.33034	1.72793
SRR1608297	Normal	B	-25.0459	-2.48469	-0.6913
SRR1608298	Normal	B	-22.3116	-3.67253	-1.36462
SRR1608300	Normal	B	-20.0786	-4.48255	-1.67425
SRR1608301	Normal	B	-28.5317	-1.60588	-0.811427
SRR1608302	Normal	B	-38.5255	3.69159	2.20008
SRR1608304	Normal	B	-25.0137	-4.99481	-2.25921
SRR1608305	Normal	B	-25.1053	-4.14951	-1.29463
SRR1608306	Normal	B	-26.5206	-3.35221	-1.21855
SRR1608307	Normal	B	-35.4588	-0.077456	-1.78893
SRR1608308	Normal	B	-36.3577	1.87368	0.22909
SRR493961	Normal	C	16.3852	-5.32683	-0.67419
SRR493963	Normal	C	25.8229	-8.15626	-4.52079
SRR493965	Normal	C	27.3085	-9.49328	-7.63815
SRR493967	Normal	C	28.3423	-9.05736	-9.2697
SRR493969	Normal	C	24.9626	-8.25238	-8.68826
SRR493971	Normal	C	23.7654	-8.78662	-6.84321
SRR6757373	Normal	D	47.7922	13.4617	-7.37954
SRR6757377	Normal	D	43.0647	12.6867	-9.24773
SRR6757385	Normal	D	39.6273	12.0225	-7.16469
SRR6757387	Normal	D	48.4293	12.062	-7.4051
SRR6757395	Normal	D	44.8627	15.0858	-7.54723
SRR6757401	Normal	D	42.455	13.7336	-7.08285
SRR6757405	Normal	D	31.9088	17.6138	-9.05223
SRR6757407	Normal	D	42.6951	14.0809	-7.97604
SRR6757409	Normal	D	42.6992	12.3085	-7.93106
SRR6757411	Normal	D	34.2905	17.2028	-7.69881
SRR6757415	Normal	D	43.2407	14.98	-7.92869
SRR6757417	Normal	D	42.0844	14.178	-8.94819
SRR6757419	Normal	D	35.9448	15.4926	-7.36488
SRR6757421	Normal	D	36.6231	16.5021	-8.0871
SRR6757423	Normal	D	24.9642	16.7869	-7.04589
SRR6757429	Normal	D	28.5703	16.2552	-8.56258
SRR6757431	Normal	D	30.4418	16.3881	-7.76093
SRR6757437	Normal	D	34.2643	16.2602	-8.64878
SRR6757451	Normal	D	23.4393	18.0664	-6.43634
SRR6757457	Normal	D	37.2336	15.0747	-8.38432
SRR6757459	Normal	D	44.5032	14.7939	-8.50191
SRR6757463	Normal	D	41.9952	15.3945	-7.85357
SRR6757467	Normal	D	38.4404	13.5057	-7.91682
SRR6757375	Normal	D	39.5975	13.3976	-8.88571
SRR6757381	Normal	D	40.86	15.485	-8.76851
SRR6757383	Normal	D	48.5701	12.3775	-9.10417
SRR6757403	Normal	D	39.0779	15.6767	-7.98717
SRR6757439	Normal	D	47.4586	14.3737	-8.06831
SRR6757461	Normal	D	38.344	14.0365	-7.98832
SRR6757465	Normal	D	46.1834	13.7476	-8.45439
SRR6757397	Normal	D	41.9568	15.2916	-8.06594
SRR6757413	Normal	D	43.619	12.939	-7.82199
SRR6757425	Normal	D	36.6765	16.0534	-9.00068
SRR6757433	Normal	D	42.587	15.4552	-7.6351
SRR6757443	Normal	D	37.3656	17.0847	-8.12124
SRR6757393	Normal	D	38.1577	14.4604	-7.21943
SRR6757379	Normal	D	33.6817	16.4745	-7.79595
SRR6757389	Normal	D	42.5536	13.6673	-10.8337
SRR6757391	Normal	D	42.7073	13.639	-7.02536
SRR6757399	Normal	D	30.2025	17.797	-8.56646
SRR6757427	Normal	D	32.0006	15.933	-7.30425
SRR6757435	Normal	D	39.9151	15.8588	-8.6096
SRR6757441	Normal	D	37.1981	16.5703	-7.53916
SRR6757445	Normal	D	42.1306	15.0611	-8.43025
SRR6757447	Normal	D	37.1401	17.3452	-9.28168
SRR6757449	Normal	D	40.0471	14.9383	-9.12768
SRR6757453	Normal	D	30.9878	14.262	-7.51563
SRR6757455	Normal	D	38.9633	14.6188	-8.29363
3833C	Normal	E	42.2129	-14.4637	32.839
4083C	Normal	E	47.6127	-15.5854	33.6619
4113C	Normal	E	43.2821	-14.926	33.3899
4123C	Normal	E	45.3758	-15.7337	32.7253
4143C	Normal	E	37.8752	-12.3714	32.6169
4163C	Normal	E	44.5364	-15.584	34.615
4173C	Normal	E	41.4619	-14.8519	32.477
4193C	Normal	E	47.1541	-15.1904	33.731
4223C	Normal	E	49.7126	-15.8171	33.8527
4263C	Normal	E	48.022	-15.4699	32.8056
4333C	Normal	E	38.2527	-13.5418	33.1211
4533C	Normal	E	40.852	-13.9533	33.6746
4663C	Normal	E	43.639	-14.9057	34.8058
4723C	Normal	E	46.9245	-16.0662	34.3136
4733C	Normal	E	42.2259	-14.3059	33.0515
4743C	Normal	E	48.7915	-15.4209	34.4926
4753C	Normal	E	37.8541	-12.9707	33.7473
4783C	Normal	E	41.7956	-14.2304	33.7399
4803C	Normal	E	43.7985	-15.0825	32.6806

## Sheet: Fig1f
Table S11.6 The top three principal components with the highest contribution rates in the PCA analysis of 2600 combined features after batch effect correction.
Library	SampleType	Batch	PC1	PC2	PC3
SRR3703167	Tumor	A	-1.18587	22.5249	6.8835
SRR3703168	Tumor	A	6.19192	21.9254	0.624899
SRR3703170	Tumor	A	-8.97872	18.158	13.8126
SRR3703174	Tumor	A	0.941063	22.9406	-6.20982
SRR3703147	Tumor	A	4.4674	24.7411	0.47909
SRR3703151	Tumor	A	2.97097	12.1491	0.725859
SRR3703152	Tumor	A	-1.81646	23.1063	-2.84008
SRR3703176	Tumor	A	-6.70934	22.1726	10.5013
SRR3703166	Tumor	A	-3.52835	11.2911	13.2275
SRR3703169	Tumor	A	-1.5724	18.7657	8.28574
SRR3703171	Tumor	A	-3.84275	19.7094	11.2181
SRR3703173	Tumor	A	-6.57589	25.98	7.9123
SRR3703175	Tumor	A	-2.52393	19.0326	3.54493
SRR3703177	Tumor	A	-7.76206	21.3251	8.90585
SRR3703178	Tumor	A	0.387261	22.7269	6.45366
SRR3703182	Tumor	A	-5.21864	17.0721	11.4289
SRR3703165	Tumor	A	-14.0738	14.1981	13.1766
SRR3703172	Tumor	A	-0.00300627	22.6306	4.30504
SRR3703179	Tumor	A	-0.426596	25.1323	6.37322
SRR3703149	Tumor	A	7.38809	20.7059	-2.14102
SRR3703181	Tumor	A	1.59425	20.6756	3.86303
SRR3703164	Tumor	A	-0.0540622	23.8796	8.17696
SRR3703156	Tumor	A	9.70304	8.55369	-10.651
SRR3703155	Tumor	A	6.76434	19.0011	-4.02204
SRR3703158	Tumor	A	6.35201	16.2306	-1.09794
SRR3703159	Tumor	A	6.5417	12.3983	6.87524
SRR3703160	Tumor	A	2.89221	16.9539	9.68392
SRR3703161	Tumor	A	6.80027	4.8311	-6.2586
SRR3703162	Tumor	A	10.2264	7.21213	-5.37253
SRR3703163	Tumor	A	6.17336	11.0929	3.10945
SRR3703154	Tumor	A	6.25915	15.1122	3.25188
SRR3703157	Tumor	A	4.82791	4.41698	-2.8592
SRR1608121	Tumor	B	-5.07677	4.49053	-8.83046
SRR1608122	Tumor	B	-15.0783	-5.71125	-3.22047
SRR1608123	Tumor	B	-15.0333	7.11838	-5.95048
SRR1608124	Tumor	B	-2.89084	7.66962	-7.55059
SRR1608125	Tumor	B	-6.34512	-1.66039	-5.2665
SRR1608126	Tumor	B	-17.0788	1.63563	-1.1886
SRR1608127	Tumor	B	-12.4057	-1.33436	-5.44539
SRR1608131	Tumor	B	-42.5847	16.5988	4.01475
SRR1608134	Tumor	B	-15.6259	-3.52648	-3.57634
SRR1608135	Tumor	B	-23.3429	3.18423	-4.80982
SRR1608137	Tumor	B	38.9673	32.3446	14.9834
SRR1608138	Tumor	B	-19.993	9.01328	-2.06146
SRR1608139	Tumor	B	19.2028	23.2939	10.432
SRR1608140	Tumor	B	-30.3638	7.38058	-0.862925
SRR1608141	Tumor	B	-27.1425	11.7631	-4.63155
SRR1608142	Tumor	B	33.5	32.1755	15.0192
SRR1608144	Tumor	B	23.6568	39.9601	18.6347
SRR1608145	Tumor	B	24.0494	24.6713	8.31311
SRR1608146	Tumor	B	-23.4374	3.47494	-5.88453
SRR1608147	Tumor	B	-39.0398	11.3732	1.83882
SRR1608149	Tumor	B	-35.7229	8.48426	2.91207
SRR1608152	Tumor	B	31.868	29.1198	16.4842
SRR1608154	Tumor	B	28.5119	17.8254	12.0877
SRR1608156	Tumor	B	-33.2531	7.55868	-1.64307
SRR1608158	Tumor	B	-20.6645	-2.06503	2.80379
SRR1608163	Tumor	B	-22.5532	11.3208	0.432731
SRR1608164	Tumor	B	-20.5883	1.16259	1.727
SRR1608167	Tumor	B	-20.1111	5.72708	-2.78512
SRR1608169	Tumor	B	-22.3499	1.04571	1.51541
SRR1608170	Tumor	B	-21.899	10.8075	3.18306
SRR1608171	Tumor	B	-19.2385	3.893	-1.05796
SRR1608173	Tumor	B	-21.749	3.60466	-0.343576
SRR1608174	Tumor	B	-13.7417	6.07894	1.2916
SRR1608176	Tumor	B	-10.8083	10.891	-0.798103
SRR1608177	Tumor	B	-27.638	6.33915	0.721373
SRR1608179	Tumor	B	-19.6919	7.58138	-1.64045
SRR1608180	Tumor	B	-14.5049	4.4416	0.905284
SRR1608181	Tumor	B	-10.0089	7.16876	0.160449
SRR1608182	Tumor	B	-23.6359	7.66019	0.905076
SRR1608185	Tumor	B	-15.0914	2.32598	-1.15651
SRR1608187	Tumor	B	-27.2695	1.11901	2.39538
SRR1608188	Tumor	B	-22.367	10.3078	-0.588845
SRR1608189	Tumor	B	-12.9498	7.82405	-2.26811
SRR1608190	Tumor	B	-9.55162	1.85509	-2.30088
SRR1608191	Tumor	B	-10.7986	1.92292	-2.60718
SRR1608193	Tumor	B	-18.9655	5.30281	-2.35344
SRR1608195	Tumor	B	-33.6288	8.11481	4.50644
SRR1608196	Tumor	B	-17.1475	2.03031	1.73949
SRR1608199	Tumor	B	-7.55409	7.98177	-4.48166
SRR1608200	Tumor	B	-11.9293	-1.51318	-6.30761
SRR1608202	Tumor	B	-11.6898	-6.1015	-4.04532
SRR1608205	Tumor	B	0.576047	6.39035	-4.03886
SRR1608209	Tumor	B	-5.15378	0.640938	-5.02585
SRR1608211	Tumor	B	-5.10486	8.31399	-7.88031
SRR1608213	Tumor	B	-21.9374	11.174	-0.951094
SRR1608214	Tumor	B	-23.3194	10.4137	-0.662221
SRR1608129	Tumor	B	-22.638	4.15953	-1.23668
SRR1608130	Tumor	B	-25.3132	10.5884	-1.89249
SRR1608136	Tumor	B	31.0516	35.3556	15.274
SRR1608143	Tumor	B	-9.33734	25.9769	0.788543
SRR1608148	Tumor	B	-32.007	6.72399	1.43349
SRR1608151	Tumor	B	20.7648	26.8223	10.2772
SRR1608155	Tumor	B	-24.485	3.51642	-5.72328
SRR1608157	Tumor	B	-35.4597	8.87932	1.12407
SRR1608160	Tumor	B	-19.3692	-4.13141	2.55465
SRR1608161	Tumor	B	-12.7466	8.67726	-0.962684
SRR1608165	Tumor	B	-19.2356	4.31069	1.70716
SRR1608166	Tumor	B	-24.7397	1.20195	2.76334
SRR1608172	Tumor	B	-18.6968	10.737	1.76736
SRR1608175	Tumor	B	-26.9775	9.17156	2.74561
SRR1608183	Tumor	B	-11.2883	12.1286	-0.143153
SRR1608192	Tumor	B	-13.9268	1.8898	-1.46894
SRR1608194	Tumor	B	-22.3808	11.5441	0.558457
SRR1608197	Tumor	B	-3.13503	0.176163	-2.06705
SRR1608201	Tumor	B	-25.0856	11.4087	0.913016
SRR1608203	Tumor	B	-9.51225	9.57562	-7.19958
SRR1608204	Tumor	B	0.294165	4.92873	-5.29167
SRR1608207	Tumor	B	-33.8403	13.4567	3.41973
SRR1608208	Tumor	B	-17.3324	17.5046	-1.96931
SRR1608132	Tumor	B	-26.7656	3.89987	-1.96608
SRR1608133	Tumor	B	-38.1564	10.6114	0.938522
SRR1608153	Tumor	B	25.7228	29.6823	13.0512
SRR1608159	Tumor	B	-28.8409	11.1942	-1.30978
SRR1608162	Tumor	B	-24.0625	8.84209	-2.22761
SRR1608168	Tumor	B	-21.2908	16.296	0.181568
SRR1608178	Tumor	B	-22.4729	11.7318	0.179683
SRR1608184	Tumor	B	-22.3995	3.5657	1.30875
SRR1608186	Tumor	B	-24.7638	11.0041	0.543939
SRR1608206	Tumor	B	-10.5851	5.10446	-3.13473
SRR1608128	Tumor	B	-22.4666	10.8547	1.14141
SRR1608150	Tumor	B	-21.6352	7.03634	0.956179
SRR1608198	Tumor	B	-11.0056	4.5425	-8.10365
SRR493966	Tumor	C	-1.07744	9.67691	6.49565
SRR493972	Tumor	C	3.54718	11.0695	-5.18526
SRR493962	Tumor	C	3.22058	14.8841	-17.2124
SRR493968	Tumor	C	5.12418	6.92332	-9.40059
SRR493964	Tumor	C	4.68691	10.0707	-1.19793
SRR493970	Tumor	C	5.53812	18.6178	-10.3702
SRR6757374	Tumor	D	8.5402	7.86981	-26.1315
SRR6757378	Tumor	D	0.585011	11.2893	6.39421
SRR6757386	Tumor	D	9.35038	7.77646	-16.9828
SRR6757388	Tumor	D	5.29052	12.8385	-24.0282
SRR6757396	Tumor	D	7.09574	7.68262	-2.0311
SRR6757402	Tumor	D	14.8156	2.89029	-30.8482
SRR6757406	Tumor	D	3.43598	-1.55968	17.7783
SRR6757408	Tumor	D	4.16993	2.17391	-20.3743
SRR6757410	Tumor	D	13.4024	0.0300814	-25.2126
SRR6757412	Tumor	D	1.76855	12.7978	-15.9255
SRR6757416	Tumor	D	9.12128	-0.480024	-19.4861
SRR6757418	Tumor	D	7.70287	6.53326	17.6765
SRR6757420	Tumor	D	3.40422	9.62093	13.8759
SRR6757422	Tumor	D	5.37245	-0.0360151	-0.543329
SRR6757424	Tumor	D	3.53175	8.36782	17.9059
SRR6757430	Tumor	D	5.77206	6.25127	14.861
SRR6757432	Tumor	D	1.6969	9.06642	21.8819
SRR6757438	Tumor	D	11.4478	11.2644	-9.06666
SRR6757452	Tumor	D	3.39663	46.807	-7.26785
SRR6757458	Tumor	D	7.19308	2.15451	-21.1913
SRR6757460	Tumor	D	4.78532	22.1022	-25.4605
SRR6757464	Tumor	D	5.32371	28.0498	-15.7304
SRR6757468	Tumor	D	7.87216	-1.45733	-18.1614
SRR6757376	Tumor	D	4.14275	20.4723	-23.0679
SRR6757382	Tumor	D	9.1205	5.96195	-20.8721
SRR6757384	Tumor	D	7.5057	14.125	-26.9178
SRR6757404	Tumor	D	9.73912	6.12776	-23.9861
SRR6757440	Tumor	D	3.62181	26.3659	6.46319
SRR6757462	Tumor	D	2.97817	13.2142	-14.4466
SRR6757466	Tumor	D	6.91964	26.3055	-24.701
SRR6757398	Tumor	D	5.19443	7.79278	-24.1636
SRR6757414	Tumor	D	8.78668	0.960495	-22.6561
SRR6757426	Tumor	D	8.05447	10.2108	-22.7361
SRR6757434	Tumor	D	4.54501	26.6355	-25.5676
SRR6757444	Tumor	D	7.16329	19.3569	-17.9883
SRR6757394	Tumor	D	-7.08054	8.59402	-4.5134
SRR6757380	Tumor	D	4.92097	15.2754	13.8671
SRR6757390	Tumor	D	8.43404	12.6959	-29.0714
SRR6757392	Tumor	D	8.79572	8.60747	-21.5165
SRR6757400	Tumor	D	7.67645	16.2798	-17.9493
SRR6757428	Tumor	D	7.19126	20.6691	-15.1812
SRR6757436	Tumor	D	6.61988	21.2044	-7.28053
SRR6757442	Tumor	D	7.34783	23.6419	-14.1217
SRR6757446	Tumor	D	6.29119	3.69183	-5.22004
SRR6757448	Tumor	D	1.46595	22.9763	11.6368
SRR6757450	Tumor	D	2.48904	10.7056	3.20409
SRR6757454	Tumor	D	12.1262	1.69641	-15.7281
SRR6757456	Tumor	D	3.62127	25.1787	-28.6158
3831B	Tumor	E	-1.45498	28.9641	-4.29646
4081C	Tumor	E	4.73915	8.29316	-9.32227
4111C	Tumor	E	6.55677	3.86815	-14.6835
4121C	Tumor	E	9.30688	5.65746	-18.5933
4141C	Tumor	E	9.12981	6.03045	-17.6781
4161C	Tumor	E	-1.00785	25.7832	26.9581
4171C	Tumor	E	10.7561	-11.5337	-7.34789
4191C	Tumor	E	5.18506	17.7063	-11.7864
4221C	Tumor	E	12.0402	0.96206	-19.6418
4261C	Tumor	E	10.8837	-6.11021	-16.6502
4331C	Tumor	E	5.46312	9.56014	-23.0018
4531C	Tumor	E	12.2656	-0.0984309	-16.4143
4661C	Tumor	E	8.92344	1.35198	-13.3945
4721C	Tumor	E	-0.304157	20.1343	-14.0926
4731C	Tumor	E	9.60372	2.56804	-20.1134
4741C	Tumor	E	-4.39556	22.695	27.7955
4751C	Tumor	E	6.27119	23.5648	-15.4982
4781C	Tumor	E	5.10281	13.6485	2.53609
4801C	Tumor	E	5.80163	13.0478	-23.4128
SRR3703131	Normal	A	2.037	-15.0508	10.8477
SRR3703132	Normal	A	2.74383	-14.4004	8.02765
SRR3703134	Normal	A	10.9877	-13.1375	3.89079
SRR3703138	Normal	A	4.38278	-9.28135	9.47989
SRR3703111	Normal	A	16.7598	-15.2437	-6.47909
SRR3703112	Normal	A	15.6921	-17.1928	-11.0363
SRR3703114	Normal	A	15.4031	-12.854	-2.34345
SRR3703115	Normal	A	14.6938	-16.8415	-4.50923
SRR3703116	Normal	A	14.6458	-12.4365	-2.68276
SRR3703117	Normal	A	15.6904	-16.2711	-7.20863
SRR3703140	Normal	A	5.38117	-6.21357	7.29518
SRR3703130	Normal	A	8.50239	-16.613	0.236864
SRR3703133	Normal	A	11.1163	-14.479	0.316272
SRR3703135	Normal	A	0.545333	-7.82246	12.6385
SRR3703137	Normal	A	4.67188	-16.2055	5.92827
SRR3703139	Normal	A	9.19434	-8.95604	4.30781
SRR3703141	Normal	A	10.2116	-11.2893	10.0986
SRR3703142	Normal	A	-2.41901	-9.73551	16.2601
SRR3703144	Normal	A	16.4326	-16.5434	0.00943176
SRR3703146	Normal	A	14.7997	-14.8003	-6.85143
SRR3703129	Normal	A	14.0644	-6.10377	-7.39201
SRR3703136	Normal	A	4.87652	-13.1321	6.78905
SRR3703143	Normal	A	11.8546	-10.3728	3.8974
SRR3703113	Normal	A	15.9582	-15.3176	1.25882
SRR3703145	Normal	A	17.7246	-17.809	-5.86361
SRR3703128	Normal	A	7.37498	-13.5903	7.93882
SRR3703120	Normal	A	13.1452	-11.8055	5.83862
SRR3703119	Normal	A	16.4067	-12.6069	1.66423
SRR3703122	Normal	A	14.3957	-12.8278	-1.05346
SRR3703123	Normal	A	15.8458	-14.0658	1.98036
SRR3703125	Normal	A	-24.308	-23.8285	-5.38251
SRR3703126	Normal	A	15.1698	-15.5532	-4.34599
SRR3703127	Normal	A	17.0047	-19.3029	-2.69925
SRR1608215	Normal	B	4.06412	-14.0818	1.03936
SRR1608216	Normal	B	0.636101	-17.1624	1.56292
SRR1608217	Normal	B	-0.109197	-18.6107	-0.889756
SRR1608218	Normal	B	3.59095	-10.6499	0.952886
SRR1608219	Normal	B	4.12507	-14.0564	1.44444
SRR1608220	Normal	B	0.633381	-15.9859	-0.380556
SRR1608221	Normal	B	0.472735	-16.7703	0.413939
SRR1608222	Normal	B	-5.18268	-18.0618	5.3459
SRR1608223	Normal	B	-11.124	-18.4708	1.26692
SRR1608224	Normal	B	-8.65936	-19.2724	0.77252
SRR1608225	Normal	B	33.9629	5.33724	19.0716
SRR1608226	Normal	B	38.9545	8.69762	20.5458
SRR1608227	Normal	B	42.1635	13.0182	21.5063
SRR1608228	Normal	B	40.393	7.58579	22.2751
SRR1608229	Normal	B	27.3141	-1.8923	14.2195
SRR1608230	Normal	B	-25.8119	-8.77047	6.64215
SRR1608231	Normal	B	-19.7909	-16.487	4.77233
SRR1608232	Normal	B	-7.16442	-12.5416	4.26995
SRR1608233	Normal	B	-19.5808	-14.4261	1.95748
SRR1608234	Normal	B	-22.5888	-10.4197	5.60873
SRR1608235	Normal	B	43.3848	12.1935	22.581
SRR1608236	Normal	B	-3.21094	-15.9571	0.64816
SRR1608237	Normal	B	-5.84066	-14.4675	5.84072
SRR1608238	Normal	B	-33.2038	1.54342	15.1748
SRR1608239	Normal	B	-19.7524	-16.0806	2.68958
SRR1608240	Normal	B	-19.4476	-12.7776	2.96448
SRR1608241	Normal	B	41.5659	10.1031	21.9279
SRR1608242	Normal	B	47.123	12.1733	24.9023
SRR1608243	Normal	B	40.9919	10.3121	20.643
SRR1608244	Normal	B	-4.54084	-16.6396	2.57055
SRR1608245	Normal	B	-9.03784	-16.4667	0.376905
SRR1608246	Normal	B	-15.1732	-14.5088	1.57461
SRR1608247	Normal	B	-11.8001	-17.7781	1.8963
SRR1608248	Normal	B	-13.6315	-16.8244	1.38153
SRR1608249	Normal	B	-18.7182	-16.1203	3.7177
SRR1608250	Normal	B	-6.29057	-16.275	0.910197
SRR1608251	Normal	B	43.5224	10.3261	24.103
SRR1608252	Normal	B	-9.04331	-17.1045	5.69254
SRR1608253	Normal	B	-8.84679	-13.2086	-0.657408
SRR1608254	Normal	B	-17.0943	-12.6417	3.8035
SRR1608255	Normal	B	-4.04	-14.4041	3.69415
SRR1608256	Normal	B	-8.61621	-14.9045	4.16089
SRR1608257	Normal	B	-19.2233	-6.90773	4.48168
SRR1608258	Normal	B	-17.5893	-6.83866	1.65524
SRR1608259	Normal	B	-11.4894	-11.6819	4.31691
SRR1608260	Normal	B	-16.201	-11.3288	3.55494
SRR1608261	Normal	B	-6.72489	-17.6902	4.27069
SRR1608262	Normal	B	-20.8817	-7.11446	3.22125
SRR1608263	Normal	B	-5.25401	-16.9229	5.56384
SRR1608264	Normal	B	-7.05057	-17.3602	3.59455
SRR1608265	Normal	B	-3.06579	-13.774	4.37147
SRR1608266	Normal	B	-11.1293	-15.2982	3.87968
SRR1608267	Normal	B	-3.151	-17.4472	5.26075
SRR1608268	Normal	B	-0.36841	-15.782	4.4589
SRR1608269	Normal	B	-7.29169	-16.2369	4.78265
SRR1608270	Normal	B	-6.15272	-11.0818	3.67455
SRR1608271	Normal	B	-20.5847	-9.8872	6.9439
SRR1608272	Normal	B	-3.39503	-18.0147	2.94744
SRR1608273	Normal	B	-12.5028	-13.541	5.46414
SRR1608274	Normal	B	-4.42682	-14.7287	4.14388
SRR1608275	Normal	B	-3.92203	-14.0156	5.62647
SRR1608276	Normal	B	-13.121	-14.9338	4.4848
SRR1608277	Normal	B	-4.84608	-13.68	4.4315
SRR1608278	Normal	B	-4.88933	-18.4807	5.78432
SRR1608279	Normal	B	-7.96212	-18.6512	6.07658
SRR1608280	Normal	B	-7.14374	-16.553	4.93182
SRR1608281	Normal	B	-5.43224	-14.7206	5.4136
SRR1608282	Normal	B	-1.7303	-16.4065	4.94147
SRR1608283	Normal	B	-5.23892	-17.2878	4.74857
SRR1608284	Normal	B	-4.88417	-15.7106	1.12563
SRR1608285	Normal	B	-1.25834	-15.6589	6.51024
SRR1608286	Normal	B	-4.02253	-17.0598	4.21026
SRR1608287	Normal	B	-2.69679	-16.1534	4.01416
SRR1608288	Normal	B	-3.65101	-16.1379	6.34966
SRR1608289	Normal	B	-1.07494	-17.3875	2.94295
SRR1608290	Normal	B	-2.96052	-18.03	3.70658
SRR1608291	Normal	B	-0.39346	-11.6569	-1.6153
SRR1608292	Normal	B	-2.70787	-16.6091	-1.50418
SRR1608293	Normal	B	-6.32578	-13.0279	-3.05091
SRR1608294	Normal	B	-4.14128	-14.5841	-1.73404
SRR1608295	Normal	B	-5.78723	-17.6336	3.91891
SRR1608296	Normal	B	-5.98639	-13.0336	0.876383
SRR1608297	Normal	B	2.54327	-13.1714	-0.0142581
SRR1608298	Normal	B	4.17957	-12.0863	0.160197
SRR1608300	Normal	B	5.85242	-9.994	0.367896
SRR1608301	Normal	B	-0.612474	-14.3075	-0.673467
SRR1608302	Normal	B	-10.8191	-13.9744	4.70696
SRR1608304	Normal	B	3.85627	-16.4748	1.03114
SRR1608305	Normal	B	2.57713	-10.8737	0.112672
SRR1608306	Normal	B	2.39853	-14.9943	-3.28623
SRR1608307	Normal	B	-6.97305	-15.7219	3.92808
SRR1608308	Normal	B	-8.52	-14.2841	5.55972
SRR493961	Normal	C	0.804831	2.31206	24.9198
SRR493963	Normal	C	12.8779	-10.0425	0.179356
SRR493965	Normal	C	12.0551	-13.0008	-3.01551
SRR493967	Normal	C	16.3476	-8.92917	-10.152
SRR493969	Normal	C	12.3056	-14.7775	0.73905
SRR493971	Normal	C	12.1419	-8.66088	4.53217
SRR6757373	Normal	D	13.6327	-10.8601	-20.2093
SRR6757377	Normal	D	11.9904	-14.8581	-12.244
SRR6757385	Normal	D	8.86649	-13.9787	-6.02737
SRR6757387	Normal	D	11.5448	-1.62742	-22.7181
SRR6757395	Normal	D	15.7173	-10.9927	-10.0581
SRR6757401	Normal	D	13.4432	-13.3245	-11.1709
SRR6757405	Normal	D	6.96418	-10.2998	15.2305
SRR6757407	Normal	D	11.621	-11.7755	-11.3493
SRR6757409	Normal	D	12.1151	-13.1112	-16.4343
SRR6757411	Normal	D	8.77856	-6.50015	15.5082
SRR6757415	Normal	D	13.0923	-11.254	-10.0884
SRR6757417	Normal	D	12.6348	-14.706	-6.85744
SRR6757419	Normal	D	7.55614	-8.27715	13.7881
SRR6757421	Normal	D	6.47678	-6.11382	5.94275
SRR6757423	Normal	D	1.77377	0.187313	39.7181
SRR6757429	Normal	D	3.60711	-4.90048	35.1018
SRR6757431	Normal	D	3.27366	-6.37952	27.3276
SRR6757437	Normal	D	8.72429	-9.51397	13.9504
SRR6757451	Normal	D	1.78294	8.14413	48.3262
SRR6757457	Normal	D	8.26552	-15.4698	-0.643103
SRR6757459	Normal	D	13.785	-13.222	-15.415
SRR6757463	Normal	D	11.7895	-8.66534	-3.02342
SRR6757467	Normal	D	5.8047	-13.3344	-8.0199
SRR6757375	Normal	D	8.65735	-17.2029	-9.32861
SRR6757381	Normal	D	15.0257	-7.89809	2.97214
SRR6757383	Normal	D	16.6146	-12.1669	-21.8699
SRR6757403	Normal	D	11.758	-10.7061	-3.842
SRR6757439	Normal	D	18.0379	-10.1563	-14.059
SRR6757461	Normal	D	8.86137	-13.4156	-3.92786
SRR6757465	Normal	D	15.8935	-9.46196	-13.5223
SRR6757397	Normal	D	13.7925	-11.174	-9.15163
SRR6757413	Normal	D	14.7151	-13.887	-8.48425
SRR6757425	Normal	D	9.46377	-11.0596	7.11013
SRR6757433	Normal	D	13.5677	-12.3113	-15.5175
SRR6757443	Normal	D	9.94161	-8.49077	9.15018
SRR6757393	Normal	D	7.73263	-13.0255	-3.71267
SRR6757379	Normal	D	9.97389	-4.33123	27.0178
SRR6757389	Normal	D	11.5971	-18.6932	-12.5926
SRR6757391	Normal	D	13.6065	-10.1464	-9.7978
SRR6757399	Normal	D	4.57006	-7.72237	23.9437
SRR6757427	Normal	D	4.72035	-5.45343	26.6528
SRR6757435	Normal	D	12.0999	-10.5811	4.22885
SRR6757441	Normal	D	12.8387	-2.32038	19.0235
SRR6757445	Normal	D	14.4128	-12.1688	-5.49589
SRR6757447	Normal	D	12.1028	-9.63195	7.96305
SRR6757449	Normal	D	10.4283	-10.9562	-8.01724
SRR6757453	Normal	D	6.07256	-9.32061	23.6518
SRR6757455	Normal	D	9.63273	-14.7667	-0.940198
3833C	Normal	E	7.18208	-7.44552	2.97302
4083C	Normal	E	8.2547	-10.9969	-13.8994
4113C	Normal	E	6.40389	-8.17499	-3.49717
4123C	Normal	E	10.3051	-7.03878	-7.14201
4143C	Normal	E	1.95114	12.5726	35.9165
4163C	Normal	E	9.83206	-9.98388	-13.6173
4173C	Normal	E	10.542	-12.7888	-1.38737
4193C	Normal	E	12.7165	-10.0324	-9.85698
4223C	Normal	E	13.2597	-9.30934	-14.8657
4263C	Normal	E	11.3454	-9.02707	-11.1089
4333C	Normal	E	3.74236	1.27547	24.6902
4533C	Normal	E	6.84577	-6.26797	14.8935
4663C	Normal	E	8.7431	-4.48937	1.94572
4723C	Normal	E	11.3358	-12.9282	-15.6866
4733C	Normal	E	6.25458	-6.13078	13.3175
4743C	Normal	E	8.92931	-8.06337	-15.962
4753C	Normal	E	4.72378	-4.0759	20.0649
4783C	Normal	E	7.4343	-8.21593	4.78522
4803C	Normal	E	7.88148	-13.1467	-5.75867
