# Supplementary material for: Improved lung cancer classification by employing diverse molecular features of microRNAs
Source: Heliyon. 2024 Feb 10;10(4):e26081. doi: 10.1016/j.heliyon.2024.e26081 (PMC10878959; doi:10.1016/j.heliyon.2024.e26081)
Supplement: MMC 12 — The source data of Figure 3. [file mmc12.xlsx]

## Sheet: Fig3a
TableS12.1 FPR and TPR of CFS-BF on AOM Features
B+Filter+IB6_FPR	B+Filter+IB6_TPR	B+Filter+J48_FPR	B+Filter+J48_TPR	B+Filter+RF_FPR	B+Filter+RF_TPR	B+Filter+SMO_FPR	B+Filter+SMO_TPR	B+Filter+NB_FPR	B+Filter+NB_TPR
1	1	1	1	1	1	1	1	1	1
0.974359	1	0.974359	0.975	0.74359	1	0.025641	1	0.974359	1
0.948718	1	0.051282	0.975	0.615385	1	0	0	0.948718	1
0.923077	1	0	0	0.435897	1			0.923077	1
0.897436	1			0.307692	1			0.897436	1
0.871795	1			0.230769	1			0.871795	1
0.846154	1			0.179487	1			0.846154	1
0.820513	1			0.153846	1			0.820513	1
0.794872	1			0.128205	1			0.794872	1
0.769231	1			0.102564	1			0.769231	1
0.74359	1			0.076923	1			0.74359	1
0.717949	1			0.051282	1			0.717949	1
0.692308	1			0.025641	1			0.692308	1
0.666667	1			0	1			0.666667	1
0.641026	1			0	0.975			0.641026	1
0.615385	1			0	0.95			0.615385	1
0.589744	1			0	0.9			0.589744	1
0.564103	1			0	0.85			0.564103	1
0.538462	1			0	0.775			0.538462	1
0.512821	1			0	0.75			0.512821	1
0.487179	1			0	0.725			0.487179	1
0.461538	1			0	0.7			0.461538	1
0.435897	1			0	0.675			0.435897	1
0.410256	1			0	0.6			0.410256	1
0.384615	1			0	0.4			0.384615	1
0.358974	1			0	0.3			0.358974	1
0.333333	1			0	0			0.333333	1
0.307692	1							0.307692	1
0.282051	1							0.282051	1
0.25641	1							0.25641	1
0.230769	1							0.230769	1
0.205128	1							0.205128	1
0.179487	1							0.179487	1
0.153846	1							0.153846	1
0.128205	1							0.128205	1
0.102564	1							0.102564	1
0.102564	0.975							0.076923	1
0.076923	0.975							0.051282	1
0.051282	0.975							0.025641	1
0.025641	0.975							0.025641	0.975
0.025641	0.95							0	0
0	0.95
0	0.925
0	0.9
0	0.875
0	0.85
0	0.825
0	0.8
0	0.775
0	0.75
0	0.725
0	0.7
0	0.675
0	0.65
0	0.625
0	0.6
0	0.575
0	0.55
0	0.525
0	0.5
0	0.475
0	0.45
0	0.425
0	0.4
0	0.375
0	0.35
0	0.325
0	0.3
0	0.275
0	0.25
0	0.225
0	0.2
0	0.175
0	0.15
0	0.125
0	0.1
0	0.075
0	0.05
0	0.025
0	0

## Sheet: Fig3b
TableS12.2 FPR and TPR of CFS-GS on AOM Features
G+Filter+IB6_FPR	G+Filter+IB6_TPR	G+Filter+J48_FPR	G+Filter+J48_TPR	G+Filter+RF_FPR	G+Filter+RF_TPR	G+Filter+SMO_FPR	G+Filter+SMO_TPR	G+Filter+NB_FPR	G+Filter+NB_TPR
1	1	1	1	1	1	1	1	1	1
0.974359	1	0.974359	0.975	0.769231	1	0.025641	1	0.974359	1
0.948718	1	0.051282	0.975	0.564103	1	0	0	0.948718	1
0.923077	1	0	0	0.435897	1			0.923077	1
0.897436	1			0.384615	1			0.897436	1
0.871795	1			0.333333	1			0.871795	1
0.846154	1			0.25641	1			0.846154	1
0.820513	1			0.230769	1			0.820513	1
0.794872	1			0.128205	1			0.794872	1
0.769231	1			0.102564	1			0.769231	1
0.74359	1			0.076923	1			0.74359	1
0.717949	1			0.051282	1			0.717949	1
0.692308	1			0.025641	1			0.692308	1
0.666667	1			0	1			0.666667	1
0.641026	1			0	0.975			0.641026	1
0.615385	1			0	0.95			0.615385	1
0.589744	1			0	0.925			0.589744	1
0.564103	1			0	0.9			0.564103	1
0.538462	1			0	0.85			0.538462	1
0.512821	1			0	0.825			0.512821	1
0.487179	1			0	0.8			0.487179	1
0.461538	1			0	0.75			0.461538	1
0.435897	1			0	0.7			0.435897	1
0.410256	1			0	0.625			0.410256	1
0.384615	1			0	0.575			0.384615	1
0.358974	1			0	0.475			0.358974	1
0.333333	1			0	0.35			0.333333	1
0.307692	1			0	0			0.307692	1
0.282051	1							0.282051	1
0.25641	1							0.25641	1
0.230769	1							0.230769	1
0.205128	1							0.205128	1
0.179487	1							0.179487	1
0.153846	1							0.153846	1
0.128205	1							0.128205	1
0.102564	1							0.102564	1
0.102564	0.975							0.076923	1
0.076923	0.975							0.051282	1
0.051282	0.975							0.025641	1
0.025641	0.975							0.025641	0.975
0.025641	0.95							0	0
0	0.95
0	0.925
0	0.9
0	0.875
0	0.85
0	0.825
0	0.8
0	0.775
0	0.75
0	0.725
0	0.7
0	0.675
0	0.65
0	0.625
0	0.6
0	0.575
0	0.55
0	0.525
0	0.5
0	0.475
0	0.45
0	0.425
0	0.4
0	0.375
0	0.35
0	0.325
0	0.3
0	0.275
0	0.25
0	0.225
0	0.2
0	0.175
0	0.15
0	0.125
0	0.1
0	0.075
0	0.05
0	0.025
0	0

## Sheet: Fig3c
TableS12.3 FPR and TPR of WFS-BF on AOM Features
B+Wrapper+IBK_FPR	B+Wrapper+IBK_TPR	B+Wrapper+J48_FPR	B+Wrapper+J48_TPR	B+Wrapper+RF_FPR	B+Wrapper+RF_TPR	B+Wrapper+SMO_FPR	B+Wrapper+SMO_TPR	B+Wrapper+NB_FPR	B+Wrapper+NB_TPR
1	1	1	1	1	1	1	1	1	1
0.974359	1	0.923077	0.925	0.666667	1	0	0.975	0.974359	1
0.948718	1	0.025641	0.925	0.487179	1	0	0	0.948718	1
0.923077	1	0	0	0.410256	1			0.923077	1
0.897436	1			0.333333	1			0.897436	1
0.871795	1			0.307692	1			0.871795	1
0.846154	1			0.25641	1			0.846154	1
0.820513	1			0.205128	1			0.820513	1
0.794872	1			0.179487	1			0.794872	1
0.769231	1			0.102564	1			0.769231	1
0.74359	1			0.076923	1			0.74359	1
0.717949	1			0.051282	1			0.717949	1
0.692308	1			0.025641	1			0.692308	1
0.666667	1			0	1			0.666667	1
0.641026	1			0	0.975			0.641026	1
0.615385	1			0	0.95			0.615385	1
0.589744	1			0	0.925			0.589744	1
0.564103	1			0	0.9			0.564103	1
0.538462	1			0	0.875			0.538462	1
0.512821	1			0	0.85			0.512821	1
0.487179	1			0	0.825			0.487179	1
0.461538	1			0	0.8			0.461538	1
0.435897	1			0	0.775			0.435897	1
0.410256	1			0	0.75			0.410256	1
0.384615	1			0	0.725			0.384615	1
0.358974	1			0	0.65			0.358974	1
0.333333	1			0	0.6			0.333333	1
0.307692	1			0	0.45			0.307692	1
0.282051	1			0	0			0.282051	1
0.25641	1							0.25641	1
0.230769	1							0.230769	1
0.205128	1							0.205128	1
0.179487	1							0.179487	1
0.153846	1							0.153846	1
0.128205	1							0.128205	1
0.102564	1							0.102564	1
0.076923	1							0.076923	1
0.051282	1							0.051282	1
0.025641	1							0.051282	0.975
0.025641	0.975							0.051282	0.95
0.025641	0.95							0.025641	0.95
0	0.95							0.025641	0.925
0	0.925							0.025641	0.9
0	0.9							0.025641	0.875
0	0.875							0	0.875
0	0.85							0	0.85
0	0.825							0	0.825
0	0.8							0	0.8
0	0.775							0	0.775
0	0.75							0	0.75
0	0.725							0	0.725
0	0.7							0	0.7
0	0.675							0	0.675
0	0.65							0	0.65
0	0.625							0	0.625
0	0.6							0	0.6
0	0.575							0	0
0	0.55
0	0.525
0	0.5
0	0.475
0	0.45
0	0.425
0	0.4
0	0.375
0	0.35
0	0.325
0	0.3
0	0.275
0	0.25
0	0.225
0	0.2
0	0.175
0	0.15
0	0.125
0	0.1
0	0.075
0	0.05
0	0.025
0	0

## Sheet: Fig3d
TableS12.4 FPR and TPR of WFS-GS on AOM Features
G+Wrapper+IBK_FPR	G+Wrapper+IBK_TPR	G+Wrapper+J48_FPR	G+Wrapper+J48_TPR	G+Wrapper+RF_FPR	G+Wrapper+RF_TPR	G+Wrapper+SMO_FPR	G+Wrapper+SMO_TPR	G+Wrapper+NB_FPR	G+Wrapper+NB_TPR
1	1	1	1	1	1	1	1	1	1
0.974359	1	0.923077	0.925	0.666667	1	0	0.975	0.974359	1
0.948718	1	0.025641	0.925	0.487179	1	0	0	0.948718	1
0.923077	1	0	0	0.410256	1			0.923077	1
0.897436	1			0.333333	1			0.897436	1
0.871795	1			0.307692	1			0.871795	1
0.846154	1			0.25641	1			0.846154	1
0.820513	1			0.205128	1			0.820513	1
0.794872	1			0.179487	1			0.794872	1
0.769231	1			0.102564	1			0.769231	1
0.74359	1			0.076923	1			0.74359	1
0.717949	1			0.051282	1			0.717949	1
0.692308	1			0.025641	1			0.692308	1
0.666667	1			0	1			0.666667	1
0.641026	1			0	0.975			0.641026	1
0.615385	1			0	0.95			0.615385	1
0.589744	1			0	0.925			0.589744	1
0.564103	1			0	0.9			0.564103	1
0.538462	1			0	0.875			0.538462	1
0.512821	1			0	0.85			0.512821	1
0.487179	1			0	0.825			0.487179	1
0.461538	1			0	0.8			0.461538	1
0.435897	1			0	0.775			0.435897	1
0.410256	1			0	0.75			0.410256	1
0.384615	1			0	0.725			0.384615	1
0.358974	1			0	0.65			0.358974	1
0.333333	1			0	0.6			0.333333	1
0.307692	1			0	0.45			0.307692	1
0.282051	1			0	0			0.282051	1
0.25641	1							0.25641	1
0.230769	1							0.230769	1
0.205128	1							0.205128	1
0.179487	1							0.179487	1
0.153846	1							0.153846	1
0.128205	1							0.128205	1
0.102564	1							0.102564	1
0.076923	1							0.076923	1
0.051282	1							0.051282	1
0.025641	1							0.051282	0.975
0.025641	0.975							0.051282	0.95
0.025641	0.95							0.025641	0.95
0	0.95							0.025641	0.925
0	0.925							0.025641	0.9
0	0.9							0.025641	0.875
0	0.875							0	0.875
0	0.85							0	0.85
0	0.825							0	0.825
0	0.8							0	0.8
0	0.775							0	0.775
0	0.75							0	0.75
0	0.725							0	0.725
0	0.7							0	0.7
0	0.675							0	0.675
0	0.65							0	0.65
0	0.625							0	0.625
0	0.6							0	0.6
0	0.575							0	0
0	0.55
0	0.525
0	0.5
0	0.475
0	0.45
0	0.425
0	0.4
0	0.375
0	0.35
0	0.325
0	0.3
0	0.275
0	0.25
0	0.225
0	0.2
0	0.175
0	0.15
0	0.125
0	0.1
0	0.075
0	0.05
0	0.025
0	0

## Sheet: Fig3e
TableS12.5 FPR and TPR of DFL on AOM Features
DFL+IBK_FPR	DFL+IBK_TPR	DFL+J48_FPR	DFL+J48_TPR	DFL+RF_FPR	DFL+RF_TPR	DFL+SMO_FPR	DFL+SMO_TPR	DFL+NB_FPR	DFL+NB_TPR
1	1	1	1	1	1	1	1	1	1
0.538462	1	0.102564	0.95	0.230769	0.95	0.076923	0.925	0.955975	1
0.230769	1	0.076923	0.95	0.205128	0.95	0	0	0.930818	1
0.230769	0.95	0.076923	0.925	0.076923	0.95			0.874214	1
0.205128	0.95	0.025641	0.925	0.051282	0.925			0.823899	1
0.076923	0.95	0	0	0	0.925			0.761006	1
0.051282	0.925			0	0.9			0.716981	1
0	0.925			0	0.825			0.660377	1
0	0.85			0	0			0.610063	1
0	0.8							0.553459	1
0	0.725							0.484277	1
0	0.675							0.45283	1
0	0.525							0.440252	1
0	0.375							0.421384	1
0	0							0.415094	1
								0.383648	1
								0.345912	1
								0.339623	1
								0.327044	1
								0.314465	1
								0.264151	1
								0.257862	1
								0.251572	1
								0.245283	1
								0.238994	1
								0.232704	1
								0.226415	1
								0.220126	0.993631
								0.213836	0.993631
								0.207547	0.993631
								0.194969	0.993631
								0.176101	0.993631
								0.163522	0.993631
								0.150943	0.993631
								0.144654	0.993631
								0.132075	0.993631
								0.113208	0.993631
								0.106918	0.993631
								0.09434	0.993631
								0.08805	0.993631
								0.075472	0.993631
								0.069182	0.993631
								0.056604	0.993631
								0.050314	0.993631
								0.044025	0.993631
								0.044025	0.987261
								0.031447	0.987261
								0.025157	0.987261
								0.025157	0.980892
								0.025157	0.974522
								0.025157	0.968153
								0.018868	0.955414
								0.018868	0.942675
								0.018868	0.936306
								0.018868	0.929936
								0.018868	0.917197
								0.018868	0.910828
								0.018868	0.904459
								0.018868	0.898089
								0.018868	0.89172
								0.018868	0.88535
								0.012579	0.88535
								0.012579	0.878981
								0.006289	0.878981
								0.006289	0.872611
								0.006289	0.866242
								0	0.866242
								0	0.859873
								0	0.853503
								0	0.847134
								0	0.840764
								0	0.834395
								0	0.828025
								0	0.821656
								0	0.815287
								0	0.808917
								0	0.802548
								0	0.796178
								0	0.789809
								0	0.783439
								0	0.770701
								0	0.764331
								0	0.745223
								0	0.738854
								0	0.719745
								0	0.707006
								0	0.700637
								0	0.694268
								0	0.687898
								0	0.681529
								0	0.66242
								0	0.656051
								0	0.643312
								0	0.630573
								0	0.617834
								0	0.611465
								0	0.605096
								0	0.598726
								0	0.566879
								0	0.55414
								0	0.547771
								0	0.528662
								0	0.522293
								0	0.509554
								0	0.496815
								0	0.477707
								0	0.471338
								0	0.464968
								0	0.426752
								0	0.394904
								0	0.363057
								0	0.356688
								0	0.33758
								0	0.324841
								0	0.305732
								0	0.280255
								0	0.254777
								0	0.235669
								0	0.216561
								0	0.197452
								0	0.178344
								0	0.146497
								0	0.10828
								0	0.089172
								0	0.070064
								0	0.044586
								0	0.019108
								0	0

## Sheet: Fig3f
TableS12.6 FPR and TPR of CFS-BF on edited Features
B+Filter+IB6_FPR	B+Filter+IB6_TPR	B+Filter+J48_FPR	B+Filter+J48_TPR	B+Filter+RF_FPR	B+Filter+RF_TPR	B+Filter+SMO_FPR	B+Filter+SMO_TPR	B+Filter+NB_FPR	B+Filter+NB_TPR
1	1	1	1	1	1	1	1	1	1
0.974359	1	0.051282	0.95	0.769231	1	0.051282	1	0.846154	1
0.948718	1	0	0	0.666667	1	0	0	0.820513	1
0.923077	1			0.512821	1			0.794872	1
0.897436	1			0.435897	1			0.769231	1
0.871795	1			0.307692	1			0.74359	1
0.846154	1			0.282051	1			0.717949	1
0.820513	1			0.205128	1			0.692308	1
0.794872	1			0.179487	1			0.666667	1
0.769231	1			0.128205	1			0.641026	1
0.74359	1			0.102564	1			0.615385	1
0.717949	1			0.076923	1			0.589744	1
0.692308	1			0.051282	1			0.564103	1
0.666667	1			0.025641	1			0.538462	1
0.641026	1			0	1			0.512821	1
0.615385	1			0	0.975			0.487179	1
0.589744	1			0	0.95			0.461538	1
0.564103	1			0	0.925			0.435897	1
0.538462	1			0	0.9			0.410256	1
0.512821	1			0	0.875			0.384615	1
0.487179	1			0	0.85			0.358974	1
0.461538	1			0	0.825			0.333333	1
0.435897	1			0	0.8			0.307692	1
0.410256	1			0	0.775			0.282051	1
0.384615	1			0	0.725			0.25641	1
0.358974	1			0	0.7			0.230769	1
0.333333	1			0	0.65			0.205128	1
0.307692	1			0	0.625			0.179487	1
0.282051	1			0	0.6			0.153846	1
0.25641	1			0	0.475			0.128205	1
0.230769	1			0	0.375			0.102564	1
0.205128	1			0	0.15			0.076923	1
0.179487	1			0	0			0.051282	1
0.153846	1							0.025641	1
0.128205	1							0.025641	0.975
0.102564	1							0	0
0.076923	1
0.051282	1
0.025641	1
0.025641	0.975
0.025641	0.95
0	0.95
0	0.925
0	0.9
0	0.875
0	0.85
0	0.825
0	0.8
0	0.775
0	0.75
0	0.725
0	0.7
0	0.675
0	0.65
0	0.625
0	0.6
0	0.575
0	0.55
0	0.525
0	0.5
0	0.475
0	0.45
0	0.425
0	0.4
0	0.375
0	0.35
0	0.325
0	0.3
0	0.275
0	0.25
0	0.225
0	0.2
0	0.175
0	0.15
0	0.125
0	0.1
0	0.075
0	0.05
0	0.025
0	0

## Sheet: Fig3g
TableS12.7 FPR and TPR of CFS-GS on edited Features
G+Filter+IB6_FPR	G+Filter+IB6_TPR	G+Filter+J48_FPR	G+Filter+J48_TPR	G+Filter+RF_FPR	G+Filter+RF_TPR	G+Filter+SMO_FPR	G+Filter+SMO_TPR	G+Filter+NB_FPR	G+Filter+NB_TPR
1	1	1	1	1	1	1	1	1	1
0.974359	1	0.051282	0.95	0.769231	1	0.051282	1	0.846154	1
0.948718	1	0	0	0.666667	1	0	0	0.820513	1
0.923077	1			0.512821	1			0.794872	1
0.897436	1			0.435897	1			0.769231	1
0.871795	1			0.307692	1			0.74359	1
0.846154	1			0.282051	1			0.717949	1
0.820513	1			0.205128	1			0.692308	1
0.794872	1			0.179487	1			0.666667	1
0.769231	1			0.128205	1			0.641026	1
0.74359	1			0.102564	1			0.615385	1
0.717949	1			0.076923	1			0.589744	1
0.692308	1			0.051282	1			0.564103	1
0.666667	1			0.025641	1			0.538462	1
0.641026	1			0	1			0.512821	1
0.615385	1			0	0.975			0.487179	1
0.589744	1			0	0.95			0.461538	1
0.564103	1			0	0.925			0.435897	1
0.538462	1			0	0.9			0.410256	1
0.512821	1			0	0.875			0.384615	1
0.487179	1			0	0.85			0.358974	1
0.461538	1			0	0.825			0.333333	1
0.435897	1			0	0.8			0.307692	1
0.410256	1			0	0.775			0.282051	1
0.384615	1			0	0.725			0.25641	1
0.358974	1			0	0.7			0.230769	1
0.333333	1			0	0.65			0.205128	1
0.307692	1			0	0.625			0.179487	1
0.282051	1			0	0.6			0.153846	1
0.25641	1			0	0.475			0.128205	1
0.230769	1			0	0.375			0.102564	1
0.205128	1			0	0.15			0.076923	1
0.179487	1			0	0			0.051282	1
0.153846	1							0.025641	1
0.128205	1							0.025641	0.975
0.102564	1							0	0
0.076923	1
0.051282	1
0.025641	1
0.025641	0.975
0.025641	0.95
0	0.95
0	0.925
0	0.9
0	0.875
0	0.85
0	0.825
0	0.8
0	0.775
0	0.75
0	0.725
0	0.7
0	0.675
0	0.65
0	0.625
0	0.6
0	0.575
0	0.55
0	0.525
0	0.5
0	0.475
0	0.45
0	0.425
0	0.4
0	0.375
0	0.35
0	0.325
0	0.3
0	0.275
0	0.25
0	0.225
0	0.2
0	0.175
0	0.15
0	0.125
0	0.1
0	0.075
0	0.05
0	0.025
0	0

## Sheet: Fig3h
TableS12.8 FPR and TPR of WFS-BF on edited Features
B+Wrapper+IBK_FPR	B+Wrapper+IBK_TPR	B+Wrapper+J48_FPR	B+Wrapper+J48_TPR	B+Wrapper+RF_FPR	B+Wrapper+RF_TPR	B+Wrapper+SMO_FPR	B+Wrapper+SMO_TPR	B+Wrapper+NB_FPR	B+Wrapper+NB_TPR
1	1	1	1	1	1	1	1	1	1
0.974359	1	0.205128	0.975	0.666667	1	0.025641	0.975	0.974359	1
0.948718	1	0.025641	0.95	0.435897	1	0	0	0.948718	1
0.923077	1	0	0	0.307692	1			0.923077	1
0.897436	1			0.230769	1			0.897436	1
0.871795	1			0.205128	1			0.871795	1
0.846154	1			0.179487	1			0.846154	1
0.820513	1			0.153846	1			0.820513	1
0.794872	1			0.128205	1			0.794872	1
0.769231	1			0.076923	1			0.769231	1
0.74359	1			0.051282	1			0.74359	1
0.717949	1			0.025641	1			0.717949	1
0.692308	1			0.025641	0.975			0.692308	1
0.666667	1			0	0.975			0.666667	1
0.641026	1			0	0.95			0.641026	1
0.615385	1			0	0.925			0.615385	1
0.589744	1			0	0.9			0.589744	1
0.564103	1			0	0.875			0.564103	1
0.538462	1			0	0.85			0.538462	1
0.512821	1			0	0.825			0.512821	1
0.487179	1			0	0.8			0.487179	1
0.461538	1			0	0.7			0.461538	1
0.435897	1			0	0.675			0.435897	1
0.410256	1			0	0.6			0.410256	1
0.384615	1			0	0.525			0.384615	1
0.358974	1			0	0.5			0.358974	1
0.333333	1			0	0.475			0.333333	1
0.333333	0.975			0	0.225			0.333333	0.975
0.307692	0.975			0	0			0.307692	0.975
0.282051	0.975							0.282051	0.975
0.25641	0.975							0.25641	0.975
0.230769	0.975							0.230769	0.975
0.205128	0.975							0.205128	0.975
0.179487	0.975							0.179487	0.975
0.153846	0.975							0.153846	0.975
0.153846	0.95							0.128205	0.975
0.128205	0.95							0.128205	0.95
0.102564	0.95							0.102564	0.95
0.076923	0.95							0.076923	0.95
0.076923	0.925							0.051282	0.95
0.076923	0.9							0.051282	0.925
0.051282	0.9							0.051282	0.9
0.051282	0.875							0.025641	0.9
0.051282	0.85							0	0.9
0.051282	0.825							0	0.875
0.051282	0.8							0	0.85
0.051282	0.775							0	0.825
0.051282	0.75							0	0.8
0.051282	0.725							0	0.775
0.025641	0.725							0	0.75
0.025641	0.7							0	0.725
0.025641	0.675							0	0.7
0.025641	0.65							0	0.675
0.025641	0.625							0	0.65
0.025641	0.6							0	0.625
0.025641	0.575							0	0.6
0.025641	0.55							0	0.575
0.025641	0.525							0	0.55
0.025641	0.5							0	0.525
0.025641	0.475							0	0.5
0.025641	0.45							0	0.475
0.025641	0.425							0	0.45
0.025641	0.4							0	0.425
0.025641	0.375							0	0.4
0.025641	0.35							0	0.375
0.025641	0.325							0	0.35
0.025641	0.3							0	0.325
0.025641	0.275							0	0.3
0.025641	0.25							0	0.275
0.025641	0.225							0	0.25
0.025641	0.2							0	0.225
0.025641	0.175							0	0.2
0.025641	0.15							0	0.175
0.025641	0.125							0	0.15
0	0.125							0	0.125
0	0.1							0	0.1
0	0.075							0	0.075
0	0.05							0	0.05
0	0.025							0	0.025
0	0							0	0

## Sheet: Fig3i
TableS12.9 FPR and TPR of WFS-GS on edited Features
G+Wrapper+IBK_FPR	G+Wrapper+IBK_TPR	G+Wrapper+J48_FPR	G+Wrapper+J48_TPR	G+Wrapper+RF_FPR	G+Wrapper+RF_TPR	G+Wrapper+SMO_FPR	G+Wrapper+SMO_TPR	G+Wrapper+NB_FPR	G+Wrapper+NB_TPR
1	1	1	1	1	1	1	1	1	1
0.974359	1	0.205128	0.975	0.512821	1	0.025641	0.95	0.974359	1
0.948718	1	0.025641	0.95	0.410256	1	0	0	0.948718	1
0.923077	1	0	0	0.358974	1			0.923077	1
0.897436	1			0.282051	1			0.897436	1
0.871795	1			0.179487	1			0.871795	1
0.846154	1			0.153846	1			0.846154	1
0.820513	1			0.128205	1			0.820513	1
0.794872	1			0.102564	1			0.794872	1
0.769231	1			0.076923	1			0.769231	1
0.74359	1			0.051282	1			0.74359	1
0.717949	1			0.025641	1			0.717949	1
0.692308	1			0.025641	0.975			0.692308	1
0.666667	1			0.025641	0.95			0.666667	1
0.641026	1			0	0.95			0.641026	1
0.615385	1			0	0.925			0.615385	1
0.589744	1			0	0.9			0.589744	1
0.564103	1			0	0.875			0.564103	1
0.538462	1			0	0.85			0.538462	1
0.512821	1			0	0.825			0.512821	1
0.487179	1			0	0.8			0.487179	1
0.461538	1			0	0.775			0.461538	1
0.435897	1			0	0.75			0.435897	1
0.410256	1			0	0.7			0.410256	1
0.384615	1			0	0.675			0.384615	1
0.358974	1			0	0.6			0.358974	1
0.333333	1			0	0.575			0.333333	1
0.307692	1			0	0.525			0.333333	0.975
0.307692	0.975			0	0.325			0.307692	0.975
0.282051	0.975			0	0			0.282051	0.975
0.25641	0.975							0.25641	0.975
0.230769	0.975							0.230769	0.975
0.205128	0.975							0.205128	0.975
0.179487	0.975							0.179487	0.975
0.153846	0.975							0.153846	0.975
0.128205	0.975							0.128205	0.975
0.102564	0.975							0.128205	0.95
0.076923	0.975							0.102564	0.95
0.076923	0.95							0.076923	0.95
0.076923	0.925							0.076923	0.925
0.076923	0.9							0.051282	0.925
0.076923	0.875							0.051282	0.9
0.051282	0.875							0.051282	0.875
0.025641	0.875							0.025641	0.875
0.025641	0.85							0.025641	0.85
0	0.85							0	0.85
0	0.825							0	0.825
0	0.8							0	0.8
0	0.775							0	0.775
0	0.75							0	0.75
0	0.725							0	0.725
0	0.7							0	0.7
0	0.675							0	0.675
0	0.65							0	0.65
0	0.625							0	0.625
0	0.6							0	0.6
0	0.575							0	0.575
0	0.55							0	0.55
0	0.525							0	0.525
0	0.5							0	0.5
0	0.475							0	0.475
0	0.45							0	0.45
0	0.425							0	0.425
0	0.4							0	0.4
0	0.375							0	0.375
0	0.35							0	0.35
0	0.325							0	0.325
0	0.3							0	0.3
0	0.275							0	0.275
0	0.25							0	0.25
0	0.225							0	0.225
0	0.2							0	0.2
0	0.175							0	0.175
0	0.15							0	0.15
0	0.125							0	0.125
0	0.1							0	0.1
0	0.075							0	0.075
0	0.05							0	0.05
0	0.025							0	0.025
0	0							0	0

## Sheet: Fig3j
TableS12.10 FPR and TPR of DFL on edited Features
DFL+IBK_FPR	DFL+IBK_TPR	DFL+J48_FPR	DFL+J48_TPR	DFL+RF_FPR	DFL+RF_TPR	DFL+SMO_FPR	DFL+SMO_TPR	DFL+NB_FPR	DFL+NB_TPR
1	1	1	1	1	1	1	1	1	1
0.641026	1	0.179487	1	0.230769	1	0.051282	1	0.974843	1
0.307692	1	0.076923	1	0.128205	1	0	0	0.949686	1
0.230769	1	0.051282	1	0.076923	1			0.930818	1
0.128205	1	0.051282	0.95	0.051282	1			0.899371	1
0.076923	1	0.025641	0.075	0.051282	0.975			0.880503	1
0.051282	1	0	0	0.025641	0.95			0.830189	1
0.051282	0.975			0.025641	0.9			0.786164	1
0.025641	0.95			0.025641	0.825			0.742138	1
0.025641	0.875			0	0.825			0.685535	1
0.025641	0.825			0	0			0.654088	1
0	0.825							0.616352	1
0	0.8							0.591195	1
0	0.775							0.540881	1
0	0.55							0.515723	1
0	0.375							0.471698	1
0	0							0.433962	1
								0.396226	1
								0.377358	1
								0.345912	1
								0.295597	1
								0.289308	1
								0.283019	1
								0.27044	1
								0.245283	1
								0.232704	1
								0.226415	1
								0.220126	1
								0.213836	1
								0.207547	1
								0.207547	0.993631
								0.201258	0.993631
								0.188679	0.993631
								0.18239	0.993631
								0.163522	0.993631
								0.157233	0.993631
								0.150943	0.993631
								0.132075	0.993631
								0.125786	0.993631
								0.106918	0.993631
								0.100629	0.993631
								0.09434	0.993631
								0.08805	0.993631
								0.081761	0.993631
								0.081761	0.987261
								0.075472	0.987261
								0.075472	0.980892
								0.075472	0.974522
								0.062893	0.974522
								0.062893	0.968153
								0.056604	0.968153
								0.050314	0.968153
								0.050314	0.961783
								0.050314	0.955414
								0.044025	0.955414
								0.037736	0.955414
								0.031447	0.955414
								0.025157	0.955414
								0.012579	0.955414
								0.006289	0.949045
								0.006289	0.942675
								0.006289	0.936306
								0.006289	0.929936
								0.006289	0.923567
								0.006289	0.917197
								0.006289	0.910828
								0	0.910828
								0	0.904459
								0	0.898089
								0	0.89172
								0	0.878981
								0	0.872611
								0	0.866242
								0	0.859873
								0	0.853503
								0	0.847134
								0	0.840764
								0	0.834395
								0	0.828025
								0	0.821656
								0	0.815287
								0	0.808917
								0	0.802548
								0	0.796178
								0	0.783439
								0	0.77707
								0	0.764331
								0	0.757962
								0	0.751592
								0	0.745223
								0	0.726115
								0	0.700637
								0	0.675159
								0	0.649682
								0	0.643312
								0	0.579618
								0	0.528662
								0	0.490446
								0	0.44586
								0	0.401274
								0	0.375796
								0	0.356688
								0	0.324841
								0	0.286624
								0	0.229299
								0	0.197452
								0	0.171975
								0	0.165605
								0	0.121019
								0	0.095541
								0	0.076433
								0	0.057325
								0	0.025478
								0	0.019108
								0	0

[truncated: 5 more sheets: Fig3k, Fig3l, Fig3m, Fig3n, Fig3o]
