# Supplementary material for: Improved lung cancer classification by employing diverse molecular features of microRNAs
Source: Heliyon. 2024 Feb 10;10(4):e26081. doi: 10.1016/j.heliyon.2024.e26081 (PMC10878959; doi:10.1016/j.heliyon.2024.e26081)
Supplement: MMC 13 — The source data of Figure 4. [file mmc13.xlsx]

## Sheet: Fig4a
Table S13.1 Batch effect corrected and normalized values of the 3 features selected by the DFL algorithm from the 422 AOM features.
ID	SRR3703131	SRR3703132	SRR3703134	SRR3703138	SRR3703111	SRR3703114	SRR3703116	SRR3703117	SRR3703140	SRR3703130	SRR3703133	SRR3703135	SRR3703137	SRR3703139	SRR3703142	SRR3703144	SRR3703146	SRR3703129	SRR3703136	SRR3703113	SRR3703145	SRR3703120	SRR3703119	SRR3703122	SRR3703123	SRR3703125	SRR3703126	SRR1608215	SRR1608216	SRR1608217	SRR1608218	SRR1608219	SRR1608221	SRR1608222	SRR1608223	SRR1608226	SRR1608227	SRR1608228	SRR1608229	SRR1608230	SRR1608231	SRR1608232	SRR1608233	SRR1608234	SRR1608235	SRR1608236	SRR1608237	SRR1608238	SRR1608240
hsa-miR-218-5p	3439.02	2590.65	2104.04	1764.16	2590.65	3157.19	3038.55	3038.55	2386.9	2386.9	2216.04	2590.65	4043.79	2304.41	3038.55	3439.02	2304.41	2698.65	1374.2	2590.65	4043.79	2927.09	2216.04	2015.49	2216.04	5652.14	2481.17	3581.58	2015.49	2481.17	3740.06	4583.42	2104.04	1764.16	947.846	1374.2	2015.49	1274.35	4977.73	3963.18	3439.02	1689.55	4224.16	2015.49	1110.95	3439.02	2807.43	9457.39	3581.58
hsa-miR-183-5p	9457.39	2015.49	2216.04	2481.17	3038.55	2386.9	2927.09	3581.58	1844.86	3362.28	2698.65	1689.55	3439.02	1620.08	2104.04	2481.17	3285.54	1235.64	4043.79	2386.9	2927.09	2015.49	6930.31	3581.58	3285.54	8211.39	4043.79	2386.9	2807.43	2753.04	2807.43	2698.65	2590.65	5652.14	4778.17	1235.64	1190.47	2216.04	1556.41	3285.54	3285.54	3439.02	3439.02	2644.65	1689.55	2386.9	10491	3510.3	1928.85
hsa-miR-6510-3p	0.582278	0.503797	0.182278	0.329114	1.2557	0.291139	0.165823	4.04557	0.239241	4.35696	3.77975	6.11899	4.47595	0.220253	0.76962	4.04557	1.58861	0.303797	2.91139	1.61013	3.13671	0.349367	3.88608	0.211392	4.04557	8.40886	3.77975	0.881013	16.8709	18.7797	42.2608	1.06582	14.6127	36.1519	24.4962	0.322785	2.18228	3.17975	0.663291	4.12658	43.0481	1.66835	39.9342	4.35696	0.202532	1.31899	1.66835	10.8557	2.56962
Class	Normal	Normal	Normal	Normal	Normal	Normal	Normal	Normal	Normal	Normal	Normal	Normal	Normal	Normal	Normal	Normal	Normal	Normal	Normal	Normal	Normal	Normal	Normal	Normal	Normal	Normal	Normal	Normal	Normal	Normal	Normal	Normal	Normal	Normal	Normal	Normal	Normal	Normal	Normal	Normal	Normal	Normal	Normal	Normal	Normal	Normal	Normal	Normal	Normal
splitclass	TRAIN	TRAIN	TRAIN	TRAIN	TRAIN	TRAIN	TRAIN	TRAIN	TRAIN	TRAIN	TRAIN	TRAIN	TRAIN	TRAIN	TRAIN	TRAIN	TRAIN	TRAIN	TRAIN	TRAIN	TRAIN	TRAIN	TRAIN	TRAIN	TRAIN	TRAIN	TRAIN	TRAIN	TRAIN	TRAIN	TRAIN	TRAIN	TRAIN	TRAIN	TRAIN	TRAIN	TRAIN	TRAIN	TRAIN	TRAIN	TRAIN	TRAIN	TRAIN	TRAIN	TRAIN	TRAIN	TRAIN	TRAIN	TRAIN
ID	SRR3703112	SRR3703115	SRR3703141	SRR3703143	SRR3703128	SRR3703127	SRR1608220	SRR1608224	SRR1608225	SRR1608239	SRR1608244	SRR1608249	SRR1608252	SRR1608254	SRR1608259	SRR1608268	SRR1608289	SRR1608291	SRR493969	SRR493971	SRR6757373	SRR6757377	SRR6757385	SRR6757387	SRR6757395	SRR6757401	SRR6757405	SRR6757407	SRR6757409	SRR6757411	SRR6757415	SRR6757417	SRR6757419	SRR6757421	SRR6757423	SRR6757429	SRR6757431	SRR6757437	SRR6757451
hsa-miR-218-5p	2216.04	2698.65	2386.9	3285.54	2216.04	4043.79	2807.43	1319.75	1042.1	4395.77	2216.04	3157.19	2015.49	2260.22	2807.43	3285.54	2590.65	4224.16	2304.41	1844.86	2015.49	4043.79	3581.58	1190.47	2590.65	2698.65	2698.65	2807.43	4224.16	2807.43	2015.49	3157.19	3285.54	2590.65	3581.58	3038.55	3882.57	2698.65	3285.54
hsa-miR-183-5p	15619.6	2481.17	1844.86	1764.16	1928.85	3882.57	2927.09	4395.77	2386.9	3157.19	3157.19	3882.57	3285.54	3963.18	4778.17	3740.06	3285.54	2304.41	2698.65	3038.55	2481.17	3285.54	3038.55	2015.49	3157.19	3157.19	3581.58	5213.27	2927.09	3882.57	2304.41	2927.09	3740.06	4043.79	2015.49	2104.04	3285.54	1689.55	3038.55
hsa-miR-6510-3p	8.31646	6.37722	2.45063	0.220253	3.99367	1.58861	15.6608	1.7038	0.298734	3.83038	15.4911	4.5443	2.91139	2.68608	2.18228	11.8405	10.0911	12.4013	0.182278	0.937975	0.303797	2.49241	0.416456	0.220253	8.24684	0.00759494	0.0481013	6.71139	0	4.29873	2.64557	0	0.00759494	0.412658	1.35443	0.0481013	7.91392	0.0253165	0.149367
Class	Normal	Normal	Normal	Normal	Normal	Normal	Normal	Normal	Normal	Normal	Normal	Normal	Normal	Normal	Normal	Normal	Normal	Normal	Normal	Normal	Normal	Normal	Normal	Normal	Normal	Normal	Normal	Normal	Normal	Normal	Normal	Normal	Normal	Normal	Normal	Normal	Normal	Normal	Normal
splitclass	TEST	TEST	TEST	TEST	TEST	TEST	TEST	TEST	TEST	TEST	TEST	TEST	TEST	TEST	TEST	TEST	TEST	TEST	TEST	TEST	TEST	TEST	TEST	TEST	TEST	TEST	TEST	TEST	TEST	TEST	TEST	TEST	TEST	TEST	TEST	TEST	TEST	TEST	TEST
ID	SRR3703167	SRR3703168	SRR3703170	SRR3703174	SRR3703147	SRR3703151	SRR3703166	SRR3703171	SRR3703173	SRR3703177	SRR3703178	SRR3703182	SRR3703165	SRR3703172	SRR3703181	SRR3703164	SRR3703156	SRR3703155	SRR3703159	SRR3703160	SRR3703162	SRR3703163	SRR3703154	SRR3703157	SRR1608121	SRR1608122	SRR1608123	SRR1608124	SRR1608125	SRR1608126	SRR1608127	SRR1608134	SRR1608135	SRR1608137	SRR1608138	SRR1608139	SRR1608140	SRR1608141	SRR1608142	SRR1608144	SRR1608145	SRR1608146	SRR1608147	SRR1608149	SRR1608152	SRR1608156	SRR1608158	SRR1608164	SRR1608167
hsa-miR-218-5p	1079.29	355.243	624.408	1485.64	1374.2	677.4	391.067	375.671	231.884	869.248	608.625	441.552	479.395	406.633	385.856	736.359	767.551	396.278	947.846	546.003	869.248	847.258	869.248	756.238	661.473	608.625	1042.1	252.03	1190.47	799.263	661.473	858.253	920.053	467.281	652.415	297.487	933.949	2059.76	847.258	271.467	616.516	893.894	2015.49	1886.86	228.751	2015.49	767.551	2015.49	289.127
hsa-miR-183-5p	29949.5	10491	8581.67	52798.6	52798.6	11622.8	14593.9	11018.5	33074.2	6373.64	27350.6	8211.39	1804.51	7849.41	33074.2	10491	17858.7	25211.9	27350.6	7208.46	19401.1	19401.1	6155.31	27350.6	11622.8	6155.31	12254.8	11018.5	16677.9	7208.46	12254.8	22859.8	29949.5	4224.16	13009.7	2104.04	11622.8	13674.1	4583.42	2015.49	4977.73	11622.8	22859.8	6632.85	4395.77	16677.9	4778.17	9457.39	15619.6
hsa-miR-6510-3p	42.2608	96.7127	5.64937	2.22152	9.27595	4.94051	59.7696	0.512658	3.22278	5.57722	8.60127	18.2709	13.9443	1.7038	30.4709	3.77975	24.2861	3.33924	22.2127	4.35696	5.90759	29.1177	3.83038	3.53165	22.4139	38.8835	204.427	64.9228	17.7987	25.1468	18.5924	21.6747	2.26076	0.681013	32.757	0.537975	115.858	33.0519	1.8519	0.0253165	1.99114	16.0734	4.18354	6.26329	3.62025	57.843	23.2494	3.42785	29.3899
Class	Tumor	Tumor	Tumor	Tumor	Tumor	Tumor	Tumor	Tumor	Tumor	Tumor	Tumor	Tumor	Tumor	Tumor	Tumor	Tumor	Tumor	Tumor	Tumor	Tumor	Tumor	Tumor	Tumor	Tumor	Tumor	Tumor	Tumor	Tumor	Tumor	Tumor	Tumor	Tumor	Tumor	Tumor	Tumor	Tumor	Tumor	Tumor	Tumor	Tumor	Tumor	Tumor	Tumor	Tumor	Tumor	Tumor	Tumor	Tumor	Tumor
splitclass	TRAIN	TRAIN	TRAIN	TRAIN	TRAIN	TRAIN	TRAIN	TRAIN	TRAIN	TRAIN	TRAIN	TRAIN	TRAIN	TRAIN	TRAIN	TRAIN	TRAIN	TRAIN	TRAIN	TRAIN	TRAIN	TRAIN	TRAIN	TRAIN	TRAIN	TRAIN	TRAIN	TRAIN	TRAIN	TRAIN	TRAIN	TRAIN	TRAIN	TRAIN	TRAIN	TRAIN	TRAIN	TRAIN	TRAIN	TRAIN	TRAIN	TRAIN	TRAIN	TRAIN	TRAIN	TRAIN	TRAIN	TRAIN	TRAIN
ID	SRR3703152	SRR3703176	SRR3703169	SRR3703175	SRR3703179	SRR3703149	SRR3703158	SRR3703161	SRR1608131	SRR1608154	SRR1608163	SRR1608174	SRR1608193	SRR1608196	SRR1608199	SRR1608205	SRR1608211	SRR1608130	SRR1608155	SRR1608192	SRR1608197	SRR1608204	SRR1608207	SRR1608132	SRR1608133	SRR1608206	SRR493962	SRR6757374	SRR6757416	SRR6757422	SRR6757432	SRR6757458	SRR6757462	SRR6757428	SRR6757442	SRR6757446	SRR6757448	X4121C	X4141C	X4801C
hsa-miR-218-5p	396.278	430.352	947.846	608.625	504.038	355.243	492.228	778.863	289.127	164.162	1149.27	504.038	1130.11	869.248	2590.65	1689.55	1620.08	608.625	1235.64	920.053	1556.41	1764.16	391.067	996.07	799.263	869.248	847.258	661.473	1149.27	1426.36	1319.75	1042.1	677.4	345.311	661.473	1556.41	560.529	576.387	947.846	1110.95
hsa-miR-183-5p	62447.9	25211.9	5883.8	19401.1	14593.9	36603.2	33074.2	17858.7	13341.9	4977.73	36603.2	25211.9	17858.7	13674.1	36603.2	14593.9	40637.9	40637.9	33074.2	13674.1	4395.77	22859.8	14593.9	52798.6	7501.79	9457.39	52798.6	12254.8	22859.8	45615.1	8211.39	16677.9	27350.6	29949.5	33074.2	3038.55	13674.1	11622.8	9457.39	13674.1
hsa-miR-6510-3p	0.412658	133.884	0.337975	39.9342	12.1481	1.37848	12.7949	5.19367	5.97215	0.420253	20.7291	30.4709	1.92278	29.9291	9.35696	82.6823	10.5114	32.1418	27.5709	24.9266	10.6278	18.9671	3.38354	50.6722	96.7127	24.7063	43.5139	46.957	46.0734	14.8886	11.4823	53.1722	0.00759494	0.298734	95.6127	7.55949	0	45.2051	0	31.5443
Class	Tumor	Tumor	Tumor	Tumor	Tumor	Tumor	Tumor	Tumor	Tumor	Tumor	Tumor	Tumor	Tumor	Tumor	Tumor	Tumor	Tumor	Tumor	Tumor	Tumor	Tumor	Tumor	Tumor	Tumor	Tumor	Tumor	Tumor	Tumor	Tumor	Tumor	Tumor	Tumor	Tumor	Tumor	Tumor	Tumor	Tumor	Tumor	Tumor	Tumor
splitclass	TEST	TEST	TEST	TEST	TEST	TEST	TEST	TEST	TEST	TEST	TEST	TEST	TEST	TEST	TEST	TEST	TEST	TEST	TEST	TEST	TEST	TEST	TEST	TEST	TEST	TEST	TEST	TEST	TEST	TEST	TEST	TEST	TEST	TEST	TEST	TEST	TEST	TEST	TEST	TEST
[truncated: 110 more columns]

## Sheet: Fig4b
Table S13.2 Batch effect corrected and normalized values of the 3 features selected by the DFL algorithm from the 2178 editing features.
ID	SRR3703131	SRR3703132	SRR3703134	SRR3703138	SRR3703111	SRR3703114	SRR3703116	SRR3703117	SRR3703140	SRR3703130	SRR3703133	SRR3703135	SRR3703137	SRR3703139	SRR3703142	SRR3703144	SRR3703146	SRR3703129	SRR3703136	SRR3703113	SRR3703145	SRR3703120	SRR3703119	SRR3703122	SRR3703123	SRR3703125	SRR3703126	SRR1608215	SRR1608216	SRR1608217	SRR1608218	SRR1608219	SRR1608221	SRR1608222	SRR1608223	SRR1608226	SRR1608227	SRR1608228	SRR1608229	SRR1608230	SRR1608231	SRR1608232	SRR1608233	SRR1608234	SRR1608235	SRR1608236	SRR1608237	SRR1608238	SRR1608240
hsa-mir-30a_68a	1377.66	1614.46	1190.43	1339.33	502.682	1301.86	1160.35	795.992	1134.31	1790.31	1190.43	1301.86	1729.33	1019.63	1729.33	970.451	776.299	707.531	1262.73	1019.63	875.483	970.451	944.143	795.992	1019.63	1301.86	875.483	776.299	795.992	776.299	512.765	1134.31	724.152	1134.31	944.143	1377.66	1190.43	2053.21	2967.75	918.8	1339.33	598.05	835.047	617.19	918.8	1160.35	895.667	2703.54	865.509
hsa-mir-139_30_G_a	78.2833	0.340759	52.6449	132.111	45.9719	47.0829	37.1591	53.4732	140.095	50.7329	90.1123	212.057	0.284304	0.229367	0.431899	52.3825	28.8294	52.5577	46.4299	36.3005	25.5484	31.3225	51.6552	13.5347	51.437	0.446582	21.1661	187.59	201.726	0.473418	0.396203	175.391	0.431899	0.56962	0.735823	51.3457	52.1947	88.2649	0.382278	1.78494	1.20038	206.8	0.977975	1.41089	80.6886	0.440253	242.913	4.35342	1.03114
hsa-mir-210_88a	35.1125	59.4361	123.775	68.3346	45.9719	108.292	0.658228	50.3142	156.996	73.1203	102.902	37.5318	73.3404	79.8499	40.3608	62.6094	86.1442	178.065	32.7059	64.4332	51.1649	112.33	41.3877	47.6786	29.8648	66.7739	57.6177	32.3387	31.0065	20.1253	36.8676	27.8653	32.4362	47.8257	30.0691	20.4747	13.0471	7.15354	5.37038	70.2873	54.7358	85.4238	69.6642	70.9308	16.1316	69.4301	33.6952	4.35342	127.648
Class	Normal	Normal	Normal	Normal	Normal	Normal	Normal	Normal	Normal	Normal	Normal	Normal	Normal	Normal	Normal	Normal	Normal	Normal	Normal	Normal	Normal	Normal	Normal	Normal	Normal	Normal	Normal	Normal	Normal	Normal	Normal	Normal	Normal	Normal	Normal	Normal	Normal	Normal	Normal	Normal	Normal	Normal	Normal	Normal	Normal	Normal	Normal	Normal	Normal
splitclass	TRAIN	TRAIN	TRAIN	TRAIN	TRAIN	TRAIN	TRAIN	TRAIN	TRAIN	TRAIN	TRAIN	TRAIN	TRAIN	TRAIN	TRAIN	TRAIN	TRAIN	TRAIN	TRAIN	TRAIN	TRAIN	TRAIN	TRAIN	TRAIN	TRAIN	TRAIN	TRAIN	TRAIN	TRAIN	TRAIN	TRAIN	TRAIN	TRAIN	TRAIN	TRAIN	TRAIN	TRAIN	TRAIN	TRAIN	TRAIN	TRAIN	TRAIN	TRAIN	TRAIN	TRAIN	TRAIN	TRAIN	TRAIN	TRAIN
ID	SRR3703112	SRR3703115	SRR3703141	SRR3703143	SRR3703128	SRR3703127	SRR1608220	SRR1608224	SRR1608225	SRR1608239	SRR1608244	SRR1608249	SRR1608252	SRR1608254	SRR1608259	SRR1608268	SRR1608289	SRR1608291	SRR493969	SRR493971	SRR6757373	SRR6757377	SRR6757385	SRR6757387	SRR6757395	SRR6757401	SRR6757405	SRR6757407	SRR6757409	SRR6757411	SRR6757415	SRR6757417	SRR6757419	SRR6757421	SRR6757423	SRR6757429	SRR6757431	SRR6757437	SRR6757451
hsa-mir-30a_68a	724.152	1160.35	2053.21	1046.77	1301.86	1339.33	707.531	918.8	1377.66	1224.64	983.051	1224.64	805.203	1073.44	845.291	995.651	1160.35	776.299	1420.89	1019.63	475.617	1073.44	918.8	297.63	895.667	814.413	1224.64	895.667	758.683	1508.25	483.349	1134.31	645.742	1464.35	1019.63	1046.77	1160.35	617.19	294.487
hsa-mir-139_30_G_a	19.7708	40.2935	0.28962	44.6404	0.222785	0.0648101	0.41519	0.604937	0.320633	1.19443	239.643	1.40253	0.612025	0.894684	0.631139	212.796	0.478481	0.407595	0.572658	0.537722	30.8228	9.25987	51.1649	5.47937	47.8889	23.181	5.79114	55.7457	7.78835	17.4985	28.5342	52.9689	35.3219	36.9248	33.9514	16.2818	0.00949367	114.452	40.6465
hsa-mir-210_88a	53.7862	114.926	66.5316	79.4539	93.8615	18.7413	40.5395	31.4711	13.7041	31.9996	60.8091	1.40253	71.4272	68.9953	48.521	63.4778	39.5005	142.4	42.7385	48.521	48.3122	140.399	27.2084	98.3501	68.7761	93.461	18.7695	57.2975	77.0851	28.8294	114.452	79.338	29.2508	76.3544	9.68203	29.6289	21.4296	30.7373	13.3494
Class	Normal	Normal	Normal	Normal	Normal	Normal	Normal	Normal	Normal	Normal	Normal	Normal	Normal	Normal	Normal	Normal	Normal	Normal	Normal	Normal	Normal	Normal	Normal	Normal	Normal	Normal	Normal	Normal	Normal	Normal	Normal	Normal	Normal	Normal	Normal	Normal	Normal	Normal	Normal
splitclass	TEST	TEST	TEST	TEST	TEST	TEST	TEST	TEST	TEST	TEST	TEST	TEST	TEST	TEST	TEST	TEST	TEST	TEST	TEST	TEST	TEST	TEST	TEST	TEST	TEST	TEST	TEST	TEST	TEST	TEST	TEST	TEST	TEST	TEST	TEST	TEST	TEST	TEST	TEST
ID	SRR3703167	SRR3703168	SRR3703170	SRR3703174	SRR3703147	SRR3703151	SRR3703166	SRR3703171	SRR3703173	SRR3703177	SRR3703178	SRR3703182	SRR3703165	SRR3703172	SRR3703181	SRR3703164	SRR3703156	SRR3703155	SRR3703159	SRR3703160	SRR3703162	SRR3703163	SRR3703154	SRR3703157	SRR1608121	SRR1608122	SRR1608123	SRR1608124	SRR1608125	SRR1608126	SRR1608127	SRR1608134	SRR1608135	SRR1608137	SRR1608138	SRR1608139	SRR1608140	SRR1608141	SRR1608142	SRR1608144	SRR1608145	SRR1608146	SRR1608147	SRR1608149	SRR1608152	SRR1608156	SRR1608158	SRR1608164	SRR1608167
hsa-mir-30a_68a	54.0996	153.409	45.7767	31.2641	51.2544	44.6404	60.3467	36.081	32.5949	35.82	52.8856	26.4332	35.0605	44.8091	135.687	42.2759	184.592	75.6534	145.117	83.7035	198.227	122.049	33.7527	113.825	79.5843	353.177	109.311	95.0899	315.017	100.509	93.3043	163.368	103.096	304.337	46.1003	238.615	113.825	40.6995	141.734	72.6195	373.895	196.173	73.7109	71.3139	267.786	88.2649	291.492	110.735	57.8991
hsa-mir-139_30_G_a	0.324304	0.110633	368.492	0.21519	0.29	155.139	0.361772	0.367089	0.374684	0.357468	0.323038	0.394937	0.533544	158.145	0.230633	0.275316	30.3218	0.176203	71.5405	0.326329	0.0977215	0.215949	0.178481	0.213418	0.41519	0.711392	0.618481	0.408861	0.475949	0.618481	0.529114	0.637975	0.887089	0.116203	336.105	0.374684	1.46228	0.986835	0.237468	0.298861	0.357342	0.878481	2.12481	2.77418	0.276709	1.39076	0.923418	0.926329	0.711392
hsa-mir-210_88a	1671.61	323.804	1262.73	1729.33	373.895	318.236	1559.34	1420.89	1190.43	1399.27	1790.31	299.342	85.7134	1910.68	758.683	1019.63	137.438	392.139	147.349	445.802	222.54	188.745	256.013	360.084	1464.35	1160.35	617.19	3311.95	835.047	731.362	371.081	424.926	214.164	141.734	835.047	265.372	2830.52	2967.75	275.336	184.092	141.734	1243.68	2017.4	151.973	631.848	1033.2	200.333	85.5686	598.05
Class	Tumor	Tumor	Tumor	Tumor	Tumor	Tumor	Tumor	Tumor	Tumor	Tumor	Tumor	Tumor	Tumor	Tumor	Tumor	Tumor	Tumor	Tumor	Tumor	Tumor	Tumor	Tumor	Tumor	Tumor	Tumor	Tumor	Tumor	Tumor	Tumor	Tumor	Tumor	Tumor	Tumor	Tumor	Tumor	Tumor	Tumor	Tumor	Tumor	Tumor	Tumor	Tumor	Tumor	Tumor	Tumor	Tumor	Tumor	Tumor	Tumor
splitclass	TRAIN	TRAIN	TRAIN	TRAIN	TRAIN	TRAIN	TRAIN	TRAIN	TRAIN	TRAIN	TRAIN	TRAIN	TRAIN	TRAIN	TRAIN	TRAIN	TRAIN	TRAIN	TRAIN	TRAIN	TRAIN	TRAIN	TRAIN	TRAIN	TRAIN	TRAIN	TRAIN	TRAIN	TRAIN	TRAIN	TRAIN	TRAIN	TRAIN	TRAIN	TRAIN	TRAIN	TRAIN	TRAIN	TRAIN	TRAIN	TRAIN	TRAIN	TRAIN	TRAIN	TRAIN	TRAIN	TRAIN	TRAIN	TRAIN
ID	SRR3703152	SRR3703176	SRR3703169	SRR3703175	SRR3703179	SRR3703149	SRR3703158	SRR3703161	SRR1608131	SRR1608154	SRR1608163	SRR1608174	SRR1608193	SRR1608196	SRR1608199	SRR1608205	SRR1608211	SRR1608130	SRR1608155	SRR1608192	SRR1608197	SRR1608204	SRR1608207	SRR1608132	SRR1608133	SRR1608206	SRR493962	SRR6757374	SRR6757416	SRR6757422	SRR6757432	SRR6757458	SRR6757462	SRR6757428	SRR6757442	SRR6757446	SRR6757448	X4121C	X4141C	X4801C
hsa-mir-30a_68a	28.8754	39.3253	39.6801	23.5886	69.9577	70.2873	76.2291	149.841	64.5378	313.336	107.666	80.4025	72.8734	162.076	26.7594	168.132	54.4176	44.8858	60.1496	119.173	135.14	131.843	71.8957	68.5528	73.3404	211.319	170.046	76.741	336.105	855.534	217.433	254.823	97.3076	38.8591	112.33	360.084	11.6605	475.617	604.513	155.839
hsa-mir-139_30_G_a	0.342152	0.362025	0.336709	0.337595	77.4786	0.217848	36.6071	123.271	2.4957	89.3458	0.890886	0.569241	0.662785	0.732405	0.470633	158.145	0.450886	0.785823	0.962658	0.492025	174.976	0.378861	1.9319	0.950506	2.28203	203.129	10.8449	10.9382	0	0	0	0	34.258	106.266	0	35.9763	14.7896	0.375696	0.373924	3.79342
hsa-mir-210_88a	676.342	1224.64	368.492	824.73	1118.7	814.413	282.503	308.054	2258.17	110.273	1729.33	591.588	814.413	129.133	139.79	318.236	259.223	748.627	2212.18	542.881	532.468	502.682	776.299	758.683	572.607	1729.33	1103.1	376.708	77.4786	278.057	65.6777	160.067	1160.35	1420.89	2967.75	1377.66	1377.66	279.452	631.848	1910.68
Class	Tumor	Tumor	Tumor	Tumor	Tumor	Tumor	Tumor	Tumor	Tumor	Tumor	Tumor	Tumor	Tumor	Tumor	Tumor	Tumor	Tumor	Tumor	Tumor	Tumor	Tumor	Tumor	Tumor	Tumor	Tumor	Tumor	Tumor	Tumor	Tumor	Tumor	Tumor	Tumor	Tumor	Tumor	Tumor	Tumor	Tumor	Tumor	Tumor	Tumor
splitclass	TEST	TEST	TEST	TEST	TEST	TEST	TEST	TEST	TEST	TEST	TEST	TEST	TEST	TEST	TEST	TEST	TEST	TEST	TEST	TEST	TEST	TEST	TEST	TEST	TEST	TEST	TEST	TEST	TEST	TEST	TEST	TEST	TEST	TEST	TEST	TEST	TEST	TEST	TEST	TEST
[truncated: 110 more columns]

## Sheet: Fig4c
Table S13.3 Batch effect corrected and normalized values of the 3 features selected by the DFL algorithm from the 2600 combined features.
ID	SRR3703131	SRR3703132	SRR3703134	SRR3703138	SRR3703111	SRR3703114	SRR3703116	SRR3703117	SRR3703140	SRR3703130	SRR3703133	SRR3703135	SRR3703137	SRR3703139	SRR3703142	SRR3703144	SRR3703146	SRR3703129	SRR3703136	SRR3703113	SRR3703145	SRR3703120	SRR3703119	SRR3703122	SRR3703123	SRR3703125	SRR3703126	SRR1608215	SRR1608216	SRR1608217	SRR1608218	SRR1608219	SRR1608221	SRR1608222	SRR1608223	SRR1608226	SRR1608227	SRR1608228	SRR1608229	SRR1608230	SRR1608231	SRR1608232	SRR1608233	SRR1608234	SRR1608235	SRR1608236	SRR1608237	SRR1608238	SRR1608240
hsa-miR-210-3p	201.713	377.643	519.652	577.193	177.196	494.591	191.125	222.732	822.711	350.556	418.879	640.742	418.879	480.445	342.397	222.211	423.069	684.061	235.511	258.23	230.023	652.098	213.95	262.344	238.349	78.1451	247.314	259.987	258.23	85.5916	251.003	182.66	230.023	298.758	129.982	793.106	418.879	259.987	297.734	464.921	264.871	519.652	688.253	342.397	549.286	671.278	246.418	5.45646	1289.61
hsa-miR-135b-5p	7.88468	20.8803	10.6297	27.898	102.357	68.7003	107.387	158.862	35.5611	14.7081	37.0192	10.6615	14.762	30.4084	9.97595	40.7657	32.4385	63.4615	16.7516	38.7676	79.5286	21.899	94.5527	72.8456	25.6484	20.6215	75.3866	7.96241	0.465949	11.8135	85.3165	0.406329	79.0582	0.690886	0.839494	109.022	185.64	68.3223	120.16	2.16177	1.59494	0.58481	1.21266	138.666	134.817	10.6615	0.580759	5.45646	1.26759
hsa-mir-182_48u	9.91456	5.76051	2.56633	7.74937	2.82	2.03342	8.79519	4.78684	4.26709	3.92557	4.78684	6.66582	5.93494	3.9962	9.97595	4.03013	5.67392	1.39797	11.8135	3.01861	4.96025	3.94582	12.3334	7.30684	5.90709	0.465063	6.51759	0.420253	0.465949	0.492278	43.9316	7.56354	0.457215	0.690886	0.839494	0.266835	0.201772	0.252658	0.382532	2.16177	1.59494	15.3359	1.21266	1.78354	0.167468	0.475949	300.803	5.45646	1.26759
Class	Normal	Normal	Normal	Normal	Normal	Normal	Normal	Normal	Normal	Normal	Normal	Normal	Normal	Normal	Normal	Normal	Normal	Normal	Normal	Normal	Normal	Normal	Normal	Normal	Normal	Normal	Normal	Normal	Normal	Normal	Normal	Normal	Normal	Normal	Normal	Normal	Normal	Normal	Normal	Normal	Normal	Normal	Normal	Normal	Normal	Normal	Normal	Normal	Normal
splitclass	TRAIN	TRAIN	TRAIN	TRAIN	TRAIN	TRAIN	TRAIN	TRAIN	TRAIN	TRAIN	TRAIN	TRAIN	TRAIN	TRAIN	TRAIN	TRAIN	TRAIN	TRAIN	TRAIN	TRAIN	TRAIN	TRAIN	TRAIN	TRAIN	TRAIN	TRAIN	TRAIN	TRAIN	TRAIN	TRAIN	TRAIN	TRAIN	TRAIN	TRAIN	TRAIN	TRAIN	TRAIN	TRAIN	TRAIN	TRAIN	TRAIN	TRAIN	TRAIN	TRAIN	TRAIN	TRAIN	TRAIN	TRAIN	TRAIN
ID	SRR3703112	SRR3703115	SRR3703141	SRR3703143	SRR3703128	SRR3703127	SRR1608220	SRR1608224	SRR1608225	SRR1608239	SRR1608244	SRR1608249	SRR1608252	SRR1608254	SRR1608259	SRR1608268	SRR1608289	SRR1608291	SRR493969	SRR493971	SRR6757373	SRR6757377	SRR6757385	SRR6757387	SRR6757395	SRR6757401	SRR6757405	SRR6757407	SRR6757409	SRR6757411	SRR6757415	SRR6757417	SRR6757419	SRR6757421	SRR6757423	SRR6757429	SRR6757431	SRR6757437	SRR6757451
hsa-miR-210-3p	200.362	621.671	387.205	409.529	549.286	162.126	313.629	337.049	587.113	236.304	397.362	121.049	467.18	387.205	374.298	462.662	280.663	652.098	281.683	329.067	301.824	725.278	204.899	600.57	295.645	471.556	436.053	377.643	457.898	561.246	480.445	509.794	241.092	761.979	78.1451	173.342	247.314	277.372	199.426
hsa-miR-135b-5p	49.5942	26.6524	19.2861	51.6911	5.66329	69.96	0.44038	0.692911	68.4066	1.53671	14.0359	1.77975	0.746835	1.09734	0.732152	0.44557	82.5613	90.6557	7.20544	9.42911	19.3552	12.1496	3.1757	51.5757	12.1827	20.4454	4.75	27.7633	15.9553	3.95481	19.1863	12.5456	14.1656	25.3185	2.83342	4.45342	4.40304	8.34937	7.54873
hsa-mir-182_48u	15.0397	5.14937	4.10949	4.71443	3.28975	8.03215	0.44038	0.692911	0.317722	1.53671	14.0359	1.77975	18.697	1.09734	0.732152	9.84304	11.993	0.420253	11.0654	3.42038	4.26152	5.24987	1.52646	4.45848	7.96241	5.24038	5.84937	8.13253	3.71835	8.16506	2.54785	4.89367	2.82	4.43949	2.29468	1.68861	0.817215	1.58494	2.83696
Class	Normal	Normal	Normal	Normal	Normal	Normal	Normal	Normal	Normal	Normal	Normal	Normal	Normal	Normal	Normal	Normal	Normal	Normal	Normal	Normal	Normal	Normal	Normal	Normal	Normal	Normal	Normal	Normal	Normal	Normal	Normal	Normal	Normal	Normal	Normal	Normal	Normal	Normal	Normal
splitclass	TEST	TEST	TEST	TEST	TEST	TEST	TEST	TEST	TEST	TEST	TEST	TEST	TEST	TEST	TEST	TEST	TEST	TEST	TEST	TEST	TEST	TEST	TEST	TEST	TEST	TEST	TEST	TEST	TEST	TEST	TEST	TEST	TEST	TEST	TEST	TEST	TEST	TEST	TEST
ID	SRR3703167	SRR3703168	SRR3703170	SRR3703174	SRR3703147	SRR3703151	SRR3703166	SRR3703171	SRR3703173	SRR3703177	SRR3703178	SRR3703182	SRR3703165	SRR3703172	SRR3703181	SRR3703164	SRR3703156	SRR3703155	SRR3703159	SRR3703160	SRR3703162	SRR3703163	SRR3703154	SRR3703157	SRR1608121	SRR1608122	SRR1608123	SRR1608124	SRR1608125	SRR1608126	SRR1608127	SRR1608134	SRR1608135	SRR1608137	SRR1608138	SRR1608139	SRR1608140	SRR1608141	SRR1608142	SRR1608144	SRR1608145	SRR1608146	SRR1608147	SRR1608149	SRR1608152	SRR1608156	SRR1608158	SRR1608164	SRR1608167
hsa-miR-210-3p	9152.76	1801.35	10862.5	10664.7	3932.98	3209.96	8005.89	7334.7	7554.34	9488.78	8005.89	5235.47	2553.58	8831.11	4250.15	4968.01	1028.17	3932.98	1908.53	5826.88	1834.09	2501.54	3011	3138.03	5376.09	7334.7	2402.94	9488.78	3841	4045.45	2501.54	2659.7	1960.77	3758.13	4833.88	10467	15809	12666.1	6513.47	5826.88	3684.48	5513.26	18835.3	2082.24	16741.4	4968.01	2061.41	1265.96	4045.45
hsa-miR-135b-5p	87.2078	122.634	59.8	148.209	342.397	351.949	16.0103	78.0346	94.8278	19.3552	6.14937	92.7371	0.567089	287.65	1497.45	351.949	224.564	207.565	71.4919	67.2653	110.435	1205.53	167.594	15.3676	108.864	19.7141	0.702785	192.473	140.089	152.749	92.4395	17.5782	130.214	738.562	127.167	711.813	39.3862	107.047	948.884	259.108	512.086	92.8734	54.2228	3.37418	473.916	1.55519	26.3104	1.18734	161.196
hsa-mir-182_48u	359.242	85.1946	33.5722	380.92	1277.71	144.123	67.0651	66.7906	332.927	15.0646	637.11	23.5462	31.1453	75.2785	111.531	159.157	96.7171	331.567	442.349	115.032	213.434	245.521	93.5989	60.2973	48.2618	19.7141	104.399	41.919	92.8734	67.2653	14.1509	17.5782	25.5035	0.0948101	103.003	0.374684	39.3862	29.0987	0.24519	0.28	0.356203	1.00532	122.022	3.37418	0.29038	36.1643	26.3104	170.96	19.9765
Class	Tumor	Tumor	Tumor	Tumor	Tumor	Tumor	Tumor	Tumor	Tumor	Tumor	Tumor	Tumor	Tumor	Tumor	Tumor	Tumor	Tumor	Tumor	Tumor	Tumor	Tumor	Tumor	Tumor	Tumor	Tumor	Tumor	Tumor	Tumor	Tumor	Tumor	Tumor	Tumor	Tumor	Tumor	Tumor	Tumor	Tumor	Tumor	Tumor	Tumor	Tumor	Tumor	Tumor	Tumor	Tumor	Tumor	Tumor	Tumor	Tumor
splitclass	TRAIN	TRAIN	TRAIN	TRAIN	TRAIN	TRAIN	TRAIN	TRAIN	TRAIN	TRAIN	TRAIN	TRAIN	TRAIN	TRAIN	TRAIN	TRAIN	TRAIN	TRAIN	TRAIN	TRAIN	TRAIN	TRAIN	TRAIN	TRAIN	TRAIN	TRAIN	TRAIN	TRAIN	TRAIN	TRAIN	TRAIN	TRAIN	TRAIN	TRAIN	TRAIN	TRAIN	TRAIN	TRAIN	TRAIN	TRAIN	TRAIN	TRAIN	TRAIN	TRAIN	TRAIN	TRAIN	TRAIN	TRAIN	TRAIN
ID	SRR3703152	SRR3703176	SRR3703169	SRR3703175	SRR3703179	SRR3703149	SRR3703158	SRR3703161	SRR1608131	SRR1608154	SRR1608163	SRR1608174	SRR1608193	SRR1608196	SRR1608199	SRR1608205	SRR1608211	SRR1608130	SRR1608155	SRR1608192	SRR1608197	SRR1608204	SRR1608207	SRR1608132	SRR1608133	SRR1608206	SRR493962	SRR6757374	SRR6757416	SRR6757422	SRR6757432	SRR6757458	SRR6757462	SRR6757428	SRR6757442	SRR6757446	SRR6757448	X4121C	X4141C	X4801C
hsa-miR-210-3p	8277.66	6416.39	3011	5513.26	9776.33	3758.13	2553.58	3107.21	19936.5	2447.64	7334.7	3138.03	4143.02	1588.54	802.815	1942.88	1057.46	5376.09	5681.65	3076.4	2885.28	2447.64	7554.34	4582.31	5681.65	6144.09	5826.88	2184.87	285.776	1509.7	1158.8	761.979	6904.57	6904.57	32574.7	5990.42	10862.5	1709.49	3076.4	7334.7
hsa-miR-135b-5p	18.9175	27.8242	148.72	2.38924	62.15	2122.65	152.472	136.647	3.0838	922.946	1.03772	131.326	111.872	121.837	140.089	135.241	478.361	117.442	109.905	229.445	7.85392	228.256	50.7242	1.12304	60.4565	74.2134	534.299	252.547	240.395	349.191	58.3704	496.795	5.19468	320.426	420.974	162.126	66.9666	671.278	133.257	311.587
hsa-mir-182_48u	834.083	345.045	89.2828	84.081	209.247	293.441	232.615	112.783	3.0838	0.342025	377.643	197.882	243.348	98.5624	610.829	119.758	266.782	338.337	109.905	159.157	43.7051	181.503	2.23873	127.998	60.4565	66.5077	119.959	76.0886	27.5619	80.8497	48.4103	34.828	137.908	368.371	471.556	12.9389	350.556	208.758	179.494	131.096
Class	Tumor	Tumor	Tumor	Tumor	Tumor	Tumor	Tumor	Tumor	Tumor	Tumor	Tumor	Tumor	Tumor	Tumor	Tumor	Tumor	Tumor	Tumor	Tumor	Tumor	Tumor	Tumor	Tumor	Tumor	Tumor	Tumor	Tumor	Tumor	Tumor	Tumor	Tumor	Tumor	Tumor	Tumor	Tumor	Tumor	Tumor	Tumor	Tumor	Tumor
splitclass	TEST	TEST	TEST	TEST	TEST	TEST	TEST	TEST	TEST	TEST	TEST	TEST	TEST	TEST	TEST	TEST	TEST	TEST	TEST	TEST	TEST	TEST	TEST	TEST	TEST	TEST	TEST	TEST	TEST	TEST	TEST	TEST	TEST	TEST	TEST	TEST	TEST	TEST	TEST	TEST
[truncated: 110 more columns]

## Sheet: Fig4e
Table S13.4 Raw counts of 3 features selected by the DFL algorithm from the 422 AOM features.
SampleID	SampleType	hsa-miR-183-5p	hsa-miR-218-5p	hsa-miR-6510-3p
SRR3703167	LUAD	5204	319	99
SRR3703168	LUAD	4468	181	568
SRR3703170	LUAD	765	52	1
SRR3703174	LUAD	25908	845	2
SRR3703147	LUAD	27840	672	19
SRR3703151	LUAD	4448	128	3
SRR3703152	LUAD	16794	86	0
SRR3703176	LUAD	3539	68	200
SRR3703166	LUAD	2533	45	64
SRR3703169	LUAD	1788	217	0
SRR3703171	LUAD	1616	46	0
SRR3703173	LUAD	5181	22	1
SRR3703175	LUAD	4429	188	101
SRR3703177	LUAD	1199	178	7
SRR3703178	LUAD	5328	168	10
SRR3703182	LUAD	1005	40	9
SRR3703165	LUAD	107	17	1
SRR3703172	LUAD	3065	149	6
SRR3703179	LUAD	4303	160	36
SRR3703149	LUAD	13633	172	1
SRR3703181	LUAD	8720	158	116
SRR3703164	LUAD	3219	182	3
SRR3703156	LUAD	15328	570	139
SRR3703155	LUAD	8559	146	5
SRR3703158	LUAD	10247	230	51
SRR3703159	LUAD	6310	251	42
SRR3703160	LUAD	1615	122	4
SRR3703161	LUAD	11131	334	11
SRR3703162	LUAD	12033	567	28
SRR3703163	LUAD	9883	324	62
SRR3703154	LUAD	3146	293	11
SRR3703157	LUAD	10096	318	2
SRR1608121	LUAD	9973	194	16
SRR1608122	LUAD	2580	69	8
SRR1608123	LUAD	4686	99	65
SRR1608124	LUAD	11508	86	53
SRR1608125	LUAD	12012	192	2
SRR1608126	LUAD	3046	78	2
SRR1608127	LUAD	5978	115	4
SRR1608131	LUAD	628	5	0
SRR1608134	LUAD	17007	141	4
SRR1608135	LUAD	7848	77	0
SRR1608137	LUAD	8714	496	3
SRR1608138	LUAD	3363	39	2
SRR1608139	LUAD	697	63	0
SRR1608140	LUAD	1446	36	11
SRR1608141	LUAD	2416	98	3
SRR1608142	LUAD	5919	498	3
SRR1608144	LUAD	2566	236	0
SRR1608145	LUAD	2473	191	1
SRR1608146	LUAD	3185	92	1
SRR1608147	LUAD	1804	39	0
SRR1608149	LUAD	399	30	0
SRR1608152	LUAD	4214	109	3
SRR1608154	LUAD	4982	78	0
SRR1608156	LUAD	2069	77	5
SRR1608158	LUAD	762	41	1
SRR1608163	LUAD	8832	56	1
SRR1608164	LUAD	2113	106	0
SRR1608167	LUAD	5069	35	6
SRR1608169	LUAD	1460	57	2
SRR1608170	LUAD	5229	50	13
SRR1608171	LUAD	8739	73	2
SRR1608173	LUAD	1148	49	1
SRR1608174	LUAD	10663	63	4
SRR1608176	LUAD	9080	58	0
SRR1608177	LUAD	1070	28	0
SRR1608179	LUAD	4093	52	0
SRR1608180	LUAD	3155	94	0
SRR1608181	LUAD	8934	129	7
SRR1608182	LUAD	6902	11	3
SRR1608185	LUAD	6101	118	0
SRR1608187	LUAD	1540	9	0
SRR1608188	LUAD	2034	47	0
SRR1608189	LUAD	11374	40	1
SRR1608190	LUAD	5173	74	0
SRR1608191	LUAD	3719	182	9
SRR1608193	LUAD	4876	91	0
SRR1608195	LUAD	1926	24	0
SRR1608196	LUAD	3598	64	2
SRR1608199	LUAD	19240	353	3
SRR1608200	LUAD	3465	216	6
SRR1608202	LUAD	2327	178	3
SRR1608205	LUAD	22685	693	91
SRR1608209	LUAD	10392	135	6
SRR1608211	LUAD	34550	333	2
SRR1608213	LUAD	2740	43	39
SRR1608214	LUAD	1010	32	3
SRR1608129	LUAD	10805	73	5
SRR1608130	LUAD	10233	45	2
SRR1608136	LUAD	4323	73	1
SRR1608143	LUAD	163315	203	1
SRR1608148	LUAD	1768	21	2
SRR1608151	LUAD	3966	40	1
SRR1608155	LUAD	8709	92	2
SRR1608157	LUAD	2086	42	5
SRR1608160	LUAD	2111	38	1
SRR1608161	LUAD	6094	74	1
SRR1608165	LUAD	4190	63	4
SRR1608166	LUAD	2846	40	1
SRR1608172	LUAD	5538	61	0
SRR1608175	LUAD	3118	51	0
SRR1608183	LUAD	9960	173	10
SRR1608192	LUAD	4535	113	3
SRR1608194	LUAD	6907	25	2
SRR1608197	LUAD	3106	473	3
SRR1608201	LUAD	1577	39	1
SRR1608203	LUAD	2732	252	10
SRR1608204	LUAD	32775	564	15
SRR1608207	LUAD	973	11	0
SRR1608208	LUAD	11734	27	80
SRR1608132	LUAD	15015	68	9
SRR1608133	LUAD	487	17	3
SRR1608153	LUAD	9469	47	2
SRR1608159	LUAD	3888	27	0
SRR1608162	LUAD	5764	76	2
SRR1608168	LUAD	29882	11	0
SRR1608178	LUAD	2353	23	0
SRR1608184	LUAD	3564	72	0
SRR1608186	LUAD	11502	17	0
SRR1608206	LUAD	8532	172	12
SRR1608128	LUAD	5908	31	1
SRR1608150	LUAD	5962	67	5
SRR1608198	LUAD	7989	129	5
SRR493966	LUAD	6341	304	13
SRR493972	LUAD	4573	348	3
SRR493962	LUAD	13928	633	23
SRR493968	LUAD	4901	427	11
SRR493964	LUAD	7211	636	4
SRR493970	LUAD	1611	455	2
SRR6757374	LUAD	5998	1265	30
SRR6757378	LUAD	4317	464	49
SRR6757386	LUAD	4539	1675	23
SRR6757388	LUAD	5497	450	4
SRR6757396	LUAD	8962	829	0
SRR6757402	LUAD	19547	2723	13
SRR6757406	LUAD	3315	904	1
SRR6757408	LUAD	5334	1315	15
SRR6757410	LUAD	11271	2093	21
SRR6757412	LUAD	10369	553	2
SRR6757416	LUAD	9368	2025	24
SRR6757418	LUAD	4617	1054	1
SRR6757420	LUAD	3771	859	12
SRR6757422	LUAD	10191	1722	8
SRR6757424	LUAD	806	898	4
SRR6757430	LUAD	2971	1454	3
SRR6757432	LUAD	1586	1034	5
SRR6757438	LUAD	5129	866	2
SRR6757452	LUAD	13439	347	45
SRR6757458	LUAD	9320	1675	31
SRR6757460	LUAD	14421	754	10
SRR6757464	LUAD	4490	479	8
SRR6757468	LUAD	5264	2333	30
SRR6757376	LUAD	25698	654	77
SRR6757382	LUAD	7478	1005	7
SRR6757384	LUAD	17315	642	5
SRR6757404	LUAD	7193	1498	21
SRR6757440	LUAD	3212	322	3
SRR6757462	LUAD	11277	1289	0
SRR6757466	LUAD	10397	439	5
SRR6757398	LUAD	5732	541	17
SRR6757414	LUAD	4111	1586	6
SRR6757426	LUAD	5125	963	9
SRR6757434	LUAD	43879	1025	12
SRR6757444	LUAD	4321	475	1
SRR6757394	LUAD	3613	763	25
SRR6757380	LUAD	1459	1041	1
SRR6757390	LUAD	24275	1196	16
SRR6757392	LUAD	7278	1689	3
SRR6757400	LUAD	13183	1008	12
SRR6757428	LUAD	8893	627	1
SRR6757436	LUAD	8658	619	4
SRR6757442	LUAD	12004	1058	52
SRR6757446	LUAD	1034	1614	6
SRR6757448	LUAD	2718	426	0
SRR6757450	LUAD	6786	764	6
SRR6757454	LUAD	1826	1850	1
SRR6757456	LUAD	25304	515	12
3831B	LUAD	11171	3975	0
4081C	LUAD	3546	10818	0
4111C	LUAD	5447	16129	6
4121C	LUAD	7990	15239	8
4141C	LUAD	4802	20688	0
4161C	LUAD	7636	6056	4
4171C	LUAD	2384	28310	2
4191C	LUAD	7339	11407	9
4221C	LUAD	3606	34914	0
4261C	LUAD	2120	26570	1
4331C	LUAD	34804	14332	5
4531C	LUAD	3760	21085	5
4661C	LUAD	5909	28587	1
4721C	LUAD	14184	7971	8
4731C	LUAD	4847	21268	8
4741C	LUAD	10963	5302	0
4751C	LUAD	13662	9353	1
4781C	LUAD	12843	18751	1
4801C	LUAD	7355	17335	4
SRR3703131	CTL	3352	1365	0
SRR3703132	CTL	1019	994	0
SRR3703134	CTL	1831	1282	0
SRR3703138	CTL	1169	599	0
SRR3703111	CTL	3846	3226	1
SRR3703112	CTL	48893	5788	35
SRR3703114	CTL	2307	3671	0
SRR3703115	CTL	2904	2842	12
SRR3703116	CTL	3801	4244	0
SRR3703117	CTL	5747	5234	7
SRR3703140	CTL	917	1254	0
SRR3703130	CTL	3488	2388	4
SRR3703133	CTL	2622	2143	6
SRR3703135	CTL	372	397	1
SRR3703137	CTL	2127	2911	5
SRR3703139	CTL	1295	1504	0
SRR3703141	CTL	1022	1245	1
SRR3703142	CTL	268	384	0
SRR3703144	CTL	2703	3380	2
SRR3703146	CTL	5383	3107	2
SRR3703129	CTL	2117	4524	1
SRR3703136	CTL	2037	389	1
SRR3703143	CTL	1300	2105	0
SRR3703113	CTL	2261	2665	1
SRR3703145	CTL	4521	6151	4
SRR3703128	CTL	1064	1005	4
SRR3703120	CTL	1015	1368	0
SRR3703119	CTL	4064	1897	2
SRR3703122	CTL	3043	1264	0
SRR3703123	CTL	2233	1265	4
SRR3703125	CTL	2455	2030	1
SRR3703126	CTL	4625	2999	5
SRR3703127	CTL	4651	6195	1
SRR1608215	CTL	2205	2109	0
SRR1608216	CTL	1426	855	2
SRR1608217	CTL	1339	682	2
SRR1608218	CTL	2225	1741	39
SRR1608219	CTL	2210	2497	0
SRR1608220	CTL	1689	946	2
SRR1608221	CTL	1642	863	2
SRR1608222	CTL	1982	300	4
SRR1608223	CTL	1407	382	3
SRR1608224	CTL	2506	531	0
SRR1608225	CTL	3083	797	0
SRR1608226	CTL	1226	1067	0
SRR1608227	CTL	1912	1762	3
SRR1608228	CTL	3430	1226	3
SRR1608229	CTL	789	1310	0
SRR1608230	CTL	303	164	0
SRR1608231	CTL	387	223	1
SRR1608232	CTL	870	169	0
SRR1608233	CTL	669	376	4
SRR1608234	CTL	213	94	0
SRR1608235	CTL	2962	1270	0
SRR1608236	CTL	1031	1008	0
SRR1608237	CTL	5100	480	0
SRR1608238	CTL	41	43	0
SRR1608239	CTL	544	381	0
SRR1608240	CTL	239	284	0
SRR1608241	CTL	1728	2715	5
SRR1608242	CTL	2871	3554	0
SRR1608243	CTL	1853	2338	0
SRR1608244	CTL	1010	399	1
SRR1608245	CTL	1670	388	1
SRR1608246	CTL	769	509	0
SRR1608247	CTL	695	527	0
SRR1608248	CTL	876	1034	0
SRR1608249	CTL	523	233	0
SRR1608250	CTL	2192	350	4
SRR1608251	CTL	2689	2786	3
SRR1608252	CTL	783	226	0
SRR1608253	CTL	3167	722	2
SRR1608254	CTL	580	134	0
SRR1608255	CTL	1939	286	0
SRR1608256	CTL	814	304	0
SRR1608257	CTL	515	80	0
SRR1608258	CTL	1092	186	0
SRR1608259	CTL	973	234	0
SRR1608260	CTL	489	122	0
SRR1608261	CTL	877	396	0
SRR1608262	CTL	490	87	0
SRR1608263	CTL	674	492	1
SRR1608264	CTL	1180	281	1
SRR1608265	CTL	3014	481	1
SRR1608266	CTL	1301	371	1
SRR1608267	CTL	1475	485	0
SRR1608268	CTL	1934	766	1
SRR1608269	CTL	1134	502	1
SRR1608270	CTL	2079	293	0
SRR1608271	CTL	477	58	0
SRR1608272	CTL	1223	542	2
SRR1608273	CTL	1021	391	0
SRR1608274	CTL	1273	491	0
SRR1608275	CTL	1364	656	0
SRR1608276	CTL	659	224	0
SRR1608277	CTL	1199	379	2
SRR1608278	CTL	685	344	1
SRR1608279	CTL	1253	340	4
SRR1608280	CTL	1010	447	0
SRR1608281	CTL	829	327	0
SRR1608282	CTL	1324	632	0
SRR1608283	CTL	1017	271	1
SRR1608284	CTL	2276	308	0
SRR1608285	CTL	1079	620	0
SRR1608286	CTL	1924	421	1
SRR1608287	CTL	1599	761	0
SRR1608288	CTL	1160	351	2
SRR1608289	CTL	1272	536	1
SRR1608290	CTL	1607	492	1
SRR1608291	CTL	1203	1330	3
SRR1608292	CTL	689	506	1
SRR1608293	CTL	841	416	0
SRR1608294	CTL	1101	527	0
SRR1608295	CTL	948	399	0
SRR1608296	CTL	1047	967	1
SRR1608297	CTL	1427	784	10
SRR1608298	CTL	3724	1354	2
SRR1608300	CTL	1676	1098	2
SRR1608301	CTL	1100	592	11
SRR1608302	CTL	1056	257	4
SRR1608304	CTL	2282	1037	1
SRR1608305	CTL	2280	1185	14
SRR1608306	CTL	2722	1378	1
SRR1608307	CTL	1203	435	1
SRR1608308	CTL	845	203	0
SRR493961	CTL	548	836	0
SRR493963	CTL	851	2450	0
SRR493965	CTL	890	1962	0
SRR493967	CTL	886	1591	0
SRR493969	CTL	1002	1583	0
SRR493971	CTL	1178	1070	1
SRR6757373	CTL	1441	3763	1
SRR6757377	CTL	1618	6267	3
SRR6757385	CTL	1170	4475	1
SRR6757387	CTL	1445	2831	1
SRR6757395	CTL	1599	3165	5
SRR6757401	CTL	1275	3435	0
SRR6757405	CTL	813	2186	0
SRR6757407	CTL	2767	3808	5
SRR6757409	CTL	1430	6858	0
SRR6757411	CTL	1044	2188	2
SRR6757415	CTL	1020	2738	3
SRR6757417	CTL	1211	3975	0
SRR6757419	CTL	1112	2882	0
SRR6757421	CTL	1270	2654	1
SRR6757423	CTL	342	1704	1
SRR6757429	CTL	407	1736	0
SRR6757431	CTL	674	2626	3
SRR6757437	CTL	414	2037	0
SRR6757451	CTL	400	1244	0
SRR6757457	CTL	1170	3168	1
SRR6757459	CTL	1533	3609	0
SRR6757463	CTL	1076	3088	2
SRR6757467	CTL	1622	4463	3
SRR6757375	CTL	844	4809	1
SRR6757381	CTL	867	2222	0
SRR6757383	CTL	1636	5022	3
SRR6757403	CTL	1699	2901	2
SRR6757439	CTL	1039	2957	1
SRR6757461	CTL	1356	5931	0
SRR6757465	CTL	1873	3664	2
SRR6757397	CTL	915	2833	0
SRR6757413	CTL	1223	3128	5
SRR6757425	CTL	584	2757	0
SRR6757433	CTL	1529	4397	1
SRR6757443	CTL	927	2373	1
SRR6757393	CTL	1001	3584	0
SRR6757379	CTL	526	2427	0
SRR6757389	CTL	1824	3835	5
SRR6757391	CTL	1033	3702	0
SRR6757399	CTL	798	1976	1
SRR6757427	CTL	488	2733	0
SRR6757435	CTL	784	2858	1
SRR6757441	CTL	535	949	0
SRR6757445	CTL	1014	2647	1
SRR6757447	CTL	672	2571	4
SRR6757449	CTL	1029	2584	1
SRR6757453	CTL	552	2129	0
SRR6757455	CTL	1281	3334	3
3833C	CTL	1559	23227	0
4083C	CTL	2090	36450	0
4113C	CTL	2468	30207	1
4123C	CTL	2417	24888	0
4143C	CTL	1383	5192	8
4163C	CTL	2080	29465	0
4173C	CTL	1487	29911	0
4193C	CTL	2052	30711	0
4223C	CTL	1464	51773	0
4263C	CTL	1593	32292	1
4333C	CTL	2432	18018	0
4533C	CTL	1253	26156	0
4663C	CTL	588	26060	0
4723C	CTL	1596	36862	0
4733C	CTL	1618	23085	0
4743C	CTL	2150	36621	0
4753C	CTL	1853	25876	0
4783C	CTL	1183	35702	0
4803C	CTL	1387	31787	0

## Sheet: Fig4f
Table S13.5 Raw counts of 2 features selected by the DFL algorithm from the 2178 editing features.
SampleID	SampleType	hsa-mir-210_88a	hsa-mir-30a_68a
SRR3703167	LUAD	660	107
SRR3703168	LUAD	246	413
SRR3703170	LUAD	229	61
SRR3703174	LUAD	1717	81
SRR3703147	LUAD	232	113
SRR3703151	LUAD	149	103
SRR3703152	LUAD	288	52
SRR3703176	LUAD	295	70
SRR3703166	LUAD	512	107
SRR3703169	LUAD	130	83
SRR3703171	LUAD	424	62
SRR3703173	LUAD	309	45
SRR3703175	LUAD	355	49
SRR3703177	LUAD	427	63
SRR3703178	LUAD	753	110
SRR3703182	LUAD	93	30
SRR3703165	LUAD	21	22
SRR3703172	LUAD	1196	119
SRR3703179	LUAD	464	151
SRR3703149	LUAD	730	181
SRR3703181	LUAD	424	316
SRR3703164	LUAD	443	95
SRR3703156	LUAD	61	650
SRR3703155	LUAD	265	191
SRR3703158	LUAD	163	198
SRR3703159	LUAD	57	317
SRR3703160	LUAD	176	172
SRR3703161	LUAD	212	378
SRR3703162	LUAD	146	614
SRR3703163	LUAD	87	293
SRR3703154	LUAD	128	79
SRR3703157	LUAD	308	298
SRR1608121	LUAD	1385	43
SRR1608122	LUAD	660	160
SRR1608123	LUAD	233	38
SRR1608124	LUAD	4722	65
SRR1608125	LUAD	745	199
SRR1608126	LUAD	339	36
SRR1608127	LUAD	194	42
SRR1608131	LUAD	243	1
SRR1608134	LUAD	284	70
SRR1608135	LUAD	64	27
SRR1608137	LUAD	423	1102
SRR1608138	LUAD	295	11
SRR1608139	LUAD	266	180
SRR1608140	LUAD	508	21
SRR1608141	LUAD	768	3
SRR1608142	LUAD	786	293
SRR1608144	LUAD	348	85
SRR1608145	LUAD	158	489
SRR1608146	LUAD	397	62
SRR1608147	LUAD	219	4
SRR1608149	LUAD	19	1
SRR1608152	LUAD	1949	482
SRR1608154	LUAD	141	523
SRR1608156	LUAD	157	12
SRR1608158	LUAD	74	99
SRR1608163	LUAD	434	28
SRR1608164	LUAD	21	29
SRR1608167	LUAD	298	13
SRR1608169	LUAD	75	19
SRR1608170	LUAD	316	16
SRR1608171	LUAD	120	24
SRR1608173	LUAD	220	24
SRR1608174	LUAD	240	30
SRR1608176	LUAD	117	19
SRR1608177	LUAD	126	10
SRR1608179	LUAD	289	10
SRR1608180	LUAD	268	31
SRR1608181	LUAD	417	70
SRR1608182	LUAD	299	7
SRR1608185	LUAD	175	79
SRR1608187	LUAD	253	32
SRR1608188	LUAD	450	4
SRR1608189	LUAD	449	15
SRR1608190	LUAD	621	99
SRR1608191	LUAD	326	62
SRR1608193	LUAD	267	22
SRR1608195	LUAD	38	4
SRR1608196	LUAD	47	53
SRR1608199	LUAD	76	9
SRR1608200	LUAD	96	41
SRR1608202	LUAD	96	61
SRR1608205	LUAD	419	165
SRR1608209	LUAD	2938	78
SRR1608211	LUAD	208	22
SRR1608213	LUAD	103	18
SRR1608214	LUAD	153	19
SRR1608129	LUAD	408	46
SRR1608130	LUAD	277	8
SRR1608136	LUAD	1925	172
SRR1608143	LUAD	333	4
SRR1608148	LUAD	357	6
SRR1608151	LUAD	238	24
SRR1608155	LUAD	675	10
SRR1608157	LUAD	39	2
SRR1608160	LUAD	222	75
SRR1608161	LUAD	156	40
SRR1608165	LUAD	316	25
SRR1608166	LUAD	53	15
SRR1608172	LUAD	216	3
SRR1608175	LUAD	45	8
SRR1608183	LUAD	276	49
SRR1608192	LUAD	319	50
SRR1608194	LUAD	144	12
SRR1608197	LUAD	652	87
SRR1608201	LUAD	311	6
SRR1608203	LUAD	2308	14
SRR1608204	LUAD	565	115
SRR1608207	LUAD	122	5
SRR1608208	LUAD	422	28
SRR1608132	LUAD	236	12
SRR1608133	LUAD	81	2
SRR1608153	LUAD	365	437
SRR1608159	LUAD	615	7
SRR1608162	LUAD	403	26
SRR1608168	LUAD	198	17
SRR1608178	LUAD	91	4
SRR1608184	LUAD	123	5
SRR1608186	LUAD	183	7
SRR1608206	LUAD	1445	145
SRR1608128	LUAD	340	6
SRR1608150	LUAD	184	18
SRR1608198	LUAD	95	14
SRR493966	LUAD	93	152
SRR493972	LUAD	348	102
SRR493962	LUAD	404	199
SRR493968	LUAD	146	153
SRR493964	LUAD	59	251
SRR493970	LUAD	541	30
SRR6757374	LUAD	228	27
SRR6757378	LUAD	339	13
SRR6757386	LUAD	71	127
SRR6757388	LUAD	606	27
SRR6757396	LUAD	154	93
SRR6757402	LUAD	135	211
SRR6757406	LUAD	15	206
SRR6757408	LUAD	90	70
SRR6757410	LUAD	289	186
SRR6757412	LUAD	245	30
SRR6757416	LUAD	65	145
SRR6757418	LUAD	122	142
SRR6757420	LUAD	113	40
SRR6757422	LUAD	128	256
SRR6757424	LUAD	82	72
SRR6757430	LUAD	19	60
SRR6757432	LUAD	59	80
SRR6757438	LUAD	192	69
SRR6757452	LUAD	773	16
SRR6757458	LUAD	107	98
SRR6757460	LUAD	345	16
SRR6757464	LUAD	262	14
SRR6757468	LUAD	55	139
SRR6757376	LUAD	515	6
SRR6757382	LUAD	358	50
SRR6757384	LUAD	919	19
SRR6757404	LUAD	173	51
SRR6757440	LUAD	518	14
SRR6757462	LUAD	445	33
SRR6757466	LUAD	358	10
SRR6757398	LUAD	842	16
SRR6757414	LUAD	576	77
SRR6757426	LUAD	517	64
SRR6757434	LUAD	787	17
SRR6757444	LUAD	1086	17
SRR6757394	LUAD	200	23
SRR6757380	LUAD	77	48
SRR6757390	LUAD	597	73
SRR6757392	LUAD	306	48
SRR6757400	LUAD	319	104
SRR6757428	LUAD	445	17
SRR6757436	LUAD	107	14
SRR6757442	LUAD	941	35
SRR6757446	LUAD	350	102
SRR6757448	LUAD	284	6
SRR6757450	LUAD	70	40
SRR6757454	LUAD	43	126
SRR6757456	LUAD	476	10
3831B	LUAD	265	2
4081C	LUAD	39	14
4111C	LUAD	52	26
4121C	LUAD	46	48
4141C	LUAD	70	48
4161C	LUAD	41	10
4171C	LUAD	26	64
4191C	LUAD	80	12
4221C	LUAD	49	45
4261C	LUAD	28	73
4331C	LUAD	299	47
4531C	LUAD	45	36
4661C	LUAD	25	31
4721C	LUAD	179	13
4731C	LUAD	23	58
4741C	LUAD	17	6
4751C	LUAD	87	17
4781C	LUAD	43	29
4801C	LUAD	131	22
SRR3703131	CTL	3	4301
SRR3703132	CTL	9	8143
SRR3703134	CTL	46	7429
SRR3703138	CTL	14	4846
SRR3703111	CTL	9	5190
SRR3703112	CTL	16	20077
SRR3703114	CTL	43	13058
SRR3703115	CTL	48	13360
SRR3703116	CTL	1	9189
SRR3703117	CTL	12	12137
SRR3703140	CTL	55	3879
SRR3703130	CTL	15	18002
SRR3703133	CTL	38	10214
SRR3703135	CTL	4	2021
SRR3703137	CTL	14	11333
SRR3703139	CTL	20	4705
SRR3703141	CTL	14	8454
SRR3703142	CTL	4	1898
SRR3703144	CTL	18	10591
SRR3703146	CTL	31	11437
SRR3703129	CTL	163	7072
SRR3703136	CTL	4	5158
SRR3703143	CTL	25	5877
SRR3703113	CTL	18	9092
SRR3703145	CTL	12	14149
SRR3703128	CTL	26	8144
SRR3703120	CTL	38	5448
SRR3703119	CTL	8	6524
SRR3703122	CTL	10	5695
SRR3703123	CTL	5	8124
SRR3703125	CTL	8	1803
SRR3703126	CTL	13	8877
SRR3703127	CTL	2	22629
SRR1608215	CTL	18	1834
SRR1608216	CTL	11	1306
SRR1608217	CTL	3	1138
SRR1608218	CTL	20	933
SRR1608219	CTL	14	2476
SRR1608220	CTL	18	907
SRR1608221	CTL	12	1078
SRR1608222	CTL	14	1491
SRR1608223	CTL	2	1019
SRR1608224	CTL	5	1335
SRR1608225	CTL	18	8477
SRR1608226	CTL	40	8880
SRR1608227	CTL	28	7718
SRR1608228	CTL	13	16199
SRR1608229	CTL	1	8550
SRR1608230	CTL	4	209
SRR1608231	CTL	5	471
SRR1608232	CTL	38	299
SRR1608233	CTL	11	309
SRR1608234	CTL	9	147
SRR1608235	CTL	42	8042
SRR1608236	CTL	40	1594
SRR1608237	CTL	7	766
SRR1608238	CTL	0	164
SRR1608239	CTL	1	532
SRR1608240	CTL	42	285
SRR1608241	CTL	40	14263
SRR1608242	CTL	32	27321
SRR1608243	CTL	15	8215
SRR1608244	CTL	24	914
SRR1608245	CTL	34	759
SRR1608246	CTL	14	423
SRR1608247	CTL	10	845
SRR1608248	CTL	9	855
SRR1608249	CTL	0	420
SRR1608250	CTL	60	812
SRR1608251	CTL	34	12700
SRR1608252	CTL	23	561
SRR1608253	CTL	24	1013
SRR1608254	CTL	14	470
SRR1608255	CTL	27	1417
SRR1608256	CTL	8	861
SRR1608257	CTL	11	105
SRR1608258	CTL	12	163
SRR1608259	CTL	10	334
SRR1608260	CTL	17	314
SRR1608261	CTL	18	641
SRR1608262	CTL	5	50
SRR1608263	CTL	11	1061
SRR1608264	CTL	16	978
SRR1608265	CTL	28	828
SRR1608266	CTL	3	482
SRR1608267	CTL	15	1455
SRR1608268	CTL	38	1388
SRR1608269	CTL	9	960
SRR1608270	CTL	2	275
SRR1608271	CTL	6	72
SRR1608272	CTL	8	982
SRR1608273	CTL	9	492
SRR1608274	CTL	33	696
SRR1608275	CTL	10	854
SRR1608276	CTL	9	326
SRR1608277	CTL	17	625
SRR1608278	CTL	13	1376
SRR1608279	CTL	11	898
SRR1608280	CTL	6	1095
SRR1608281	CTL	25	719
SRR1608282	CTL	19	1460
SRR1608283	CTL	22	853
SRR1608284	CTL	16	824
SRR1608285	CTL	11	1172
SRR1608286	CTL	8	1149
SRR1608287	CTL	9	940
SRR1608288	CTL	22	688
SRR1608289	CTL	13	1414
SRR1608290	CTL	16	887
SRR1608291	CTL	111	1007
SRR1608292	CTL	10	858
SRR1608293	CTL	17	369
SRR1608294	CTL	11	524
SRR1608295	CTL	7	728
SRR1608296	CTL	6	779
SRR1608297	CTL	103	1087
SRR1608298	CTL	34	1706
SRR1608300	CTL	179	1810
SRR1608301	CTL	25	1097
SRR1608302	CTL	5	310
SRR1608304	CTL	25	1599
SRR1608305	CTL	14	773
SRR1608306	CTL	4	929
SRR1608307	CTL	22	859
SRR1608308	CTL	17	575
SRR493961	CTL	20	166
SRR493963	CTL	47	829
SRR493965	CTL	30	1395
SRR493967	CTL	41	1371
SRR493969	CTL	21	1804
SRR493971	CTL	26	1072
SRR6757373	CTL	50	242
SRR6757377	CTL	91	521
SRR6757385	CTL	29	310
SRR6757387	CTL	77	115
SRR6757395	CTL	58	372
SRR6757401	CTL	69	343
SRR6757405	CTL	23	301
SRR6757407	CTL	50	383
SRR6757409	CTL	60	341
SRR6757411	CTL	30	301
SRR6757415	CTL	78	195
SRR6757417	CTL	63	455
SRR6757419	CTL	34	154
SRR6757421	CTL	59	364
SRR6757423	CTL	16	192
SRR6757429	CTL	35	196
SRR6757431	CTL	27	230
SRR6757437	CTL	34	171
SRR6757451	CTL	20	138
SRR6757457	CTL	37	265
SRR6757459	CTL	86	318
SRR6757463	CTL	55	212
SRR6757467	CTL	59	240
SRR6757375	CTL	44	345
SRR6757381	CTL	57	192
SRR6757383	CTL	114	309
SRR6757403	CTL	62	247
SRR6757439	CTL	99	266
SRR6757461	CTL	56	518
SRR6757465	CTL	69	298
SRR6757397	CTL	65	185
SRR6757413	CTL	98	396
SRR6757425	CTL	39	221
SRR6757433	CTL	27	247
SRR6757443	CTL	55	247
SRR6757393	CTL	42	299
SRR6757379	CTL	48	213
SRR6757389	CTL	65	704
SRR6757391	CTL	53	211
SRR6757399	CTL	22	242
SRR6757427	CTL	35	187
SRR6757435	CTL	60	287
SRR6757441	CTL	54	249
SRR6757445	CTL	50	359
SRR6757447	CTL	54	227
SRR6757449	CTL	27	103
SRR6757453	CTL	54	437
SRR6757455	CTL	56	244
3833C	CTL	20	45
4083C	CTL	33	52
4113C	CTL	26	73
4123C	CTL	13	79
4143C	CTL	12	17
4163C	CTL	22	46
4173C	CTL	16	81
4193C	CTL	24	51
4223C	CTL	30	64
4263C	CTL	23	50
4333C	CTL	3	31
4533C	CTL	9	27
4663C	CTL	13	29
4723C	CTL	29	65
4733C	CTL	17	31
4743C	CTL	21	26
4753C	CTL	16	41
4783C	CTL	18	51
4803C	CTL	31	68

## Sheet: Fig4g
Table S13.6 Editing Level of hsa-mir-139_30_G_a selected by the DFL algorithm from the 2178 editing features.
SampleID	SampleType	hsa-mir-139_30_G_a
SRR3703167	LUAD	0
SRR3703168	LUAD	0
SRR3703170	LUAD	100
SRR3703174	LUAD	0
SRR3703147	LUAD	0
SRR3703151	LUAD	100
SRR3703152	LUAD	0
SRR3703176	LUAD	0
SRR3703166	LUAD	0
SRR3703169	LUAD	0
SRR3703171	LUAD	0
SRR3703173	LUAD	0
SRR3703175	LUAD	0
SRR3703177	LUAD	0
SRR3703178	LUAD	0
SRR3703182	LUAD	0
SRR3703165	LUAD	0
SRR3703172	LUAD	100
SRR3703179	LUAD	50
SRR3703149	LUAD	0
SRR3703181	LUAD	0
SRR3703164	LUAD	0
SRR3703156	LUAD	33.3
SRR3703155	LUAD	0
SRR3703158	LUAD	33.3
SRR3703159	LUAD	50
SRR3703160	LUAD	0
SRR3703161	LUAD	100
SRR3703162	LUAD	0
SRR3703163	LUAD	0
SRR3703154	LUAD	0
SRR3703157	LUAD	0
SRR1608121	LUAD	0
SRR1608122	LUAD	0
SRR1608123	LUAD	0
SRR1608124	LUAD	0
SRR1608125	LUAD	0
SRR1608126	LUAD	0
SRR1608127	LUAD	0
SRR1608131	LUAD	0
SRR1608134	LUAD	0
SRR1608135	LUAD	0
SRR1608137	LUAD	0
SRR1608138	LUAD	100
SRR1608139	LUAD	0
SRR1608140	LUAD	0
SRR1608141	LUAD	0
SRR1608142	LUAD	0
SRR1608144	LUAD	0
SRR1608145	LUAD	0
SRR1608146	LUAD	0
SRR1608147	LUAD	0
SRR1608149	LUAD	0
SRR1608152	LUAD	0
SRR1608154	LUAD	66.7
SRR1608156	LUAD	0
SRR1608158	LUAD	0
SRR1608163	LUAD	0
SRR1608164	LUAD	0
SRR1608167	LUAD	0
SRR1608169	LUAD	0
SRR1608170	LUAD	0
SRR1608171	LUAD	0
SRR1608173	LUAD	0
SRR1608174	LUAD	0
SRR1608176	LUAD	0
SRR1608177	LUAD	0
SRR1608179	LUAD	0
SRR1608180	LUAD	0
SRR1608181	LUAD	0
SRR1608182	LUAD	0
SRR1608185	LUAD	0
SRR1608187	LUAD	0
SRR1608188	LUAD	0
SRR1608189	LUAD	0
SRR1608190	LUAD	0
SRR1608191	LUAD	0
SRR1608193	LUAD	0
SRR1608195	LUAD	0
SRR1608196	LUAD	0
SRR1608199	LUAD	0
SRR1608200	LUAD	0
SRR1608202	LUAD	0
SRR1608205	LUAD	100
SRR1608209	LUAD	0
SRR1608211	LUAD	0
SRR1608213	LUAD	0
SRR1608214	LUAD	0
SRR1608129	LUAD	0
SRR1608130	LUAD	0
SRR1608136	LUAD	0
SRR1608143	LUAD	52
SRR1608148	LUAD	0
SRR1608151	LUAD	0
SRR1608155	LUAD	0
SRR1608157	LUAD	0
SRR1608160	LUAD	0
SRR1608161	LUAD	0
SRR1608165	LUAD	0
SRR1608166	LUAD	0
SRR1608172	LUAD	0
SRR1608175	LUAD	0
SRR1608183	LUAD	0
SRR1608192	LUAD	0
SRR1608194	LUAD	0
SRR1608197	LUAD	100
SRR1608201	LUAD	0
SRR1608203	LUAD	0
SRR1608204	LUAD	0
SRR1608207	LUAD	0
SRR1608208	LUAD	0
SRR1608132	LUAD	0
SRR1608133	LUAD	0
SRR1608153	LUAD	0
SRR1608159	LUAD	0
SRR1608162	LUAD	0
SRR1608168	LUAD	0
SRR1608178	LUAD	0
SRR1608184	LUAD	0
SRR1608186	LUAD	100
SRR1608206	LUAD	100
SRR1608128	LUAD	0
SRR1608150	LUAD	0
SRR1608198	LUAD	0
SRR493966	LUAD	66.7
SRR493972	LUAD	33.3
SRR493962	LUAD	83.3
SRR493968	LUAD	71.4
SRR493964	LUAD	80
SRR493970	LUAD	100
SRR6757374	LUAD	33.3
SRR6757378	LUAD	100
SRR6757386	LUAD	0
SRR6757388	LUAD	37.5
SRR6757396	LUAD	50
SRR6757402	LUAD	30
SRR6757406	LUAD	0
SRR6757408	LUAD	0
SRR6757410	LUAD	33.3
SRR6757412	LUAD	0
SRR6757416	LUAD	0
SRR6757418	LUAD	12.5
SRR6757420	LUAD	0
SRR6757422	LUAD	0
SRR6757424	LUAD	0
SRR6757430	LUAD	71.4
SRR6757432	LUAD	0
SRR6757438	LUAD	0
SRR6757452	LUAD	80
SRR6757458	LUAD	0
SRR6757460	LUAD	0
SRR6757464	LUAD	33.3
SRR6757468	LUAD	33.3
SRR6757376	LUAD	0
SRR6757382	LUAD	42.9
SRR6757384	LUAD	0
SRR6757404	LUAD	100
SRR6757440	LUAD	100
SRR6757462	LUAD	50
SRR6757466	LUAD	0
SRR6757398	LUAD	0
SRR6757414	LUAD	20
SRR6757426	LUAD	50
SRR6757434	LUAD	25
SRR6757444	LUAD	55.6
SRR6757394	LUAD	0
SRR6757380	LUAD	40
SRR6757390	LUAD	0
SRR6757392	LUAD	33.3
SRR6757400	LUAD	100
SRR6757428	LUAD	100
SRR6757436	LUAD	0
SRR6757442	LUAD	0
SRR6757446	LUAD	50
SRR6757448	LUAD	33.3
SRR6757450	LUAD	0
SRR6757454	LUAD	0
SRR6757456	LUAD	100
3831B	LUAD	27.3
4081C	LUAD	36.7
4111C	LUAD	27.1
4121C	LUAD	34.7
4141C	LUAD	30.7
4161C	LUAD	50
4171C	LUAD	28.5
4191C	LUAD	46.3
4221C	LUAD	42.5
4261C	LUAD	35.4
4331C	LUAD	64
4531C	LUAD	22.9
4661C	LUAD	34.6
4721C	LUAD	50
4731C	LUAD	34.7
4741C	LUAD	60
4751C	LUAD	29
4781C	LUAD	43.8
4801C	LUAD	44.1
SRR3703131	CTL	50
SRR3703132	CTL	0
SRR3703134	CTL	50
SRR3703138	CTL	100
SRR3703111	CTL	52.9
SRR3703112	CTL	30
SRR3703114	CTL	50
SRR3703115	CTL	50
SRR3703116	CTL	42.9
SRR3703117	CTL	77.8
SRR3703140	CTL	100
SRR3703130	CTL	50
SRR3703133	CTL	100
SRR3703135	CTL	100
SRR3703137	CTL	0
SRR3703139	CTL	0
SRR3703141	CTL	0
SRR3703142	CTL	0
SRR3703144	CTL	66.7
SRR3703146	CTL	36.4
SRR3703129	CTL	75
SRR3703136	CTL	33.3
SRR3703143	CTL	40
SRR3703113	CTL	40
SRR3703145	CTL	31.2
SRR3703128	CTL	0
SRR3703120	CTL	28.6
SRR3703119	CTL	54.5
SRR3703122	CTL	14.3
SRR3703123	CTL	50
SRR3703125	CTL	0
SRR3703126	CTL	22.2
SRR3703127	CTL	0
SRR1608215	CTL	100
SRR1608216	CTL	100
SRR1608217	CTL	0
SRR1608218	CTL	0
SRR1608219	CTL	100
SRR1608220	CTL	0
SRR1608221	CTL	0
SRR1608222	CTL	0
SRR1608223	CTL	0
SRR1608224	CTL	0
SRR1608225	CTL	0
SRR1608226	CTL	25
SRR1608227	CTL	37.5
SRR1608228	CTL	80
SRR1608229	CTL	0
SRR1608230	CTL	0
SRR1608231	CTL	0
SRR1608232	CTL	66.7
SRR1608233	CTL	0
SRR1608234	CTL	0
SRR1608235	CTL	83.3
SRR1608236	CTL	0
SRR1608237	CTL	100
SRR1608238	CTL	0
SRR1608239	CTL	0
SRR1608240	CTL	0
SRR1608241	CTL	57.1
SRR1608242	CTL	54.5
SRR1608243	CTL	75
SRR1608244	CTL	100
SRR1608245	CTL	50
SRR1608246	CTL	0
SRR1608247	CTL	100
SRR1608248	CTL	0
SRR1608249	CTL	0
SRR1608250	CTL	0
SRR1608251	CTL	37.5
SRR1608252	CTL	0
SRR1608253	CTL	0
SRR1608254	CTL	0
SRR1608255	CTL	0
SRR1608256	CTL	0
SRR1608257	CTL	100
SRR1608258	CTL	0
SRR1608259	CTL	0
SRR1608260	CTL	0
SRR1608261	CTL	100
SRR1608262	CTL	0
SRR1608263	CTL	100
SRR1608264	CTL	0
SRR1608265	CTL	100
SRR1608266	CTL	66.7
SRR1608267	CTL	0
SRR1608268	CTL	100
SRR1608269	CTL	0
SRR1608270	CTL	0
SRR1608271	CTL	66.7
SRR1608272	CTL	50
SRR1608273	CTL	0
SRR1608274	CTL	0
SRR1608275	CTL	0
SRR1608276	CTL	0
SRR1608277	CTL	100
SRR1608278	CTL	66.7
SRR1608279	CTL	0
SRR1608280	CTL	0
SRR1608281	CTL	0
SRR1608282	CTL	100
SRR1608283	CTL	0
SRR1608284	CTL	0
SRR1608285	CTL	100
SRR1608286	CTL	100
SRR1608287	CTL	0
SRR1608288	CTL	0
SRR1608289	CTL	0
SRR1608290	CTL	100
SRR1608291	CTL	0
SRR1608292	CTL	0
SRR1608293	CTL	0
SRR1608294	CTL	0
SRR1608295	CTL	0
SRR1608296	CTL	0
SRR1608297	CTL	100
SRR1608298	CTL	100
SRR1608300	CTL	100
SRR1608301	CTL	0
SRR1608302	CTL	0
SRR1608304	CTL	100
SRR1608305	CTL	0
SRR1608306	CTL	0
SRR1608307	CTL	100
SRR1608308	CTL	0
SRR493961	CTL	81.2
SRR493963	CTL	85.7
SRR493965	CTL	80.8
SRR493967	CTL	68.8
SRR493969	CTL	81.2
SRR493971	CTL	40
SRR6757373	CTL	52.9
SRR6757377	CTL	23.1
SRR6757385	CTL	60
SRR6757387	CTL	20
SRR6757395	CTL	63.2
SRR6757401	CTL	40
SRR6757405	CTL	16.7
SRR6757407	CTL	66.7
SRR6757409	CTL	20
SRR6757411	CTL	31.2
SRR6757415	CTL	45
SRR6757417	CTL	66.7
SRR6757419	CTL	50
SRR6757421	CTL	50
SRR6757423	CTL	50
SRR6757429	CTL	33.3
SRR6757431	CTL	0
SRR6757437	CTL	100
SRR6757451	CTL	50
SRR6757457	CTL	16.7
SRR6757459	CTL	39.1
SRR6757463	CTL	57.1
SRR6757467	CTL	37.5
SRR6757375	CTL	0
SRR6757381	CTL	51.4
SRR6757383	CTL	35
SRR6757403	CTL	55.6
SRR6757439	CTL	50
SRR6757461	CTL	50
SRR6757465	CTL	16.7
SRR6757397	CTL	61.5
SRR6757413	CTL	44.4
SRR6757425	CTL	70
SRR6757433	CTL	43.8
SRR6757443	CTL	33.3
SRR6757393	CTL	0
SRR6757379	CTL	35.7
SRR6757389	CTL	41.7
SRR6757391	CTL	38.5
SRR6757399	CTL	40
SRR6757427	CTL	25
SRR6757435	CTL	33.3
SRR6757441	CTL	75
SRR6757445	CTL	63.2
SRR6757447	CTL	40
SRR6757449	CTL	43.8
SRR6757453	CTL	0
SRR6757455	CTL	90
3833C	CTL	33.3
4083C	CTL	42.3
4113C	CTL	41.9
4123C	CTL	37.2
4143C	CTL	38.6
4163C	CTL	31.2
4173C	CTL	36.4
4193C	CTL	41.7
4223C	CTL	40.4
4263C	CTL	45.1
4333C	CTL	39.3
4533C	CTL	40.4
4663C	CTL	40.5
4723C	CTL	38.8
4733C	CTL	39.4
4743C	CTL	41.7
4753C	CTL	33.8
4783C	CTL	40
4803C	CTL	35.3

## Sheet: Fig4h
Table S13.7 Raw counts of 3 features selected by the DFL algorithm from the 2600 combined features.
SampleID	SampleType	hsa-miR-135b-5p	hsa-miR-210-3p	hsa-mir-182_48u
SRR3703167	LUAD	43	18442	361
SRR3703168	LUAD	84	3195	204
SRR3703170	LUAD	18	6674	30
SRR3703174	LUAD	92	41460	682
SRR3703147	LUAD	198	7251	1753
SRR3703151	LUAD	151	3665	240
SRR3703152	LUAD	10	10973	882
SRR3703176	LUAD	13	8616	276
SRR3703166	LUAD	7	9884	99
SRR3703169	LUAD	65	3190	139
SRR3703171	LUAD	34	7574	93
SRR3703173	LUAD	37	8405	260
SRR3703175	LUAD	1	9005	140
SRR3703177	LUAD	9	10307	25
SRR3703178	LUAD	4	15158	573
SRR3703182	LUAD	34	3483	20
SRR3703165	LUAD	0	451	13
SRR3703172	LUAD	120	19815	154
SRR3703179	LUAD	36	22089	262
SRR3703149	LUAD	1216	10492	495
SRR3703181	LUAD	620	8588	209
SRR3703164	LUAD	120	7732	216
SRR3703156	LUAD	220	1904	303
SRR3703155	LUAD	118	7581	613
SRR3703158	LUAD	94	4341	440
SRR3703159	LUAD	41	2053	543
SRR3703160	LUAD	35	7551	163
SRR3703161	LUAD	94	7513	267
SRR3703162	LUAD	86	4205	498
SRR3703163	LUAD	632	4180	435
SRR3703154	LUAD	92	4489	184
SRR3703157	LUAD	15	7355	148
SRR1608121	LUAD	4	3228	2
SRR1608122	LUAD	1	2344	1
SRR1608123	LUAD	0	285	4
SRR1608124	LUAD	15	7877	2
SRR1608125	LUAD	6	1502	5
SRR1608126	LUAD	5	1106	2
SRR1608127	LUAD	3	465	1
SRR1608131	LUAD	0	784	0
SRR1608134	LUAD	1	698	1
SRR1608135	LUAD	3	207	1
SRR1608137	LUAD	472	7012	0
SRR1608138	LUAD	4	668	4
SRR1608139	LUAD	86	4980	0
SRR1608140	LUAD	1	1786	1
SRR1608141	LUAD	2	1787	1
SRR1608142	LUAD	426	10673	0
SRR1608144	LUAD	80	6415	0
SRR1608145	LUAD	100	1995	0
SRR1608146	LUAD	2	1098	0
SRR1608147	LUAD	1	803	2
SRR1608149	LUAD	0	51	0
SRR1608152	LUAD	127	22361	0
SRR1608154	LUAD	272	1926	0
SRR1608156	LUAD	0	493	1
SRR1608158	LUAD	1	190	1
SRR1608163	LUAD	0	1028	13
SRR1608164	LUAD	0	83	6
SRR1608167	LUAD	5	735	1
SRR1608169	LUAD	1	191	1
SRR1608170	LUAD	1	678	8
SRR1608171	LUAD	3	342	12
SRR1608173	LUAD	2	421	4
SRR1608174	LUAD	4	473	10
SRR1608176	LUAD	4	155	19
SRR1608177	LUAD	1	222	2
SRR1608179	LUAD	2	575	5
SRR1608180	LUAD	1	414	5
SRR1608181	LUAD	9	678	20
SRR1608182	LUAD	0	813	9
SRR1608185	LUAD	4	324	7
SRR1608187	LUAD	0	504	3
SRR1608188	LUAD	2	948	6
SRR1608189	LUAD	2	715	13
SRR1608190	LUAD	5	1034	4
SRR1608191	LUAD	1	599	5
SRR1608193	LUAD	3	536	10
SRR1608195	LUAD	1	97	5
SRR1608196	LUAD	3	148	3
SRR1608199	LUAD	6	133	62
SRR1608200	LUAD	1	103	2
SRR1608202	LUAD	3	122	2
SRR1608205	LUAD	9	975	12
SRR1608209	LUAD	3	4996	9
SRR1608211	LUAD	41	213	26
SRR1608213	LUAD	2	263	6
SRR1608214	LUAD	2	402	4
SRR1608129	LUAD	1	1175	6
SRR1608130	LUAD	3	712	13
SRR1608136	LUAD	73	15271	0
SRR1608143	LUAD	0	891	516
SRR1608148	LUAD	0	588	0
SRR1608151	LUAD	159	3912	0
SRR1608155	LUAD	2	1420	3
SRR1608157	LUAD	0	176	0
SRR1608160	LUAD	7	493	1
SRR1608161	LUAD	0	265	19
SRR1608165	LUAD	3	790	2
SRR1608166	LUAD	1	95	3
SRR1608172	LUAD	1	472	15
SRR1608175	LUAD	2	84	4
SRR1608183	LUAD	4	842	4
SRR1608192	LUAD	10	584	8
SRR1608194	LUAD	1	252	15
SRR1608197	LUAD	1	1721	2
SRR1608201	LUAD	0	606	4
SRR1608203	LUAD	5	4353	1
SRR1608204	LUAD	22	1374	21
SRR1608207	LUAD	1	405	0
SRR1608208	LUAD	21	903	16
SRR1608132	LUAD	0	760	4
SRR1608133	LUAD	1	253	1
SRR1608153	LUAD	69	6747	0
SRR1608159	LUAD	0	1861	0
SRR1608162	LUAD	1	1306	7
SRR1608168	LUAD	2	382	31
SRR1608178	LUAD	3	193	15
SRR1608184	LUAD	8	235	4
SRR1608186	LUAD	2	349	12
SRR1608206	LUAD	2	3884	3
SRR1608128	LUAD	3	729	8
SRR1608150	LUAD	1	390	6
SRR1608198	LUAD	9	119	11
SRR493966	LUAD	2400	769	283
SRR493972	LUAD	1966	2461	264
SRR493962	LUAD	5738	2412	313
SRR493968	LUAD	2321	1520	993
SRR493964	LUAD	2452	533	1279
SRR493970	LUAD	3347	3211	99
SRR6757374	LUAD	751	2205	787
SRR6757378	LUAD	971	2309	1177
SRR6757386	LUAD	933	985	435
SRR6757388	LUAD	1055	6693	511
SRR6757396	LUAD	789	2337	1415
SRR6757402	LUAD	1662	1711	2767
SRR6757406	LUAD	466	256	357
SRR6757408	LUAD	464	1670	403
SRR6757410	LUAD	1406	3000	623
SRR6757412	LUAD	1102	4263	4229
SRR6757416	LUAD	730	622	326
SRR6757418	LUAD	671	1039	867
SRR6757420	LUAD	520	1127	901
SRR6757422	LUAD	691	1246	826
SRR6757424	LUAD	169	753	220
SRR6757430	LUAD	178	249	1074
SRR6757432	LUAD	218	684	561
SRR6757438	LUAD	999	1262	2581
SRR6757452	LUAD	1063	9333	9960
SRR6757458	LUAD	1435	1133	382
SRR6757460	LUAD	883	4815	2973
SRR6757464	LUAD	603	3388	2845
SRR6757468	LUAD	828	796	729
SRR6757376	LUAD	671	5412	2112
SRR6757382	LUAD	481	2812	1014
SRR6757384	LUAD	1614	7193	1084
SRR6757404	LUAD	1025	1663	904
SRR6757440	LUAD	778	4254	2683
SRR6757462	LUAD	44	5731	1334
SRR6757466	LUAD	2485	4107	2628
SRR6757398	LUAD	822	6981	462
SRR6757414	LUAD	423	5384	634
SRR6757426	LUAD	1036	3731	1769
SRR6757434	LUAD	1590	12240	15589
SRR6757444	LUAD	763	11298	2655
SRR6757394	LUAD	734	4354	104
SRR6757380	LUAD	149	728	502
SRR6757390	LUAD	2137	7053	15781
SRR6757392	LUAD	1505	2615	1194
SRR6757400	LUAD	558	5653	4662
SRR6757428	LUAD	780	3895	3033
SRR6757436	LUAD	971	1238	4027
SRR6757442	LUAD	1012	13967	3828
SRR6757446	LUAD	411	2911	178
SRR6757448	LUAD	242	3437	2163
SRR6757450	LUAD	403	628	1583
SRR6757454	LUAD	477	547	1302
SRR6757456	LUAD	582	6730	6812
3831B	LUAD	20037	1081	136
4081C	LUAD	37895	267	29
4111C	LUAD	59386	254	28
4121C	LUAD	97651	238	125
4141C	LUAD	27606	371	110
4161C	LUAD	34179	249	98
4171C	LUAD	11564	69	15
4191C	LUAD	48447	477	295
4221C	LUAD	37897	301	20
4261C	LUAD	14965	216	23
4331C	LUAD	166059	1362	21
4531C	LUAD	49283	179	63
4661C	LUAD	29031	151	59
4721C	LUAD	76640	948	138
4731C	LUAD	63870	135	44
4741C	LUAD	15319	128	346
4751C	LUAD	31636	365	463
4781C	LUAD	42589	304	409
4801C	LUAD	44948	536	65
SRR3703131	CTL	2	52	10
SRR3703132	CTL	11	133	6
SRR3703134	CTL	11	535	12
SRR3703138	CTL	17	342	19
SRR3703111	CTL	104	90	13
SRR3703112	CTL	82	255	101
SRR3703114	CTL	64	729	14
SRR3703115	CTL	28	1068	26
SRR3703116	CTL	105	99	44
SRR3703117	CTL	203	235	27
SRR3703140	CTL	22	822	12
SRR3703130	CTL	13	287	13
SRR3703133	CTL	32	479	20
SRR3703135	CTL	2	162	3
SRR3703137	CTL	11	240	18
SRR3703139	CTL	23	346	17
SRR3703141	CTL	14	180	10
SRR3703142	CTL	1	121	2
SRR3703144	CTL	43	160	24
SRR3703146	CTL	38	746	37
SRR3703129	CTL	77	2308	18
SRR3703136	CTL	11	72	29
SRR3703143	CTL	40	325	22
SRR3703113	CTL	37	198	16
SRR3703145	CTL	94	250	27
SRR3703128	CTL	5	420	10
SRR3703120	CTL	19	719	14
SRR3703119	CTL	77	121	50
SRR3703122	CTL	61	174	34
SRR3703123	CTL	22	141	26
SRR3703125	CTL	3	9	0
SRR3703126	CTL	77	202	34
SRR3703127	CTL	77	66	42
SRR1608215	CTL	1	33	0
SRR1608216	CTL	0	26	0
SRR1608217	CTL	1	4	0
SRR1608218	CTL	3	33	2
SRR1608219	CTL	0	18	1
SRR1608220	CTL	0	34	0
SRR1608221	CTL	2	22	0
SRR1608222	CTL	0	20	0
SRR1608223	CTL	0	5	0
SRR1608224	CTL	0	26	0
SRR1608225	CTL	5	447	0
SRR1608226	CTL	15	797	0
SRR1608227	CTL	61	414	0
SRR1608228	CTL	7	137	0
SRR1608229	CTL	7	56	0
SRR1608230	CTL	0	12	0
SRR1608231	CTL	0	8	0
SRR1608232	CTL	0	42	1
SRR1608233	CTL	0	41	0
SRR1608234	CTL	2	10	0
SRR1608235	CTL	31	664	0
SRR1608236	CTL	1	123	0
SRR1608237	CTL	0	15	21
SRR1608238	CTL	0	0	0
SRR1608239	CTL	0	7	0
SRR1608240	CTL	0	94	0
SRR1608241	CTL	36	735	0
SRR1608242	CTL	28	479	0
SRR1608243	CTL	28	250	0
SRR1608244	CTL	1	33	1
SRR1608245	CTL	0	56	0
SRR1608246	CTL	0	37	0
SRR1608247	CTL	0	29	0
SRR1608248	CTL	0	38	0
SRR1608249	CTL	0	2	0
SRR1608250	CTL	0	129	0
SRR1608251	CTL	38	506	0
SRR1608252	CTL	0	32	1
SRR1608253	CTL	1	70	0
SRR1608254	CTL	0	15	0
SRR1608255	CTL	0	51	0
SRR1608256	CTL	0	17	1
SRR1608257	CTL	0	17	0
SRR1608258	CTL	0	39	1
SRR1608259	CTL	0	21	0
SRR1608260	CTL	0	26	0
SRR1608261	CTL	1	21	2
SRR1608262	CTL	0	19	0
SRR1608263	CTL	1	24	0
SRR1608264	CTL	0	27	1
SRR1608265	CTL	1	29	4
SRR1608266	CTL	0	21	0
SRR1608267	CTL	0	13	1
SRR1608268	CTL	0	58	1
SRR1608269	CTL	0	11	0
SRR1608270	CTL	0	12	2
SRR1608271	CTL	0	13	0
SRR1608272	CTL	0	19	1
SRR1608273	CTL	0	26	1
SRR1608274	CTL	2	34	0
SRR1608275	CTL	1	17	0
SRR1608276	CTL	0	9	1
SRR1608277	CTL	0	32	1
SRR1608278	CTL	0	19	0
SRR1608279	CTL	0	21	0
SRR1608280	CTL	0	17	0
SRR1608281	CTL	1	38	1
SRR1608282	CTL	1	23	1
SRR1608283	CTL	0	30	1
SRR1608284	CTL	0	34	1
SRR1608285	CTL	0	26	0
SRR1608286	CTL	0	13	2
SRR1608287	CTL	1	22	1
SRR1608288	CTL	0	42	0
SRR1608289	CTL	2	22	1
SRR1608290	CTL	0	15	2
SRR1608291	CTL	3	164	0
SRR1608292	CTL	1	16	0
SRR1608293	CTL	0	12	0
SRR1608294	CTL	0	12	0
SRR1608295	CTL	0	16	0
SRR1608296	CTL	0	16	0
SRR1608297	CTL	0	167	0
SRR1608298	CTL	3	76	2
SRR1608300	CTL	1	322	1
SRR1608301	CTL	1	41	1
SRR1608302	CTL	0	3	0
SRR1608304	CTL	0	42	0
SRR1608305	CTL	0	16	1
SRR1608306	CTL	2	4	0
SRR1608307	CTL	0	15	1
SRR1608308	CTL	1	22	1
SRR493961	CTL	564	145	16
SRR493963	CTL	564	399	17
SRR493965	CTL	174	320	36
SRR493967	CTL	455	341	38
SRR493969	CTL	275	292	53
SRR493971	CTL	317	305	22
SRR6757373	CTL	111	683	63
SRR6757377	CTL	69	1134	63
SRR6757385	CTL	24	391	18
SRR6757387	CTL	222	1147	78
SRR6757395	CTL	83	513	123
SRR6757401	CTL	101	738	72
SRR6757405	CTL	29	423	69
SRR6757407	CTL	123	627	115
SRR6757409	CTL	82	803	35
SRR6757411	CTL	33	508	115
SRR6757415	CTL	100	730	46
SRR6757417	CTL	76	755	74
SRR6757419	CTL	83	363	56
SRR6757421	CTL	109	706	73
SRR6757423	CTL	20	205	28
SRR6757429	CTL	35	329	33
SRR6757431	CTL	36	359	19
SRR6757437	CTL	56	374	38
SRR6757451	CTL	40	321	45
SRR6757457	CTL	45	533	42
SRR6757459	CTL	94	1050	147
SRR6757463	CTL	79	494	97
SRR6757467	CTL	81	827	26
SRR6757375	CTL	36	602	14
SRR6757381	CTL	67	441	237
SRR6757383	CTL	87	1108	70
SRR6757403	CTL	80	537	89
SRR6757439	CTL	126	799	198
SRR6757461	CTL	74	643	49
SRR6757465	CTL	112	591	125
SRR6757397	CTL	57	723	67
SRR6757413	CTL	106	971	111
SRR6757425	CTL	81	492	78
SRR6757433	CTL	90	439	111
SRR6757443	CTL	50	603	171
SRR6757393	CTL	54	524	25
SRR6757379	CTL	57	479	76
SRR6757389	CTL	81	892	146
SRR6757391	CTL	109	563	41
SRR6757399	CTL	18	461	62
SRR6757427	CTL	32	278	30
SRR6757435	CTL	76	544	98
SRR6757441	CTL	32	674	189
SRR6757445	CTL	83	622	173
SRR6757447	CTL	46	777	144
SRR6757449	CTL	74	264	93
SRR6757453	CTL	76	547	34
SRR6757455	CTL	53	697	57
3833C	CTL	4674	66	6
4083C	CTL	10932	172	8
4113C	CTL	7721	128	4
4123C	CTL	10414	75	4
4143C	CTL	7002	48	20
4163C	CTL	9012	64	8
4173C	CTL	7633	90	2
4193C	CTL	6574	145	6
4223C	CTL	6654	180	11
4263C	CTL	7109	126	8
4333C	CTL	6144	46	5
4533C	CTL	6011	96	8
4663C	CTL	9590	65	3
4723C	CTL	7394	147	2
4733C	CTL	5086	79	6
4743C	CTL	12166	118	7
4753C	CTL	4243	51	12
4783C	CTL	8033	56	3
4803C	CTL	5318	158	10

## Sheet: Fig4i
Table S13.8 Raw count of hsa-miR-182-5p in the 395 samples selected.
SampleID	SampleType	hsa-miR-182-5p
SRR3703167	LUAD	12311
SRR3703168	LUAD	9761
SRR3703170	LUAD	1670
SRR3703174	LUAD	32753
SRR3703147	LUAD	81418
SRR3703151	LUAD	12537
SRR3703152	LUAD	52601
SRR3703176	LUAD	7086
SRR3703166	LUAD	4649
SRR3703169	LUAD	3916
SRR3703171	LUAD	4775
SRR3703173	LUAD	11513
SRR3703175	LUAD	5110
SRR3703177	LUAD	1370
SRR3703178	LUAD	11101
SRR3703182	LUAD	2218
SRR3703165	LUAD	339
SRR3703172	LUAD	6797
SRR3703179	LUAD	6496
SRR3703149	LUAD	36553
SRR3703181	LUAD	26066
SRR3703164	LUAD	8305
SRR3703156	LUAD	40224
SRR3703155	LUAD	18765
SRR3703158	LUAD	35707
SRR3703159	LUAD	26475
SRR3703160	LUAD	7041
SRR3703161	LUAD	29623
SRR3703162	LUAD	27825
SRR3703163	LUAD	35129
SRR3703154	LUAD	10339
SRR3703157	LUAD	13331
SRR1608121	LUAD	3568
SRR1608122	LUAD	1171
SRR1608123	LUAD	2372
SRR1608124	LUAD	5144
SRR1608125	LUAD	4426
SRR1608126	LUAD	2062
SRR1608127	LUAD	2420
SRR1608131	LUAD	285
SRR1608134	LUAD	1350
SRR1608135	LUAD	1628
SRR1608137	LUAD	11868
SRR1608138	LUAD	1072
SRR1608139	LUAD	1386
SRR1608140	LUAD	386
SRR1608141	LUAD	925
SRR1608142	LUAD	7987
SRR1608144	LUAD	8816
SRR1608145	LUAD	3096
SRR1608146	LUAD	612
SRR1608147	LUAD	603
SRR1608149	LUAD	125
SRR1608152	LUAD	11280
SRR1608154	LUAD	6712
SRR1608156	LUAD	807
SRR1608158	LUAD	272
SRR1608163	LUAD	1390
SRR1608164	LUAD	781
SRR1608167	LUAD	1001
SRR1608169	LUAD	460
SRR1608170	LUAD	1170
SRR1608171	LUAD	3369
SRR1608173	LUAD	450
SRR1608174	LUAD	3638
SRR1608176	LUAD	2313
SRR1608177	LUAD	493
SRR1608179	LUAD	1508
SRR1608180	LUAD	954
SRR1608181	LUAD	3642
SRR1608182	LUAD	2619
SRR1608185	LUAD	1819
SRR1608187	LUAD	469
SRR1608188	LUAD	777
SRR1608189	LUAD	2966
SRR1608190	LUAD	854
SRR1608191	LUAD	659
SRR1608193	LUAD	1858
SRR1608195	LUAD	678
SRR1608196	LUAD	866
SRR1608199	LUAD	12360
SRR1608200	LUAD	1977
SRR1608202	LUAD	1577
SRR1608205	LUAD	8691
SRR1608209	LUAD	4884
SRR1608211	LUAD	10569
SRR1608213	LUAD	876
SRR1608214	LUAD	327
SRR1608129	LUAD	2663
SRR1608130	LUAD	3006
SRR1608136	LUAD	7503
SRR1608143	LUAD	36802
SRR1608148	LUAD	273
SRR1608151	LUAD	6642
SRR1608155	LUAD	2248
SRR1608157	LUAD	490
SRR1608160	LUAD	797
SRR1608161	LUAD	2099
SRR1608165	LUAD	830
SRR1608166	LUAD	608
SRR1608172	LUAD	2440
SRR1608175	LUAD	684
SRR1608183	LUAD	1335
SRR1608192	LUAD	1588
SRR1608194	LUAD	2348
SRR1608197	LUAD	2656
SRR1608201	LUAD	409
SRR1608203	LUAD	995
SRR1608204	LUAD	16127
SRR1608207	LUAD	366
SRR1608208	LUAD	3347
SRR1608132	LUAD	2301
SRR1608133	LUAD	276
SRR1608153	LUAD	18382
SRR1608159	LUAD	884
SRR1608162	LUAD	1836
SRR1608168	LUAD	8266
SRR1608178	LUAD	1053
SRR1608184	LUAD	1177
SRR1608186	LUAD	3482
SRR1608206	LUAD	4867
SRR1608128	LUAD	1889
SRR1608150	LUAD	1767
SRR1608198	LUAD	5282
SRR493966	LUAD	23706
SRR493972	LUAD	29412
SRR493962	LUAD	39150
SRR493968	LUAD	29822
SRR493964	LUAD	31999
SRR493970	LUAD	7677
SRR6757374	LUAD	56542
SRR6757378	LUAD	60543
SRR6757386	LUAD	28335
SRR6757388	LUAD	56822
SRR6757396	LUAD	89172
SRR6757402	LUAD	144169
SRR6757406	LUAD	38587
SRR6757408	LUAD	47363
SRR6757410	LUAD	70365
SRR6757412	LUAD	183318
SRR6757416	LUAD	54880
SRR6757418	LUAD	53128
SRR6757420	LUAD	44375
SRR6757422	LUAD	81006
SRR6757424	LUAD	13864
SRR6757430	LUAD	62428
SRR6757432	LUAD	37436
SRR6757438	LUAD	121165
SRR6757452	LUAD	278351
SRR6757458	LUAD	44143
SRR6757460	LUAD	162144
SRR6757464	LUAD	75621
SRR6757468	LUAD	39811
SRR6757376	LUAD	185642
SRR6757382	LUAD	99319
SRR6757384	LUAD	165711
SRR6757404	LUAD	60348
SRR6757440	LUAD	87186
SRR6757462	LUAD	73666
SRR6757466	LUAD	104392
SRR6757398	LUAD	59733
SRR6757414	LUAD	45169
SRR6757426	LUAD	125637
SRR6757434	LUAD	580386
SRR6757444	LUAD	87006
SRR6757394	LUAD	22548
SRR6757380	LUAD	26682
SRR6757390	LUAD	549138
SRR6757392	LUAD	68461
SRR6757400	LUAD	181240
SRR6757428	LUAD	197888
SRR6757436	LUAD	185663
SRR6757442	LUAD	152255
SRR6757446	LUAD	16203
SRR6757448	LUAD	62110
SRR6757450	LUAD	131659
SRR6757454	LUAD	41895
SRR6757456	LUAD	279209
3831B	LUAD	8391
4081C	LUAD	5045
4111C	LUAD	6050
4121C	LUAD	11156
4141C	LUAD	5505
4161C	LUAD	9326
4171C	LUAD	1919
4191C	LUAD	15191
4221C	LUAD	4083
4261C	LUAD	2478
4331C	LUAD	14829
4531C	LUAD	6219
4661C	LUAD	6939
4721C	LUAD	12836
4731C	LUAD	5231
4741C	LUAD	20185
4751C	LUAD	23782
4781C	LUAD	23414
4801C	LUAD	9720
SRR3703131	CTL	4950
SRR3703132	CTL	1016
SRR3703134	CTL	2592
SRR3703138	CTL	1803
SRR3703111	CTL	7141
SRR3703112	CTL	126039
SRR3703114	CTL	5043
SRR3703115	CTL	5300
SRR3703116	CTL	7078
SRR3703117	CTL	10212
SRR3703140	CTL	1148
SRR3703130	CTL	3459
SRR3703133	CTL	3692
SRR3703135	CTL	413
SRR3703137	CTL	2465
SRR3703139	CTL	1510
SRR3703141	CTL	1850
SRR3703142	CTL	244
SRR3703144	CTL	7279
SRR3703146	CTL	14035
SRR3703129	CTL	3453
SRR3703136	CTL	3205
SRR3703143	CTL	2370
SRR3703113	CTL	6663
SRR3703145	CTL	9263
SRR3703128	CTL	1732
SRR3703120	CTL	2654
SRR3703119	CTL	7836
SRR3703122	CTL	6474
SRR3703123	CTL	7611
SRR3703125	CTL	600
SRR3703126	CTL	7318
SRR3703127	CTL	11418
SRR1608215	CTL	625
SRR1608216	CTL	480
SRR1608217	CTL	475
SRR1608218	CTL	888
SRR1608219	CTL	693
SRR1608220	CTL	708
SRR1608221	CTL	621
SRR1608222	CTL	435
SRR1608223	CTL	169
SRR1608224	CTL	373
SRR1608225	CTL	4185
SRR1608226	CTL	2059
SRR1608227	CTL	3260
SRR1608228	CTL	8912
SRR1608229	CTL	593
SRR1608230	CTL	90
SRR1608231	CTL	122
SRR1608232	CTL	226
SRR1608233	CTL	128
SRR1608234	CTL	73
SRR1608235	CTL	4427
SRR1608236	CTL	265
SRR1608237	CTL	1042
SRR1608238	CTL	10
SRR1608239	CTL	100
SRR1608240	CTL	67
SRR1608241	CTL	1689
SRR1608242	CTL	5927
SRR1608243	CTL	2602
SRR1608244	CTL	195
SRR1608245	CTL	478
SRR1608246	CTL	163
SRR1608247	CTL	264
SRR1608248	CTL	128
SRR1608249	CTL	201
SRR1608250	CTL	487
SRR1608251	CTL	4702
SRR1608252	CTL	168
SRR1608253	CTL	498
SRR1608254	CTL	110
SRR1608255	CTL	410
SRR1608256	CTL	159
SRR1608257	CTL	179
SRR1608258	CTL	275
SRR1608259	CTL	211
SRR1608260	CTL	101
SRR1608261	CTL	171
SRR1608262	CTL	118
SRR1608263	CTL	169
SRR1608264	CTL	367
SRR1608265	CTL	921
SRR1608266	CTL	240
SRR1608267	CTL	331
SRR1608268	CTL	460
SRR1608269	CTL	273
SRR1608270	CTL	536
SRR1608271	CTL	121
SRR1608272	CTL	223
SRR1608273	CTL	206
SRR1608274	CTL	299
SRR1608275	CTL	416
SRR1608276	CTL	153
SRR1608277	CTL	405
SRR1608278	CTL	134
SRR1608279	CTL	326
SRR1608280	CTL	193
SRR1608281	CTL	173
SRR1608282	CTL	298
SRR1608283	CTL	236
SRR1608284	CTL	439
SRR1608285	CTL	209
SRR1608286	CTL	441
SRR1608287	CTL	367
SRR1608288	CTL	248
SRR1608289	CTL	432
SRR1608290	CTL	600
SRR1608291	CTL	661
SRR1608292	CTL	296
SRR1608293	CTL	324
SRR1608294	CTL	434
SRR1608295	CTL	193
SRR1608296	CTL	398
SRR1608297	CTL	873
SRR1608298	CTL	1522
SRR1608300	CTL	635
SRR1608301	CTL	373
SRR1608302	CTL	288
SRR1608304	CTL	907
SRR1608305	CTL	850
SRR1608306	CTL	810
SRR1608307	CTL	239
SRR1608308	CTL	225
SRR493961	CTL	3138
SRR493963	CTL	3443
SRR493965	CTL	6431
SRR493967	CTL	4308
SRR493969	CTL	5913
SRR493971	CTL	5918
SRR6757373	CTL	11682
SRR6757377	CTL	16631
SRR6757385	CTL	9675
SRR6757387	CTL	10259
SRR6757395	CTL	24100
SRR6757401	CTL	11389
SRR6757405	CTL	16238
SRR6757407	CTL	24943
SRR6757409	CTL	8447
SRR6757411	CTL	15454
SRR6757415	CTL	9817
SRR6757417	CTL	11367
SRR6757419	CTL	13438
SRR6757421	CTL	11935
SRR6757423	CTL	3949
SRR6757429	CTL	8305
SRR6757431	CTL	5593
SRR6757437	CTL	7231
SRR6757451	CTL	4024
SRR6757457	CTL	13756
SRR6757459	CTL	21154
SRR6757463	CTL	10975
SRR6757467	CTL	7821
SRR6757375	CTL	5663
SRR6757381	CTL	15224
SRR6757383	CTL	10372
SRR6757403	CTL	12963
SRR6757439	CTL	26480
SRR6757461	CTL	9007
SRR6757465	CTL	20412
SRR6757397	CTL	9885
SRR6757413	CTL	18353
SRR6757425	CTL	11289
SRR6757433	CTL	11316
SRR6757443	CTL	14813
SRR6757393	CTL	5050
SRR6757379	CTL	9649
SRR6757389	CTL	23407
SRR6757391	CTL	8449
SRR6757399	CTL	15980
SRR6757427	CTL	8034
SRR6757435	CTL	14053
SRR6757441	CTL	17494
SRR6757445	CTL	16271
SRR6757447	CTL	14573
SRR6757449	CTL	12395
SRR6757453	CTL	5978
SRR6757455	CTL	14458
3833C	CTL	1758
4083C	CTL	1533
4113C	CTL	5326
4123C	CTL	2228
4143C	CTL	1594
4163C	CTL	2266
4173C	CTL	947
4193C	CTL	1628
4223C	CTL	2057
4263C	CTL	2336
4333C	CTL	3736
4533C	CTL	1884
4663C	CTL	1077
4723C	CTL	1718
4733C	CTL	2538
4743C	CTL	2418
4753C	CTL	2105
4783C	CTL	1830
4803C	CTL	2289
